# Supplementary material for: Exosomal Profiling Reveals Mechanisms of Hibernation-Associated Neuroprotection
Source: bioRxiv. 2026 Jun 29:2026.06.23.733742. Preprint. [Version 1] doi: 10.64898/2026.06.23.733742 (PMC13345078; doi:10.64898/2026.06.23.733742)
Supplement: Supplement 1 [file media-1.txt]

"SampleID"	"1|885.55073|9.46"	"1000|892.60805|13.091"	"10000|245.15053|1.194"	"10001|386.16787|1.144"	"10005|350.04874|0.658"	"10007|682.40273|7.168"	"10008|682.40286|7.17"	"10010|881.16956|0.484"	"10014|323.97958|1.237"	"10015|297.04684|11.379"	"10017|857.96913|0.416"	"10018|858.99559|0.414"	"10020|656.2724|7.902"	"10021|725.53684|10.778"	"10022|611.42758|8.733"	"10023|298.05018|7.425"	"10024|957.18812|0.581"	"10025|351.03276|5.135"	"10026|494.32518|8.044"	"10028|503.21445|9.619"	"1003|701.29273|6.866"	"10030|692.65682|11.425"	"10033|296.09341|4.568"	"10034|568.49489|10.226"	"10035|876.57454|12.857"	"10037|713.26301|7.149"	"10038|373.96089|4.779"	"10039|373.96079|4.774"	"1004|246.07459|2.114"	"10040|724.30423|7.53"	"10042|234.09827|0.521"	"10047|237.08802|1.676"	"10049|720.28065|7.682"	"1005|928.59308|10.279"	"10054|299.20133|8.796"	"10057|932.21501|1.27"	"10058|468.08635|3.974"	"10062|556.98672|1.008"	"10063|584.29757|7.567"	"10064|226.01222|0.865"	"10066|403.30617|8.624"	"10072|580.26631|7.125"	"10073|974.32168|0.591"	"10075|565.16475|4.61"	"10076|601.1535|2.976"	"10077|660.30575|7.388"	"10085|316.15106|3.672"	"10088|467.02866|0.384"	"10090|571.02648|0.398"	"10096|240.01824|0.657"	"10099|521.98737|0.725"	"1010|787.59806|9.774"	"10100|456.1637|3.77"	"10105|860.48958|5.57"	"10107|374.15642|3.008"	"10109|167.03279|3.7"	"10111|390.13351|3.81"	"10116|915.55146|9.958"	"10119|279.06196|4.188"	"10122|337.12237|5.201"	"10123|377.23061|7.735"	"10124|518.25497|6.988"	"10125|329.17548|6.276"	"10127|591.13273|4.187"	"10131|801.56434|10.346"	"10132|696.31932|7.542"	"10133|695.31214|7.543"	"10134|716.27136|7.282"	"10136|351.21722|6.248"	"10139|854.57522|12.921"	"10143|653.12222|0.49"	"10144|374.15648|3.743"	"10148|845.25901|0.514"	"10149|904.27771|7.325"	"10150|723.18802|1.127"	"10152|511.03808|4.991"	"10155|795.23416|0.735"	"10156|983.17116|1.303"	"10157|394.09771|2.975"	"10158|662.10218|2.059"	"10159|274.02497|0.612"	"10162|762.66252|11.123"	"10165|266.08916|1.121"	"10167|634.26795|7.354"	"10168|177.04822|0.74"	"10173|445.09137|2.115"	"10175|390.23957|7.799"	"10176|606.31512|4.843"	"1018|727.90606|8.846"	"10183|440.16085|6.048"	"10187|896.34194|7.685"	"10190|400.96306|0.481"	"10196|351.25119|9.31"	"10199|631.30242|4.696"	"1020|426.02197|1.314"	"10201|847.70154|2.557"	"10208|464.27822|7.393"	"10209|743.34244|8.008"	"10212|405.1148|2.438"	"10217|764.01173|0.381"	"10219|964.68216|8.659"	"1022|795.57521|12.996"	"10220|748.608|11.026"	"10224|486.07185|3.979"	"10225|330.16671|3.756"	"10229|800.4547|12.859"	"1023|845.53454|9.691"	"10236|249.03206|5.135"	"10237|477.02003|2.975"	"1024|850.5977|13.04"	"10241|526.07737|0.553"	"10242|649.34994|4.412"	"10245|718.97443|0.398"	"10246|501.96859|1.009"	"10247|372.93145|0.611"	"10249|395.04702|0.645"	"1025|571.28941|6.99"	"10250|468.12941|0.602"	"10252|436.24033|0.895"	"10254|315.02428|0.467"	"10255|714.38432|7.542"	"10256|712.39096|7.541"	"10258|547.27687|7.729"	"10263|291.2327|8.348"	"10264|449.0611|7.303"	"10266|887.1666|0.474"	"10268|852.29135|7.36"	"10271|637.18422|0.609"	"10273|665.50478|9.524"	"10274|644.41221|9.053"	"10275|740.43674|7.896"	"10277|584.29766|7.471"	"10282|520.98845|0.725"	"10283|523.98795|0.725"	"10287|694.39197|8.008"	"10289|332.14596|2.062"	"1029|728.55236|10.719"	"10295|145.05086|1.683"	"10297|625.13332|3.976"	"10298|289.06919|0.54"	"103|746.5141|10.092"	"10300|916.08443|1.243"	"10304|654.37162|6.624"	"10305|654.37152|6.622"	"1031|227.20177|8.594"	"10311|509.03788|5.005"	"10314|377.16363|7.934"	"10315|669.5435|10.066"	"10318|542.287|7.48"	"10319|860.15677|2.557"	"1032|763.59683|9.844"	"10322|820.18781|10.317"	"10326|840.2575|7.36"	"10327|964.48224|10.016"	"10328|613.2765|7.122"	"10329|421.96957|0.658"	"1033|692.62057|11.009"	"10333|589.26331|4.479"	"10336|223.13394|6.627"	"10337|445.12776|3.807"	"10339|435.15142|7.797"	"1034|259.02207|0.44"	"10342|680.06655|2.975"	"10346|521.11876|0.509"	"10347|593.1608|3.802"	"10349|466.00931|0.403"	"1035|259.02211|0.44"	"10351|778.0436|1.791"	"10356|558.07177|0.478"	"10357|375.25343|9.04"	"10358|197.11837|5.745"	"10359|291.15992|8.093"	"1036|736.51463|9.891"	"10361|754.32378|7.629"	"10362|625.32075|4.556"	"10365|478.25761|7.379"	"10366|640.58948|10.861"	"10369|338.11353|0.482"	"1037|738.50901|9.829"	"10373|370.15913|0.87"	"10376|679.19449|0.658"	"10377|679.19459|0.654"	"10378|668.52685|10.065"	"10379|211.00135|3.45"	"10381|354.06006|3.779"	"10384|526.09115|7.829"	"10385|858.15417|2.551"	"10389|682.33464|7.179"	"1039|821.52606|9.672"	"10390|512.2632|6.298"	"10392|376.18723|9.355"	"10397|481.42619|10.747"	"10398|550.14965|2.116"	"10399|540.28507|7.097"	"104|847.62712|13.184"	"10400|569.1638|3.41"	"10401|626.22717|7.018"	"10402|561.98066|0.554"	"10403|590.13597|2.128"	"10406|768.33507|7.214"	"10407|768.33527|7.214"	"10409|329.17551|6.449"	"10410|664.19695|7.359"	"10414|840.54032|7.356"	"10416|686.29953|7.719"	"10424|587.26873|3.459"	"10427|465.14483|6.254"	"10428|328.11645|1.205"	"1043|445.05306|0.517"	"10430|334.09047|3.983"	"10434|870.16753|0.529"	"10438|237.06194|4.895"	"10440|454.15661|0.66"	"10441|337.1424|7.917"	"10446|387.95303|1.282"	"10447|515.05565|0.723"	"10450|264.05436|0.676"	"1046|909.54965|10.28"	"10467|555.51492|11.205"	"10471|656.45712|10.488"	"10476|775.6806|6.132"	"10477|298.05031|6.405"	"10479|387.18827|3.719"	"10481|578.15183|0.514"	"10482|303.1381|4.941"	"10484|376.03558|3.802"	"10486|517.15666|4.683"	"10487|954.19619|1.261"	"10489|448.17005|1.169"	"1049|936.59823|10.278"	"10493|541.36844|8.81"	"10495|732.06093|0.386"	"10496|791.19177|1.157"	"10498|690.29598|3.57"	"105|535.15465|2.556"	"1050|936.59848|10.278"	"10503|405.00044|4.186"	"10505|455.23993|3.583"	"10509|904.27104|0.534"	"10512|929.51032|12.858"	"10513|248.04358|0.483"	"10517|311.04939|0.954"	"1052|662.36599|7.619"	"10520|578.21962|7.533"	"10521|761.1156|1.049"	"10524|165.04101|11.377"	"10525|412.01318|6.382"	"10527|381.20437|8.241"	"1053|128.03555|0.753"	"10531|848.30043|4.185"	"10532|563.24741|3.478"	"10533|168.01996|3.592"	"10538|418.97902|0.75"	"10539|417.97725|0.775"	"1054|569.45392|9.832"	"10541|437.20676|3.622"	"10542|375.10744|0.479"	"10544|348.8191|0.472"	"10547|756.32483|7.683"	"10551|776.67814|11.109"	"10552|525.30718|12.861"	"10554|612.29219|7.329"	"10557|541.11095|1.054"	"10558|753.18376|1.283"	"10559|297.04686|7.256"	"1056|407.17207|3.806"	"10560|297.04679|7.257"	"10562|323.01881|0.941"	"10563|321.01926|0.949"	"10572|457.2667|5.131"	"10573|724.49363|9.829"	"10577|631.07629|8.852"	"10583|778.47085|7.462"	"10584|392.18245|4.372"	"10587|884.25837|0.59"	"10588|257.1545|7.607"	"10589|279.0984|3.742"	"10593|606.28228|7.514"	"10597|351.03992|1.243"	"10598|761.52766|10.907"	"106|772.52908|10.27"	"10600|357.01342|5.632"	"10603|666.36145|7.541"	"10604|665.35147|7.551"	"10606|388.17205|3.837"	"10607|388.172|3.839"	"10610|338.16056|3.564"	"10613|373.04476|7.782"	"10616|850.20761|2.564"	"10617|273.18563|8.304"	"10618|350.09832|1.204"	"10619|349.10114|1.183"	"10628|879.02057|1.79"	"10629|327.18095|6.447"	"10634|684.6151|10.977"	"10635|683.60275|10.831"	"10636|561.07193|4.988"	"10638|399.16308|2.978"	"10639|464.85027|7.853"	"1064|526.29425|7.561"	"10640|444.24012|7.302"	"10641|297.04683|10.954"	"10642|236.07886|1.695"	"10643|527.26436|9.949"	"10645|866.44258|5.466"	"10646|640.55286|10.234"	"10649|815.02808|0.463"	"10650|361.27033|8.289"	"10651|348.08666|2.383"	"10652|365.20775|4.725"	"10653|365.20772|4.725"	"10657|755.33101|8.009"	"1066|598.5423|10.488"	"10662|343.22726|8.207"	"10663|988.30225|2.114"	"10665|821.43531|9.667"	"10667|717.26654|6.864"	"10668|273.1454|3.962"	"1067|598.54225|10.491"	"10670|987.97955|0.414"	"10671|624.33144|7.285"	"10672|846.27472|7.416"	"10673|846.27473|7.416"	"10674|727.56456|10.502"	"10675|299.02597|6.389"	"10678|850.46853|4.365"	"10679|578.16078|5.56"	"10683|542.2833|4.43"	"10685|144.0457|5.327"	"10690|738.53527|11.137"	"10691|953.18242|1.263"	"10693|747.03514|0.386"	"10696|734.05388|0.725"	"107|766.53992|10.442"	"10700|543.12517|1.031"	"10702|355.28491|9.679"	"10705|584.20927|1.158"	"10706|584.2091|1.159"	"10707|188.09301|2.102"	"1071|191.01984|0.747"	"10710|834.01173|0.412"	"10712|434.14306|9.088"	"10714|361.25909|7.812"	"10715|257.07775|0.648"	"10717|809.06601|0.387"	"10718|813.06234|0.386"	"10719|810.06702|0.386"	"10722|460.17976|0.55"	"10723|340.9431|0.375"	"10724|340.94306|0.372"	"10725|600.28274|3.806"	"10727|993.524|3.812"	"10728|415.28266|9.464"	"10729|690.32204|7.077"	"10733|930.09433|1.789"	"10735|868.21581|3.572"	"10739|361.19924|7.324"	"1074|588.07557|1.165"	"10742|988.97522|0.416"	"10744|906.25679|1.796"	"10745|853.53494|12.919"	"10749|838.23999|0.569"	"1075|844.59911|13.073"	"10751|400.19086|5.014"	"10753|593.13327|3.39"	"10755|452.07203|7.178"	"10756|880.46343|9.438"	"10763|151.02635|1.127"	"10765|373.06245|7.257"	"10766|373.06245|7.256"	"10767|745.0379|0.385"	"10771|494.25466|7.039"	"10772|480.05715|0.58"	"10773|480.0582|0.579"	"10774|479.22963|7.228"	"10776|536.03644|1.114"	"10777|373.17248|3.726"	"10778|684.99568|0.661"	"10779|425.05312|7.178"	"1078|162.05628|4.185"	"10780|550.31546|7.12"	"10781|307.15076|0.453"	"10782|676.27633|7.598"	"10783|493.37467|8.383"	"10787|418.10233|0.524"	"10788|581.4795|8.593"	"10789|384.95173|1.287"	"1079|681.57907|10.901"	"10792|710.32478|8.043"	"10793|628.17688|0.498"	"10796|656.26225|3.807"	"10797|290.08787|0.678"	"10801|306.10922|9.687"	"10806|304.07854|0.751"	"10810|581.00887|0.66"	"10811|857.19365|4.185"	"10814|382.16156|4.187"	"10815|166.02947|0.474"	"10818|647.04015|0.556"	"10821|423.0282|0.437"	"10822|492.31797|6.845"	"10823|424.24683|6.93"	"10836|784.29544|7.73"	"10837|502.0904|0.65"	"10846|314.08542|1.083"	"1085|365.0311|0.395"	"10850|610.08085|4.684"	"10851|524.08644|2.116"	"10852|522.09429|2.122"	"10854|511.13972|4.683"	"10858|486.08547|3.734"	"1086|682.59928|10.901"	"10860|724.35089|8.004"	"10861|663.60555|11.133"	"10863|520.03565|0.661"	"10866|573.2005|5.433"	"10870|412.06377|1.724"	"10871|252.90505|0.446"	"10872|350.06012|4.189"	"10876|762.30969|3.805"	"10879|307.01039|4.534"	"10884|429.19884|4.01"	"10885|429.19881|4.009"	"10886|390.93513|0.674"	"10887|392.93594|0.674"	"10889|714.30746|7.641"	"10893|264.07218|0.52"	"10895|315.19632|7.342"	"10896|315.19624|7.339"	"109|253.21703|8.736"	"1090|778.57642|12.86"	"10902|243.17126|4.278"	"10903|504.2733|7.559"	"10904|818.48918|10.236"	"10906|617.35826|7.303"	"10911|358.04584|0.66"	"10912|526.09108|7.878"	"10913|583.96304|0.559"	"10917|252.05457|0.687"	"10919|872.35657|7.476"	"10920|696.00518|0.54"	"10921|330.09885|3.994"	"10923|401.00993|0.651"	"10928|684.28392|7.458"	"10930|345.10331|0.495"	"1094|751.54693|10.287"	"10941|522.26285|7.289"	"10942|377.01799|0.658"	"10944|305.19666|5.994"	"10947|724.61065|10.737"	"10949|823.27824|7.325"	"1095|283.02845|0.391"	"10950|840.53148|10.334"	"10953|714.51106|10.912"	"10954|473.22918|3.972"	"10955|332.07483|0.515"	"10962|441.36991|8.829"	"10965|606.54751|10.761"	"1097|898.58035|7.293"	"10976|847.21656|0.546"	"10977|821.38746|0.52"	"10981|631.49512|8.648"	"10982|954.48911|13.173"	"10986|230.99104|0.611"	"10989|607.04533|0.382"	"1099|365.26672|9.525"	"10990|297.04682|11.249"	"10992|598.02776|0.516"	"10995|389.93624|0.674"	"10996|383.3164|9.834"	"10998|315.23273|8.802"	"11002|401.23048|8.405"	"11003|371.31618|8.232"	"11004|802.39352|3.811"	"11006|475.13816|0.492"	"11009|645.30544|6.985"	"11013|559.36433|8.507"	"11016|370.07439|3.471"	"11017|570.06816|0.506"	"11018|735.1478|4.186"	"11019|333.08457|0.521"	"1102|432.08811|0.475"	"11022|601.22468|3.482"	"11027|372.2135|4.551"	"11031|639.31142|3.749"	"11034|262.04837|2.114"	"11042|285.20692|7.186"	"1105|742.54038|13.038"	"11055|852.39049|5.514"	"11059|683.17053|5.686"	"1106|624.55778|10.954"	"11063|652.18903|0.513"	"11064|583.25685|10.214"	"11066|368.15701|0.579"	"1107|624.55785|10.985"	"11072|402.13374|4.184"	"11073|400.13997|4.209"	"11074|491.09437|2.117"	"11076|608.25253|7.099"	"1108|573.48528|10.195"	"11081|478.04834|0.606"	"11085|303.03871|4.186"	"1109|337.07726|0.631"	"11092|716.02579|1.259"	"11095|451.07204|1.129"	"11098|255.08853|4.317"	"11099|720.28079|7.619"	"111|762.50904|9.932"	"1110|256.04946|0.494"	"11103|465.10298|3.457"	"11107|407.07692|4.618"	"1111|602.52048|10.66"	"11111|577.16269|0.613"	"11112|682.29351|7.578"	"11114|772.19065|0.527"	"11115|771.19128|0.526"	"11119|451.11592|0.398"	"11120|582.34211|7.192"	"11121|279.19621|7.707"	"11122|451.12057|0.654"	"11124|632.10093|0.658"	"11127|949.20715|1.059"	"11129|894.49676|10.761"	"11131|176.03889|3.552"	"11133|401.05713|0.558"	"11137|472.36435|8.251"	"11138|540.09909|3.571"	"1114|526.29415|7.459"	"11144|857.22323|4.185"	"11149|300.93679|0.692"	"11151|645.4855|10.068"	"11154|651.25258|10.507"	"11158|771.16918|2.112"	"11159|772.16978|2.113"	"11163|757.4475|6.718"	"11166|871.27704|0.521"	"11167|872.27712|0.521"	"11168|295.09318|4.272"	"11172|622.13536|0.474"	"11174|491.00495|2.975"	"11181|382.95344|1.284"	"11184|333.11078|4.937"	"11185|712.38176|7.792"	"11186|712.38186|7.792"	"11187|144.03042|0.612"	"11188|560.47314|10.259"	"11189|490.02956|1.008"	"11190|149.00974|7.257"	"11192|441.20616|3.792"	"11196|593.23324|3.533"	"11198|456.02206|3.497"	"11202|742.41584|8.006"	"11206|221.01226|0.724"	"11207|557.33065|4.803"	"11209|495.36922|7.127"	"11213|622.50556|10.151"	"11219|491.0504|2.114"	"11220|354.10513|3.453"	"11222|524.25107|3.808"	"11226|653.5371|11.021"	"11227|471.16353|0.894"	"11228|733.09942|0.689"	"11232|849.52355|12.895"	"11233|747.28222|0.517"	"11236|241.07304|5.105"	"1124|578.34695|7.482"	"11241|805.55918|10.499"	"11247|608.5631|10.933"	"1125|528.30976|7.719"	"11251|471.27026|9.298"	"11253|468.08293|3.46"	"11255|766.56105|7.544"	"11258|468.24992|3.804"	"11259|802.57671|12.925"	"1126|555.27312|7.152"	"11260|197.11837|6.124"	"11261|621.43779|9.898"	"11262|301.00533|4.609"	"1127|662.36608|7.817"	"11270|857.16858|1.284"	"11275|754.25335|4.186"	"11276|866.47475|4.775"	"11277|523.26633|7.231"	"11278|402.0336|2.975"	"1128|666.6052|11.025"	"11284|552.2043|7.464"	"11289|794.22402|2.115"	"11290|358.04574|0.657"	"11291|423.07375|8.13"	"11293|272.02083|0.615"	"11295|351.20197|5.726"	"11296|913.21484|1.106"	"113|764.52426|10.084"	"11300|520.30267|7.548"	"11304|620.27183|7.901"	"11305|479.06106|1.161"	"11306|479.06097|1.163"	"11315|910.18941|0.589"	"11316|541.11789|0.624"	"11320|624.13365|0.466"	"11321|962.46528|9.861"	"11323|289.10391|1.482"	"11324|691.01237|0.662"	"11328|466.84721|7.853"	"11329|964.32644|0.722"	"1133|787.54958|10.28"	"11330|485.06199|3.491"	"11334|305.9585|0.633"	"11336|533.02024|4.993"	"11337|533.02002|4.992"	"11339|532.30216|7.821"	"11340|349.09886|2.817"	"11341|750.13496|3.946"	"11342|948.9856|0.417"	"11348|305.03108|6.285"	"1135|395.09551|1.269"	"11353|372.2134|4.424"	"11355|359.88294|0.468"	"1136|731.09646|1.03"	"11360|498.08937|1.24"	"11361|542.25061|6.943"	"11364|228.16062|12.836"	"11367|425.05299|7.215"	"1137|876.61318|13.063"	"11374|707.19302|1.124"	"11376|670.42807|9.157"	"11378|522.98929|0.725"	"1138|694.10364|1.057"	"11383|794.53709|7.964"	"11384|304.03307|2.118"	"11385|389.30189|8.795"	"11387|358.99279|6.368"	"11388|638.29949|7.823"	"11395|343.05187|1.161"	"114|747.51922|8.471"	"1140|381.10977|0.49"	"11400|495.11762|1.291"	"11401|494.12122|1.28"	"11403|397.17751|5.074"	"11404|397.1775|5.074"	"11406|375.25345|8.449"	"11407|762.03777|3.575"	"11408|762.0376|3.562"	"11409|378.09713|1.809"	"11410|585.20692|3.727"	"11411|957.0286|0.408"	"11419|294.04861|1.127"	"1142|372.10582|1.029"	"11420|293.11406|4.354"	"11421|470.19654|5.541"	"11424|621.99858|0.391"	"11425|615.36167|7.093"	"11426|558.18208|3.505"	"11428|445.13954|3.806"	"11431|702.49612|10.752"	"11433|257.21204|8.039"	"11434|361.07254|0.953"	"11435|357.08872|3.61"	"11436|515.04424|0.53"	"11437|514.03294|0.536"	"11438|653.24657|7.017"	"1144|820.55572|12.921"	"11440|371.05906|5.687"	"11441|726.35234|7.776"	"11443|748.2365|4.186"	"11444|157.07717|3.805"	"11445|423.05439|0.607"	"11446|288.0311|0.495"	"11447|638.53707|9.752"	"11449|373.04472|7.132"	"1145|373.03837|0.66"	"11451|342.26455|8.079"	"11452|669.00399|0.4"	"11453|787.11756|1.788"	"11455|466.10375|3.432"	"11456|243.06208|0.967"	"11458|431.03246|7.709"	"11465|610.32101|4.568"	"11467|324.10613|7.171"	"11477|912.24671|7.016"	"11479|409.96403|2.56"	"11481|762.0698|2.975"	"11483|562.22467|7.728"	"11485|417.21401|4.608"	"11489|409.2723|8.445"	"11495|676.24088|7.327"	"11498|377.09611|4.182"	"11499|736.60845|10.975"	"1150|354.07194|0.5"	"11505|640.33189|3.565"	"11506|406.18212|6.03"	"11508|511.16106|0.503"	"11509|668.58447|9.987"	"1151|768.55531|10.752"	"11512|366.03312|2.114"	"11514|917.06002|0.393"	"11516|914.0654|0.389"	"11517|738.00753|1.257"	"11518|865.49815|10.004"	"11523|257.87893|0.604"	"11525|188.03881|3.988"	"11526|949.00865|0.397"	"1153|844.51168|9.93"	"11531|690.30104|7.563"	"11532|653.02976|0.399"	"11535|479.0355|0.674"	"11537|648.25394|6.982"	"11539|690.64138|11.211"	"1154|582.28201|7.327"	"11540|237.09198|5.899"	"11541|237.09203|5.896"	"11546|598.25605|7.326"	"11548|872.45302|7.419"	"11549|524.29978|6.832"	"11554|678.33391|6.941"	"11555|319.09662|3.869"	"11556|332.14594|1.682"	"11557|472.12491|3.614"	"11558|732.05014|1.071"	"11561|620.35539|7.702"	"11562|422.04595|2.978"	"11564|692.10047|2.975"	"1157|335.21999|8.74"	"11571|383.17486|8.318"	"11580|389.95148|0.707"	"11582|602.99114|0.66"	"11583|601.98266|0.662"	"11585|599.96714|0.663"	"11587|943.188|1.791"	"11588|870.32604|7.467"	"11589|327.11231|6.245"	"11591|234.0666|0.501"	"11592|866.98239|0.419"	"11593|892.481|10.567"	"11595|786.31817|3.472"	"116|347.03929|1.07"	"1160|629.54693|10.746"	"11600|908.123|1.029"	"11602|171.04132|0.473"	"11605|919.36424|0.519"	"11609|479.11731|0.608"	"11610|590.9752|0.658"	"11620|305.17294|8.014"	"11623|228.08123|0.642"	"11624|813.14312|1.789"	"11625|844.43647|4.167"	"11626|756.29266|3.806"	"11629|245.11417|2.248"	"1163|870.53854|9.649"	"11631|699.57919|11.066"	"11632|367.35755|10.226"	"11633|478.0482|0.61"	"11634|465.1361|1.991"	"11639|635.34013|7.846"	"1164|383.29515|9.442"	"11641|950.61079|8.042"	"11642|526.22314|6.265"	"11644|356.28022|7.309"	"11647|690.60445|10.911"	"11652|836.18827|0.5"	"11657|649.09226|4.989"	"11659|347.08961|4.49"	"11660|775.11635|0.888"	"11661|582.28442|7.062"	"11665|358.08798|2.114"	"11667|388.27022|5.595"	"11669|754.65736|10.946"	"1167|708.35031|7.418"	"11670|737.22979|3.803"	"11673|501.09964|7.72"	"1168|344.07476|0.529"	"11681|313.02638|0.373"	"11682|411.23199|7.125"	"11684|710.32364|3.56"	"11689|360.14078|2.462"	"1169|344.07471|0.53"	"11691|358.16143|4.341"	"11695|692.31651|7.719"	"11698|583.51417|10.347"	"11699|584.52674|10.348"	"117|285.07255|1.295"	"11701|149.00978|11.378"	"11704|471.0914|2.115"	"11705|873.13404|1.284"	"11706|357.06112|6.34"	"11708|511.35012|4.564"	"11709|481.10692|3.614"	"11711|227.12874|6.366"	"11714|528.07041|7.178"	"11715|388.15866|1.715"	"11724|422.12286|0.516"	"11726|285.05671|6.093"	"11727|564.13096|0.488"	"11729|530.28918|7.824"	"11735|303.00876|1.452"	"11738|644.31674|7.823"	"11743|495.36936|7.195"	"11746|564.2405|8.041"	"1175|785.51823|13.063"	"11751|450.16337|9.204"	"11754|342.16658|4.08"	"11758|798.49383|7.685"	"1176|784.51487|13.062"	"11762|272.04569|0.672"	"11765|548.03915|1.006"	"11766|256.15533|12.826"	"11769|636.97145|0.395"	"11772|751.00692|0.401"	"11773|688.29135|7.545"	"11775|416.20749|4.606"	"11777|445.12194|3.794"	"11781|657.34714|4.997"	"11784|614.26949|7.157"	"11785|459.23062|7.219"	"11786|533.07439|4.183"	"11789|390.13358|3.779"	"11790|802.30951|7.419"	"11791|374.15643|2.704"	"11795|357.01347|5.856"	"11798|117.05591|2.066"	"11799|405.08901|3.594"	"11801|664.24071|7.36"	"11806|593.194|0.697"	"11809|469.10075|1.027"	"1181|293.05169|1.13"	"11810|838.4321|4.819"	"11812|494.32524|7.772"	"11815|474.22045|3.712"	"11816|474.22048|3.719"	"1182|293.05173|1.129"	"11822|258.07453|3.553"	"11825|651.44834|9.592"	"11830|768.33513|7.271"	"11831|768.33535|7.27"	"11832|386.97344|0.58"	"11836|374.22116|4.291"	"1184|936.57708|9.883"	"11841|691.25963|7.359"	"11843|356.28006|7.446"	"11847|882.54684|12.917"	"11850|594.54749|10.869"	"11851|709.54191|10.872"	"11853|724.32387|7.419"	"11856|761.53496|8.673"	"11857|356.28007|7.94"	"11858|656.96702|0.463"	"11860|882.98032|0.398"	"11865|856.11975|1.791"	"11870|661.12823|1.157"	"11871|548.29757|7.694"	"11876|433.2705|8.214"	"11877|271.15482|6.068"	"11878|271.15484|6.053"	"1188|229.01189|0.539"	"11885|297.04674|10.001"	"11892|347.02985|2.328"	"119|652.5894|10.906"	"1190|552.27367|7.607"	"11901|910.50145|3.598"	"11902|360.14081|1.886"	"11906|214.04873|1.143"	"11907|695.18048|0.515"	"11908|190.05106|4.621"	"11909|396.19227|3.803"	"11911|939.97455|0.414"	"11912|749.42068|4.358"	"11913|985.66384|7.681"	"11916|586.26847|7.659"	"11917|309.04628|1.22"	"11918|309.04627|1.221"	"1192|747.56685|9.393"	"11925|713.57335|9.134"	"11927|902.29182|0.516"	"1193|360.99755|1.287"	"11939|381.10968|0.577"	"11941|453.17905|8.668"	"11944|373.04471|6.96"	"11946|727.30071|7.544"	"11947|440.2186|3.8"	"1195|784.1508|4.075"	"11950|385.96347|0.579"	"11951|372.16344|3.817"	"11952|301.00534|5.491"	"11957|615.12289|0.399"	"11958|520.25791|7.728"	"1196|553.15527|4.185"	"11963|403.04592|0.493"	"11968|404.95002|0.55"	"11970|531.22442|4.309"	"11974|669.147|3.802"	"11975|256.11644|0.931"	"11977|852.29167|7.418"	"11982|477.46773|11.161"	"11988|463.264|7.285"	"1199|545.31339|7.649"	"11991|372.11561|2.977"	"11995|766.18407|3.558"	"11997|608.39974|10.102"	"12|893.61141|8.506"	"120|251.09542|5.686"	"12001|744.33534|7.177"	"12002|652.51409|10.489"	"12016|858.22526|1.188"	"12022|307.04973|6.138"	"12026|855.21315|1.79"	"12027|525.09661|0.723"	"12028|849.45548|3.81"	"12030|684.30574|7.476"	"12032|230.99059|3.575"	"12034|658.33516|7.233"	"12036|478.06482|1.146"	"12037|478.06471|1.127"	"12041|423.18606|3.625"	"12043|518.06035|3.798"	"12046|503.33793|6.431"	"12047|670.26848|7.296"	"12048|780.1295|1.791"	"1205|493.09629|8.579"	"12052|637.28454|4.695"	"12053|698.28841|7.464"	"12055|913.47754|6.745"	"12065|164.05798|1.63"	"12066|335.22245|6.625"	"1207|920.63255|9.419"	"12072|837.29778|7.107"	"12077|310.11557|3.74"	"12078|656.0921|1.269"	"12079|658.09133|1.295"	"12082|357.18146|2.115"	"12087|399.18821|4.025"	"12091|343.22735|7.752"	"12093|537.02639|0.534"	"12098|649.07788|5.685"	"12102|536.2529|7.529"	"12106|187.13409|6.326"	"12112|451.23129|5.54"	"12115|796.04756|1.792"	"12116|795.04194|1.79"	"12117|824.00295|1.789"	"12119|642.23689|6.984"	"12120|271.00535|3.589"	"12121|512.33586|7.178"	"12125|706.30596|4.957"	"12126|476.19244|7.292"	"12130|295.13959|3.958"	"12131|682.30986|5.674"	"12136|521.04052|4.186"	"12137|495.19609|1.063"	"12139|487.11253|3.807"	"12141|360.14079|3.53"	"12146|727.11239|0.626"	"12147|974.52095|7.424"	"12148|141.9239|12.843"	"12149|527.20306|7.121"	"1215|480.30935|7.543"	"12150|180.06678|2.115"	"12159|254.07993|3.574"	"12160|263.08353|0.461"	"12161|357.21384|4.571"	"12162|297.10637|6.097"	"12165|284.22286|7.861"	"12166|347.25854|8.564"	"12167|950.2069|1.098"	"12175|372.06058|0.643"	"12177|499.07326|1.231"	"12178|838.26231|0.518"	"12180|831.18841|1.015"	"12181|410.22137|7.197"	"12184|548.10398|3.488"	"12185|522.27344|8.045"	"12187|750.05839|0.38"	"12190|819.46101|4.589"	"12196|651.50158|10.498"	"12200|749.23964|0.545"	"12203|801.27877|0.531"	"12218|418.9965|0.657"	"12222|642.56063|11.021"	"12225|807.55251|13.012"	"12227|243.19639|6.894"	"12233|593.14329|4.684"	"12234|320.06181|0.763"	"12235|948.34261|7.476"	"12237|778.30962|7.389"	"12238|377.25724|6.524"	"12240|360.26697|8.431"	"12246|719.28002|7.15"	"1225|161.91379|12.921"	"12252|174.04096|3.545"	"12253|731.30372|6.861"	"12257|463.14623|2.116"	"1226|624.15376|1.309"	"12265|148.04391|3.803"	"12266|947.9592|0.417"	"12274|375.02537|0.753"	"12275|192.11571|6.931"	"12280|399.009|3.492"	"12281|510.23705|7.465"	"12282|864.13209|0.49"	"12284|676.12886|0.551"	"12287|323.04081|3.8"	"1229|870.52749|9.995"	"12295|816.35125|0.516"	"12299|343.22745|8.29"	"12300|551.05023|0.755"	"12302|882.7561|11.561"	"12304|427.15819|5.371"	"12305|505.07557|4.185"	"1231|293.17584|6.931"	"12311|625.20289|1.158"	"12312|599.32091|7.049"	"12318|746.28907|3.719"	"12319|403.18884|5.779"	"12320|808.68366|11.059"	"12321|526.09117|7.944"	"12322|370.1362|0.481"	"12324|467.07067|0.618"	"12325|467.07074|0.617"	"12326|249.11645|6.534"	"12327|641.35215|4.773"	"12329|807.29669|6.9"	"12331|680.45743|9.758"	"12334|229.00295|2.057"	"1234|401.05115|1.329"	"12341|867.08719|0.552"	"12344|349.09321|4.856"	"12345|598.06348|2.976"	"12346|585.25677|7.391"	"1235|770.50755|9.993"	"12350|767.29739|3.544"	"12352|347.25871|8.236"	"12353|277.1191|3.659"	"12355|829.0377|0.388"	"12358|833.05917|0.385"	"1236|297.24328|7.848"	"12360|482.16847|6.03"	"12361|375.27472|8.093"	"12362|375.2748|8.095"	"12369|883.2082|1.792"	"12371|456.17849|4.689"	"12372|626.2694|7.239"	"12373|868.0071|0.396"	"12374|376.30651|7.867"	"12375|735.16986|2.56"	"12377|570.13418|4.186"	"12381|484.13084|0.657"	"12383|363.05351|3.448"	"12384|629.12418|2.344"	"12385|629.12407|2.352"	"12386|306.00271|2.116"	"12388|348.18116|4.376"	"12391|343.08186|2.817"	"12393|458.19318|4.188"	"12394|602.22172|4.186"	"12401|700.324|7.387"	"12404|736.98908|0.557"	"12405|521.26093|7.6"	"12409|642.16592|0.548"	"1241|516.03329|7.563"	"12410|145.02972|4.186"	"12411|568.99315|0.658"	"12412|804.63458|10.994"	"12415|400.10294|0.646"	"12424|587.11626|3.423"	"12425|298.10822|2.116"	"12426|342.13185|1.96"	"1243|847.2001|2.556"	"12431|383.02772|3.461"	"12433|571.12|1.163"	"12441|594.49361|10.567"	"12443|873.50508|9.706"	"12445|309.02537|1.133"	"12456|673.23181|0.704"	"12462|224.0279|10.771"	"12464|442.12013|0.607"	"12465|776.63935|11.241"	"12469|594.25059|7.902"	"12471|512.21842|4.375"	"12472|488.31472|7.867"	"12475|584.89647|0.558"	"12479|400.07933|3.412"	"1248|686.47742|9.644"	"12480|281.03086|1.168"	"12481|378.0622|3.801"	"12483|590.30805|7.609"	"12485|374.1565|3.701"	"12486|213.01724|0.536"	"12489|344.98152|4.183"	"1249|973.62731|7.537"	"12490|344.98136|4.187"	"12494|704.33817|4.835"	"12496|595.27139|4.541"	"12498|652.58925|11.284"	"125|279.23266|8.89"	"12500|462.13653|1.312"	"12502|622.33476|7.293"	"12503|237.18592|8.104"	"12505|898.95416|0.41"	"12506|551.05963|4.186"	"12509|231.1237|5.172"	"1251|891.5958|13.053"	"12512|315.07506|10.791"	"12518|563.08575|2.343"	"12522|338.12419|2.114"	"12525|685.34196|5.421"	"12527|211.134|6.691"	"12529|735.03313|0.398"	"12530|581.53085|11.219"	"12531|588.47699|10.009"	"12533|821.59073|12.865"	"1254|626.53668|10.4"	"12545|528.0704|7.112"	"12546|730.30937|7.464"	"12548|358.04451|0.699"	"12550|240.05911|11.222"	"12559|413.18251|5.047"	"1256|888.59779|10.284"	"12568|979.7867|9.152"	"12570|653.29271|6.903"	"12573|307.04251|3.539"	"12577|401.23069|7.9"	"12579|447.13427|6.268"	"12585|620.07483|2.113"	"12586|620.07479|2.113"	"1259|382.10002|3.734"	"12599|275.14972|5.274"	"126|597.48539|10.154"	"12602|346.07592|1.112"	"12607|413.97159|0.377"	"12609|541.19939|3.557"	"1261|566.47947|9.834"	"12613|609.2777|7.514"	"12616|388.17221|3.806"	"1262|566.47949|9.837"	"12621|301.00532|5.532"	"12627|598.34647|7.04"	"1263|872.56453|13.115"	"12636|326.07314|3.785"	"12638|315.19627|7.114"	"12639|315.19629|7.112"	"12644|733.05782|0.386"	"12645|555.98378|0.375"	"12652|665.18119|3.808"	"12653|477.21022|4.284"	"12654|469.04092|0.596"	"12660|875.22324|0.517"	"12663|471.33581|7.704"	"12664|835.32306|1.136"	"12668|658.36051|9.93"	"1267|223.07251|1.17"	"12675|836.25996|7.015"	"12680|596.49022|9.836"	"12681|697.61076|11.241"	"12685|284.09348|4.679"	"12686|366.10664|3.558"	"12687|365.09991|3.577"	"1269|719.48783|9.97"	"12690|635.50118|10.156"	"12699|910.43364|9.706"	"127|597.48531|10.274"	"1270|437.29076|8.45"	"12700|880.27169|0.595"	"12701|301.00536|5.63"	"12704|641.27375|7.901"	"12708|651.18646|5.37"	"12714|759.25138|6.866"	"12720|724.07771|1.79"	"12726|877.22763|2.116"	"12727|928.11254|1.041"	"12729|649.1672|9.887"	"1273|353.19984|7.19"	"12735|470.32352|12.874"	"12738|389.26939|6.999"	"1274|353.19987|7.185"	"12740|227.09248|5.221"	"12742|263.12857|7.444"	"12746|383.02014|0.641"	"12748|303.02988|6.381"	"12752|419.30124|7.956"	"12753|417.16263|3.597"	"12759|658.30221|5.361"	"1276|665.38509|7.981"	"12760|609.06077|4.184"	"12762|728.22463|1.208"	"12765|631.09729|0.402"	"12767|614.27967|3.884"	"12768|451.16833|6.496"	"12771|277.15542|4.595"	"12774|496.26813|7.03"	"12782|708.12433|3.733"	"12783|503.99177|1.005"	"12785|421.03877|0.579"	"12793|338.04831|1.205"	"12795|362.17162|4.988"	"12799|942.18947|1.049"	"128|580.36259|7.617"	"12801|880.15446|10.543"	"12805|486.03211|7.424"	"12809|600.20461|7.391"	"1281|225.18609|8.32"	"12817|890.34757|5.028"	"12821|301.15879|4.759"	"12822|530.17296|0.565"	"12823|530.17292|0.567"	"12827|484.20526|3.602"	"12828|836.51045|9.155"	"1283|773.53485|13.032"	"12832|751.16502|2.976"	"12838|575.20005|5.371"	"12839|593.13059|5.735"	"12844|404.97545|0.397"	"12845|680.54535|10.75"	"12849|318.09559|2.088"	"12859|392.18242|4.849"	"12860|829.1701|1.287"	"12866|327.1445|5.507"	"12867|447.98009|6.381"	"12870|367.08855|6.843"	"12871|689.26358|7.102"	"12875|345.23905|5.135"	"12879|313.11912|6.105"	"12881|844.07281|2.975"	"12882|467.05584|0.646"	"12883|688.3167|3.998"	"12889|315.08078|0.478"	"12890|991.6171|7.724"	"12892|270.09561|3.983"	"12899|378.10273|3.62"	"12907|668.09637|0.528"	"12908|666.10612|0.544"	"12911|295.09326|2.43"	"12912|368.05839|1.109"	"12917|349.16129|0.592"	"12920|275.03606|6.382"	"12928|330.20307|4.116"	"12929|398.09313|2.115"	"12930|657.28036|4.144"	"12934|519.40552|9.342"	"12935|614.25499|7.899"	"12941|684.3941|3.834"	"12942|245.1294|4.222"	"12948|900.36134|3.808"	"1295|911.56624|8.626"	"12954|506.26611|2.115"	"12957|849.98362|0.416"	"12961|730.24617|1.083"	"12962|848.44366|10.579"	"12964|203.05613|12.872"	"12965|157.05223|11.632"	"12968|492.1119|3.808"	"1297|636.35007|7.465"	"12970|420.08981|1.106"	"12971|583.50616|10.583"	"12972|614.27193|3.826"	"12974|664.27896|7.816"	"12978|657.06461|1.125"	"12979|667.19019|0.51"	"12980|543.99912|0.374"	"12985|684.97822|0.404"	"12987|375.02401|6.96"	"12989|749.1486|0.468"	"12990|493.49904|11.135"	"12999|816.67073|11.329"	"13|883.53511|9.138"	"1300|814.54016|10.035"	"13000|927.54694|7.464"	"13007|672.07566|1.123"	"13008|301.05902|3.804"	"13009|471.20963|4.069"	"13010|471.20969|4.069"	"13013|671.54747|10.877"	"13014|300.13502|4.415"	"13017|730.17539|1.137"	"13018|558.23748|7.391"	"13019|650.40249|8.141"	"13020|663.14491|2.976"	"13023|294.10934|2.074"	"13026|309.10107|5.776"	"13027|309.10103|5.772"	"13029|345.19133|5.113"	"13030|345.19135|5.112"	"13032|612.01247|1.286"	"13035|816.25786|7.326"	"13037|610.26731|7.384"	"13038|139.1131|5.52"	"1304|443.24729|9.554"	"13040|850.08978|2.977"	"13045|313.15304|0.888"	"13046|444.94214|1.264"	"1305|463.00901|0.403"	"13058|217.01028|12.84"	"13059|330.05917|3.43"	"1306|700.52952|12.859"	"13060|328.06335|3.441"	"13063|736.38214|7.745"	"13067|652.32429|7.466"	"1307|938.51542|13.134"	"13070|617.29075|0.561"	"13073|529.14181|2.273"	"13077|477.17915|8.64"	"13078|475.17901|8.639"	"13082|365.14623|3.221"	"13083|313.11914|5.981"	"13089|677.2676|3.573"	"1309|860.54465|13.067"	"13091|374.1566|1.484"	"13094|922.26077|7.359"	"13096|355.19835|3.59"	"13097|361.044|7.111"	"13098|850.30566|7.659"	"13099|777.14117|0.555"	"131|124.00753|0.465"	"13101|671.11563|4.989"	"13102|955.42802|4.303"	"13105|285.20693|6.987"	"13109|966.07043|0.732"	"1311|570.46639|10.155"	"13114|550.14515|0.544"	"13115|382.06233|0.795"	"13116|514.01858|0.662"	"13117|463.10331|2.27"	"13118|343.19818|4.152"	"13119|811.28245|6.986"	"13126|373.04465|7.692"	"13128|725.13303|2.114"	"13130|979.14642|0.481"	"13136|794.25759|0.681"	"13138|736.2682|7.903"	"13140|605.41054|8.732"	"13149|487.04705|0.662"	"1315|384.03226|1.011"	"13154|495.25603|1.168"	"13155|664.37236|7.764"	"13159|894.4968|12.858"	"13162|781.53605|12.916"	"13163|378.05292|6.405"	"13170|403.30622|8.44"	"13174|640.24057|7.326"	"13175|632.39398|8.009"	"13177|634.31332|7.705"	"13179|460.01861|4.185"	"13182|368.28014|8.182"	"13183|774.27469|7.463"	"13194|745.14819|2.976"	"13196|393.29839|9.908"	"13197|765.16673|0.507"	"13201|486.1881|4.185"	"13203|139.98475|0.494"	"13206|860.18965|2.116"	"13208|975.6702|11.199"	"13212|549.03224|0.388"	"13214|667.25977|7.326"	"13216|230.12199|5.635"	"13217|722.30507|4.186"	"13224|882.51249|8.083"	"13226|789.3641|3.833"	"13227|420.12981|6.269"	"1323|279.16326|7.168"	"13240|567.0369|2.117"	"13241|704.51158|10.833"	"13244|286.10398|1.168"	"13246|440.08845|2.116"	"13249|394.16172|4.018"	"1325|812.52489|9.844"	"13250|744.34304|4.703"	"13259|675.13319|0.551"	"13262|866.22204|0.521"	"1327|560.29736|7.606"	"13271|766.56642|11.355"	"13272|414.2131|4.767"	"13273|439.11003|7.645"	"13275|265.79669|2.557"	"1328|560.29729|7.605"	"13280|209.15466|6.641"	"13285|587.2688|3.856"	"13286|387.1487|5.371"	"13288|388.2854|8.3"	"1329|404.04376|0.735"	"13292|369.9762|0.599"	"13296|551.3296|8.714"	"1330|452.27825|7.382"	"13300|802.65526|11.204"	"13303|484.24484|3.806"	"13304|740.33811|7.166"	"13305|661.38473|7.299"	"13306|605.12438|6.444"	"13310|748.03684|0.385"	"13312|586.34653|6.9"	"13313|249.15284|6.661"	"13314|388.04704|2.113"	"13315|474.22047|3.761"	"13317|775.45262|7.543"	"13319|373.25907|7.854"	"1332|531.1735|4.186"	"13320|373.25891|7.841"	"13328|774.31969|7.659"	"1333|535.11967|1.04"	"13332|795.10356|0.403"	"13334|545.10689|2.273"	"13345|805.05042|1.01"	"13348|379.00979|12.845"	"1335|759.56666|9.279"	"13353|385.04174|4.183"	"13359|685.35324|4.722"	"1336|750.54508|12.858"	"13360|684.35787|4.722"	"13361|559.02349|2.974"	"13363|397.20488|8.64"	"13364|813.21571|3.805"	"13365|472.21226|5.8"	"13366|541.15778|4.318"	"13367|471.15153|0.489"	"13368|629.25451|3.665"	"13369|485.25437|7.835"	"13370|596.15281|2.115"	"13373|935.19657|1.117"	"13374|285.20689|7.921"	"13376|814.64246|10.453"	"13377|309.11884|3.989"	"13378|480.06839|3.734"	"13379|399.11551|8.64"	"1338|773.53454|10.335"	"13382|743.6317|11.106"	"13384|384.0774|2.118"	"13386|501.28196|7.564"	"13388|452.21873|3.803"	"13389|957.25048|6.863"	"1339|293.17909|6.494"	"13390|678.02993|0.468"	"13391|882.36004|7.466"	"13398|862.52231|7.356"	"134|774.54469|10.489"	"13401|613.01071|1.286"	"13402|615.01218|1.288"	"13403|613.01278|1.292"	"13404|571.33693|7.778"	"13407|706.34218|4.738"	"13409|489.08033|4.619"	"1341|814.56121|10.201"	"13410|530.34913|9.009"	"13414|958.34582|7.464"	"13415|463.07624|1.085"	"13417|732.22242|6.865"	"1342|809.51765|9.865"	"13420|802.11159|1.787"	"13423|433.17268|4.201"	"13424|432.16527|4.229"	"13425|535.54617|11.362"	"13426|666.39145|7.261"	"13427|425.94882|7.779"	"13429|334.2514|8.29"	"13433|904.14335|1.79"	"13439|143.03642|10.692"	"1344|556.31917|8.013"	"13440|479.26508|8.002"	"13441|479.26494|8.003"	"13445|667.18207|3.804"	"13448|875.24813|6.863"	"13449|482.0816|0.671"	"1345|223.0283|5.231"	"13450|375.16687|4.049"	"13452|448.24708|6.905"	"13453|467.08361|3.75"	"13454|305.19667|6.097"	"13457|499.2159|3.554"	"13458|497.20031|3.597"	"1346|191.01985|0.83"	"13460|675.94094|0.405"	"13461|529.04253|0.653"	"13462|581.33849|6.641"	"13463|840.29107|0.516"	"13466|541.31332|3.838"	"1347|717.52786|10.405"	"13473|684.30503|6.993"	"13476|439.28297|8.025"	"13478|505.19399|4.327"	"13481|552.46383|9.675"	"13482|263.09694|3.729"	"13488|964.98293|0.397"	"1349|439.08566|0.511"	"13490|911.26669|0.579"	"13491|580.26266|9.915"	"13494|709.15338|0.488"	"13495|709.18238|0.488"	"13496|890.55075|12.859"	"13499|503.21025|8.976"	"1350|702.545|13.053"	"13500|307.05449|3.979"	"13501|616.36224|8.4"	"13508|441.07277|2.345"	"13509|442.07889|3.589"	"1351|563.50509|9.186"	"13512|503.20627|7.715"	"13513|322.02263|4.683"	"13515|399.19947|3.486"	"13516|697.126|0.403"	"13518|652.23208|0.52"	"13519|556.26587|7.105"	"1352|598.30374|3.807"	"13521|289.16546|5.619"	"13523|598.1506|2.569"	"13535|722.36663|3.967"	"13536|131.06169|4.799"	"13537|780.52405|12.917"	"13541|793.32802|7.421"	"13548|501.26241|8.362"	"13550|711.11762|0.691"	"13553|855.15693|0.524"	"13554|616.28514|7.381"	"13557|419.9696|0.662"	"13559|964.19849|0.517"	"13560|451.17874|8.666"	"13561|323.10614|6.919"	"13562|297.20672|7.443"	"13563|587.01962|0.557"	"13574|861.49279|5.573"	"13575|501.0514|7.302"	"13580|406.19807|4.677"	"13584|825.33951|3.854"	"13585|906.37839|3.807"	"1359|364.08698|2.978"	"13596|571.23727|4.02"	"13597|422.99034|0.388"	"136|320.06185|1.296"	"1360|364.08697|2.972"	"13603|113.02462|0.659"	"13612|299.02595|6.535"	"13615|428.03965|0.381"	"13616|323.03135|3.799"	"13617|483.0827|3.499"	"13620|506.10526|0.509"	"13621|562.07198|3.733"	"13622|726.56915|10.458"	"13624|394.12529|3.794"	"13625|631.26182|3.65"	"13629|626.07607|3.976"	"13630|403.05454|3.658"	"13632|385.95318|0.743"	"13634|710.07766|7.423"	"13636|645.54282|10.548"	"1364|391.28522|7.175"	"13641|716.30761|4.898"	"13642|686.39144|10.205"	"13648|817.98623|1.788"	"1365|763.53067|9.974"	"13650|586.47869|10.328"	"13651|726.98919|0.561"	"13652|878.29191|7.901"	"13653|953.41326|3.937"	"13654|631.0943|0.485"	"13658|259.06973|1.677"	"1366|422.08728|1.052"	"1367|356.1206|3.479"	"13671|540.35227|9.281"	"13672|826.47108|7.393"	"13675|422.98604|3.428"	"13677|330.17409|5.832"	"13680|943.37531|10.04"	"13681|668.19447|7.014"	"13684|753.1682|4.989"	"13686|470.18287|1.127"	"13687|335.12456|3.922"	"13688|912.31616|2.115"	"13689|299.02604|7.177"	"13690|596.40366|7.492"	"13692|506.12572|1.429"	"13695|558.2321|4.621"	"13696|248.09739|6.049"	"13697|814.06406|0.387"	"137|568.49551|10.096"	"1370|549.1119|1.048"	"13700|662.58495|10.791"	"13704|782.24473|7.36"	"13711|675.52084|10.823"	"13714|642.19807|3.806"	"13717|687.04861|0.385"	"13718|327.15342|6.029"	"1372|116.05074|3.781"	"13720|321.05805|3.725"	"13724|229.09822|3.576"	"1373|116.0507|3.818"	"13730|470.11437|0.484"	"13731|469.25551|3.585"	"13733|431.87387|7.853"	"13735|516.24038|7.251"	"13737|701.20642|1.124"	"13739|997.62682|7.471"	"13741|293.11408|3.974"	"13743|399.23589|3.854"	"13744|585.28824|1.211"	"13746|309.10319|3.739"	"13747|285.20691|6.653"	"1375|572.29998|7.297"	"13751|932.14868|1.292"	"13752|577.26327|3.463"	"13753|575.25894|3.47"	"13758|461.04896|4.188"	"13759|385.04021|5.686"	"13764|746.28869|7.391"	"13765|333.08136|3.378"	"13767|645.31067|4.654"	"13769|351.18427|6.77"	"13770|262.11153|4.639"	"13772|519.02581|7.019"	"13773|643.12964|2.115"	"13774|229.1557|3.843"	"13776|605.33966|4.549"	"13777|651.10173|0.496"	"13778|673.41983|7.903"	"13781|976.32847|0.513"	"13787|906.7564|11.47"	"13790|764.49057|9.794"	"13797|221.9024|0.611"	"13798|221.9024|0.613"	"13799|500.93627|0.653"	"138|619.28958|6.866"	"1380|390.26812|7.777"	"13800|838.29573|3.805"	"13803|341.1278|6.588"	"13808|896.36455|5.029"	"1381|672.4982|10.276"	"13811|545.14867|2.114"	"13812|502.14285|2.975"	"13819|760.13713|0.695"	"13821|413.09397|4.617"	"13824|457.18522|6.493"	"13825|690.25579|7.097"	"13828|559.02394|0.556"	"13830|495.17651|3.473"	"13838|780.54599|11.135"	"13845|794.38503|7.741"	"13847|435.04859|3.51"	"13850|882.1614|1.79"	"13859|680.1411|0.66"	"1386|322.06059|2.116"	"13860|678.1232|0.659"	"13864|335.15433|3.539"	"13867|516.23516|4.184"	"13868|677.18228|4.989"	"13872|732.61564|10.744"	"13876|573.10596|4.988"	"13877|377.04347|3.785"	"13882|924.3431|7.445"	"13889|293.06999|6.183"	"13890|541.29007|7.604"	"13892|627.1528|2.113"	"13900|657.19556|4.185"	"13903|878.50196|12.86"	"13904|890.32595|7.899"	"13905|688.04981|0.384"	"13908|445.21253|4.708"	"13915|278.05628|0.571"	"13916|678.09734|3.489"	"13918|582.34176|7.779"	"13920|667.11885|4.186"	"13928|504.27325|7.625"	"13932|345.17748|3.573"	"13935|563.16839|3.658"	"1394|508.34081|8.004"	"13942|722.2885|7.282"	"13943|721.32789|7.465"	"13944|788.36795|7.738"	"13945|707.32968|7.016"	"1395|606.28217|7.417"	"13951|243.19644|7.116"	"13955|537.03691|1.255"	"13957|300.18136|3.861"	"13958|435.1189|1.149"	"13959|307.01037|5.49"	"1396|283.16383|0.893"	"13964|641.10074|4.182"	"13965|860.51265|7.417"	"13970|351.21479|8.198"	"13973|303.1381|4.861"	"13974|574.02951|0.484"	"13975|799.16582|0.527"	"13980|752.22818|1.083"	"13983|265.93872|1.041"	"13985|200.90364|1.107"	"13986|574.16499|0.506"	"13987|573.15832|0.521"	"13990|779.55691|8.206"	"13992|195.10269|5.684"	"13995|634.61456|11.239"	"13998|342.16661|3.619"	"140|259.02207|0.534"	"1400|797.5343|10.535"	"14000|370.09339|3.793"	"14001|519.39065|9.119"	"14002|496.04702|2.348"	"14004|313.12891|4.885"	"14005|332.12476|4.368"	"14006|361.01736|0.657"	"14008|403.02489|0.619"	"14009|637.28731|7.634"	"1401|251.20144|8.595"	"14017|489.21305|7.196"	"14020|504.04505|3.484"	"1403|808.54803|10.947"	"14031|153.12872|5.91"	"14034|662.12976|3.799"	"14038|346.17676|7.015"	"14039|734.32103|7.167"	"14041|851.20593|4.183"	"14048|490.19783|3.885"	"14049|605.33097|4.656"	"1405|299.25893|8.088"	"14050|603.32402|4.655"	"14054|942.5827|12.856"	"14057|307.01033|4.182"	"1406|371.07025|0.813"	"14060|483.03958|2.347"	"14062|343.07535|0.842"	"14063|862.54839|10.58"	"14064|392.11785|3.757"	"1407|217.04824|0.475"	"14073|667.29275|4.201"	"14083|544.31767|5.266"	"14087|479.22065|8.246"	"14088|431.1408|0.706"	"1409|639.5324|10.587"	"14097|670.29581|7.816"	"14102|414.16784|5.371"	"14103|671.16655|0.731"	"14109|349.20157|7.162"	"14110|738.09889|0.502"	"14112|463.16581|7.887"	"14114|469.12036|2.272"	"14123|602.08608|0.661"	"14124|320.24513|9.085"	"14125|679.34262|3.759"	"14126|760.35615|3.818"	"14139|662.57369|10.589"	"1414|770.50776|9.802"	"14143|710.66715|11.481"	"14144|521.99952|7.424"	"14146|872.65807|11.355"	"14148|441.37356|10.185"	"14149|574.35113|8.472"	"1415|566.24461|4.185"	"14150|545.22165|3.568"	"14154|413.99256|5.234"	"14155|413.99231|5.228"	"14158|459.21356|3.975"	"1416|588.07585|1.319"	"14165|840.52064|4.892"	"14166|514.91437|0.553"	"14168|502.34993|12.869"	"14173|362.92479|0.385"	"14174|735.17178|0.503"	"14175|735.17188|0.5"	"14176|735.17173|0.5"	"14179|528.01556|1.261"	"1418|115.0039|0.659"	"14183|656.41079|4.76"	"14187|942.32585|7.421"	"14188|463.95701|6.284"	"14190|385.12492|1.762"	"14193|698.53719|10.154"	"14194|270.94561|0.565"	"142|606.07509|0.725"	"1420|135.03142|2.555"	"14202|305.19666|6.181"	"14204|317.06635|6.658"	"14205|898.26087|7.325"	"14212|635.50267|11.051"	"14213|376.15421|4.237"	"14215|481.1664|2.978"	"14217|413.20407|4.062"	"14227|457.23027|4.198"	"14229|337.02678|3.798"	"14234|784.20341|2.116"	"14236|408.1523|2.752"	"1424|613.16064|0.782"	"14244|301.02294|5.425"	"14245|564.172|6.03"	"14246|564.17181|6.029"	"1425|285.08542|3.801"	"14250|715.25576|3.744"	"14253|854.17272|2.117"	"14257|634.22353|7.328"	"14258|519.21314|4.631"	"14260|754.15013|0.629"	"14261|612.06399|1.288"	"14262|486.13645|0.521"	"14264|529.28994|7.078"	"14265|339.03608|4.191"	"14266|353.97102|5.02"	"14277|730.25135|4.185"	"14278|730.25117|4.186"	"14281|658.37279|7.543"	"14282|564.00405|1.007"	"14285|473.15095|2.113"	"14294|392.18242|4.899"	"14295|410.04819|3.456"	"143|580.36263|7.683"	"1430|323.07876|0.496"	"14304|256.15525|5.147"	"14308|471.1566|12.854"	"1431|323.07878|0.497"	"14313|324.19989|6.908"	"14314|211.09761|5.588"	"14315|394.12536|3.764"	"1432|480.3095|7.824"	"14321|499.99807|2.117"	"14328|725.31705|4.834"	"14332|346.16142|3.831"	"14333|417.15537|6.007"	"14339|889.26146|2.115"	"14343|622.99502|1.034"	"14344|621.55869|10.794"	"14346|690.32202|6.993"	"1435|327.09581|4.988"	"14351|252.09919|10.335"	"14355|798.27462|7.282"	"14357|351.03398|6.405"	"14358|779.12884|0.401"	"1436|327.09583|4.991"	"14363|421.08577|3.693"	"14364|465.14478|6.067"	"14365|565.36838|8.571"	"14366|337.1187|3.801"	"14371|636.18104|3.812"	"14372|397.08435|7.77"	"14374|634.27994|3.815"	"14377|529.49927|11.176"	"14378|592.96569|1.784"	"14379|353.19651|6.695"	"1438|481.23609|7.389"	"14381|451.23138|5.876"	"14385|752.12387|0.541"	"14387|705.10253|1.235"	"14393|777.18374|0.523"	"14394|748.68298|11.451"	"14396|781.25841|4.989"	"1440|522.28396|7.172"	"14402|712.31547|7.855"	"14403|373.20875|1.375"	"14404|518.21705|4.392"	"14405|886.75168|10.904"	"14409|406.10664|0.905"	"1441|655.57164|10.769"	"14410|545.04286|3.474"	"14411|955.13696|1.286"	"14414|457.12926|2.117"	"14417|666.4416|10.322"	"14418|452.07212|7.256"	"14420|765.17384|5.686"	"14422|502.27082|7.077"	"14423|502.27085|7.076"	"14424|389.24596|8.422"	"14425|812.17847|1.152"	"14426|812.17865|1.145"	"1443|568.36249|7.774"	"14431|229.04806|0.539"	"14432|735.23055|6.864"	"14434|885.44606|6.322"	"14441|317.19664|6.246"	"14442|686.4044|10.308"	"14444|233.97235|0.903"	"14448|343.2056|5.655"	"14450|525.00704|1.25"	"14451|404.26519|5.941"	"14452|689.54827|10.483"	"14454|177.0922|6.892"	"14457|709.08763|0.542"	"14458|710.09232|0.562"	"14459|563.32035|4.115"	"1446|411.07474|0.478"	"14476|468.84437|7.853"	"14478|412.08928|1.208"	"14480|334.1504|4.263"	"14484|355.11119|6.966"	"14489|980.44102|4.462"	"14497|683.52626|10.863"	"14498|766.3837|8.107"	"1450|816.55576|10.288"	"14504|381.11517|3.818"	"14505|307.12308|0.925"	"14506|662.12967|3.804"	"14510|831.02025|0.552"	"14511|211.00118|1.12"	"14512|827.15152|2.976"	"14515|364.19863|3.491"	"14517|672.91299|0.559"	"14518|228.06997|4.557"	"1452|712.3364|7.543"	"14520|656.30888|3.806"	"14521|845.40168|3.788"	"14524|471.24451|4.414"	"1453|921.56811|10.195"	"14534|582.25852|7.52"	"14535|348.09849|5.454"	"14536|561.25613|7.284"	"14537|705.06884|0.471"	"14538|303.0847|6.367"	"14539|305.03663|1.299"	"1454|920.56462|10.179"	"14545|498.12906|3.804"	"1455|383.12202|1.055"	"14550|336.09796|0.486"	"14552|397.10553|0.896"	"14553|243.19643|7.194"	"14556|778.42111|9.687"	"14557|830.23996|4.186"	"14560|461.09008|2.501"	"14565|645.35833|3.688"	"14571|253.0504|5.652"	"14572|275.14975|4.78"	"14576|324.02976|2.116"	"14578|961.53873|7.102"	"1458|476.27817|7.353"	"14580|767.03155|0.379"	"14581|768.05705|0.378"	"14582|686.26293|7.586"	"14585|651.36789|8.939"	"1459|302.0661|3.426"	"14598|315.19633|6.834"	"14599|783.21827|1.052"	"146|789.5494|13.036"	"1460|952.59273|10.107"	"14602|214.03342|0.449"	"14604|567.20476|1.455"	"14605|614.3301|3.581"	"14618|565.15576|0.501"	"14622|542.31012|6.835"	"14623|564.11109|0.527"	"14627|300.26222|8.193"	"1463|217.08306|0.778"	"14637|246.99405|2.114"	"14641|657.48883|10.568"	"14645|547.07799|2.117"	"14647|388.14719|0.555"	"14649|332.05859|4.047"	"14650|275.1033|3.794"	"14657|623.12567|1.118"	"14658|452.16732|2.212"	"14663|380.14603|3.941"	"14665|855.46989|4.227"	"14672|657.36595|7.244"	"14673|338.10873|0.864"	"1468|750.56638|8.587"	"14683|241.10809|5.191"	"14684|811.00263|1.792"	"14685|632.15295|2.115"	"14689|263.04373|1.937"	"1469|832.51309|13.121"	"14693|884.4741|4.526"	"14694|982.28559|2.114"	"14698|766.30816|7.076"	"147|329.24807|9.08"	"14703|704.62054|10.82"	"14709|341.036|0.587"	"14710|543.25817|6.517"	"14712|491.2892|6.346"	"14714|899.23973|1.791"	"14715|248.11386|0.704"	"14717|275.10337|5.008"	"14718|457.20853|3.82"	"1472|406.93676|0.021"	"14721|362.21796|4.86"	"14722|494.15285|1.232"	"14726|504.04941|2.97"	"14728|766.28717|7.47"	"14729|448.14741|8.973"	"1473|406.93675|0.021"	"14731|501.05151|7.091"	"14733|411.00723|4.993"	"14736|539.03709|4.992"	"14744|213.03813|2.062"	"14745|309.10889|1.444"	"14749|358.99269|5.4"	"1475|292.07221|0.495"	"14751|487.19726|6.863"	"14752|487.19738|6.86"	"14755|705.11051|2.344"	"14756|808.37428|4.839"	"14761|699.20541|4.989"	"14766|433.32808|7.786"	"14767|372.17696|4.432"	"1477|269.24821|9.31"	"14771|806.65042|10.942"	"14776|275.10331|3.824"	"1478|557.2887|7.354"	"14790|578.27601|7.903"	"14794|893.00551|1.792"	"14796|479.21011|9.041"	"14797|479.20999|9.146"	"14799|692.29011|4.437"	"1480|736.64666|11.105"	"14800|805.40877|4.476"	"14806|879.1506|1.287"	"14808|162.89359|12.86"	"1481|633.12333|2.554"	"14815|520.20504|3.496"	"14816|466.99746|0.656"	"14817|666.64132|11.421"	"1482|923.58412|13.12"	"14820|454.82204|0.024"	"14823|316.15114|3.548"	"14831|906.27007|0.523"	"14832|367.08865|6.748"	"14833|394.93765|0.674"	"14837|554.22203|3.583"	"14838|299.02595|6.134"	"14839|464.10212|0.61"	"14841|777.24652|0.514"	"14843|548.15888|1.229"	"14844|316.07986|0.648"	"14846|238.9128|1.351"	"14847|321.11278|5.558"	"14849|247.03925|0.945"	"1485|158.95136|4.371"	"14853|922.41734|4.712"	"14857|316.97849|12.885"	"14860|702.07814|2.119"	"14861|384.25402|8.285"	"14862|498.03241|2.975"	"14863|630.15169|2.114"	"14867|313.21699|8.378"	"14869|808.57721|11.357"	"14871|658.56334|10.23"	"14872|801.27936|6.897"	"14875|368.14352|3.657"	"14878|227.09249|4.922"	"1488|846.53818|9.643"	"14889|901.55458|12.868"	"14891|574.22714|3.458"	"14898|611.14107|6.443"	"149|747.51928|8.835"	"1490|431.09092|0.725"	"14903|686.02881|0.373"	"14904|353.14488|4.124"	"14906|198.07723|2.115"	"14914|579.97772|1.061"	"14916|715.36386|4.609"	"14921|281.08896|3.567"	"14923|379.05013|6.285"	"14924|405.01076|0.681"	"14925|683.4171|10.207"	"14926|445.19392|3.839"	"1493|582.37829|7.934"	"14935|742.60013|10.791"	"14939|965.24753|2.117"	"1494|772.52809|12.937"	"14944|799.26677|5.686"	"14945|934.45521|10.318"	"14948|784.30054|7.211"	"14949|955.61691|7.476"	"1495|241.08299|3.529"	"14951|215.05372|0.939"	"14953|431.17823|3.554"	"14955|263.07047|1.18"	"14958|541.06336|0.765"	"1496|263.07042|0.648"	"14962|576.53662|10.586"	"14963|506.17511|1.233"	"14965|357.01346|6.736"	"14966|564.24662|4.872"	"14967|541.24236|6.314"	"1497|929.52002|8.876"	"14973|309.10895|3.566"	"14974|598.06896|1.289"	"14975|635.41175|10.024"	"14976|510.2281|6.165"	"14977|733.23036|6.868"	"1498|297.24323|8.342"	"14980|688.3528|4.803"	"14983|421.14214|6.86"	"14987|691.36706|4.827"	"14989|448.24688|6.99"	"14990|916.47953|5.101"	"14993|472.24131|3.837"	"14995|180.03377|0.511"	"14996|305.08102|3.768"	"14997|775.3981|4.178"	"14998|548.07075|1.042"	"14999|485.03339|2.113"	"15001|643.11765|3.4"	"15002|390.1078|1.203"	"15005|528.27519|6.117"	"15009|584.51847|10.789"	"15011|638.3196|3.78"	"15013|732.11697|9.982"	"15014|708.2895|4.183"	"15018|541.20321|1.117"	"15019|706.63644|11.388"	"15021|302.14283|5.231"	"15027|741.16453|4.186"	"15031|306.03093|0.604"	"15034|301.00535|5.343"	"15038|584.08525|4.185"	"15044|976.17889|1.263"	"15047|867.37566|5.394"	"15049|765.45217|4.68"	"15050|817.03645|0.399"	"15051|311.1497|5.76"	"15052|320.90129|5.377"	"15059|934.2808|0.522"	"1506|251.09555|12.917"	"15065|158.04749|10.986"	"1507|307.07332|0.476"	"15071|711.28996|9.857"	"15077|730.15862|1.126"	"15079|360.19246|7.507"	"15085|343.19817|4.109"	"15086|782.95552|0.407"	"1509|333.0935|1.281"	"15090|546.98939|1.254"	"15094|409.97855|3.515"	"15097|315.19627|7.265"	"15098|315.1963|7.266"	"15099|326.20817|4.217"	"151|625.51636|10.454"	"15100|394.15045|3.507"	"15101|483.10536|0.657"	"15102|535.24122|4.986"	"15104|736.3716|5.004"	"15106|987.64317|7.685"	"15107|204.06654|4.977"	"15113|335.14732|6.641"	"15116|718.33257|7.854"	"15118|685.37858|6.856"	"15119|547.03636|0.389"	"15123|457.07907|1.161"	"15124|217.95369|1.131"	"15127|274.02284|3.569"	"15129|558.24196|4.087"	"15130|640.2916|6.223"	"15131|617.18616|3.572"	"15133|257.98349|10.69"	"15134|596.56291|10.913"	"15135|415.20135|4.747"	"1514|362.23658|7.309"	"15140|502.21562|3.731"	"15141|502.21556|3.763"	"15142|502.21556|3.754"	"15144|367.08858|4.988"	"15145|806.23738|4.186"	"15146|806.23708|4.183"	"15148|552.06426|0.591"	"1515|744.49842|9.778"	"15152|291.02155|0.627"	"15157|699.95991|0.661"	"15159|704.63234|11.135"	"15162|170.98569|5.459"	"1517|715.10144|1.039"	"15170|317.07515|2.426"	"15177|492.07597|7.091"	"15183|235.13389|6.697"	"15185|461.18883|3.834"	"15187|290.16073|3.836"	"15192|303.18104|5.944"	"15199|303.94277|0.605"	"1520|275.16826|7.027"	"15203|549.22632|7.121"	"15208|426.1896|4.382"	"15209|467.16037|4.462"	"15216|503.98202|1.012"	"15220|649.26967|7.904"	"15223|291.09078|7.74"	"1523|401.30196|6.525"	"15231|883.00991|0.662"	"15236|717.30688|3.488"	"15238|874.16347|0.468"	"1524|401.30191|6.525"	"15240|523.11291|3.801"	"15242|357.15502|5.317"	"15243|357.15495|5.314"	"15247|735.31757|2.367"	"15248|735.21027|2.115"	"15249|737.2113|2.115"	"15250|237.14947|6.352"	"15254|431.18309|7.122"	"15258|337.03512|1.167"	"15259|299.02589|6.843"	"1526|519.05234|0.545"	"15262|249.08017|5.729"	"15263|801.45592|4.719"	"15264|625.35717|5.281"	"1527|519.05235|0.547"	"15270|367.08852|6.547"	"15275|595.11052|0.486"	"1528|740.36786|8.004"	"15281|768.34263|4.534"	"15284|580.24302|7.143"	"15286|817.23362|6.865"	"15287|565.32253|7.113"	"15289|807.13632|2.116"	"1529|922.58236|10.271"	"15290|675.14635|4.685"	"15291|824.22623|7.015"	"15292|995.52104|12.856"	"15295|407.15712|3.875"	"153|788.54593|13.052"	"15301|427.14678|8.975"	"15305|478.33022|8.217"	"15307|401.14977|4.077"	"15309|672.14251|0.518"	"1531|128.03551|1.297"	"15314|689.27547|3.628"	"15315|938.42348|4.643"	"15316|295.09326|1.72"	"15318|440.2442|6.131"	"1532|275.08814|0.646"	"15320|814.62446|10.46"	"15325|461.19466|7.121"	"15333|684.20947|7.016"	"15337|721.51448|8.12"	"15339|360.08671|3.56"	"1534|181.96627|0.456"	"15341|372.21349|4.908"	"15345|606.09003|2.118"	"15346|459.20962|3.618"	"15347|705.29832|7.12"	"15349|693.18852|4.991"	"15351|787.00267|0.391"	"15358|488.18542|6.03"	"15359|488.18552|6.031"	"1536|303.07863|1.286"	"15361|331.07018|5.228"	"15367|596.20751|3.8"	"1537|284.04106|1.298"	"15371|599.16007|4.681"	"15376|888.09852|1.285"	"15378|392.00565|0.598"	"15380|333.20681|6.247"	"15387|500.10632|1.596"	"1539|296.02084|0.482"	"15393|754.3996|5.089"	"15394|758.63132|10.786"	"15395|620.27843|5.685"	"15396|584.34185|4.528"	"15397|382.18482|3.861"	"15398|380.17128|3.741"	"15399|502.21971|4.171"	"154|331.26374|9.203"	"15400|375.02399|6.858"	"15402|683.11279|2.975"	"15405|600.26417|3.647"	"15410|207.06382|4.47"	"15412|376.98677|0.676"	"15413|698.36378|4.676"	"15415|501.05142|7.178"	"15416|406.25143|8.213"	"15417|280.15522|3.849"	"15419|704.22829|0.519"	"1542|684.35009|7.388"	"15420|705.2343|0.521"	"15424|809.34869|4.7"	"15425|554.16777|2.118"	"15426|994.19963|2.567"	"15427|507.12343|4.187"	"15429|578.20954|2.115"	"1543|654.44117|10.407"	"15430|852.20858|1.178"	"15437|550.14635|0.997"	"1544|494.25552|9.498"	"15442|766.13598|0.532"	"15443|394.12533|3.901"	"15444|965.42259|4.412"	"15445|895.06543|0.388"	"15451|408.02011|0.467"	"15457|492.18028|3.852"	"15459|430.35354|7.687"	"1546|249.18582|8.303"	"15461|691.49047|11.031"	"15462|466.0175|1.217"	"15469|447.166|6.269"	"15476|438.88315|0.605"	"15478|303.06298|3.471"	"15480|232.11895|1.205"	"15484|570.0213|1.007"	"15488|355.19833|3.474"	"15490|772.34909|3.861"	"15492|439.25202|12.867"	"155|171.00663|0.55"	"1550|590.25068|7.017"	"15510|759.38444|5.859"	"15511|994.31887|2.115"	"15512|335.14964|7.752"	"15513|616.5081|10.256"	"15518|377.99476|0.671"	"15519|636.05861|6.381"	"1552|526.31529|7.077"	"15520|737.41853|4.746"	"15522|288.94076|0.609"	"15525|469.19347|12.851"	"15527|582.21866|4.189"	"15528|558.06442|0.656"	"1553|913.58194|8.816"	"15530|893.06915|0.382"	"15534|312.1248|5.635"	"15535|804.34621|4.806"	"15538|729.08787|4.992"	"15539|729.08829|4.988"	"1554|898.58233|10.275"	"15549|598.30988|4.713"	"15552|347.07745|4.594"	"15558|866.11671|1.285"	"15559|510.30494|8.109"	"15563|387.09706|8.133"	"15564|514.28843|4.953"	"15567|800.39916|4.007"	"15568|377.18231|4.391"	"15569|377.18264|4.391"	"1558|810.52974|10.283"	"15581|723.62681|11.208"	"15590|648.17191|1.133"	"15597|699.35755|4.729"	"15601|362.9957|4.703"	"15604|840.65787|10.472"	"15607|653.15637|3.544"	"15608|707.13654|3.98"	"1561|546.28189|7.518"	"15611|910.29522|7.329"	"15612|775.24178|4.989"	"15613|280.04105|0.706"	"15617|806.1985|3.803"	"15627|333.04901|0.688"	"15632|811.22952|1.162"	"15639|633.06364|4.181"	"15644|645.08915|2.345"	"1565|483.27281|7.271"	"15651|529.29924|10.709"	"15658|635.34138|5.381"	"15664|700.10577|0.654"	"15667|661.51874|11.095"	"1567|347.04679|1.354"	"15675|471.05622|6.138"	"15676|170.98567|5.69"	"1568|948.66364|9.841"	"15682|514.26641|9.331"	"15683|527.31066|8.035"	"15685|499.17948|3.729"	"15686|409.27061|8.196"	"15687|524.25499|5.266"	"1569|789.54159|10.729"	"15691|471.08188|2.113"	"15700|331.19114|6.169"	"15705|419.3139|9.919"	"15707|437.16776|4.141"	"15708|502.29404|7.165"	"15710|554.84869|0.023"	"15718|624.5577|12.406"	"15719|695.36067|7.12"	"1572|212.09045|0.901"	"15720|488.07174|0.654"	"15729|341.18259|3.657"	"15730|550.88768|0.022"	"15731|521.08289|7.781"	"15732|447.25469|12.86"	"15736|636.29309|3.979"	"15738|670.34256|4.694"	"1574|760.51454|13.062"	"15743|234.9837|5.676"	"15747|773.39623|4.127"	"15748|271.06429|4.71"	"1575|239.06733|8.063"	"15752|258.02874|0.614"	"15758|342.10096|12.853"	"1576|389.29066|8.657"	"15769|606.19149|1.166"	"15770|794.36977|4.325"	"15779|435.23636|6.009"	"1578|309.04621|0.652"	"15781|391.14599|3.753"	"15785|502.27067|6.994"	"15786|655.36793|4.688"	"15792|406.19791|4.817"	"15793|611.11404|4.185"	"15795|362.13871|3.907"	"158|772.52915|10.138"	"1580|867.59574|10.667"	"15802|769.05243|0.381"	"15806|553.09492|2.112"	"1581|867.5959|10.585"	"15810|584.33452|10.002"	"1582|165.041|8.131"	"15821|186.15009|3.835"	"15826|298.17694|3.731"	"1583|737.53818|9.626"	"15832|558.24217|4.036"	"1584|166.01812|0.707"	"15840|717.38337|5.341"	"15841|686.39899|7.096"	"1585|795.5182|10.283"	"15854|357.22784|7.366"	"15855|980.46011|5.958"	"15863|456.16392|3.667"	"15864|638.38913|4.06"	"15866|360.14259|3.857"	"15869|678.15579|2.113"	"15878|203.9731|12.852"	"15879|203.97308|12.856"	"15880|225.14965|12.843"	"15881|835.17211|4.989"	"15884|486.99014|0.657"	"15887|616.16617|0.514"	"15890|285.05664|5.661"	"15894|251.10356|1.9"	"15896|574.31584|6.948"	"15897|532.0382|6.382"	"15898|583.11828|2.118"	"1590|529.038|0.398"	"15901|331.21233|6.531"	"15902|331.2121|6.532"	"15905|544.51027|11.052"	"15906|516.47881|10.857"	"1591|634.33452|7.194"	"15910|524.1248|2.976"	"15916|678.49551|10.817"	"15919|654.3366|6.73"	"15922|379.95865|0.625"	"15923|937.17113|1.793"	"1593|789.58498|10.127"	"15932|710.3562|4.175"	"1594|710.09851|1.062"	"15947|933.2723|0.523"	"15949|557.07677|4.182"	"1595|606.0752|1.324"	"15951|746.28253|7.815"	"15954|746.15393|0.656"	"15956|444.20552|5.687"	"15958|528.98329|0.662"	"1596|266.15087|6.923"	"1597|768.55536|12.971"	"15975|293.85551|0.603"	"15976|295.85238|0.607"	"15977|405.18921|6.931"	"15979|545.07327|4.19"	"15980|466.16525|5.171"	"15983|483.03527|0.702"	"15984|126.94947|0.617"	"15986|295.12179|5.495"	"1599|558.46616|10.26"	"15998|706.98727|0.66"	"16|834.53053|8.214"	"160|500.27835|7.327"	"1600|530.30213|7.543"	"16004|473.19317|7.121"	"16005|471.19616|7.122"	"16013|667.06476|1.207"	"16017|772.05201|0.386"	"16018|770.05353|0.384"	"1602|325.21693|8.694"	"16021|906.16316|3.532"	"16024|733.18965|5.371"	"16025|902.47001|9.886"	"16026|626.00265|0.376"	"16029|310.95751|0.659"	"1603|601.32342|7.19"	"16037|549.23176|3.751"	"16038|353.0479|3.844"	"1604|751.53904|10.241"	"16052|220.06491|3.92"	"16056|406.19804|5.144"	"16058|880.20707|1.179"	"1606|383.11395|2.344"	"16061|300.96292|5.349"	"16062|600.362|6.975"	"16065|556.23778|3.57"	"16066|506.11264|0.658"	"1607|789.54171|12.912"	"16071|531.2147|5.376"	"16075|708.2852|4.623"	"1608|598.49878|10.453"	"16086|310.94782|0.651"	"1609|851.60098|13.059"	"16093|833.14959|0.505"	"16095|687.12713|6.443"	"16099|612.26157|7.623"	"1610|223.02847|8.713"	"16106|232.96188|1.125"	"16107|836.32835|7.617"	"16108|756.65192|10.979"	"1611|223.02844|8.712"	"16118|383.05307|3.796"	"16119|571.08396|4.617"	"16121|711.12736|2.349"	"16123|973.49846|4.595"	"16125|245.10293|5.223"	"16127|572.25765|4.533"	"1613|267.23261|8.967"	"16131|853.30519|3.918"	"16134|936.17609|2.117"	"16137|719.15027|10.001"	"1614|705.51984|8.718"	"16145|534.2207|3.516"	"16146|494.86981|7.853"	"16152|630.33712|7.982"	"16157|485.07784|1.165"	"16159|160.89279|12.86"	"1616|544.26842|6.982"	"16160|265.05702|3.801"	"16164|912.1943|2.115"	"16165|816.20589|2.112"	"1617|346.05525|3.47"	"16170|159.894|12.859"	"16172|306.95098|0.974"	"16173|235.08264|5.584"	"16174|427.03227|6.61"	"16175|481.09534|3.807"	"16176|463.72096|3.744"	"16178|571.49809|10.565"	"16179|376.20838|12.867"	"16181|482.02557|3.732"	"16182|452.29525|6.795"	"16184|623.23003|3.458"	"16185|734.20291|2.115"	"16187|474.2207|3.918"	"16188|473.22585|3.917"	"1619|422.08622|1.164"	"16191|551.20555|7.122"	"16195|682.33448|7.242"	"16196|339.21713|6.644"	"16197|337.99501|0.661"	"162|613.51648|10.536"	"1620|842.57112|10.284"	"16206|235.06447|12.862"	"16208|711.14787|2.112"	"1621|840.55582|10.274"	"16213|274.92418|0.699"	"16215|681.56834|11.186"	"16218|464.8918|0.609"	"1622|840.56764|10.284"	"16221|477.00716|0.709"	"16222|488.23756|7.197"	"16224|249.08009|5.474"	"16225|249.05983|12.853"	"16227|474.07746|0.586"	"1623|841.55905|10.283"	"16231|710.22529|2.115"	"16236|693.30844|4.701"	"1624|840.57541|10.302"	"16250|334.97045|0.367"	"16255|853.63549|11.094"	"16257|623.37855|10.724"	"16258|462.16482|1.162"	"16259|495.06725|1.11"	"16263|726.19439|2.111"	"16264|642.34718|4.547"	"16269|536.19222|4.352"	"1628|410.23695|7.236"	"16281|544.23756|3.943"	"16283|790.36686|4.52"	"16286|821.49007|4.828"	"16287|469.12249|4.991"	"16288|470.1277|4.991"	"16290|782.01068|0.385"	"16292|148.00764|0.927"	"16295|864.42992|4.732"	"16297|499.18673|0.771"	"16298|844.38521|4.972"	"16299|268.05687|2.114"	"163|626.34707|7.418"	"1630|117.92886|12.935"	"16302|709.06456|0.375"	"16303|374.0693|0.725"	"16306|984.38469|4.462"	"16308|770.3948|4.496"	"1631|358.09038|0.625"	"16314|579.22386|7.308"	"16318|280.93069|7.852"	"16319|344.1346|2.115"	"16320|562.21581|4.325"	"16325|407.97899|3.448"	"16331|831.17315|1.146"	"16336|166.01611|11.593"	"16343|488.21097|1.379"	"16346|503.9567|0.661"	"16347|305.19668|6.481"	"16348|627.40836|6.863"	"16356|367.93494|0.369"	"16357|366.92647|0.368"	"16360|834.47244|8.087"	"16364|177.09227|6.817"	"1637|809.51787|10.285"	"16373|649.06898|0.591"	"16375|673.09697|1.254"	"16380|745.13334|3.794"	"16381|744.13308|3.795"	"16384|322.0775|0.647"	"16394|621.90444|0.66"	"16395|347.24336|5.718"	"16398|812.45331|5.213"	"16399|980.54279|4.906"	"164|909.55046|9.377"	"1640|292.14009|1.183"	"16403|619.2374|3.739"	"16408|557.16621|3.51"	"1641|649.10502|3.539"	"16410|731.39521|4.842"	"16411|828.31795|4"	"16413|544.19004|3.528"	"16414|668.29455|5.616"	"16416|761.32734|3.991"	"16417|460.30285|12.869"	"1642|367.05135|0.659"	"16420|816.48154|10.857"	"16423|297.94457|1.032"	"16428|450.92773|0.659"	"16429|410.01387|0.651"	"1643|367.05134|0.659"	"16430|279.91375|0.624"	"16431|382.02125|4.187"	"16437|863.50057|3.673"	"16442|411.19566|5.194"	"16443|802.50748|7.73"	"16444|868.48045|10.601"	"16447|680.24461|0.506"	"16448|365.05156|4.985"	"16449|644.07514|3.725"	"1645|362.03122|0.546"	"16450|842.47488|4.239"	"16455|537.20016|4.795"	"16457|491.8694|7.792"	"1646|362.03119|0.549"	"16461|343.13707|4.888"	"16462|622.28108|6.212"	"16463|503.23211|3.94"	"16465|666.27462|3.729"	"16469|318.19184|4.862"	"1647|506.28886|7.816"	"16472|474.96798|1.18"	"16476|628.78441|0.023"	"16478|652.22289|3.972"	"1648|912.598|10.287"	"16480|260.05358|2.114"	"16481|898.52614|5.104"	"1649|912.59796|10.276"	"16495|455.1764|3.705"	"16497|850.55855|12.861"	"16499|844.31258|3.806"	"165|885.55056|10.281"	"1650|522.28393|7.241"	"16501|658.30615|3.741"	"16517|809.44661|7.815"	"16520|632.03932|1.19"	"16523|279.03863|1.452"	"16524|476.93588|0.656"	"16525|478.93634|0.657"	"16526|475.93688|0.657"	"16527|540.27342|7.22"	"16529|958.57788|12.857"	"16531|425.25258|10.402"	"16537|772.32498|7.077"	"1654|935.58624|9.882"	"16542|281.16037|3.86"	"16544|400.97069|0.666"	"16547|323.15297|6.008"	"16548|577.97851|0.39"	"16549|834.24961|3.572"	"1655|871.55067|9.817"	"16553|327.07582|4.684"	"16556|470.27329|4.088"	"1656|383.18911|9.524"	"16560|357.15489|5.45"	"16561|357.15496|5.45"	"16565|796.21869|1.16"	"16568|447.15545|3.809"	"1657|633.12716|1.22"	"16572|666.25158|4.581"	"16574|281.06967|12.857"	"16578|465.10466|7.122"	"16579|298.10516|0.521"	"16582|488.1999|3.661"	"16585|314.08171|10.771"	"16591|764.40629|7.167"	"16599|741.33937|4.841"	"1660|429.12627|3.458"	"16603|255.96792|12.862"	"16607|567.28262|7.272"	"16608|484.13007|6.031"	"1661|288.08519|4.682"	"16614|225.08948|12.746"	"16629|466.05118|0.995"	"16631|505.49891|11.338"	"1664|287.06346|0.483"	"16640|740.56121|12.86"	"16642|303.10234|0.906"	"1665|172.99158|3.473"	"16651|684.58741|11.092"	"16653|672.63108|11.116"	"16656|642.30724|5.486"	"16657|995.26137|10.768"	"16659|826.40043|4.969"	"16661|754.63636|10.828"	"16665|715.32797|3.782"	"16669|472.27774|3.665"	"1667|932.55346|9.465"	"16672|182.00969|12.924"	"16678|550.2261|4.55"	"16680|678.11177|2.118"	"16681|584.29432|4.259"	"16682|509.69223|4.524"	"16683|561.06462|1.164"	"16685|700.42601|6.749"	"16688|805.44716|5.35"	"16689|803.43489|5.343"	"1669|662.6039|1.79"	"16696|621.21363|3.908"	"16698|526.02734|3.403"	"16704|297.05821|3.589"	"16705|780.23698|7.418"	"1671|900.48024|9.299"	"16710|826.52578|8.085"	"16711|318.08163|1.688"	"16715|658.31762|3.778"	"16719|622.52533|10.754"	"16723|650.20784|2.117"	"16731|422.02973|4.683"	"16732|655.20387|5.432"	"16733|391.14597|3.79"	"16735|474.31847|12.869"	"16737|480.17347|3.034"	"16742|355.13931|5.507"	"16744|902.4605|4.699"	"16746|464.11745|3.977"	"16749|615.06447|4.992"	"16750|646.17539|6.03"	"16751|646.17551|6.03"	"16752|611.3131|5.046"	"16759|750.3508|5.625"	"1677|952.59274|10.274"	"16770|265.05706|12.857"	"16771|263.05928|12.857"	"16778|611.37783|4.674"	"1678|200.12925|4.91"	"16802|790.35|3.611"	"1681|743.4881|9.643"	"16810|473.16381|5.075"	"16812|628.29692|4.843"	"16813|572.23403|4.675"	"16815|397.0323|3.509"	"16819|933.60568|7.244"	"1682|103.04024|1.113"	"16826|431.03252|6.678"	"16830|658.37894|4.612"	"16833|319.02279|3.804"	"16838|658.30598|3.719"	"16839|307.04637|4.616"	"1684|888.57633|10.05"	"16843|562.25559|4.77"	"16844|375.02402|6.793"	"16846|268.98524|12.839"	"1685|928.59299|10.174"	"16853|924.63383|10.23"	"16861|618.22693|3.904"	"16864|379.1618|3.839"	"16868|795.43747|4.68"	"16870|658.35453|10.713"	"16871|835.38492|4.736"	"16880|970.43821|4.254"	"16881|581.26554|4.686"	"16883|677.42195|11.021"	"16885|678.29098|3.803"	"16888|237.0437|12.863"	"16889|393.14127|3.778"	"1689|624.55739|10.547"	"16890|930.30278|4.185"	"16899|559.29795|4.58"	"169|771.5189|10.273"	"16905|707.32372|5.404"	"1691|255.23273|10.909"	"16910|969.50569|5.478"	"16921|628.30265|5.333"	"16922|263.10344|4.351"	"16938|932.484|3.584"	"16942|674.37364|5.173"	"16945|502.27057|4.733"	"16946|500.27257|4.732"	"16952|760.25493|3.461"	"16955|448.032|0.654"	"16957|649.18686|5.433"	"16958|424.15453|4.896"	"16961|736.23164|3.737"	"16962|737.23881|3.724"	"16964|579.24997|5.83"	"16966|900.48446|4.546"	"16969|379.08186|3.523"	"1697|552.30995|7.707"	"16972|697.23312|3.761"	"16976|305.19665|6.297"	"1698|727.55087|10.939"	"16984|372.21352|4.999"	"16989|346.04326|4.685"	"1699|511.30427|7.691"	"16994|463.18689|4.1"	"17|883.53491|9.383"	"170|791.56474|7.908"	"17002|291.09078|6.565"	"17003|727.09242|2.35"	"17006|848.31155|7.078"	"17007|156.89513|12.861"	"17008|794.4851|10.239"	"17009|773.38781|4.882"	"17011|492.19004|3.81"	"17012|830.19124|2.115"	"17013|457.26611|4.436"	"17014|467.10267|7.123"	"17017|279.05419|12.854"	"17019|573.2712|4.715"	"1702|523.0769|0.552"	"17021|628.3452|3.522"	"17023|727.61019|11.236"	"17025|786.07739|1.114"	"17029|364.15091|4.015"	"17031|169.12358|7.139"	"17046|271.11833|5.434"	"17047|221.04891|12.864"	"17050|841.39486|4.39"	"17054|447.10176|1.172"	"17055|241.10811|6.06"	"17059|395.04189|0.387"	"17060|330.16658|4.281"	"17061|637.51866|11.197"	"17063|685.38898|4.029"	"17064|755.46799|5.615"	"17067|591.11171|4.187"	"17076|750.42803|3.961"	"17079|526.01453|1.259"	"17080|880.40688|3.661"	"17087|475.06994|0.653"	"1709|557.4538|9.935"	"17097|420.02091|3.972"	"17099|312.19273|3.907"	"171|655.4741|8.851"	"1710|564.53661|10.547"	"17102|536.00999|0.659"	"17104|456.97324|0.605"	"17106|736.3747|6.621"	"17108|714.1564|2.114"	"1711|406.00144|0.731"	"17112|590.25072|4.761"	"17113|612.15657|3.828"	"17116|658.15317|2.114"	"17123|918.49474|5.086"	"17139|475.22334|4.681"	"1714|929.63584|8.042"	"17150|734.1394|2.112"	"17153|201.90438|12.859"	"17157|817.34169|3.926"	"17159|651.26732|4.033"	"1716|773.52624|9.835"	"17164|352.95051|0.701"	"17165|433.17415|4.747"	"17167|470.16009|5.08"	"17169|521.25452|5.064"	"17171|407.19321|4.007"	"17174|973.5363|12.862"	"17178|804.32944|3.745"	"1718|454.23432|3.809"	"17181|362.0382|3.971"	"17183|516.15119|0.516"	"17184|587.14698|4.613"	"17189|249.0802|4.628"	"1719|454.23434|3.804"	"17191|280.07801|3.562"	"17194|516.23125|3.997"	"172|726.54513|10.745"	"1720|388.06486|0.574"	"17201|584.23028|7.077"	"17202|344.18229|3.719"	"17205|683.28963|3.864"	"17209|581.24124|7.217"	"17212|707.22556|3.464"	"1723|516.41905|9.759"	"17235|491.01788|3.974"	"1724|415.3063|8.783"	"17240|544.79168|4.28"	"17242|513.20453|4.095"	"17243|471.00484|0.657"	"17246|299.9044|0.657"	"17247|300.90315|0.656"	"17249|868.62367|10.859"	"1725|695.31272|9.392"	"17250|842.4751|4.591"	"17254|607.18935|3.724"	"17255|609.20871|3.724"	"17258|581.93677|13.258"	"1726|363.20914|8.852"	"17288|819.21462|2.119"	"1729|407.07977|0.479"	"17290|866.20653|2.113"	"17291|746.51401|12.858"	"17292|419.04644|2.116"	"17296|305.90829|0.025"	"17297|736.42332|6.755"	"17298|335.02973|2.115"	"1730|708.35035|7.474"	"17304|294.10147|5.588"	"17309|738.3073|3.913"	"1731|300.10642|3.53"	"17310|237.08939|12.508"	"17318|817.4838|5.468"	"17319|571.04187|2.544"	"1732|129.01958|0.748"	"17324|532.16477|4.689"	"17325|150.88695|0.546"	"1733|301.16597|7.917"	"17331|785.57332|10.858"	"17333|729.39491|5.153"	"17335|391.1249|2.117"	"17336|494.17803|3.558"	"17338|722.33101|4.635"	"17340|358.06476|3.545"	"17343|573.27646|4.606"	"17352|592.03606|0.587"	"1736|172.09814|4.402"	"17363|231.0115|1.24"	"17365|331.06017|3.89"	"17367|841.47997|4.66"	"17369|711.27847|4.156"	"17372|812.70977|13.188"	"17379|472.23667|5.32"	"17381|504.32925|12.872"	"17389|360.15939|4.675"	"17396|462.19943|3.719"	"17398|739.19874|4.185"	"1741|740.51549|9.998"	"17411|411.20202|6.707"	"17412|898.33796|3.892"	"17415|704.24112|5.774"	"17416|305.09789|5.521"	"17418|460.14368|3.545"	"17419|478.18493|5.068"	"17420|977.54436|4.048"	"1743|142.06634|3.804"	"17432|705.27735|4.641"	"17435|493.10674|1.163"	"17440|523.75357|5.268"	"17449|870.43729|5.141"	"1745|638.29948|7.902"	"17450|352.06389|3.479"	"17452|461.03847|4.684"	"17456|448.12227|4.682"	"17457|782.97194|0.66"	"17463|672.3486|4.041"	"17464|895.21915|3.796"	"17468|867.3574|4.75"	"1747|595.46981|9.99"	"17474|573.19283|3.741"	"17479|848.26856|2.977"	"1748|912.57657|9.956"	"17482|260.94481|0.692"	"17486|456.1736|3.849"	"1749|445.98088|1.037"	"17491|478.16047|4.688"	"17494|319.95302|12.893"	"17497|218.98866|12.84"	"175|135.03136|1.128"	"17506|867.18748|10.547"	"17509|353.01323|5.77"	"17510|664.90263|0.022"	"17516|348.12359|5.133"	"17526|717.50575|11.049"	"17530|333.2068|6.171"	"17533|615.97594|0.588"	"1754|287.06484|4.184"	"17542|388.90519|0.612"	"17553|670.78511|0.023"	"17554|572.31267|4.728"	"17559|663.53465|11.213"	"1756|771.5206|10.487"	"17563|744.36164|4.872"	"17574|341.88477|0.026"	"17580|682.31728|3.762"	"17593|522.01844|3.732"	"17604|907.40577|4.969"	"17605|495.0331|3.729"	"17606|812.4646|4.857"	"17612|719.99058|0.384"	"17617|994.53012|6.146"	"17618|317.07503|4.276"	"17619|527.09726|1.138"	"1762|746.38486|8.004"	"17635|709.04361|0.378"	"1764|784.51465|10.277"	"17646|441.19883|3.742"	"17648|639.28544|6.448"	"1765|450.26253|7.099"	"17650|856.51214|12.863"	"17651|298.91808|1.24"	"17664|345.06802|3.59"	"17670|967.45255|4.304"	"17671|358.11663|6.03"	"17677|548.54161|10.818"	"17678|965.46932|3.678"	"1768|586.49798|10.537"	"17682|251.1076|5.996"	"1769|153.86884|0.534"	"17691|135.02732|0.674"	"17695|861.43747|5.528"	"177|834.53054|6.483"	"1770|160.04064|4.183"	"17704|252.07331|5.628"	"17707|773.49388|11.026"	"1771|769.55939|10.964"	"17712|728.29078|4.895"	"1772|319.22748|8.402"	"17720|416.11633|6.049"	"17725|544.28116|5.486"	"17727|452.14962|5.117"	"1773|480.11238|0.553"	"17746|415.00238|4.681"	"17749|903.87503|10.741"	"1775|485.2727|10.285"	"17750|901.87768|10.738"	"17755|498.08183|3.54"	"17761|965.47447|5.958"	"1777|214.04876|0.463"	"17770|841.44335|3.696"	"17776|647.29475|3.77"	"17780|834.41769|4.728"	"17784|180.03171|11.648"	"17788|193.02869|12.859"	"1779|417.15557|6.269"	"17792|221.08527|12.855"	"17794|792.32839|4.823"	"1780|910.58218|9.949"	"1782|926.57753|9.85"	"17829|430.19438|3.519"	"1784|337.20504|7.593"	"1789|168.04331|0.481"	"1790|826.55979|8.209"	"1792|178.9729|0.441"	"1793|717.47221|9.519"	"1795|133.01444|0.726"	"180|130.0875|0.886"	"1800|457.08545|0.521"	"1801|327.11365|3.695"	"1804|307.07324|0.58"	"1806|716.52442|13.031"	"1807|546.31801|8.042"	"1808|546.31809|8.042"	"1809|502.29413|7.627"	"1811|806.53285|10.285"	"1812|128.03548|0.479"	"1813|625.56136|10.994"	"1814|585.35206|8.005"	"1815|874.49157|12.996"	"1816|687.5442|9.624"	"1818|279.1632|6.942"	"1819|287.03298|7.788"	"1820|980.58329|13.132"	"1822|738.50934|10.273"	"1823|448.17397|7.121"	"1827|753.52732|10.272"	"1828|388.25247|7.447"	"183|662.1028|1.79"	"1830|304.08015|3.974"	"1831|304.08|3.966"	"1832|130.08756|1.246"	"1834|478.98388|0.404"	"1835|154.06245|0.456"	"184|819.51954|9.675"	"1842|221.15479|7.947"	"1843|718.35338|7.545"	"1847|761.55655|9.741"	"1850|288.11996|0.865"	"1853|378.98089|0.55"	"1856|660.35023|7.35"	"1858|571.13156|2.556"	"1865|307.11436|0.495"	"1870|367.10483|0.484"	"1871|796.52126|10.286"	"1875|218.03536|0.484"	"1879|447.13435|6.443"	"1880|421.15532|7.121"	"1881|557.32052|7.542"	"1882|536.0691|0.596"	"1883|536.06907|0.594"	"1886|682.26806|7.359"	"1888|385.3109|9.643"	"189|164.07191|2.115"	"1890|124.00761|3.428"	"1896|359.10809|0.52"	"1897|366.04952|0.652"	"19|790.54|10.297"	"190|789.61388|8.043"	"1903|599.50101|10.268"	"1909|545.01252|0.402"	"191|478.29383|7.607"	"1910|815.54384|10.03"	"1912|827.26861|0.631"	"1914|393.17152|7.211"	"1916|381.17348|9.186"	"1919|608.39419|8.102"	"192|789.61385|8.184"	"1921|186.04579|0.69"	"1925|783.51902|10.286"	"1928|282.06173|4.186"	"193|325.1839|7.442"	"1935|717.47211|9.682"	"1936|166.03904|0.517"	"1939|209.07945|5.098"	"1941|621.30516|7.076"	"1942|620.29296|7.038"	"1943|788.52445|10.276"	"1944|787.52584|10.272"	"1947|758.57992|9.747"	"1948|758.57982|9.734"	"195|151.02631|1.242"	"1950|558.33357|8.004"	"1953|196.02851|0.717"	"1957|365.13491|2.271"	"1959|872.45472|10.152"	"196|652.58881|11.106"	"1960|782.5326|10.973"	"1964|565.10686|1.062"	"1965|565.10678|1.058"	"1966|813.52821|9.843"	"1967|466.12346|0.496"	"197|865.5038|9.314"	"1971|134.89486|10.245"	"1973|374.24438|7.197"	"1975|788.63932|11.112"	"1979|560.29668|7.532"	"198|133.01437|0.616"	"1980|560.29705|7.532"	"1983|708.61524|10.902"	"1984|747.51914|10.718"	"1985|149.00977|8.131"	"1986|149.00978|8.13"	"1987|950.57716|9.782"	"1988|275.20127|8.416"	"199|817.58021|12.86"	"1990|175.02477|0.77"	"1993|297.13417|4.936"	"1994|372.10595|0.869"	"1996|774.54527|12.857"	"1997|774.54524|12.859"	"2|885.55047|9.713"	"20|281.24891|9.186"	"200|722.51402|10.28"	"2000|608.56329|10.817"	"2005|643.28965|6.902"	"2006|270.98577|0.582"	"2007|270.98577|0.582"	"2008|554.47934|9.932"	"2009|866.59273|9.839"	"2013|174.04095|1.036"	"2014|311.29538|9.91"	"2015|709.6103|11.108"	"2017|526.29413|7.617"	"2019|611.0414|0.399"	"202|524.27848|7.417"	"2021|359.21987|8.668"	"2022|387.25142|9.152"	"2025|604.3627|7.543"	"2029|576.33129|7.165"	"2032|821.53445|10.281"	"2034|722.63127|10.997"	"2035|722.63101|10.961"	"2036|925.24526|0.617"	"2037|554.32554|7.854"	"2039|786.53055|10.282"	"2040|418.0301|1.305"	"2041|796.57793|10.727"	"2042|534.48946|10.156"	"2043|807.55164|12.916"	"2045|233.15474|8.046"	"2046|792.37941|5.028"	"2047|229.14451|6.264"	"2049|544.30242|7.729"	"2050|664.11837|3.512"	"2052|983.6092|7.902"	"2053|718.63642|11.024"	"2059|776.55869|10.289"	"206|305.2485|9.151"	"2062|458.28239|8.007"	"2063|413.26718|9.203"	"2065|432.12909|0.489"	"2066|267.2326|9.023"	"2068|406.09067|2.105"	"2069|383.22002|8.64"	"2071|277.03264|0.521"	"2072|776.52402|10.14"	"2073|407.18717|7.444"	"2074|533.18632|3.472"	"2075|116.07193|0.575"	"2077|299.03756|0.64"	"2079|124.0076|1.445"	"2080|282.95762|0.439"	"2085|534.28165|7.464"	"2089|784.49335|9.574"	"2090|203.06488|5.35"	"2091|570.51079|10.195"	"2092|570.51065|10.196"	"2097|507.27292|7.093"	"2099|694.63614|11.24"	"210|554.34664|7.465"	"2100|427.11862|2.114"	"2101|628.36262|7.627"	"2103|626.34703|7.616"	"2104|809.55174|10.894"	"2105|433.13558|2.114"	"2106|355.15768|9.086"	"2108|193.05068|6.031"	"211|740.52474|10.166"	"2110|147.04949|0.557"	"2115|528.27332|7.585"	"2119|806.53945|12.916"	"2123|239.05966|8.713"	"2126|240.05934|6.382"	"2129|282.06511|0.486"	"213|804.57721|8.533"	"2130|282.06512|0.49"	"2131|269.24827|9.26"	"2133|297.04697|7.425"	"2134|297.04684|7.424"	"2135|629.13552|0.633"	"2136|466.33016|7.986"	"2137|218.06705|1.326"	"2138|321.21017|6.974"	"2141|225.00771|4.533"	"2142|225.00767|4.534"	"2145|864.44967|10.141"	"2149|285.99757|0.541"	"215|838.56077|10.084"	"2152|833.51638|13.123"	"2158|646.61476|11.108"	"216|706.6359|11.12"	"2160|663.11473|1.297"	"2162|628.36266|7.526"	"2163|564.34474|10.232"	"2164|822.53769|10.28"	"2165|375.1843|8.753"	"2166|905.59626|10.284"	"2167|906.58748|10.281"	"2168|906.58721|10.28"	"2170|299.02608|5.49"	"2171|556.45057|10.014"	"2172|273.00137|0.657"	"2173|714.54526|13.007"	"2174|644.31641|7.902"	"2176|281.24819|7.535"	"2180|856.51194|10.271"	"2181|888.44956|10.005"	"2182|333.27944|9.414"	"2187|498.07675|0.741"	"2188|630.37833|7.737"	"2191|216.09894|1.071"	"2194|564.33115|8.196"	"2196|203.02306|0.379"	"220|728.56094|8.633"	"2200|776.55958|10.231"	"2202|565.16697|1.123"	"2203|761.58245|13.071"	"221|810.53057|13.064"	"2213|268.11631|4.49"	"2214|646.42791|9.185"	"2216|701.29282|6.934"	"2217|270.98584|0.651"	"2218|270.98585|0.652"	"2219|423.03321|1.357"	"2220|321.21006|7.896"	"2221|925.59946|13.118"	"2223|391.28527|6.883"	"2224|878.59249|13.016"	"2226|429.33335|7.077"	"2227|429.33323|7.075"	"2228|116.97268|0.445"	"223|738.50909|10.018"	"2232|464.31455|7.678"	"2233|527.2975|7.545"	"2234|535.03733|0.724"	"2238|678.52932|10.661"	"2239|335.29515|9.677"	"224|329.24803|8.974"	"2240|785.51776|10.287"	"2241|507.0434|0.387"	"2249|236.10542|6.93"	"225|878.49935|9.291"	"2250|321.04901|1.793"	"2252|337.31079|9.928"	"2257|820.51253|10.013"	"2258|564.36751|7.795"	"2259|502.29407|7.562"	"226|895.61764|8.483"	"2260|502.29407|7.566"	"2261|777.27904|6.866"	"2262|397.2263|7.23"	"2264|585.07756|0.553"	"2268|402.16315|9.525"	"2269|318.04164|0.479"	"2273|134.89486|10.327"	"2274|826.1092|1.788"	"2275|826.10921|1.789"	"2277|890.5514|11.01"	"2278|286.97788|0.459"	"228|311.16848|7.214"	"2284|672.49835|10.108"	"2285|324.09326|0.527"	"2286|243.16007|6.589"	"2288|244.02263|0.498"	"2290|507.06596|2.6"	"2294|698.28721|9.392"	"2296|304.07057|0.48"	"2297|841.57289|12.915"	"23|599.50054|10.402"	"2301|697.3578|7.536"	"2302|697.35777|7.597"	"2303|363.04764|1.052"	"2305|820.09232|1.79"	"2306|651.53234|10.479"	"2308|364.96021|0.437"	"2309|303.19968|7.549"	"2312|728.52453|10.282"	"2313|356.14979|4.937"	"2316|361.0711|3.802"	"2317|303.23273|11.59"	"2318|803.62981|13.064"	"232|524.2996|7.526"	"2323|738.35227|7.618"	"2325|326.1242|3.021"	"2326|904.59275|10.281"	"233|522.28521|7.533"	"2331|583.46966|10.015"	"2333|385.00904|2.556"	"2334|129.05599|3.565"	"2335|566.38317|7.789"	"2336|225.0077|4.186"	"2337|225.00763|4.187"	"2338|526.31527|6.993"	"2339|752.55956|10.728"	"234|140.01205|0.62"	"2342|365.07092|3.497"	"2349|298.15602|6.976"	"2351|247.04026|0.485"	"2352|570.2843|7.202"	"2353|454.10785|2.702"	"2355|700.5293|10.201"	"2358|738.35232|7.683"	"2359|568.12893|0.551"	"236|770.51327|9.85"	"2361|702.54431|10.716"	"2367|253.04983|0.53"	"2370|356.0586|0.726"	"2371|271.22752|7.543"	"2372|444.03245|1.036"	"2373|271.22748|8.256"	"2375|630.11285|0.799"	"2377|215.12901|5.909"	"2378|734.47764|9.574"	"2380|734.59237|10.908"	"2382|841.55914|10.19"	"2386|840.56749|10.281"	"2389|866.46532|10.596"	"2390|841.57108|10.285"	"2391|161.04574|1.347"	"2392|703.56388|10.591"	"2394|898.57998|11.015"	"2399|361.1403|1.052"	"240|748.52221|8.581"	"2403|360.14128|1.069"	"2404|874.47035|10.486"	"2405|381.00551|0.403"	"2407|948.47064|13.23"	"2408|206.04579|4.185"	"2409|663.08664|1.48"	"241|726.54514|10.593"	"2411|556.3182|7.616"	"2414|267.07322|3.462"	"242|478.29385|7.534"	"2420|659.51419|9.41"	"2421|250.95122|1.245"	"2422|250.95118|1.247"	"2425|720.65184|11.195"	"2426|720.65184|11.205"	"2433|898.58029|12.834"	"2435|870.55191|9.928"	"2437|640.53579|10.581"	"244|750.54489|10.594"	"2440|502.29407|7.47"	"2444|709.01931|0.402"	"2445|706.99427|0.406"	"2447|861.50261|10.264"	"2448|699.53248|10.284"	"245|861.55102|9.428"	"2453|872.45465|10.163"	"2459|531.27308|7.121"	"2463|371.06538|7.177"	"2465|485.04889|0.375"	"2469|160.06174|0.883"	"2471|867.51912|9.767"	"2473|297.10821|0.52"	"2474|567.53626|9.524"	"2476|325.04094|0.617"	"248|277.21684|8.668"	"2481|761.53432|10.451"	"2482|676.09295|3.079"	"2483|862.43404|9.943"	"2485|526.29419|7.52"	"2486|668.58432|10.789"	"2488|710.47754|9.625"	"2489|506.32525|7.617"	"249|277.2169|8.668"	"2490|655.55451|10.71"	"2494|515.40672|9.413"	"2495|203.08258|4.988"	"2496|259.24282|8.879"	"2498|628.54474|10.903"	"25|816.57728|7.981"	"2503|560.98725|0.407"	"2505|721.50351|13.044"	"2508|671.50139|10.172"	"251|286.06003|0.48"	"2511|790.54284|12.884"	"2512|777.52715|10.275"	"2514|367.35755|10.539"	"2515|387.32656|9.837"	"252|286.06007|0.479"	"2522|583.47396|8.887"	"2523|845.50758|10.237"	"2527|549.06303|0.546"	"2532|783.29606|6.866"	"2533|411.25152|8.974"	"2535|825.50486|9.932"	"2536|608.32126|7.725"	"2538|280.03541|0.497"	"254|602.34693|7.388"	"2540|125.01093|0.577"	"2543|346.05527|1.67"	"2544|361.31068|9.769"	"2545|453.09144|4.185"	"2546|260.97538|0.423"	"2547|260.97541|0.44"	"2548|658.26831|7.327"	"2549|289.01773|0.618"	"255|203.08247|3.782"	"2552|752.55092|10.279"	"2553|306.05726|1.289"	"2554|342.11893|1.427"	"2559|372.97327|1.305"	"256|585.48548|10.253"	"2560|684.35016|7.447"	"2561|719.48772|10.28"	"2565|582.2821|7.391"	"2566|346.05531|1.999"	"257|215.03283|0.472"	"2575|688.28505|7.359"	"2576|854.59219|13.108"	"2582|796.57809|12.992"	"2585|180.06686|3.975"	"2586|363.05059|4.184"	"2589|289.03282|0.774"	"259|243.06201|1.292"	"2592|147.0454|2.115"	"2594|660.08639|1.309"	"2595|241.01187|0.531"	"2596|316.98073|0.55"	"2597|243.14615|1.798"	"2598|702.54404|10.85"	"26|816.57724|8.227"	"260|628.53598|10.806"	"2603|693.04472|0.399"	"2604|691.0451|0.401"	"2606|261.06019|1.116"	"2607|506.32528|7.684"	"2609|626.40983|10.097"	"261|748.52237|8.337"	"2610|173.05697|0.63"	"2611|866.46543|10.485"	"2613|606.37845|7.839"	"2616|247.07227|4.187"	"262|860.53979|9.379"	"2628|686.33187|7.272"	"2629|196.89495|0.576"	"2631|363.03331|0.609"	"2636|178.05117|4.186"	"2637|598.51744|10.567"	"2638|438.29882|7.545"	"264|907.53515|9.082"	"2644|868.51259|9.747"	"2646|588.06649|2.558"	"2648|371.05898|4.92"	"2653|744.36926|7.684"	"2655|871.61706|13.117"	"2657|935.141|0.725"	"2661|147.03281|4.185"	"2665|615.49583|10.008"	"2668|429.08008|7.09"	"267|146.04604|0.478"	"2671|653.09117|2.555"	"2673|610.31313|7.659"	"2674|610.31309|7.659"	"2675|366.02597|0.768"	"2676|325.0318|2.595"	"2677|146.04611|0.635"	"2679|732.08045|1.073"	"2681|534.03615|0.834"	"2683|924.56173|9.705"	"2685|918.52757|9.75"	"2686|359.14958|0.894"	"2687|439.23771|9.185"	"2688|837.22911|0.581"	"2693|330.06055|1.716"	"2694|664.58937|10.813"	"2695|664.58929|10.803"	"2696|348.08662|2.761"	"2698|380.93425|0.438"	"2699|380.93425|0.439"	"27|362.04984|1.025"	"2700|841.18355|2.553"	"2701|794.33965|7.545"	"2702|822.37101|8.004"	"2704|947.58253|13.12"	"2706|578.34689|8.231"	"2707|947.61172|7.464"	"2708|444.02318|1.034"	"2709|400.14755|9.184"	"271|301.21721|8.64"	"2711|221.15474|6.931"	"2712|221.15472|6.929"	"2714|167.02037|3.593"	"2715|436.96269|0.784"	"272|301.21729|8.64"	"2721|987.67951|8.036"	"2723|162.05625|1.169"	"2728|425.04021|0.382"	"273|203.08241|3.817"	"2730|425.08051|0.53"	"2734|770.57141|13.015"	"2736|256.05907|0.514"	"2738|426.02201|0.727"	"2739|518.2866|7.6"	"274|840.57549|13.059"	"2741|807.53615|10.283"	"2743|784.3366|7.419"	"2751|778.5401|9.773"	"2752|582.07499|0.581"	"2753|826.55943|13.121"	"2754|298.93135|0.439"	"2755|298.93131|0.44"	"2757|364.07086|4.683"	"2758|364.07102|4.68"	"2762|814.56168|13.055"	"2763|202.02868|0.379"	"2765|761.51773|13.067"	"2766|449.03219|0.398"	"2768|107.0365|3.48"	"277|881.51988|8.898"	"2772|211.01828|4.331"	"2773|920.54322|9.943"	"2775|344.12473|3.23"	"278|764.52422|10.275"	"2780|851.51991|10"	"2786|396.90825|0.439"	"2787|396.90831|0.439"	"2790|857.56668|12.914"	"2791|855.5504|12.916"	"2796|705.44209|8.88"	"2798|866.59221|10.919"	"2799|498.0767|0.811"	"28|267.07312|2.556"	"280|607.47409|8.879"	"2805|491.1935|4.988"	"2806|299.02607|5.77"	"2807|592.49533|9.983"	"2808|592.49527|9.988"	"2809|679.56362|10.712"	"2811|642.99066|0.408"	"2812|196.06155|1.301"	"2813|325.20166|6.797"	"2816|231.0986|0.962"	"2817|667.564|10.804"	"2818|734.6676|11.326"	"2819|734.66761|11.326"	"282|385.23577|8.88"	"2820|147.03011|0.522"	"2822|686.33187|7.213"	"2823|512.43216|9.409"	"2824|403.08208|4.988"	"2825|403.08196|4.987"	"2826|480.30953|7.465"	"2829|225.18605|8.241"	"283|745.50373|10.278"	"2830|225.18607|8.248"	"2831|612.26148|7.542"	"2833|724.64679|10.961"	"2834|559.30416|7.454"	"2835|956.58313|8.808"	"2836|297.24317|7.905"	"2838|864.44967|10.053"	"2839|712.33645|7.465"	"2840|460.2833|7.479"	"2843|427.15803|8.852"	"2844|337.0551|0.893"	"2853|160.04061|1.17"	"2856|538.19374|2.115"	"2859|295.26389|9.39"	"2862|193.08706|6.622"	"2870|777.5636|10.267"	"2871|764.52428|9.588"	"2872|381.23123|7.662"	"2876|242.10094|0.882"	"2878|315.07524|7.425"	"2879|249.14946|8.093"	"288|305.24845|9.046"	"2881|173.11848|5.114"	"2884|699.11625|0.542"	"2885|165.04062|0.49"	"2886|165.04063|0.491"	"2887|608.15104|0.544"	"2889|609.15615|0.545"	"2890|608.52669|10.331"	"2891|608.5265|10.349"	"2897|119.05043|1.051"	"2899|457.36472|7.6"	"2901|763.32729|7.369"	"2902|603.51382|10.654"	"2903|184.98582|0.601"	"2905|521.03359|0.466"	"291|578.34692|7.352"	"2911|954.56764|13.13"	"2912|206.04583|1.171"	"2913|938.61399|10.282"	"2914|861.16938|0.569"	"2915|341.02931|1.297"	"2916|215.10389|2.016"	"2919|933.50233|13.064"	"2923|794.53501|9.584"	"2924|723.63386|10.953"	"2926|913.15913|0.731"	"293|747.51929|13.049"	"2932|696.49821|9.886"	"2933|845.5665|13.042"	"2936|660.35038|7.421"	"294|700.52941|10.749"	"2940|641.13269|1.298"	"2943|255.1752|8.714"	"2945|491.35892|8.508"	"2949|323.02836|1.155"	"2955|419.9874|1.304"	"2956|272.05695|3.795"	"2958|420.02138|0.593"	"2959|420.0214|0.593"	"296|795.5191|9.749"	"2961|314.90525|0.441"	"2962|640.55223|10.669"	"2963|130.0624|0.52"	"2964|460.01858|1.012"	"2965|742.54024|12.859"	"297|794.51178|9.796"	"2970|414.04751|0.543"	"2972|172.09812|4.182"	"2973|347.15043|6.924"	"2975|590.25072|7.071"	"2977|319.21231|6.856"	"2978|519.22095|3.484"	"298|770.507|10.288"	"2983|842.49623|9.653"	"2984|779.18179|1.788"	"2985|636.28382|7.605"	"2988|271.2275|8.464"	"2990|358.29577|8.29"	"2991|358.29577|8.29"	"2992|752.56063|12.861"	"2996|342.24668|8.202"	"2997|640.55263|10.54"	"300|886.55408|10.134"	"3002|277.03261|4.368"	"3004|474.22143|7.362"	"3005|374.17494|4.688"	"3006|449.10481|2.645"	"3008|162.02595|5.349"	"3012|434.23694|7.26"	"3014|373.04478|6.61"	"3015|343.09084|0.508"	"3016|343.09077|0.541"	"3018|194.94663|0.442"	"3019|527.12982|1.047"	"302|844.59931|8.325"	"3021|735.56675|9.327"	"3023|588.15564|0.52"	"3024|276.08501|2.115"	"3026|720.49818|9.714"	"3029|161.02467|5.351"	"303|277.14425|8.087"	"3032|652.58904|10.79"	"3033|652.58911|10.79"	"3035|525.46779|10.885"	"3036|602.32942|7.359"	"3038|446.09047|2.97"	"3039|446.09049|2.978"	"3041|384.31162|8.429"	"3042|384.3116|8.43"	"3044|620.52643|10.223"	"3045|620.52644|10.226"	"3047|957.59617|7.606"	"3049|445.18673|6.86"	"3051|550.15598|1.125"	"3057|652.42574|10.154"	"306|323.028|0.726"	"3066|334.08098|0.482"	"3068|910.58272|10.037"	"3069|724.99374|0.407"	"307|803.23638|2.556"	"3072|598.50573|10.096"	"3073|365.13459|3.812"	"3075|791.02245|0.404"	"3078|790.23037|0.593"	"308|117.92889|1.228"	"3080|433.3169|8.45"	"3083|853.5724|13.062"	"3084|744.36925|7.62"	"3088|228.03916|0.519"	"309|610.54266|10.538"	"3090|147.03011|1.003"	"3091|710.6307|11.137"	"3092|710.63051|11.128"	"3093|241.08298|1.301"	"3094|241.08298|1.295"	"3095|513.1755|4.988"	"3096|498.26271|7.125"	"3097|498.26283|7.145"	"3099|877.57762|10.9"	"310|610.54223|10.539"	"3100|405.05008|0.487"	"3103|112.04062|0.607"	"3104|556.34123|8.051"	"3105|628.36257|7.679"	"3106|626.34696|7.685"	"311|775.54846|10.534"	"3111|346.17666|10.232"	"3112|583.33662|7.683"	"3115|624.55783|11.298"	"3117|127.0514|0.467"	"312|693.11952|1.038"	"3120|509.12186|2.114"	"3123|134.04747|3.695"	"3125|667.10371|1.294"	"3126|667.10372|1.286"	"313|882.53049|9.666"	"3131|977.56495|7.371"	"3134|525.18097|5.686"	"3136|628.17713|0.542"	"3137|131.04643|0.46"	"3139|509.3443|8.006"	"314|746.51413|10.27"	"3140|920.31571|2.557"	"3142|441.01577|1.342"	"3143|640.29306|8.004"	"3144|813.54162|12.971"	"3146|636.5944|11.031"	"3148|832.51463|10.273"	"3149|269.21186|8.358"	"3150|828.60681|8.643"	"3151|380.066|3.975"	"3152|380.06604|3.971"	"3153|379.06891|3.975"	"3155|654.60419|10.983"	"3156|654.60445|10.984"	"316|289.03297|0.535"	"3161|298.06946|1.783"	"3168|682.26823|7.417"	"317|765.52797|10.222"	"3172|626.54848|10.826"	"3175|902.09536|1.784"	"3176|132.86812|12.942"	"3178|653.30215|7.878"	"318|464.3145|8.041"	"3180|135.03011|0.66"	"3183|188.03545|4.185"	"3185|249.08789|4.618"	"3187|326.12421|2.879"	"3191|667.10419|1.346"	"3199|630.37831|7.792"	"32|346.05501|1.039"	"3200|630.37833|7.792"	"3203|385.01638|1.226"	"3206|618.58345|10.907"	"3207|269.17549|6.966"	"3208|792.58754|10.221"	"3212|583.33658|7.617"	"3214|664.28526|7.326"	"3215|325.09442|0.495"	"322|773.53369|10.275"	"3220|463.32765|8.023"	"3221|411.19329|5.371"	"3224|476.95815|0.55"	"3226|767.54376|12.859"	"3227|446.96375|0.436"	"3228|918.62421|13.071"	"323|774.5448|10.29"	"3231|360.23863|4.984"	"3232|942.58246|10.99"	"3233|957.6323|7.607"	"3234|852.60427|13.026"	"3235|591.11728|1.287"	"3236|591.11729|1.289"	"324|834.50934|9.652"	"3240|619.13888|0.523"	"3243|623.57402|10.831"	"3244|174.04096|1.292"	"3246|525.08859|0.796"	"3248|808.4937|9.508"	"3249|807.52064|9.499"	"325|832.51465|9.667"	"3250|714.54521|10.8"	"3252|580.49519|10.014"	"3253|580.49516|10.013"	"3255|129.05596|3.176"	"3262|675.53224|10.351"	"3266|655.22639|3.805"	"3267|408.11346|3.475"	"3270|933.50205|13.267"	"3271|466.29384|7.684"	"3275|295.22765|7.733"	"3277|349.08841|0.744"	"3278|677.06526|1.312"	"3279|682.59191|11.131"	"328|832.51449|9.743"	"3283|974.56617|13.054"	"3284|665.07018|3.539"	"3289|461.97587|1.024"	"329|594.51145|10.156"	"3291|223.17036|8.015"	"3292|589.07903|1.309"	"3295|775.04795|0.4"	"33|346.05502|1.04"	"330|594.5115|10.157"	"3302|886.51369|8.774"	"3304|773.0479|0.405"	"3305|720.30277|7.902"	"3306|720.30271|7.902"	"3307|815.60105|10.199"	"331|291.98877|13.353"	"3311|356.26233|8.492"	"3312|384.03236|1.417"	"3313|523.45221|10.734"	"3316|517.26642|9.917"	"3317|714.49997|9.795"	"3318|426.03511|0.776"	"3319|176.05662|0.515"	"3320|442.08314|2.114"	"3323|753.56328|10.835"	"3324|397.11551|0.486"	"3325|397.11543|0.486"	"3327|418.29944|8.271"	"3328|362.98118|0.445"	"3329|565.28749|7.902"	"3330|607.54274|10.668"	"3331|655.10929|1.212"	"3332|290.08798|0.586"	"3334|589.04711|0.389"	"3336|670.20881|0.535"	"3338|613.48021|10.009"	"3340|303.14472|6.537"	"3341|540.36731|7.655"	"3342|365.04994|2.558"	"3345|615.49591|9.797"	"3346|421.20285|7.676"	"335|180.0668|1.051"	"3351|544.26849|7.042"	"3352|413.29064|8.424"	"3353|421.22639|7.419"	"3356|223.02809|11.109"	"3357|785.51828|9.998"	"3359|611.53756|10.814"	"3360|933.24798|1.3"	"3362|645.54278|10.471"	"3365|600.33147|7.179"	"3367|586.09815|3.477"	"3369|373.04477|6.476"	"3370|666.23705|7.016"	"3372|370.27799|8.775"	"3376|337.02383|5.413"	"3378|330.0688|2.556"	"3379|325.12492|0.49"	"338|265.08254|4.187"	"3380|261.13406|4.911"	"3381|261.13412|4.91"	"3383|680.58379|10.9"	"3384|826.4706|10.742"	"339|265.08261|4.183"	"3390|401.05955|1.329"	"3391|705.57933|10.743"	"3392|705.57944|10.739"	"3396|339.3263|10.244"	"3397|249.99669|4.35"	"34|834.53023|13.06"	"340|245.09283|4.988"	"3401|815.55519|9.155"	"3407|313.07818|9.646"	"3408|432.99478|1.313"	"3409|558.28163|7.282"	"341|626.34717|7.473"	"3411|239.05963|11.522"	"3412|602.30296|7.418"	"3413|642.36317|7.728"	"3414|912.63232|10.395"	"3420|777.52719|10.165"	"3422|974.56638|13.264"	"3423|630.38786|7.531"	"3425|847.44189|10.056"	"3429|716.08546|1.062"	"343|838.54015|9.943"	"3431|710.32085|7.19"	"3434|695.08747|1.066"	"3435|695.08719|1.052"	"3436|435.25156|7.662"	"3437|914.51545|13.132"	"3438|439.043|3.481"	"3439|301.02646|0.376"	"344|540.46377|9.759"	"3440|505.14029|3.803"	"3441|411.20629|8.736"	"3442|622.26814|7.52"	"3446|236.0234|0.572"	"3448|850.29486|0.519"	"3449|440.0735|2.976"	"345|709.11448|1.03"	"3450|440.07351|2.969"	"3454|863.24512|0.627"	"3456|585.48723|9.185"	"3457|765.54242|12.87"	"3460|433.11311|0.501"	"3461|660.4618|9.552"	"3467|557.32094|7.466"	"3468|280.97834|0.445"	"3469|571.28943|6.904"	"347|820.52274|9.689"	"3471|269.21187|8.198"	"3472|542.13902|0.539"	"3478|649.2094|3.807"	"348|678.60479|10.903"	"3481|305.24825|8.954"	"3482|760.3364|7.389"	"3483|614.18009|2.115"	"3486|322.08237|0.496"	"3487|275.05364|0.524"	"3489|479.08699|0.491"	"3497|679.30841|7.111"	"3498|431.12222|4.989"	"350|180.06679|1.197"	"3501|344.02057|0.602"	"3503|806.99693|0.408"	"3507|353.08921|0.498"	"351|543.43802|9.759"	"3512|625.51672|10.321"	"3515|465.00634|0.404"	"3516|556.30491|7.914"	"3517|156.0305|0.744"	"3519|309.11234|3.143"	"352|786.50906|9.746"	"3520|357.10477|2.556"	"3523|267.07184|0.517"	"3527|791.59289|9.629"	"3528|485.39597|8.121"	"353|116.92874|12.935"	"3530|316.1163|0.49"	"3531|316.11624|0.489"	"3533|333.05881|0.441"	"3536|450.29891|7.822"	"3537|790.35359|7.419"	"3538|842.57602|12.911"	"354|325.06479|1.299"	"3544|840.44943|10.257"	"3548|363.25116|9.281"	"3549|511.10822|0.725"	"355|700.52945|10.56"	"3550|395.08501|0.521"	"3552|542.47938|9.912"	"3553|428.87349|7.853"	"3554|569.15035|4.187"	"3559|136.02834|1.127"	"356|655.56331|10.899"	"3561|379.15566|7.022"	"3562|652.23429|2.556"	"3565|552.3099|7.418"	"3566|457.23591|7.379"	"3567|521.1616|0.521"	"3569|418.00058|0.462"	"357|787.53393|13.049"	"3571|570.28428|7.111"	"3572|569.27186|7.086"	"3577|672.25405|7.026"	"358|769.50338|10.281"	"3580|371.04713|6.64"	"3582|864.53586|11.023"	"3585|718.35346|7.465"	"3586|201.10335|4.988"	"3587|367.02865|0.395"	"3589|227.16527|7.16"	"3590|859.28197|6.864"	"3591|859.28209|6.866"	"3592|799.54831|10.286"	"3596|271.06946|1.127"	"3597|271.06944|1.126"	"3599|359.11061|1.158"	"36|810.53029|8.796"	"360|867.51951|9.49"	"3601|279.19627|7.324"	"3602|629.32113|7.418"	"3604|475.21017|7.121"	"3606|260.0593|2.115"	"3608|618.08567|0.724"	"3609|618.08563|0.724"	"3610|600.06505|1.289"	"3611|600.06492|1.296"	"3617|417.22326|8.735"	"3619|108.02053|1.241"	"362|727.5484|10.643"	"3620|108.02048|1.239"	"3621|538.35177|7.694"	"3622|505.14018|3.804"	"3625|764.27132|7.36"	"3626|336.99291|1.128"	"3629|565.17644|2.976"	"3632|132.94651|0.52"	"3634|605.45615|8.888"	"3635|299.20138|8.24"	"3636|719.22538|0.52"	"3640|342.98691|1.293"	"3641|839.31353|7.362"	"3642|839.31329|7.37"	"3643|192.03368|0.722"	"3645|297.24322|7.788"	"3647|435.05439|0.657"	"3650|437.26715|9.138"	"3652|740.96822|0.412"	"3657|899.51976|9.753"	"3659|486.06699|2.148"	"366|607.17503|1.304"	"3665|253.08279|7.932"	"3669|281.24828|10.301"	"3670|734.6311|10.927"	"3671|864.57007|9.941"	"3673|659.50551|9.08"	"3678|609.25633|7.36"	"3679|919.57151|9.621"	"3681|973.59139|13.267"	"3682|820.35557|7.684"	"3683|433.05667|0.48"	"3685|944.54302|9.861"	"3686|145.05089|3.719"	"3689|293.04232|0.468"	"369|302.05191|1.299"	"3693|146.04608|1.307"	"3695|840.44955|10.19"	"3696|786.61053|10.138"	"3697|786.61062|10.117"	"3698|873.02548|0.404"	"3699|872.03341|0.402"	"3701|858.56381|11.008"	"3703|191.01982|0.66"	"3704|408.99164|0.552"	"3705|231.9785|0.023"	"3706|356.10293|4.047"	"3711|202.10848|4.442"	"3712|274.94983|0.659"	"3713|622.46692|10.096"	"3714|634.27695|7.606"	"3715|153.8688|9.539"	"3719|315.25368|7.265"	"3720|545.45386|9.904"	"3722|245.05424|1.172"	"3724|281.11166|0.88"	"3725|851.50645|9.852"	"3728|610.57854|11.004"	"373|817.50388|9.425"	"3731|201.11322|5.52"	"3736|892.90131|8.848"	"3741|441.25258|7.253"	"3743|621.24815|0.519"	"3744|919.53071|9.773"	"3746|190.01806|1.034"	"3747|191.01985|1.041"	"3749|852.5168|9.847"	"375|134.0474|3.534"	"3750|226.99641|0.79"	"3759|702.60487|10.745"	"376|409.23588|8.85"	"3761|688.28518|7.417"	"3762|787.57005|9.826"	"3765|383.02365|1.373"	"3768|182.04603|1.3"	"3769|182.04605|1.294"	"3770|369.22778|5.54"	"3771|391.26178|8.727"	"3773|449.03072|0.484"	"3775|369.12048|0.481"	"3777|271.06023|0.476"	"3778|323.18935|7.35"	"378|265.14752|6.922"	"3781|227.10131|0.434"	"3782|336.07301|5.686"	"3784|680.45675|10.453"	"3785|680.45692|10.452"	"3786|958.5774|10.991"	"3789|566.38323|8.141"	"3790|642.3008|7.605"	"3791|642.30078|7.602"	"3792|639.27992|7.61"	"3793|223.02798|11.249"	"38|842.59224|8.228"	"380|552.33108|7.195"	"3803|948.27176|0.52"	"3804|948.27179|0.521"	"3806|271.19116|7.177"	"3807|438.11862|1.016"	"3809|307.1945|7.65"	"381|223.02818|6.382"	"3812|590.3651|8.734"	"3815|923.60694|9.42"	"3816|297.24319|8.703"	"3819|285.06546|5.098"	"382|836.52459|9.749"	"3820|617.51146|10.137"	"3822|750.50886|9.887"	"3823|530.30219|7.465"	"3824|761.61132|11.129"	"383|790.61703|8.046"	"3832|376.10094|0.487"	"3833|376.10104|0.486"	"3834|892.53085|13.138"	"3835|891.51916|13.131"	"3836|382.03067|0.535"	"3837|828.3881|8.004"	"3844|646.55244|10.476"	"3845|568.39883|8.14"	"385|844.60815|9.1"	"3851|446.37635|10.339"	"3852|629.51156|10.246"	"3858|720.06145|1.788"	"3864|668.5766|11.007"	"3865|667.35599|8.004"	"3866|955.7861|9.181"	"3868|294.98334|0.659"	"3869|360.22095|7.014"	"3870|331.26387|9.337"	"3871|547.45088|10.099"	"3873|234.95644|1.127"	"3875|504.30973|7.727"	"3876|152.02326|1.241"	"3877|860.57989|13.122"	"3879|527.4836|11.032"	"388|742.54026|10.499"	"3880|445.16154|3.977"	"3881|729.52797|10.281"	"3885|607.16295|2.115"	"3887|484.12323|0.514"	"389|279.23255|8.955"	"3890|669.57956|11.017"	"3893|239.06731|1.17"	"3896|270.07629|0.467"	"3897|263.06719|4.187"	"390|279.2326|8.955"	"3903|802.5764|10.728"	"3904|972.55421|11.108"	"3907|682.06859|1.32"	"3908|167.02125|0.946"	"3909|706.56092|10.901"	"3912|145.09844|0.427"	"3913|412.88207|0.543"	"3918|818.54837|12.935"	"3919|491.08804|5.685"	"392|339.19938|7.677"	"3920|671.08712|3.54"	"3922|523.0185|0.39"	"3923|606.38029|9.159"	"3924|595.54289|10.567"	"3926|320.09184|1.199"	"3927|315.17457|5.074"	"3928|522.07686|2.975"	"3929|365.16648|0.897"	"3930|386.00624|1.333"	"3933|318.09393|0.609"	"3935|227.14007|3.787"	"3937|643.28968|6.963"	"3939|434.08735|1.697"	"394|452.2782|7.464"	"3941|188.093|3.981"	"3943|264.10855|0.503"	"3947|620.59902|11.131"	"3948|826.47068|10.584"	"3951|703.54828|10.737"	"3952|638.36824|7.847"	"3953|369.06747|4.184"	"3954|558.06467|0.884"	"3955|799.23723|0.607"	"3956|173.00938|0.861"	"3959|435.15347|4.683"	"3963|657.1248|0.782"	"3966|476.27828|7.419"	"3969|504.3097|7.351"	"3975|922.58245|10.179"	"3977|532.29934|7.542"	"398|880.51509|9.443"	"3980|922.58224|10.169"	"3982|328.04485|3.514"	"3983|848.55186|9.945"	"3986|236.12678|5.311"	"399|613.1607|0.73"	"3990|921.24769|0.732"	"3992|528.30961|7.388"	"3994|949.21277|1.303"	"3995|311.22251|7.667"	"3996|373.04478|6.292"	"3997|174.08853|0.486"	"3999|331.02795|0.647"	"4|892.60817|8.494"	"40|857.51963|9.069"	"4000|580.33981|8.793"	"4008|488.16203|0.498"	"4009|346.99119|0.534"	"4012|563.23576|9.812"	"4013|563.2358|9.817"	"4014|437.24628|8.439"	"4015|508.35621|8.322"	"4016|313.07824|10.77"	"4017|609.51054|8.729"	"4018|532.17675|2.115"	"4019|269.13091|6.584"	"402|627.12309|3.571"	"4021|176.03887|2.502"	"4023|484.36429|9.519"	"4024|484.36441|9.535"	"4026|478.29387|12.993"	"4027|727.53864|10.277"	"4028|350.07241|0.739"	"4030|182.04608|2.596"	"4031|728.55475|10.936"	"4034|953.56519|7.388"	"4037|613.52087|9.198"	"4040|666.07248|0.783"	"4041|784.33666|7.474"	"4043|917.51544|9.655"	"4045|695.59517|11.003"	"4046|582.10072|0.513"	"4048|540.33112|7.227"	"4049|285.02595|0.39"	"4050|620.19708|2.115"	"4053|295.22751|8.197"	"4057|243.9661|0.456"	"406|307.26417|9.32"	"4060|544.26632|7.171"	"4066|626.56396|10.843"	"4069|718.5403|12.863"	"407|307.26422|9.323"	"4078|580.36273|8.083"	"4079|321.17377|6.96"	"408|134.0474|3.427"	"4080|598.1397|0.55"	"4081|598.13988|0.549"	"4082|544.26632|7.241"	"4085|982.59905|8.818"	"4086|762.62356|11.135"	"4088|559.33704|8.002"	"4089|547.1683|4.187"	"409|965.53821|9.148"	"4091|728.15324|3.945"	"4092|547.32136|8.03"	"4093|869.51556|9.746"	"4096|395.38923|10.785"	"4097|269.21184|7.998"	"4098|269.21187|7.998"	"4101|890.57154|10.127"	"4102|636.35207|7.828"	"4107|653.29283|6.989"	"4109|386.32726|8.796"	"411|366.02597|0.541"	"4110|222.03034|2.115"	"4111|760.60795|11.123"	"4112|469.1578|7.209"	"4113|271.22752|7.876"	"4114|478.29388|7.192"	"4115|714.54526|12.861"	"4117|305.02773|0.607"	"4119|368.26233|8.372"	"412|744.55601|12.996"	"4120|643.52732|10.255"	"4123|850.47025|10.583"	"4126|496.1676|1.135"	"4128|171.0277|13.142"	"4129|639.32455|7.543"	"4130|550.09589|1.065"	"4131|612.38862|8.005"	"4132|666.14229|1.304"	"4133|711.13791|0.732"	"4134|515.13881|2.116"	"4138|386.23681|7.192"	"4139|612.52137|9.796"	"414|281.24835|9.283"	"4140|612.52142|9.797"	"4143|683.05448|0.553"	"4145|365.24588|8.59"	"4146|822.43937|10.186"	"4147|551.21834|5.433"	"4148|671.05048|0.39"	"4149|670.05215|0.389"	"415|911.56395|9.426"	"4150|300.13511|3.231"	"4151|682.06523|0.553"	"4152|789.17283|0.678"	"4156|511.4733|9.085"	"4158|259.99852|1.097"	"4160|299.00218|0.401"	"4161|299.00216|0.401"	"4164|354.02612|0.507"	"4165|656.35211|6.941"	"4167|862.68506|11.697"	"4169|624.52134|10.156"	"417|536.50493|10.403"	"4173|546.28415|7.117"	"4174|239.05959|11.11"	"4177|667.49061|9.185"	"4181|736.33657|7.35"	"4182|579.08542|0.472"	"4183|579.08539|0.472"	"4185|373.27422|8.219"	"4186|320.18974|6.49"	"4189|574.49775|10.489"	"419|805.58063|8.59"	"4190|771.57529|12.861"	"4191|474.26255|7.108"	"4197|142.06642|4.22"	"4198|201.03807|0.772"	"42|306.07683|0.734"	"4202|134.89485|10.713"	"4206|314.01031|0.601"	"4208|818.57173|10.724"	"4209|856.51177|13.347"	"421|329.24844|9.224"	"4210|882.52995|10.28"	"4212|378.09724|3.426"	"4213|343.22736|7.937"	"4216|699.04727|1.316"	"4217|225.00767|4.145"	"4219|484.0487|3.52"	"422|572.48198|10.403"	"4224|476.0898|2.701"	"4227|498.35495|7.704"	"4228|146.02498|4.184"	"4229|797.12984|2.593"	"4231|915.58575|7.603"	"4233|802.54006|10.17"	"4234|543.01572|0.464"	"4236|437.21401|3.574"	"4237|768.55734|11.107"	"424|714.50885|10.052"	"4240|990.53911|13.22"	"4241|838.43401|10.028"	"4245|820.35553|7.621"	"4246|973.62743|7.599"	"4247|644.03986|1.789"	"4248|310.09618|0.829"	"4251|508.10872|1.118"	"4254|739.39974|8.851"	"4256|445.10171|3.74"	"4259|300.08522|0.498"	"426|309.27976|9.576"	"4262|740.27155|7.326"	"4263|356.11933|0.485"	"4264|356.11938|0.485"	"4266|453.07301|0.768"	"4267|953.59521|10.279"	"4269|732.20906|0.535"	"4270|216.92843|0.441"	"4273|504.07634|1.112"	"4275|337.0773|0.704"	"4276|349.16993|3.733"	"4277|680.0344|3.539"	"4278|822.97125|0.411"	"4279|731.20401|0.538"	"4282|578.30266|7.388"	"4283|297.27956|9.723"	"4287|520.05871|0.815"	"4288|227.20166|8.488"	"4290|779.54334|10.266"	"4291|777.55341|10.282"	"4292|485.08532|4.988"	"4293|209.03025|0.529"	"4295|417.0774|1.267"	"4296|417.07736|1.266"	"43|761.58232|9.624"	"430|866.59217|13.06"	"4300|576.33129|7.233"	"4303|131.0352|2.065"	"4305|399.04604|0.632"	"4310|824.37548|3.807"	"4313|196.07448|0.644"	"4317|640.33689|8.004"	"4318|725.65028|10.943"	"433|700.52945|13.007"	"4333|829.53432|12.908"	"4334|587.46466|9.432"	"4335|271.9996|0.594"	"4338|584.35733|7.543"	"4339|294.97389|0.66"	"434|568.26857|7.016"	"4341|488.89494|7.852"	"4342|497.95693|0.407"	"4343|239.12888|7.171"	"4344|239.12885|7.171"	"4345|700.58907|10.592"	"435|355.26368|9.138"	"4350|733.65528|11.129"	"4353|481.12446|0.791"	"4356|686.14224|3.735"	"4362|628.28511|7.519"	"4366|369.03716|1.129"	"4367|369.03723|1.13"	"437|778.56141|8.259"	"4370|597.30522|7.03"	"4371|252.05453|0.722"	"4373|513.0829|2.607"	"4374|519.07161|0.791"	"4375|502.10445|2.115"	"4376|390.06254|0.728"	"4378|712.22086|2.115"	"438|811.53367|12.977"	"4383|506.12491|0.488"	"4385|466.03558|1.008"	"4386|297.24318|8.592"	"4389|210.08839|0.73"	"439|790.56111|10.714"	"4390|341.94269|0.564"	"4392|322.02109|0.66"	"4393|321.0193|0.656"	"4394|840.53221|12.932"	"4396|299.06997|3.801"	"4399|636.43045|10.409"	"44|627.53179|10.675"	"4400|366.10845|0.483"	"4401|364.10483|0.484"	"4403|190.07223|1.18"	"4404|889.57954|10.123"	"4405|471.07033|1.036"	"4407|174.01783|0.658"	"4408|680.07765|0.514"	"4409|636.28396|7.531"	"441|631.4741|8.864"	"4411|255.23278|12.86"	"4413|164.07187|4.682"	"4415|135.01855|0.616"	"4420|820.51799|7.541"	"4421|801.50403|10.019"	"4424|325.10717|3.122"	"443|852.61313|8.456"	"4430|268.19144|6.431"	"4431|239.1149|0.456"	"4436|511.15716|3.803"	"4442|365.04046|2.55"	"4445|359.08406|2.555"	"4446|552.30994|7.651"	"4447|550.31556|7.634"	"4448|340.91578|0.444"	"4449|284.08155|4.49"	"4454|304.21266|6.463"	"4455|413.34226|9.922"	"4456|692.11316|1.725"	"4459|286.05419|0.777"	"4460|165.04103|10.003"	"4461|662.33205|7.177"	"4462|211.0183|4.849"	"4465|484.04878|3.601"	"4468|462.06904|3.976"	"4469|462.06891|3.968"	"4470|425.25774|7.702"	"4471|285.18156|3.809"	"4476|211.00132|0.614"	"4478|857.05112|0.401"	"4479|604.36276|7.698"	"448|282.08411|2.976"	"4482|257.17565|6.892"	"4486|499.45217|10.841"	"4487|433.11329|0.569"	"4489|224.02796|5.231"	"4492|171.06648|4.19"	"4496|337.02507|2.114"	"4497|444.9846|0.443"	"4498|796.03719|7.906"	"4499|605.02202|0.392"	"450|567.48279|9.967"	"4500|317.21181|8.245"	"4501|324.17893|6.029"	"4503|338.19451|8.74"	"4505|888.64145|9.809"	"4506|118.05118|0.463"	"451|859.53414|9.216"	"4511|662.33204|7.241"	"4513|621.48534|10.035"	"4514|734.47755|9.499"	"4515|309.20444|8.594"	"4516|571.05335|0.661"	"4517|520.26831|6.941"	"4518|631.14012|0.486"	"4519|356.88972|0.445"	"4523|252.97292|0.615"	"4526|896.56437|10.278"	"4528|269.21189|7.746"	"4529|446.07429|4.682"	"4530|102.05621|0.478"	"4531|162.93134|12.954"	"4533|460.02749|1.022"	"4534|460.02758|1.023"	"4535|387.27489|8.305"	"4539|410.08554|3.975"	"4544|766.35338|7.389"	"4546|327.11694|0.847"	"4547|149.06102|6.139"	"4548|395.24696|7.908"	"455|725.53255|10.342"	"4553|426.96779|6.577"	"4557|363.22059|7.811"	"4558|472.08494|1.088"	"456|725.53278|10.467"	"4560|197.94|0.455"	"4563|293.1757|7.293"	"4564|144.0457|4.618"	"4566|540.05401|0.855"	"4567|889.00009|0.408"	"457|881.51939|9.208"	"4572|667.12621|1.296"	"4574|678.39954|7.961"	"4576|620.28884|7.729"	"4577|355.16751|7.121"	"4578|416.12564|3.804"	"4579|760.60795|10.91"	"4581|610.26798|7.464"	"4586|372.13087|1.219"	"459|895.5824|8.529"	"4591|904.37406|8.004"	"4592|575.13753|4.185"	"4601|239.07844|1.124"	"4603|892.51807|7.421"	"4604|800.35662|7.546"	"4605|449.1736|7.292"	"4606|424.99049|1.351"	"4608|516.12531|0.499"	"461|834.53003|10.499"	"4612|554.30217|7.35"	"4613|704.10031|0.472"	"4614|704.10032|0.472"	"4615|614.5292|10.79"	"4616|239.05963|10.954"	"4618|391.28267|9.577"	"4619|391.2827|9.573"	"4620|395.68526|5.028"	"4624|628.05653|0.719"	"4625|316.03402|0.649"	"463|145.0621|0.466"	"4630|225.18601|8.368"	"4633|293.17915|6.374"	"4634|622.54255|10.789"	"4638|271.2275|7.714"	"4639|145.05217|11.375"	"4640|840.44956|10.126"	"4643|647.06489|0.725"	"4644|195.13908|7.17"	"4646|622.30444|8.041"	"4648|591.29239|7.337"	"4655|208.02844|0.497"	"4656|120.05687|11.127"	"4658|327.25366|9.277"	"466|698.51377|10.276"	"4660|805.53574|12.916"	"4661|803.5581|12.92"	"4664|358.98748|0.783"	"4665|250.046|0.896"	"4666|353.14204|8.736"	"4667|495.42081|10.517"	"4671|585.30519|7.182"	"4674|319.22744|7.897"	"4675|971.19473|1.306"	"4676|528.09379|2.976"	"4679|926.60317|13.125"	"4684|313.07822|10.954"	"469|222.0772|3.973"	"4691|404.01408|1.044"	"4692|955.22949|1.297"	"4693|701.54824|10.483"	"4694|151.02639|3.498"	"4696|580.89873|0.021"	"4698|309.27959|9.689"	"4699|325.11664|0.989"	"470|544.26258|4.185"	"4701|125.09741|5.099"	"4702|635.53749|10.547"	"4703|292.05839|0.46"	"4704|346.03589|0.376"	"4706|876.34272|7.546"	"4713|626.51205|9.655"	"4714|567.14448|3.496"	"4715|318.00264|0.546"	"4718|726.31978|7.901"	"4719|803.10512|0.75"	"4720|473.10157|0.722"	"4724|937.19731|0.73"	"473|462.29894|7.729"	"4731|277.10374|0.511"	"4732|277.10375|0.51"	"4733|390.09165|0.522"	"4735|805.4407|9.687"	"4736|542.43497|9.837"	"4737|542.43488|9.84"	"4738|326.10891|0.481"	"4739|680.61999|10.988"	"474|462.29893|7.729"	"4740|638.27741|7.683"	"4742|677.30211|1.138"	"4744|475.17485|7.213"	"475|297.15289|6.984"	"4750|608.29779|7.562"	"4751|610.13748|0.522"	"4752|609.13845|0.524"	"4757|844.57716|10.286"	"4759|734.53543|9.742"	"476|297.15291|6.974"	"4760|520.26833|7.004"	"4762|358.86879|0.441"	"4763|540.05402|0.933"	"4768|628.36263|7.584"	"4771|800.45473|10.591"	"4776|648.48279|10.156"	"4777|197.11831|5.311"	"4778|197.11833|5.311"	"4782|331.94736|0.613"	"4783|342.89485|0.439"	"479|843.59553|13.074"	"4792|664.51416|10.538"	"4794|487.13201|2.557"	"4796|615.16754|0.73"	"4798|403.14845|0.49"	"4799|874.58222|10.276"	"480|866.57128|10.271"	"4800|265.07483|4.594"	"4801|271.22751|7.783"	"4803|567.05235|0.377"	"4804|459.19604|3.572"	"4805|793.20295|0.541"	"4806|793.20317|0.539"	"4808|485.22134|7.359"	"4813|842.18673|2.555"	"4815|211.09761|5.894"	"4818|395.24367|6.967"	"482|867.59588|7.78"	"4822|152.00253|0.601"	"4823|274.88678|0.446"	"4829|528.28652|7.19"	"483|867.59577|7.983"	"4832|536.1037|1.066"	"4835|396.03687|0.564"	"4838|506.34878|9.051"	"4839|506.34879|9.051"	"4840|202.10848|1.174"	"4842|605.32101|7.388"	"4843|638.57349|10.896"	"4846|401.20403|3.628"	"4847|365.34196|10.241"	"4848|478.09004|0.728"	"4852|375.24776|7.196"	"4855|329.23303|6.012"	"4856|624.20401|7.36"	"4861|430.29608|8.213"	"4862|430.29606|8.212"	"4863|856.1478|2.555"	"4864|856.14797|2.557"	"4865|638.27742|7.616"	"4867|491.86938|7.853"	"4868|821.15139|0.586"	"487|557.1366|2.558"	"4870|342.11896|1.206"	"4871|354.24676|8.113"	"4873|668.58395|10.9"	"4874|329.11155|0.48"	"4875|285.07262|2.467"	"4878|570.47435|9.76"	"4880|267.09048|4.768"	"4881|580.23537|7.902"	"4882|902.35852|7.683"	"4885|341.02498|0.439"	"4889|642.23107|4.185"	"4891|687.02481|0.393"	"4892|163.04027|1.051"	"4893|449.14997|6.414"	"4894|449.14998|6.413"	"4898|651.37193|7.87"	"4899|892.58757|10.288"	"49|894.61494|8.741"	"490|680.6204|11.126"	"4902|478.86645|0.021"	"4908|673.51676|10.181"	"4911|409.09906|4.988"	"4912|409.09904|4.987"	"492|793.50365|9.51"	"4920|610.31317|7.72"	"4922|408.12743|3.027"	"4923|370.08783|4.682"	"4924|794.33969|7.466"	"4927|639.20379|1.049"	"4928|730.63637|10.951"	"4929|411.10775|0.663"	"493|619.28969|6.933"	"4931|326.10889|0.514"	"4934|465.11725|2.344"	"4936|629.51161|9.969"	"4937|612.30547|7.544"	"494|351.05637|0.659"	"4942|844.48103|12.926"	"4944|280.1035|0.496"	"4948|521.24109|9.183"	"4952|560.14078|0.575"	"4953|111.02019|1.282"	"4955|866.33968|7.419"	"4956|504.3097|7.784"	"4957|465.32204|8.79"	"4958|536.505|11.041"	"4959|565.03633|0.66"	"4960|318.08671|0.891"	"4963|319.07793|1.29"	"4964|317.06232|1.285"	"4965|297.24317|8.518"	"4967|536.2376|3.807"	"4968|299.026|5.208"	"497|653.54797|10.712"	"4973|569.13521|1.287"	"4974|241.18087|7.486"	"4977|223.02833|7.831"	"4978|303.05952|4.186"	"4979|278.08783|0.523"	"498|652.55247|10.701"	"4980|278.08782|0.523"	"4983|181.96618|0.496"	"4985|443.07445|3.801"	"4987|894.57063|12.919"	"499|887.55861|8.382"	"4993|277.05936|3.563"	"4994|359.29504|9.598"	"4996|533.28868|7.277"	"4997|274.11152|4.569"	"4999|341.17873|6.562"	"5|886.5538|9.669"	"500|736.49341|9.711"	"5003|746.15143|1.049"	"5004|604.10235|0.492"	"5005|604.10246|0.49"	"5006|604.10245|0.49"	"5007|540.33102|7.311"	"5009|895.58267|12.925"	"5010|892.56541|12.921"	"5011|680.30653|3.805"	"5013|731.59525|10.78"	"5014|748.24004|7.021"	"5015|346.25942|7.036"	"5018|602.30291|7.474"	"5020|393.04373|0.611"	"5022|852.56883|12.921"	"5027|379.1008|0.48"	"5028|335.0728|1.269"	"5029|335.07278|1.296"	"5032|793.5912|10.229"	"5034|955.02852|0.404"	"5035|730.59964|10.776"	"5037|637.27673|7.151"	"5039|650.36603|7.774"	"504|857.51528|8.193"	"5040|894.20662|10.551"	"5041|242.07984|0.886"	"5042|948.55081|13.265"	"5046|626.30585|7.73"	"5047|626.30579|7.728"	"5048|610.50505|10.35"	"5050|777.27917|6.933"	"5051|674.21609|2.548"	"5057|321.03707|0.794"	"5059|652.09501|0.805"	"5062|469.28383|7.716"	"5064|564.34474|9.047"	"5066|870.43864|9.852"	"5067|568.36278|8.006"	"5068|464.10341|3.734"	"5069|464.10341|3.736"	"507|186.11363|4.489"	"5071|759.15092|0.571"	"5074|150.02328|0.709"	"5076|786.51008|10.291"	"5077|607.10689|0.564"	"5081|341.19647|6.402"	"5084|585.74929|4.407"	"5086|473.21807|7.068"	"5087|361.13236|7.349"	"5088|361.13231|7.348"	"509|436.28334|7.602"	"5091|460.95859|0.443"	"5092|128.03553|1.045"	"5095|688.38372|8.004"	"5098|792.32413|7.19"	"5100|379.24628|7.837"	"5102|608.319|7.077"	"5103|466.01445|1.04"	"5104|643.52733|10.005"	"5111|938.46599|9.947"	"5115|690.31759|0.519"	"5116|171.00812|1.126"	"5119|823.46389|12.941"	"512|775.54752|10.203"	"5122|563.16238|1.058"	"5126|800.55875|10.294"	"5127|688.49307|10.274"	"5128|599.19484|0.698"	"5130|530.0652|0.482"	"5131|530.06519|0.48"	"5132|495.17286|9.136"	"5133|835.05691|1.789"	"5137|915.51875|13.133"	"5138|708.11469|0.526"	"5139|707.11548|0.526"	"5141|797.47887|4.589"	"5143|824.45506|10.285"	"5145|248.07882|3.716"	"515|854.59244|7.947"	"5155|810.56494|13.118"	"5159|728.62066|10.786"	"516|759.50229|9.778"	"5160|789.44546|9.806"	"5163|865.29908|6.866"	"5165|649.09244|1.212"	"5167|384.1173|2.343"	"517|759.50213|9.86"	"5172|316.07114|3.572"	"5175|543.38412|9.157"	"5177|660.35255|7.542"	"518|760.49351|9.653"	"5181|329.15031|2.115"	"5182|525.97811|0.443"	"5183|403.9681|0.664"	"5184|402.9603|0.657"	"5186|520.07136|1.117"	"5187|261.04074|3.802"	"5189|870.70476|10.919"	"5192|562.31322|7.823"	"5193|562.31329|7.824"	"5196|625.09829|1.047"	"52|582.3782|8.004"	"5201|568.36263|7.702"	"5202|469.12612|0.483"	"5204|235.06301|0.504"	"5205|904.97417|0.411"	"5209|168.99961|0.858"	"5210|276.10983|2.027"	"5211|814.43417|10.04"	"5212|299.02601|5.423"	"5217|248.09606|3.996"	"5218|204.12406|3.559"	"5219|135.04445|3.476"	"522|821.53485|9.894"	"5220|296.09989|3.608"	"5221|738.65337|11.108"	"5222|832.57162|10.286"	"5224|853.57181|12.922"	"5226|381.09253|1.158"	"5227|381.09249|1.16"	"5228|536.20985|1.279"	"5229|957.59611|7.533"	"523|308.09861|0.528"	"5231|892.5113|9.705"	"5232|356.14555|8.738"	"5233|635.57411|10.906"	"5234|223.02834|7.944"	"524|886.5543|8.861"	"5243|552.31033|7.473"	"5248|640.42559|10.257"	"5250|917.30006|0.682"	"5251|226.98693|2.31"	"5252|447.05922|0.596"	"5255|615.53266|10.615"	"5256|481.29537|6.447"	"5260|900.59599|10.293"	"5263|426.87644|7.853"	"5264|378.95512|0.444"	"5265|628.32144|8.042"	"5268|549.98074|0.567"	"527|773.53482|8.651"	"5270|894.26209|0.568"	"5272|313.23821|6.658"	"5273|814.26142|1.191"	"5275|689.62096|11.11"	"5276|180.0668|1.426"	"5277|427.12627|0.485"	"5278|425.12194|0.578"	"5279|378.98073|0.44"	"5281|289.06753|0.957"	"5282|604.08049|2.976"	"5285|117.05593|2.584"	"5288|445.05398|4.185"	"5289|445.054|4.183"	"5295|608.29771|7.458"	"5297|245.11419|2.817"	"53|554.34663|7.542"	"5302|488.07994|1.091"	"5303|919.47734|12.932"	"5304|790.35366|7.475"	"5307|569.27378|6.68"	"5308|634.57861|10.903"	"5311|393.27743|9.135"	"5318|665.11009|1.79"	"5319|554.28919|7.712"	"532|206.0821|4.682"	"5321|611.31662|7.66"	"5323|879.58877|12.922"	"5324|732.49855|9.877"	"5325|581.32129|7.351"	"5326|134.06136|4.185"	"5327|752.16805|1.05"	"5329|318.02833|3.574"	"533|850.59769|7.91"	"5330|190.01803|0.75"	"5331|918.52748|9.845"	"5337|116.05079|4.988"	"5339|538.26848|7.902"	"534|147.03016|0.748"	"5343|317.21173|7.941"	"5344|426.18811|1.164"	"5345|426.18808|1.166"	"5346|329.23302|6.588"	"5348|566.25062|6.987"	"535|147.03015|0.864"	"5350|573.28936|4.541"	"5352|719.17025|1.032"	"5357|341.17873|6.668"	"536|760.49334|9.787"	"5360|261.07244|0.541"	"5361|261.07243|0.535"	"5363|811.14764|0.516"	"5368|306.09553|1.085"	"5369|664.38174|7.936"	"5373|522.8758|0.439"	"5374|901.53577|9.944"	"5375|327.00952|0.61"	"5378|684.2617|7.418"	"538|741.52756|10.13"	"5381|802.02145|1.789"	"5384|353.23291|6.008"	"5389|233.10342|6.666"	"5391|149.00977|10.002"	"5393|188.0461|0.893"	"5396|503.11231|0.722"	"5398|775.51212|9.828"	"5399|716.28028|7.606"	"5400|718.28718|7.604"	"5401|718.28716|7.604"	"5402|249.00287|1.241"	"5405|311.22248|7.117"	"5406|273.03783|0.52"	"5409|586.08001|1.097"	"5410|758.51453|9.928"	"5413|223.0283|7.944"	"5414|677.54803|10.521"	"5415|456.84622|0.441"	"5417|463.12043|1.287"	"5418|638.32125|7.684"	"5419|842.18847|1.023"	"542|733.5513|9.155"	"5422|542.0534|1.114"	"5423|658.26831|7.391"	"5425|689.19157|0.487"	"5430|656.58387|10.746"	"5432|538.04186|1.28"	"5437|495.38041|7.703"	"5438|495.38048|7.704"	"5447|235.03934|0.845"	"5448|668.41239|9.082"	"5453|696.18333|2.115"	"5456|381.26188|8.088"	"5457|381.26194|8.091"	"5459|169.08722|4.68"	"546|528.30975|7.66"	"5460|526.98813|0.438"	"5462|790.65501|11.356"	"5463|366.05352|0.66"	"5464|832.26214|0.566"	"5465|820.51802|7.463"	"5466|551.48368|10.922"	"5468|971.00294|0.408"	"547|650.57364|10.708"	"5472|736.52584|9.158"	"5473|299.026|7.108"	"5474|178.01808|0.859"	"5475|178.01805|0.855"	"5479|328.96231|0.459"	"548|650.57355|10.701"	"5481|186.05618|4.221"	"5484|506.96885|0.553"	"5485|506.96882|0.548"	"5487|936.14361|0.725"	"5488|577.04488|0.531"	"5489|576.04573|0.53"	"5490|576.03372|0.539"	"5491|598.3787|9.758"	"5492|445.05566|1.288"	"5493|201.03812|0.944"	"5495|530.32535|7.903"	"5496|631.52634|10.457"	"5497|643.52735|10.132"	"5498|165.04102|10.954"	"550|789.61396|13.066"	"5500|201.14963|5.953"	"5501|645.31072|4.2"	"5502|255.17524|8.82"	"5503|225.18597|8.111"	"5504|612.52129|10.009"	"5505|612.52135|10.004"	"5509|117.05591|2.23"	"551|854.59229|8.194"	"5513|432.09421|0.781"	"5515|564.42725|11.183"	"5518|953.61997|13.136"	"5519|374.8427|0.441"	"5520|850.47032|10.498"	"5521|783.29618|6.933"	"5522|471.0157|0.659"	"5523|471.01577|0.659"	"5524|596.33483|8.391"	"5526|368.0763|1.283"	"5529|295.13707|6.575"	"5530|826.37251|7.684"	"5533|373.0448|6.533"	"5534|769.028|0.394"	"5537|299.10275|0.483"	"5538|281.05113|0.772"	"5542|814.36143|5.028"	"5547|439.10268|0.66"	"5549|347.07464|0.53"	"5552|585.25644|7.327"	"5556|549.17195|1.114"	"5557|587.14912|1.129"	"5560|340.04252|2.975"	"5561|663.53687|9.204"	"5572|369.2278|5.876"	"5573|561.46646|10.261"	"5574|672.5148|10.266"	"5575|487.06525|1.005"	"5576|486.06402|1.019"	"5582|580.32647|8.036"	"5583|606.37847|7.764"	"5589|378.0972|1.678"	"559|907.53502|9.354"	"5590|323.09214|5.192"	"5593|321.04015|1.174"	"5594|594.34182|8.048"	"5597|504.04507|1.086"	"560|985.47595|9.463"	"5601|747.07339|3.54"	"5602|350.12503|6.922"	"5607|894.55105|9.815"	"5608|267.1136|7.021"	"561|500.2784|7.391"	"5610|755.21382|2.555"	"5614|499.08069|1.264"	"5615|313.07812|11.108"	"5616|492.99777|0.661"	"5618|516.36556|12.869"	"5621|365.24586|8.656"	"5622|411.3266|9.736"	"5628|273.042|0.671"	"563|769.50327|9.861"	"5630|294.02873|0.612"	"5631|685.09622|1.259"	"5632|315.05752|6.284"	"5633|271.2275|7.667"	"5636|642.30066|7.53"	"5637|642.30065|7.528"	"5638|850.47079|7.42"	"564|830.59311|8.789"	"5640|597.09774|0.538"	"5645|307.1888|8.32"	"5648|347.25701|9.186"	"565|841.50334|9.365"	"5651|651.10782|0.782"	"5659|902.35844|7.621"	"5660|301.065|0.476"	"5661|770.28827|7.359"	"5662|984.09835|1.795"	"5663|272.00702|0.459"	"5666|522.26305|7.232"	"5667|966.1921|1.306"	"5668|299.03737|0.953"	"5669|829.11543|0.472"	"5670|654.56902|10.995"	"5671|654.37846|7.722"	"5673|571.1661|7.044"	"5675|629.32139|7.474"	"5677|651.60532|11.083"	"5678|244.13742|6.033"	"5681|221.09315|4.186"	"5684|760.33646|7.447"	"5685|572.13816|1.128"	"5686|483.31879|7.112"	"5687|802.30605|7.902"	"5688|802.306|7.901"	"5691|856.24084|0.599"	"5694|366.10663|3.229"	"5697|391.17696|7.111"	"5699|621.30521|6.992"	"57|748.52917|10.273"	"5700|656.32144|7.307"	"5703|729.14263|9.985"	"5705|385.03572|1.187"	"5706|277.18398|7.132"	"5707|190.01804|0.724"	"5708|587.46467|9.835"	"5714|958.61629|13.119"	"5715|690.60498|10.818"	"5717|532.26593|7.099"	"5718|193.09043|5.385"	"5719|671.50137|10.063"	"5720|339.32629|9.925"	"5722|594.27305|7.6"	"5723|391.0906|3.805"	"573|677.45585|8.85"	"5730|254.10079|4.405"	"5733|390.9626|0.459"	"5734|720.09022|1.042"	"5746|597.1728|0.72"	"5747|784.59546|9.821"	"5748|770.53473|10.275"	"575|601.51578|10.492"	"5750|652.58948|11.165"	"5753|401.01396|1.291"	"5754|480.27318|7.679"	"5757|542.96208|0.441"	"5758|594.28208|7.295"	"5759|144.04572|2.323"	"576|601.51577|10.488"	"5763|801.24144|2.114"	"577|856.51169|13.12"	"5773|713.17052|0.515"	"5774|742.35359|7.349"	"5775|174.04093|0.485"	"5777|496.08802|1.711"	"5778|908.49836|13.265"	"578|641.54799|10.788"	"5780|338.07257|0.642"	"5785|658.33489|7.166"	"5786|440.8722|0.439"	"5787|277.01727|4.527"	"5788|422.9191|0.443"	"5789|800.56047|10.489"	"579|199.00717|9.186"	"5790|584.49012|9.433"	"5791|584.49031|9.429"	"5794|299.02601|5.325"	"5795|401.20959|8.88"	"5796|160.06173|0.517"	"5799|753.0533|0.391"	"58|283.26443|9.525"	"5800|608.35776|7.924"	"5801|313.07817|11.38"	"5802|439.28276|9.354"	"5806|223.02831|7.876"	"5807|223.02829|7.877"	"5809|628.16616|0.522"	"581|864.57659|10.356"	"5811|388.17242|3.939"	"5812|724.48327|10.672"	"5813|488.41092|11.052"	"5816|379.09888|0.72"	"5817|846.27446|7.36"	"5818|299.25882|8.759"	"5819|649.51717|10.289"	"5820|307.15818|6.95"	"5824|381.03601|3.497"	"5825|682.56297|10.658"	"5829|422.95363|0.736"	"583|762.50897|9.81"	"5832|260.08842|0.512"	"5834|662.47752|9.881"	"5836|555.34986|7.991"	"5837|616.28503|7.463"	"584|602.34728|7.448"	"5842|379.24852|7.521"	"5843|379.24855|7.522"	"5844|379.24862|7.52"	"5846|302.16911|7.917"	"5848|595.28969|6.826"	"5852|283.1548|6.077"	"5853|192.9899|1.132"	"5856|482.0095|1.009"	"5859|537.31972|7.768"	"586|357.27926|9.354"	"5860|281.02691|1.443"	"5861|661.47357|9.185"	"5863|229.14447|6.127"	"5864|548.01671|0.543"	"5866|451.03053|0.51"	"5872|598.50568|9.614"	"5873|598.50591|9.613"	"5875|437.24028|7.197"	"5876|251.07841|3.378"	"5877|251.0784|3.406"	"5878|714.16634|0.722"	"5879|826.19385|1.031"	"5882|331.1887|8.303"	"5884|284.03031|2.114"	"5893|386.14607|0.516"	"59|747.51859|10.276"	"590|769.50327|9.998"	"5904|578.34874|8.715"	"5905|686.29949|7.659"	"5906|686.29942|7.659"	"5908|587.15861|2.976"	"5909|322.04416|0.691"	"591|357.27929|9.316"	"5911|337.0538|0.535"	"5912|378.16655|4.459"	"5913|351.0693|0.521"	"5914|752.31784|0.519"	"5917|445.02417|1.357"	"5922|601.48042|9.615"	"5923|118.03005|4.186"	"5934|420.18734|4.815"	"5935|459.34791|9.493"	"5937|626.05695|0.554"	"5938|626.05697|0.555"	"5940|764.27157|7.417"	"5941|764.27154|7.417"	"5942|364.08153|0.785"	"5945|313.07817|11.247"	"5949|349.04101|0.659"	"595|789.61343|10.215"	"5950|318.09542|4.684"	"5951|317.09149|4.664"	"5955|301.00537|4.522"	"5958|615.49585|9.658"	"5968|484.40073|9.027"	"5969|484.40077|9.028"	"597|134.89486|9.96"	"5978|456.06624|0.607"	"5980|558.28161|7.352"	"5983|798.47398|4.69"	"5986|726.03354|0.872"	"5987|573.09149|5.685"	"599|134.86576|10.593"	"5992|552.07622|2.702"	"5993|670.06996|2.606"	"5995|881.56694|12.92"	"5996|533.28877|7.118"	"5999|236.93123|0.446"	"6|892.60829|8.655"	"6000|236.9312|0.446"	"6007|684.59808|11.134"	"6008|846.57089|12.943"	"601|794.57146|13.009"	"6010|173.00932|1.435"	"6014|389.12326|0.481"	"6018|370.13628|3.487"	"602|239.0596|6.382"	"6020|863.56516|10.28"	"6021|443.07635|1.288"	"6023|438.89311|0.443"	"6024|247.04472|1.148"	"6026|644.59981|10.928"	"6027|363.32633|9.991"	"6028|145.01444|0.723"	"603|359.29505|9.531"	"6032|454.07007|0.471"	"6033|648.24817|4.185"	"6034|648.24791|4.182"	"6035|313.18065|7.554"	"6036|486.97882|0.404"	"6039|318.0607|2.977"	"6040|331.09076|4.618"	"6041|653.14035|1.036"	"6045|722.66753|11.466"	"6046|637.35349|7.641"	"6048|362.9304|0.028"	"6050|720.30296|7.824"	"6051|307.1582|6.834"	"6052|389.01257|0.66"	"6057|461.36359|10.231"	"6058|612.11519|0.556"	"6059|225.00761|5.229"	"6065|587.50105|10.343"	"6066|404.13068|0.723"	"6067|221.09306|3.569"	"6068|430.18958|3.804"	"6070|981.36445|0.52"	"6071|534.28146|7.382"	"6072|410.127|0.495"	"6078|832.33563|4.185"	"6083|381.06407|0.49"	"6084|379.0684|0.488"	"6085|379.06849|0.492"	"6088|542.47925|9.864"	"6093|447.13844|2.272"	"6094|447.13841|2.272"	"6095|641.53876|10.584"	"6097|649.05582|0.382"	"6101|761.34002|7.388"	"6106|344.0183|0.494"	"6107|652.82886|0.021"	"6108|750.20855|0.521"	"611|473.21804|7.292"	"6110|465.13105|0.497"	"6111|961.2902|0.625"	"6112|486.89785|7.853"	"6113|317.96758|0.687"	"6114|317.9675|0.679"	"6116|507.44199|8.76"	"6117|359.003|1.288"	"6118|349.05366|0.533"	"6119|388.008|0.669"	"612|790.53338|9.889"	"6120|729.11711|0.49"	"6121|729.11715|0.487"	"6124|338.08678|1.107"	"6125|781.13355|0.888"	"6126|540.02917|0.555"	"6127|540.02866|0.555"	"6129|195.06393|4.655"	"613|794.57116|10.765"	"6131|849.50442|9.749"	"6133|325.27443|8.317"	"6134|299.25882|8.394"	"6135|647.32105|7.159"	"6136|537.08115|1.034"	"6138|455.1422|6.972"	"6141|428.07256|2.105"	"6142|373.04478|6.393"	"6143|223.02818|11.52"	"6145|582.23741|7.36"	"615|876.61334|8.058"	"6151|318.99241|0.374"	"6152|719.23825|2.114"	"6153|996.51814|13.138"	"6155|424.89836|0.438"	"6159|200.05646|1.286"	"616|835.4456|8.856"	"6160|538.08304|1.038"	"6161|464.00338|0.548"	"6162|464.0033|0.549"	"6164|365.22471|9.081"	"6167|684.46168|9.445"	"6174|130.06634|3.803"	"6175|385.09983|2.551"	"6176|385.09984|2.554"	"6178|698.07938|1.79"	"6181|497.10505|5.685"	"6182|425.21007|8.854"	"6183|617.27387|6.694"	"6184|875.28104|3.808"	"6185|386.13009|0.483"	"6189|911.52566|13.137"	"6195|912.1408|1.044"	"6197|499.06085|0.723"	"6198|792.53629|10"	"620|539.13868|0.539"	"6200|190.07223|0.631"	"6203|353.26927|9.358"	"6205|934.27273|0.659"	"6206|481.33225|9.46"	"6210|297.07013|0.65"	"6212|942.2974|2.555"	"6213|554.21148|0.514"	"6214|386.1946|8.639"	"622|629.45582|8.879"	"6221|610.50568|10.014"	"6223|939.05465|0.402"	"6226|176.03548|4.187"	"6227|245.00681|0.519"	"6228|676.60031|10.903"	"6229|253.08042|0.963"	"6231|337.07876|1.107"	"6232|337.07871|1.109"	"6234|758.498|10.284"	"6237|271.22749|8.021"	"6244|918.15752|1.045"	"6247|338.93671|0.448"	"6248|324.09808|0.493"	"6249|848.56613|10.277"	"625|664.38157|8.004"	"6251|383.00296|0.403"	"6252|654.53182|10.41"	"6253|597.48553|10.039"	"6256|372.86356|0.445"	"6258|721.09834|0.546"	"6259|237.11077|5.909"	"626|871.53548|9.261"	"6260|587.14376|3.802"	"6264|161.99415|0.451"	"6270|332.10954|0.686"	"6271|251.1263|6.265"	"6273|433.06611|7.985"	"6277|746.16926|10.003"	"6278|842.33956|7.389"	"6280|782.06063|1.791"	"6281|861.19509|2.555"	"6285|585.05063|0.375"	"6286|549.17526|0.515"	"6287|551.17233|0.523"	"6288|551.17239|0.521"	"629|787.51277|9.803"	"6292|896.56643|9.925"	"6293|331.11438|3.567"	"6294|192.03376|1.902"	"6295|341.26911|8.827"	"6297|325.3108|10.013"	"6299|254.9899|1.129"	"63|599.32107|7.366"	"6300|267.09594|2.817"	"6301|361.08837|1.286"	"6302|361.08831|1.28"	"6303|361.08831|1.288"	"6305|506.32526|7.933"	"6307|939.55153|9.885"	"6309|373.0447|7.856"	"6311|187.10897|0.55"	"6312|285.20693|7.447"	"6313|147.03279|1.168"	"6317|497.09614|0.495"	"6318|497.0961|0.529"	"632|766.53983|10.275"	"6327|388.0317|0.652"	"6328|617.04376|1.29"	"6335|330.87897|0.542"	"6338|350.10869|1.002"	"6340|725.25522|2.115"	"6345|285.12593|5.968"	"6347|401.13105|8.883"	"6348|986.15935|1.296"	"6357|542.02213|1.009"	"6358|542.02214|1.008"	"636|218.10333|3.53"	"6360|693.57963|10.817"	"6363|905.56511|7.464"	"6364|746.28861|7.326"	"6365|553.49937|11.05"	"6366|449.14996|6.32"	"6369|432.86756|7.853"	"637|509.28858|7.349"	"6371|879.54865|12.919"	"6372|880.55273|12.919"	"6374|596.39391|8.238"	"6375|338.14675|1.135"	"6376|323.04119|4.184"	"6377|600.20418|7.327"	"6381|720.08877|0.545"	"6382|661.53799|10.239"	"6383|520.89645|0.443"	"6384|797.01749|1.789"	"6388|615.99288|0.388"	"6389|619.00044|0.39"	"6391|679.55263|11.035"	"6392|301.0054|5.967"	"6394|280.0106|0.617"	"6395|508.28176|9.806"	"6398|635.33431|5.109"	"6399|257.17565|7.512"	"64|791.54302|10.145"	"6400|257.17564|7.513"	"6403|281.21199|7.435"	"6404|874.46954|10.259"	"6405|274.91746|0.326"	"6407|146.08252|3.573"	"641|363.2512|9.186"	"6414|955.25578|0.581"	"6416|677.58438|10.904"	"642|217.02989|0.561"	"6425|668.0311|0.465"	"6426|405.11475|1.323"	"6429|413.29067|8.478"	"643|201.02556|0.378"	"6430|551.47989|10.095"	"6431|610.37303|7.617"	"6432|347.09844|0.998"	"6438|177.04047|0.691"	"6440|571.46965|9.972"	"6441|390.1151|0.718"	"6444|891.57472|10.109"	"6445|469.08638|4.187"	"6451|267.09046|4.683"	"6453|690.01266|0.46"	"6456|968.22533|10.761"	"6457|316.10476|1.109"	"646|636.35012|7.543"	"6463|306.07627|3.527"	"6466|281.91411|0.507"	"6467|498.26275|7.19"	"6474|325.149|1.797"	"6475|425.13119|8.847"	"6476|893.66709|11.197"	"6477|369.09809|1.167"	"6478|353.04848|5.474"	"6479|645.43002|8.88"	"6480|548.13709|0.523"	"6481|546.13603|0.503"	"6483|188.03547|1.169"	"6484|610.37301|7.684"	"6485|608.35781|7.685"	"6486|507.44201|8.732"	"6487|265.07484|4.866"	"6488|297.0658|3.982"	"649|905.51962|8.902"	"6491|187.00166|0.693"	"6494|668.35786|7.726"	"6495|667.34084|7.729"	"6496|666.36297|7.722"	"6497|203.02053|0.458"	"6498|546.46615|10.195"	"6500|839.21303|2.557"	"6501|693.43027|8.85"	"6502|504.05265|0.553"	"6503|504.05268|0.55"	"6504|750.66226|11.173"	"6505|403.09741|3.8"	"6506|768.16317|1.059"	"6508|763.51168|10.277"	"6509|375.18165|7.408"	"6512|920.56687|9.87"	"6513|579.35028|7.482"	"6515|925.60556|7.729"	"6520|445.97483|0.535"	"6521|444.96323|0.532"	"6522|826.37242|7.622"	"6529|872.35664|7.42"	"6530|804.23876|3.539"	"6531|541.99194|0.382"	"6533|298.11406|0.462"	"6534|677.24816|6.866"	"6536|285.2585|9.08"	"6537|568.36269|7.621"	"6541|150.04235|2.974"	"6543|697.57448|10.767"	"6546|448.04315|0.723"	"6550|444.17345|1.233"	"6551|386.08309|3.973"	"6559|249.0491|2.114"	"6567|867.56502|10.007"	"6569|484.98685|0.55"	"657|654.56821|10.668"	"6570|484.98681|0.553"	"6571|603.44282|8.64"	"6575|357.94721|0.49"	"6582|751.51229|9.892"	"6584|241.15977|8.491"	"6586|401.014|1.327"	"6587|563.23571|9.764"	"659|862.54033|9.861"	"6590|604.36454|8.81"	"6592|952.28319|0.643"	"6594|229.9967|0.579"	"6596|317.2118|8.053"	"6597|317.21183|8.052"	"6598|493.99572|0.488"	"6599|542.06972|0.987"	"66|524.27839|7.359"	"660|578.34704|7.418"	"6601|333.20436|8.595"	"6602|252.08756|4.171"	"6603|207.07746|2.324"	"6605|252.01824|0.752"	"6606|659.50548|8.974"	"6607|554.28925|7.809"	"661|742.5402|10.752"	"6614|512.22666|0.895"	"6615|666.23704|7.07"	"6617|281.05117|0.862"	"6622|177.0559|4.902"	"6625|253.14435|5.936"	"6627|613.51706|10.714"	"6628|783.42659|4.476"	"6632|432.18069|4.982"	"6633|538.84964|0.439"	"6634|538.84946|0.439"	"6635|626.36813|7.847"	"6637|765.55207|11.108"	"6641|457.03648|0.655"	"6642|454.03123|0.667"	"6649|494.25258|6.797"	"6651|126.03108|2.554"	"6652|941.28506|6.868"	"6653|564.42735|11.088"	"6657|565.27646|7.27"	"6659|295.22759|7.792"	"666|343.03673|0.376"	"6662|986.97706|0.41"	"6666|409.31094|9.879"	"667|283.06817|3.448"	"6672|291.23272|8.938"	"6674|559.2477|0.52"	"6675|577.23358|10.161"	"6676|704.2672|6.866"	"6677|291.0824|5.098"	"6682|726.03232|1.321"	"6687|290.08792|0.744"	"6688|290.08793|0.745"	"6696|684.30572|7.419"	"6697|979.57802|7.606"	"67|174.04084|0.745"	"670|353.04828|4.991"	"6701|609.48726|9.15"	"6702|611.5051|9.15"	"6705|814.20652|0.485"	"6706|299.02602|6.291"	"6707|588.29253|7.816"	"6708|452.27819|7.001"	"671|812.54549|9.947"	"6711|839.18427|0.523"	"6712|838.18499|0.524"	"6713|420.14996|1.152"	"6717|424.1224|1.43"	"6718|335.18939|7.321"	"6719|335.18933|7.317"	"6720|159.06651|4.194"	"6723|203.06736|0.512"	"6725|579.15735|1.055"	"6726|580.16167|1.053"	"6727|578.16233|1.052"	"6728|189.04056|1.013"	"6737|469.19352|7.42"	"6741|255.16|6.655"	"6742|255.16001|6.654"	"6745|756.15492|0.485"	"6747|247.17016|8.034"	"6749|285.05243|0.647"	"675|843.58528|9.623"	"6751|165.04101|11.11"	"6753|300.02558|5.48"	"6754|450.29891|7.763"	"6762|365.00776|4.184"	"6767|799.54896|10.344"	"6770|844.24005|0.516"	"6771|348.04306|3.763"	"6772|348.04295|3.789"	"6775|483.30521|6.525"	"678|764.54555|8.223"	"6782|736.33665|7.418"	"6785|702.29218|7.729"	"6788|665.34045|7.684"	"679|819.55181|12.922"	"6790|482.29707|7.955"	"6791|730.30926|7.544"	"6792|543.99748|1.389"	"6794|686.08348|2.975"	"680|843.51902|9.542"	"6801|774.11645|1.789"	"6803|265.21702|8.675"	"6804|313.2382|6.661"	"6805|672.05234|0.39"	"6811|699.28411|1.141"	"6812|922.24492|0.733"	"6814|468.13896|0.488"	"682|445.19967|7.121"	"6821|281.15044|2.117"	"6823|412.07009|0.918"	"6826|664.2853|7.391"	"6828|536.08985|0.477"	"6830|360.19237|9.496"	"6831|312.11263|5.311"	"6833|804.5557|10.473"	"6834|578.30258|7.447"	"6835|622.04671|1.287"	"6839|562.08422|0.749"	"6842|800.50972|8.084"	"6843|769.41472|8.849"	"6844|408.12738|2.88"	"6847|529.30541|7.282"	"685|638.57377|10.793"	"6851|563.27193|7.606"	"6852|941.28504|6.877"	"6857|181.07191|0.475"	"686|279.0386|1.285"	"6860|645.30542|7.069"	"6862|569.12062|4.186"	"6865|570.07796|0.852"	"6867|185.02233|0.49"	"6868|423.13694|6.921"	"6871|586.08099|0.554"	"6874|434.86397|0.552"	"6877|613.08394|0.53"	"688|750.54338|10.286"	"6884|427.17861|8.739"	"6886|600.33132|7.239"	"6887|413.2461|8.451"	"6894|489.87233|7.853"	"6895|365.19247|12.872"	"6896|918.54875|9.877"	"6898|528.07757|4.683"	"6901|686.10012|3.503"	"6902|542.99176|1.392"	"6903|232.93939|0.616"	"6904|825.72004|2.56"	"6905|342.11349|8.05"	"6906|239.07714|0.624"	"6908|573.46674|10.159"	"6909|562.03621|1.79"	"691|272.08843|0.734"	"6910|663.14357|0.727"	"6911|641.92944|0.548"	"6912|719.31496|10.917"	"6915|374.00499|1.343"	"6917|822.27481|7.326"	"6918|673.09|0.783"	"6919|664.62549|11.234"	"6924|210.07715|1.992"	"6925|455.03804|2.976"	"6927|766.35343|7.446"	"693|808.51452|9.849"	"6930|487.17951|5.371"	"6932|714.18918|0.512"	"6933|713.20025|0.532"	"6934|149.00977|10.954"	"6939|326.01583|0.515"	"694|908.54523|9.785"	"6941|303.05143|4.988"	"6943|550.31544|6.96"	"6945|711.62625|11.353"	"6948|892.65611|11.199"	"6949|541.37085|7.657"	"6950|608.09648|1.3"	"6951|607.09228|1.289"	"6957|361.04477|0.461"	"6959|668.39952|4.434"	"6961|694.48236|9.763"	"6964|746.26335|0.517"	"6965|419.2298|8.041"	"6967|487.24082|4.345"	"697|776.56033|10.748"	"6970|924.07773|1.79"	"6974|300.09379|0.87"	"698|629.53722|10.661"	"6981|591.17961|3.465"	"6985|801.56447|10.287"	"6986|551.01528|0.747"	"6988|320.16097|3.804"	"6991|326.06449|0.581"	"6992|196.0728|0.583"	"6993|256.93394|0.449"	"6994|865.53558|9.956"	"70|480.30946|7.902"	"7004|486.98079|0.661"	"7005|509.17051|9.567"	"7006|611.50519|9.046"	"7012|708.65124|11.205"	"7014|568.10123|0.813"	"7016|692.3165|7.659"	"7017|360.23871|4.899"	"7018|341.21169|8.053"	"7020|748.49303|9.752"	"7024|400.00264|1.341"	"7025|297.04693|6.173"	"7026|478.04996|2.127"	"703|351.13211|2.114"	"7032|165.04101|10.77"	"7039|525.04163|0.377"	"7040|525.04158|0.377"	"7041|131.08281|0.475"	"7046|490.17812|0.519"	"7051|343.22736|7.83"	"7053|240.05915|8.711"	"7054|323.0858|3.562"	"7058|310.15047|0.877"	"7061|468.13705|3.478"	"7063|727.03955|1.321"	"7067|786.6238|10.928"	"7074|558.23726|7.326"	"7079|344.1822|4.183"	"7081|672.55821|10.356"	"7082|671.5591|10.355"	"7083|257.21205|7.263"	"7086|758.09058|1.789"	"7087|708.48859|10.096"	"709|716.52425|10.408"	"7090|378.01509|4.185"	"7092|640.34743|7.378"	"7095|671.55893|9.988"	"7096|711.32485|7.419"	"7099|901.20639|2.556"	"7101|726.66233|11.186"	"7104|733.50393|10.271"	"7106|232.90226|0.443"	"7108|379.04544|4.187"	"711|226.99656|0.578"	"7114|343.22737|8.375"	"7118|983.64815|7.719"	"7120|703.33489|4.834"	"7123|534.12323|0.658"	"7126|337.04636|1.119"	"7127|758.34054|8.004"	"7128|474.18553|1.133"	"7129|454.86716|0.445"	"7130|226.00723|4.533"	"7131|226.00722|4.53"	"7134|507.44186|8.79"	"7135|298.01617|2.118"	"7136|634.26817|7.282"	"7139|936.44997|9.748"	"7140|187.03797|0.481"	"7141|237.09141|1.628"	"7143|543.952|0.539"	"7144|373.0624|7.178"	"7145|373.06238|7.178"	"7146|600.33127|7.682"	"7148|995.61189|7.457"	"7149|304.06094|0.788"	"7150|663.55789|9.144"	"7156|705.03656|0.555"	"7158|618.51433|10.142"	"7159|297.04678|7.216"	"7160|297.04686|7.215"	"7162|132.94662|0.446"	"717|377.08507|0.507"	"7170|662.15375|0.49"	"7171|662.15418|0.493"	"7172|328.23117|7.927"	"7173|389.13115|0.651"	"7174|413.29064|8.634"	"7176|339.97341|3.589"	"7178|719.54385|12.864"	"7179|338.02807|1.272"	"7183|756.33963|8.006"	"7185|260.11369|1.594"	"7186|703.05784|1.303"	"7189|580.04165|1.046"	"719|746.50839|10.282"	"7190|497.43646|10.697"	"7192|265.14186|6.589"	"7193|329.23295|6.327"	"7194|515.97775|0.459"	"7195|220.0285|1.471"	"7197|696.4437|9.195"	"7198|845.33026|7.363"	"7203|342.09545|0.925"	"7205|656.35767|7.419"	"721|817.50397|9.634"	"7210|543.15949|0.682"	"7212|632.20515|0.606"	"7215|504.30983|7.418"	"7216|122.02496|0.859"	"7219|627.06121|0.375"	"722|199.00706|1.214"	"7225|329.08421|3.446"	"7227|860.57958|12.857"	"7229|373.1724|2.126"	"723|604.0708|0.884"	"7232|567.08877|4.987"	"7234|498.28955|5.953"	"7235|792.5197|9.306"	"7236|572.47291|10.186"	"7238|726.043|1.79"	"724|769.50294|9.616"	"7242|762.56665|10.137"	"7246|377.03682|1.017"	"7256|948.34284|7.418"	"7258|125.9291|12.842"	"726|704.62008|10.924"	"7261|233.00806|1.125"	"7262|749.35903|8.004"	"7263|267.07326|2.365"	"7264|347.03158|0.376"	"7270|431.18939|9.2"	"7271|283.15489|5.976"	"7273|265.14762|12.926"	"7280|934.43447|9.652"	"7281|291.05956|4.683"	"7283|955.52565|12.857"	"7284|955.52541|12.86"	"7286|613.15292|3.474"	"7288|284.03186|0.391"	"729|767.48757|9.539"	"7295|546.45711|10.097"	"73|817.58061|7.92"	"730|820.60814|9.56"	"7302|977.21155|1.302"	"7303|890.00222|0.409"	"7307|614.33157|7.312"	"7308|651.12388|4.186"	"7309|515.04553|1.259"	"731|912.56922|9.475"	"7310|995.61181|7.385"	"7311|299.2588|8.018"	"7314|445.36858|9.624"	"7315|445.36857|9.623"	"7326|585.27535|3.813"	"7327|175.02499|1.045"	"7329|456.33294|8.793"	"733|564.53636|10.67"	"7330|313.23814|7.32"	"7331|365.07684|2.266"	"7332|760.5776|10.119"	"7334|429.05808|0.602"	"7335|327.23246|7.36"	"7336|665.34042|7.62"	"7337|434.05491|0.775"	"7338|609.25671|7.417"	"7339|289.16544|5.144"	"7342|373.04463|7.908"	"7344|287.00821|0.452"	"7346|679.20694|0.521"	"7347|540.27181|9.667"	"7349|262.05662|1.14"	"7352|765.56878|10.216"	"7355|373.06247|7.216"	"7356|373.06242|7.215"	"7360|668.1785|0.489"	"7361|370.06858|2.762"	"7365|321.24141|9.084"	"7366|327.0847|2.292"	"7368|818.25447|3.54"	"7369|226.99642|1.047"	"737|281.07764|4.187"	"7371|785.00284|0.395"	"7373|441.10758|8.731"	"7376|638.32128|7.619"	"7377|448.00401|0.971"	"7379|762.02806|1.789"	"738|281.07771|4.182"	"7380|762.02799|1.781"	"7383|259.00443|1.19"	"7385|355.06659|0.525"	"7386|866.33969|7.476"	"7387|390.11529|0.641"	"7388|897.50401|9.653"	"7389|232.0285|3.609"	"7393|498.0768|0.656"	"7395|157.0359|0.387"	"7397|610.40947|8.48"	"7398|635.5029|9.199"	"7399|207.01208|4.761"	"74|816.57736|13.062"	"7402|508.34096|8.336"	"7403|595.2897|6.897"	"7404|516.05963|1.255"	"7405|515.05602|1.28"	"7407|648.63031|11.354"	"7409|617.20588|0.541"	"7412|316.98069|0.447"	"7419|933.63278|7.545"	"742|822.43794|8.64"	"7421|793.04597|0.466"	"7422|497.10195|0.653"	"7424|814.12439|0.549"	"7425|437.26731|8.116"	"7433|740.208|0.522"	"7434|741.20751|0.526"	"7435|851.03114|0.395"	"7438|258.07448|0.503"	"7442|256.19164|6.35"	"7443|731.21252|3.806"	"7444|257.07775|2.658"	"7445|327.06278|3.505"	"7447|362.19442|8.668"	"7448|196.07462|0.501"	"7452|264.0318|0.895"	"7456|202.03577|0.684"	"7457|511.12954|3.452"	"7458|640.15216|0.513"	"7462|315.09574|3.802"	"7464|607.02953|0.544"	"7465|608.02841|0.539"	"7467|640.22925|10.162"	"7468|580.97181|0.461"	"7473|568.49509|9.971"	"7477|931.61697|7.596"	"7482|293.21201|7.973"	"7486|532.29933|7.465"	"7487|299.04365|7.425"	"7490|742.44498|9.687"	"7495|609.51051|8.782"	"7498|252.08757|4.072"	"7500|478.06817|0.529"	"7501|479.06739|0.529"	"751|745.50318|9.93"	"7510|253.14435|5.103"	"7513|585.10019|1.292"	"7516|711.06114|0.533"	"7517|404.12482|0.878"	"7518|403.12244|0.878"	"7519|417.06699|0.526"	"7520|416.07077|0.534"	"7521|557.4791|8.593"	"7522|692.54549|10.791"	"7523|622.57868|11.038"	"7526|343.22738|8.111"	"7534|614.53681|10.143"	"7535|612.52114|10.138"	"7536|297.27954|9.643"	"7539|274.10417|0.545"	"7543|493.19655|5.37"	"7544|493.19655|5.371"	"7545|236.09277|4.74"	"7546|788.29476|0.519"	"7548|856.0578|0.399"	"7550|870.64246|11.112"	"7554|284.02085|2.115"	"7557|680.35535|8.005"	"7558|346.99021|0.456"	"7559|533.11936|0.4"	"756|906.52959|9.563"	"7560|553.12801|3.809"	"7561|474.26259|7.179"	"7563|716.14732|0.549"	"7566|159.09286|3.806"	"757|807.50444|8.95"	"7572|493.06356|1.264"	"7575|357.93904|0.571"	"7579|594.37831|7.887"	"758|230.98011|13.341"	"7585|378.04503|1.03"	"7587|683.08693|0.475"	"7589|346.01103|0.373"	"7594|236.99222|0.371"	"7595|236.99222|0.371"	"7596|674.50079|10.096"	"7598|744.15396|0.52"	"7599|744.15395|0.512"	"76|811.53372|8.755"	"7601|530.32554|7.841"	"7603|538.44803|9.607"	"7605|441.22335|8.668"	"761|849.59772|13.024"	"7615|703.30851|7.073"	"7620|586.17882|1.056"	"7621|409.2859|6.347"	"7623|548.09604|0.574"	"7627|529.1377|6.443"	"7630|236.07749|0.455"	"7634|608.31902|6.994"	"7635|784.00678|0.37"	"764|630.11287|0.728"	"7644|330.07033|4.988"	"7645|299.25879|8.308"	"7646|841.24765|0.652"	"765|415.30643|8.727"	"7651|753.41576|4.175"	"7653|647.04864|0.659"	"7654|647.04852|0.659"	"7655|805.17002|0.52"	"7657|340.93373|0.446"	"7661|461.0068|0.375"	"7662|461.00691|0.374"	"7664|433.14519|0.521"	"7666|226.00723|4.183"	"7672|231.99931|0.826"	"7673|515.21817|4.795"	"768|562.31297|7.902"	"7682|578.22018|7.605"	"7684|404.08553|4.99"	"7687|548.33624|8.308"	"7688|152.96835|0.859"	"7689|152.96833|0.86"	"7691|229.01132|4.778"	"7694|250.03885|0.71"	"7696|387.2862|8.428"	"7698|309.17043|6.954"	"7699|803.5801|10.817"	"770|854.49889|9.369"	"7700|776.54222|10.121"	"7701|778.53058|10.151"	"7702|598.31596|7.501"	"7704|710.3659|7.628"	"7705|326.03192|0.9"	"7709|600.29017|7.599"	"7711|694.26493|7.545"	"7713|605.32147|7.447"	"772|826.598|8.469"	"7720|636.32902|7.854"	"7721|415.02573|0.613"	"7722|624.33306|8.308"	"7725|444.11945|2.537"	"7726|265.21696|8.725"	"7727|316.8715|0.447"	"7732|624.3525|7.552"	"7739|718.28715|7.53"	"774|313.07832|7.425"	"7743|469.06716|2.556"	"7750|631.2211|0.59"	"7756|358.19788|4.614"	"7757|396.01849|0.464"	"7767|636.29248|7.36"	"7768|802.06456|1.788"	"7769|150.00934|8.131"	"7772|131.03654|12.352"	"7775|357.22129|5.922"	"7776|686.36768|7.69"	"7777|308.16139|3.569"	"7778|181.03873|0.46"	"7779|631.54529|10.902"	"7780|880.57194|10.002"	"7781|461.1818|4.937"	"7784|384.02503|3.45"	"7785|652.32415|7.543"	"7786|610.09718|2.976"	"7791|444.97548|0.497"	"7792|444.97569|0.496"	"7794|267.94396|0.549"	"7797|166.05114|0.844"	"7799|343.12234|1.431"	"7802|533.30268|7.53"	"7803|712.38166|7.737"	"7807|352.07097|2.116"	"781|961.6272|7.903"	"7812|202.1085|4.498"	"7813|510.05086|0.537"	"7815|751.43437|7.613"	"7820|752.64164|10.97"	"7821|530.32545|7.962"	"7822|528.31004|7.963"	"7823|560.24003|3.809"	"7828|492.05946|1.265"	"7829|359.12438|5.176"	"7830|358.12109|5.179"	"7833|204.05129|0.913"	"7834|884.30899|7.902"	"7838|818.33997|7.35"	"7841|299.04363|6.371"	"7843|606.37848|8.243"	"785|792.55544|10.491"	"7851|257.22727|8.64"	"7854|474.96416|12.849"	"7856|505.06048|1.121"	"7857|150.05627|4.185"	"7858|302.06747|3.801"	"7863|694.59975|10.911"	"7869|325.31085|9.781"	"787|791.54311|10.595"	"7872|217.99143|1.049"	"7874|800.35674|7.466"	"7876|549.2926|8.042"	"7879|566.55212|10.748"	"7883|382.02989|3.501"	"7887|812.62669|10.191"	"7888|225.14963|6.029"	"7889|225.14962|6.029"	"789|638.57339|10.737"	"7890|292.13998|2.087"	"7893|461.34837|8.93"	"7894|686.51418|10.283"	"7896|396.11928|0.485"	"7897|396.11922|0.484"	"790|797.53487|13.02"	"7901|512.14913|3.811"	"7902|428.09793|1.333"	"7908|346.16152|3.628"	"791|795.53584|12.986"	"7910|578.32736|7.528"	"7919|197.97046|0.446"	"792|825.21838|2.556"	"7920|361.04717|0.647"	"7921|756.61554|10.902"	"7922|544.32828|9.459"	"7924|496.2682|7.112"	"7925|359.14713|7.686"	"7927|304.11476|0.599"	"7928|488.04824|0.376"	"7931|594.43574|9.76"	"7938|612.35243|7.836"	"794|461.29083|8.439"	"7940|313.12898|5.117"	"7941|552.04733|0.486"	"7942|523.02949|0.467"	"7946|823.97473|0.409"	"7947|564.17651|0.489"	"7951|405.11819|0.485"	"7952|641.51176|10.065"	"7955|836.24312|1.191"	"7957|369.22783|6.136"	"7958|166.0783|2.116"	"796|840.57654|10.521"	"7960|724.30409|7.603"	"7961|686.4046|10.17"	"7964|958.34589|7.547"	"7966|474.14637|0.498"	"7967|161.02466|4.187"	"7968|358.19787|4.504"	"7969|267.09047|4.594"	"7972|461.08472|0.655"	"7982|646.17686|0.519"	"7986|350.94949|0.612"	"7988|755.29455|7.113"	"7989|302.98464|5.251"	"7994|938.20025|0.733"	"7995|354.91054|0.45"	"7997|601.06751|0.467"	"7999|360.23863|5.085"	"8|303.23368|8.879"	"80|790.56134|7.911"	"800|134.04739|0.902"	"8001|425.0784|3.804"	"8002|781.0316|0.555"	"8004|526.44789|9.585"	"8005|255.1211|5.115"	"8008|531.30566|7.465"	"801|725.10951|1.023"	"8013|589.12663|3.481"	"8015|142.06642|4.988"	"8017|322.12922|8.091"	"802|712.49317|9.766"	"8022|495.26037|7.12"	"8024|784.5474|13.124"	"8026|176.05658|0.714"	"8027|616.21193|0.513"	"8028|616.21207|0.513"	"8029|604.10566|0.538"	"803|822.93958|8.596"	"8030|561.33419|8.006"	"8035|330.0867|4.404"	"8038|553.12415|0.492"	"8039|507.10858|4.989"	"8044|729.58027|10.615"	"8047|636.26164|7.354"	"8048|523.17812|1.229"	"805|242.07989|0.493"	"8051|958.26038|2.555"	"8052|958.26333|2.552"	"8053|657.2251|0.52"	"8054|656.21845|0.52"	"8056|683.12096|1.274"	"8057|704.30785|8.043"	"8060|654.37852|7.775"	"8062|530.43479|9.934"	"8063|537.95988|0.459"	"807|701.1922|0.576"	"8071|524.27692|9.687"	"8076|267.11361|6.875"	"8079|712.0933|1.04"	"8080|956.03033|0.407"	"8082|392.14949|3.615"	"8083|787.16856|0.49"	"8088|669.16203|2.975"	"8089|995.61166|7.353"	"809|187.07252|0.774"	"8090|435.20325|7.187"	"8094|277.11901|4.577"	"8095|538.95494|0.972"	"8098|528.07044|7.304"	"81|255.23259|9.085"	"810|525.32652|7.368"	"8101|646.37098|7.793"	"8107|249.0549|0.703"	"8108|249.05493|0.703"	"8111|684.10461|1.261"	"8114|383.08907|0.499"	"8115|596.48997|10.096"	"8117|842.07496|1.79"	"8118|515.35261|8.717"	"8119|125.09741|5.096"	"812|805.48867|8.781"	"8123|503.21436|8.696"	"8124|732.57705|10.904"	"8125|107.03651|0.902"	"8128|725.29302|6.904"	"8132|613.48023|9.926"	"8136|626.53703|10.233"	"8137|706.00552|0.544"	"8144|826.55912|12.859"	"8146|392.96029|0.657"	"8147|633.25318|3.737"	"8148|633.2532|3.728"	"8149|103.04025|0.939"	"8153|859.28224|6.931"	"8154|859.28225|6.933"	"8155|612.52138|9.656"	"8157|820.58711|12.859"	"8158|317.09867|2.041"	"8161|357.09754|0.881"	"8163|209.06665|0.483"	"8164|209.06669|0.484"	"8166|737.15074|2.56"	"8170|490.11674|3.47"	"8175|307.12194|7.74"	"8176|638.60995|11.215"	"8177|483.07841|1.12"	"8178|707.07837|1.271"	"8179|706.08686|1.255"	"818|187.04203|0.69"	"8183|360.11153|0.52"	"8186|892.51808|7.473"	"8187|447.07447|3.493"	"8188|544.07279|3.976"	"819|426.02188|1.013"	"8190|513.12566|4.989"	"8191|435.20635|8.668"	"8196|802.57651|12.857"	"8198|657.57931|10.983"	"8199|868.51773|7.393"	"82|790.53966|10.166"	"820|750.54509|13.009"	"8202|647.06512|0.814"	"8203|294.06514|5.403"	"8206|256.93937|0.659"	"8207|620.25246|7.184"	"8208|410.16786|1.526"	"8209|492.34604|8.481"	"821|898.5802|13.117"	"8211|513.06997|0.596"	"8213|329.233|6.266"	"8216|666.60537|11.099"	"8218|584.3575|7.458"	"8220|454.12651|0.478"	"8223|352.86072|0.44"	"8226|640.28509|7.282"	"8229|358.11286|2.026"	"823|525.32684|7.29"	"8230|600.15349|0.471"	"8231|602.152|0.47"	"8238|284.0886|0.925"	"8239|573.2896|3.953"	"824|869.535|9.636"	"8242|173.11847|5.554"	"8244|883.38759|0.519"	"8246|424.07845|3.478"	"825|600.51346|10.677"	"8254|548.04955|1.036"	"8255|607.49501|8.663"	"8256|349.09886|0.851"	"8258|498.07188|2.701"	"8259|589.1228|0.68"	"826|214.14493|5.311"	"8260|626.53715|9.968"	"8261|626.53729|9.971"	"8264|459.20646|8.64"	"8265|719.2149|6.868"	"8266|724.23428|4.186"	"8267|724.23438|4.184"	"8268|425.20404|4.586"	"827|245.04317|0.486"	"8271|668.52679|10.179"	"8272|669.54358|10.227"	"8277|275.03943|1.115"	"8278|335.08164|0.512"	"828|540.05417|1.789"	"8280|807.55115|8.666"	"8281|799.48908|9.714"	"8282|376.18783|8.752"	"8283|458.34865|9.276"	"8284|668.05551|0.376"	"8287|807.25846|2.115"	"8291|770.55768|11.103"	"8292|881.29802|3.805"	"8295|613.09908|1.294"	"8298|529.42237|9.581"	"8299|754.25703|7.018"	"83|255.23276|9.28"	"830|363.03426|1.227"	"8303|326.1404|6.032"	"8305|334.20536|6.848"	"8306|527.05749|4.184"	"8307|176.03886|2.732"	"8310|202.01798|3.76"	"8313|406.29602|8.198"	"8314|624.5213|10.231"	"8318|555.44246|8.669"	"8322|760.42857|9.404"	"8324|379.97519|2.117"	"833|778.5763|10.915"	"8330|692.27131|7.464"	"8331|452.09125|4.683"	"8335|418.09233|1.289"	"8336|303.23263|7.327"	"8337|702.20033|2.115"	"8339|228.02785|4.185"	"8341|452.2782|7.076"	"8342|881.27839|0.521"	"8344|802.07751|0.476"	"8345|800.05645|0.48"	"8346|802.07748|0.474"	"8347|726.08235|0.469"	"8348|494.32529|8.118"	"8349|359.15681|3.382"	"835|910.56096|10.263"	"8350|850.47085|7.361"	"8355|170.90237|0.448"	"8356|467.08792|2.557"	"8357|547.12072|2.342"	"8366|876.34267|7.466"	"8367|592.26645|7.201"	"8368|394.92918|0.445"	"837|888.57039|8.774"	"8370|342.04953|0.716"	"8376|313.23815|7.732"	"8378|359.04228|0.658"	"8380|203.06734|0.681"	"8382|643.46992|9.895"	"8383|832.06226|0.39"	"8389|579.51506|11.097"	"839|629.15669|1.297"	"8391|360.14082|3.057"	"8392|449.07164|5.099"	"8394|734.5048|10.154"	"8397|343.03106|1.171"	"8399|836.10607|0.545"	"84|175.02479|0.659"	"8403|668.54797|10.533"	"8406|429.17373|9.08"	"841|779.58031|12.981"	"8412|490.33038|8.132"	"8413|490.33034|8.132"	"8414|602.52929|10.745"	"8415|498.35499|7.762"	"8417|362.12009|0.626"	"8419|299.25882|8.242"	"8420|542.17491|0.514"	"8425|572.15408|1.138"	"8427|225.93372|0.423"	"8429|424.07613|0.71"	"843|228.16054|5.686"	"8435|462.25685|13.095"	"8440|581.10466|9.227"	"8443|343.99449|0.657"	"8445|563.16333|4.186"	"8447|876.48559|10.587"	"8451|587.5053|9.16"	"8452|872.48612|13.18"	"8453|550.01362|0.753"	"8454|755.10115|0.77"	"8455|870.32604|7.418"	"8456|491.10231|4.989"	"8457|491.10234|4.987"	"8458|669.03063|0.66"	"846|423.05227|7.91"	"8464|407.22014|8.694"	"8465|688.38163|7.835"	"8469|736.68333|11.63"	"847|742.06883|1.25"	"8474|756.32497|7.618"	"8475|551.31876|7.653"	"8477|550.31547|7.045"	"8479|951.51662|4.595"	"8486|313.07818|11.523"	"8488|683.43009|10.171"	"8500|626.26954|7.172"	"8507|404.11307|0.651"	"8510|723.41534|8.88"	"8511|742.3537|7.421"	"8514|727.06283|0.386"	"8515|727.06285|0.385"	"8518|452.41074|9.417"	"8519|761.31166|7.114"	"852|187.09772|5.098"	"8521|373.04474|7.178"	"8523|668.54774|10.665"	"8525|326.12421|3.376"	"8526|197.15475|7.75"	"8527|499.17152|7.121"	"853|293.17916|7.409"	"8532|225.00762|4.243"	"8537|458.09575|3.569"	"8539|549.0936|0.405"	"8544|190.973|0.615"	"8546|176.98125|0.372"	"8549|202.0907|4.681"	"855|810.50938|9.705"	"8550|320.05139|1.796"	"8553|612.55821|10.622"	"8554|290.86072|0.447"	"8556|574.05836|2.704"	"856|447.03473|0.397"	"8565|282.06174|6.886"	"8568|624.38896|8.386"	"8569|340.14378|6.029"	"8573|400.01997|2.976"	"8575|465.06506|0.656"	"8578|173.09339|0.621"	"8579|646.3348|8.199"	"8582|131.06169|4.85"	"8589|480.17436|0.514"	"859|939.52292|9.058"	"8592|227.06736|1.936"	"8594|239.92457|0.456"	"8597|548.33377|7.968"	"86|843.59576|8.252"	"8600|753.09009|3.557"	"8603|835.05691|0.392"	"8605|834.05951|0.392"	"8608|403.07462|1.166"	"8609|225.00762|5.49"	"861|283.24288|8.852"	"8610|638.21384|0.492"	"8612|504.40595|11.05"	"8614|317.21181|8.148"	"8615|682.63584|11.226"	"862|174.99267|13.277"	"8622|632.3575|7.388"	"8632|582.07485|0.595"	"8638|287.22256|6.273"	"8639|738.06748|1.066"	"8640|237.08804|4.185"	"8643|549.56189|11.439"	"8647|280.03559|3.975"	"8656|674.10004|0.52"	"8657|550.25209|4.675"	"8658|607.18457|5.686"	"866|837.52783|9.799"	"8660|861.18498|1.788"	"8661|861.18505|1.789"	"8663|572.4817|10.278"	"8666|733.10675|0.727"	"8671|841.99576|0.414"	"8672|384.00209|1.129"	"8673|527.30878|7.037"	"8674|700.13712|0.803"	"8675|734.51435|10.01"	"8678|639.02575|1.29"	"8679|690.36319|7.495"	"868|597.30536|7.113"	"8680|375.04178|6.61"	"8681|777.11066|1.057"	"8685|829.07659|3.56"	"8686|358.09995|3.477"	"8687|612.52129|10.233"	"8688|612.52093|10.228"	"8690|631.4829|8.979"	"8691|293.09881|0.478"	"8694|361.13238|6.925"	"8695|361.13235|6.925"	"8696|670.9084|0.436"	"8698|495.86347|7.853"	"8699|732.37364|7.819"	"87|788.52465|9.997"	"870|135.03011|0.5"	"8701|854.13168|0.486"	"8702|578.28722|7.902"	"8705|654.42054|6.755"	"8708|734.83207|0.022"	"8709|596.54595|10.568"	"8711|636.57767|10.905"	"8712|904.43014|7.354"	"8713|713.31093|10.299"	"8719|494.07768|1.252"	"872|855.59595|7.937"	"8722|756.26055|2.555"	"8734|146.02497|1.17"	"8737|367.04297|4.389"	"8738|624.20465|7.417"	"8739|682.26866|7.476"	"874|728.5609|13.053"	"8741|867.44958|8.972"	"8748|622.25576|7.36"	"8749|189.08817|0.513"	"875|864.55579|10.021"	"8752|925.53592|9.862"	"8753|901.55452|12.925"	"8754|730.64748|11.112"	"8755|888.20709|0.581"	"8756|494.33337|8.506"	"8757|641.51158|10.252"	"876|568.26864|7.07"	"8764|591.20725|3.814"	"8765|594.22809|3.806"	"8766|486.06431|1.083"	"877|242.17607|6.029"	"8771|747.34372|7.684"	"8772|300.13509|3.567"	"8774|489.0229|0.397"	"8775|644.18826|4.185"	"8777|811.1548|0.68"	"8779|373.06472|0.644"	"8780|371.07053|0.645"	"8781|569.18308|5.37"	"8782|569.18304|5.37"	"8783|277.12245|3.981"	"8787|554.32568|7.797"	"8788|658.41944|7.958"	"8789|655.38605|9.93"	"8790|417.22814|7.014"	"8793|596.30021|7.315"	"8795|150.9891|3.576"	"8797|261.12421|4.186"	"8801|502.9529|0.42"	"8806|271.0497|4.655"	"8807|782.5326|12.859"	"881|791.56422|10.659"	"8810|274.10422|0.615"	"8811|924.34306|7.389"	"8818|622.06962|0.724"	"8827|507.08526|8.672"	"8828|507.08515|8.672"	"8835|625.1868|2.559"	"8836|624.19131|2.556"	"8841|848.09086|1.789"	"8842|358.99296|6.134"	"8844|731.05913|0.384"	"8845|728.06408|0.381"	"8847|279.01966|2.114"	"8849|368.12411|0.481"	"8851|989.69479|7.994"	"8852|414.03662|3.543"	"8857|303.93587|0.692"	"886|744.49852|9.895"	"8862|408.15958|5.136"	"8868|357.01347|7.02"	"887|726.54524|12.858"	"8870|263.12859|7.514"	"8871|608.11334|1.162"	"8873|351.86085|0.561"	"8876|446.3764|10.545"	"8879|225.00409|12.928"	"888|432.12596|2.699"	"8880|443.13592|0.877"	"8883|671.3266|4.701"	"8884|631.22212|3.556"	"8886|492.24022|7.235"	"8893|492.93233|0.545"	"8896|844.58681|10.758"	"8899|612.30553|7.466"	"8902|349.05467|7.425"	"8904|873.57467|7.6"	"8906|719.63979|11.026"	"8909|363.10497|4.62"	"8910|540.04983|2.967"	"8912|159.01517|0.385"	"8913|669.54327|10.43"	"8916|735.15275|0.515"	"8920|655.12351|9.653"	"8925|580.53171|10.575"	"8926|981.12865|0.575"	"893|117.01953|1.096"	"8934|808.32305|7.901"	"8936|272.0539|0.468"	"894|271.00366|0.46"	"8940|399.32247|8.215"	"8941|399.32251|8.214"	"8942|590.34692|8.345"	"8947|353.04844|5.541"	"8949|641.12097|0.528"	"895|654.59553|10.943"	"8950|729.27905|6.989"	"8951|265.07485|12.87"	"8952|265.07486|12.87"	"8954|601.48036|10.015"	"8955|639.32454|7.466"	"8962|483.38039|7.77"	"8963|197.0432|2.19"	"8971|114.05624|0.532"	"8974|654.56846|10.531"	"8975|624.59419|11.089"	"8976|439.91991|0.544"	"8977|465.46758|10.972"	"8978|427.10987|8.24"	"8980|640.12144|0.524"	"8981|622.06975|0.771"	"8982|623.06596|0.791"	"8983|634.18898|0.494"	"8986|429.15383|6.921"	"8987|867.00574|0.396"	"8988|865.01091|0.379"	"8990|864.95971|0.401"	"8996|373.14989|5.132"	"8998|678.33981|7.619"	"8999|409.09098|2.115"	"9|327.23295|8.851"	"90|834.53005|10.288"	"9004|549.09551|1.309"	"9009|877.17995|10.548"	"9012|261.07264|0.744"	"9013|900.53922|9.936"	"9014|267.07276|6.093"	"9019|434.26751|7.307"	"902|761.49778|9.654"	"9022|447.152|1.17"	"9025|264.04051|4.682"	"9028|498.94022|0.44"	"9029|413.1714|4.683"	"9031|290.86072|0.56"	"9034|713.35324|7.492"	"9037|312.25414|8.385"	"9038|947.30212|6.865"	"9044|267.09048|12.881"	"9048|818.5848|12.859"	"9049|529.4242|8.733"	"905|606.28189|7.359"	"9050|215.03282|0.867"	"9054|301.00532|4.8"	"9055|870.32599|7.545"	"9058|415.10271|0.585"	"906|329.18996|5.371"	"9061|610.27681|7.585"	"9064|646.98527|0.543"	"9065|645.99459|0.544"	"9066|431.22849|6.251"	"9068|830.24354|7.02"	"9072|684.29841|7.36"	"9073|975.30937|0.519"	"908|855.59568|8.209"	"9081|804.48669|7.202"	"9083|742.37899|5.133"	"9084|988.26754|0.594"	"9085|196.13436|4.568"	"909|333.27944|9.462"	"9096|528.30976|12.862"	"91|858.52309|9.088"	"910|309.17399|7.114"	"9100|877.33286|0.518"	"9102|686.3658|7.547"	"9104|341.02651|3.494"	"9108|883.24445|2.114"	"9109|404.1308|0.849"	"9110|674.57353|10.526"	"9111|720.02598|1.791"	"9112|536.2528|7.604"	"9113|445.03596|1.037"	"9115|269.0731|2.545"	"9116|373.27034|5.904"	"9117|708.48821|10.712"	"9124|842.33967|7.447"	"9126|727.13364|1.298"	"9127|763.22843|0.489"	"9129|709.65468|11.205"	"9133|631.15136|0.592"	"9134|937.56798|7.603"	"9136|553.93379|0.461"	"9146|385.06259|4.191"	"9150|654.18887|1.135"	"9157|770.28847|7.417"	"9158|951.19876|10.757"	"9159|786.47156|9.806"	"9160|342.16668|3.946"	"9167|779.35572|0.518"	"9169|237.0914|1.821"	"917|836.52466|9.847"	"9173|602.34697|7.617"	"9176|382.29589|8.143"	"9177|608.25258|7.18"	"9179|928.22526|1.091"	"918|744.10601|1.789"	"9183|265.10546|5.047"	"9188|379.2333|6.413"	"9189|379.23335|6.414"	"9190|383.02938|0.381"	"9198|344.93613|0.458"	"9203|497.10185|0.722"	"9204|399.13127|0.483"	"9206|692.37676|7.62"	"921|877.6168|8.142"	"9210|375.13044|4.317"	"9211|661.52115|9.144"	"9212|912.10116|0.549"	"9214|377.23288|6.419"	"9215|261.07261|0.723"	"9216|477.09868|1.255"	"9218|313.0861|4.209"	"9220|657.54309|10.515"	"9223|531.95174|0.46"	"9224|888.43869|10.337"	"9231|451.07099|4.183"	"9235|768.28328|1.136"	"9237|413.11046|0.489"	"9238|972.00501|0.41"	"9239|732.35284|7.418"	"924|333.05887|0.521"	"9241|573.33185|7.292"	"9242|580.12639|3.804"	"9247|560.1522|0.497"	"925|869.55658|9.273"	"9251|387.04465|0.818"	"9252|810.27678|0.527"	"9256|908.37533|7.622"	"9262|532.84146|0.563"	"9263|289.217|8.722"	"9265|661.58918|10.907"	"9267|368.12908|8.319"	"9270|345.08789|0.499"	"9273|526.155|0.52"	"928|322.04423|0.595"	"9286|592.36271|8.203"	"9287|800.29044|7.604"	"9288|800.29051|7.602"	"929|322.04425|0.595"	"9290|580.34205|8.015"	"9291|259.16604|2.269"	"9292|710.3659|7.524"	"9293|685.26444|7.42"	"93|748.52917|10.193"	"930|816.57689|10.896"	"9302|984.65089|7.718"	"9303|452.07214|7.217"	"9305|250.09303|0.496"	"9306|142.92512|12.953"	"9308|165.041|11.246"	"9309|966.49665|10.253"	"9318|369.11243|0.396"	"9319|436.91386|0.45"	"932|611.50091|10.321"	"9322|559.13907|0.726"	"9323|644.2693|4.579"	"9324|318.85044|0.443"	"933|611.50125|10.32"	"9330|754.05521|0.39"	"9331|596.33465|10.084"	"9332|563.27137|7.532"	"9333|380.06087|2.977"	"9334|735.16536|1.014"	"9335|658.40985|8.151"	"9336|317.01806|0.566"	"9337|316.01192|0.564"	"9338|243.08073|4.345"	"9342|739.09826|0.533"	"9343|738.09883|0.533"	"9345|341.21162|8.378"	"9346|502.9532|0.66"	"9348|499.92958|0.654"	"9350|550.16538|3.483"	"9359|587.16003|0.516"	"936|806.49905|9.669"	"9360|762.15175|0.476"	"9364|388.95219|1.282"	"9365|698.63114|10.964"	"9368|276.06168|3.568"	"937|389.29072|8.59"	"9370|670.54278|10.233"	"9372|542.9976|0.374"	"9374|601.16761|5.686"	"9375|304.07996|2.108"	"9376|346.17668|9.046"	"9379|607.47143|10.895"	"9381|344.10999|1.065"	"9382|344.10999|1.063"	"9384|131.06171|3.89"	"9388|135.04446|0.9"	"9391|475.07345|4.184"	"9392|596.40357|7.564"	"9393|407.01962|0.395"	"94|857.51925|9.37"	"940|251.20144|8.479"	"9402|267.0905|6.08"	"9403|215.16532|6.612"	"9405|733.49633|10.675"	"9406|592.43558|9.215"	"9407|313.18072|7.498"	"9408|643.25578|4.578"	"941|743.54374|10.583"	"9410|542.09524|0.506"	"9412|604.94643|0.556"	"9413|604.9464|0.555"	"9414|510.04252|1.251"	"9416|299.02601|6.476"	"9418|520.34957|7.443"	"9422|642.33396|8.008"	"9423|848.35636|7.389"	"9424|399.25375|8.997"	"9427|746.03125|1.034"	"9435|247.1185|4.537"	"9437|271.01459|3.573"	"9439|656.57627|11.133"	"9443|220.02848|2.368"	"9447|601.24812|3.47"	"945|199.00707|10.511"	"9452|412.96359|2.567"	"9453|734.5925|11.132"	"9454|334.82449|0.443"	"9455|584.28793|3.805"	"9457|402.95936|0.619"	"9458|402.95932|0.617"	"9459|526.11635|0.489"	"946|797.53422|10.289"	"9461|341.08052|4.989"	"9464|640.55277|10.004"	"9468|594.51095|10.035"	"947|599.5014|10.572"	"9477|344.18218|4.348"	"948|681.32396|7.37"	"9485|504.0775|3.547"	"9486|579.36111|9.159"	"9487|740.2716|7.391"	"9488|805.1679|0.653"	"949|565.04803|0.817"	"9490|306.15551|1.469"	"9496|588.32834|8"	"9497|469.05635|4.185"	"9499|609.48704|11.032"	"950|654.55165|10.711"	"9501|295.16786|6.856"	"9504|398.07429|3.569"	"9505|743.04052|0.386"	"9506|346.0906|0.497"	"9507|344.09415|0.496"	"9508|505.14035|6.919"	"9509|877.49778|10.082"	"951|688.49301|9.956"	"9511|346.19534|5.448"	"9514|430.22334|0.893"	"9515|329.04794|2.558"	"9518|970.25386|0.522"	"9519|969.25463|0.524"	"952|601.13939|0.539"	"9520|321.04891|1.17"	"9521|320.04423|1.169"	"9522|357.20435|8.415"	"9526|710.28832|7.515"	"9527|319.26375|9.267"	"953|507.31617|8.003"	"9532|984.36173|7.683"	"9535|928.27779|7.36"	"9537|481.08222|2.343"	"954|596.5267|10.866"	"9541|346.17669|9.688"	"9544|467.19392|8.595"	"9549|809.19138|1.148"	"9550|225.00762|7.26"	"9551|791.54479|10.833"	"9553|374.29075|6.816"	"9555|700.24109|7.359"	"9556|697.23246|7.363"	"9557|450.1606|1.149"	"9558|896.34167|7.621"	"956|775.59776|9.905"	"9560|547.21602|3.487"	"9561|485.07734|2.127"	"9564|851.0971|0.47"	"9567|860.41824|9.654"	"9568|997.62747|7.551"	"9570|424.1555|7.121"	"9572|357.10623|4.988"	"9575|439.35794|10.012"	"9576|356.18227|3.742"	"9577|589.1122|4.989"	"9579|177.0311|0.659"	"958|463.3065|8.689"	"9580|868.27759|7.529"	"959|240.05138|1.3"	"9591|488.33417|12.868"	"9593|391.20746|8.595"	"9596|394.08808|0.816"	"9597|726.65357|10.939"	"960|476.27798|7.282"	"9601|445.05509|1.128"	"9602|444.04496|1.127"	"9607|491.09344|3.619"	"9609|225.06292|1.131"	"9611|528.11382|1.052"	"9615|868.51786|7.447"	"9617|385.9526|1.287"	"9618|331.19113|6.007"	"9621|711.55777|11.034"	"9623|393.11085|6.269"	"9628|584.10793|2.117"	"9630|647.29101|7.902"	"9635|828.29168|7.326"	"9636|261.13403|4.809"	"9638|973.51179|4.277"	"9639|658.40979|8.095"	"964|708.65192|11.359"	"9640|257.98353|12.857"	"9641|640.55279|10.259"	"9648|389.2906|8.363"	"9651|803.21146|0.55"	"9652|804.21876|0.553"	"9657|793.19333|0.487"	"966|134.89485|9.52"	"9661|692.49343|10.909"	"9662|919.28712|3.513"	"967|727.54882|13.047"	"9673|582.23746|7.418"	"9678|994.57975|9.956"	"9680|823.48923|9.659"	"9681|358.19793|4.126"	"9684|117.01957|12.824"	"9687|318.90427|7.853"	"9688|316.9072|7.853"	"9690|259.05684|1.288"	"9691|432.18078|5.024"	"9693|720.57701|10.793"	"9695|612.3189|3.809"	"9699|813.07537|1.033"	"97|571.46929|10.097"	"9701|406.11163|2.116"	"9702|854.31718|4.185"	"9706|356.18224|4.044"	"9707|492.30961|7.792"	"9708|771.22195|0.515"	"9714|769.0677|0.661"	"9716|738.15553|0.693"	"9719|297.10649|2.013"	"9720|747.08605|0.66"	"9721|564.34466|9.687"	"9722|764.67804|11.326"	"9724|592.32386|7.903"	"9731|735.29621|6.989"	"9732|332.12488|3.871"	"9733|636.38884|8.135"	"9739|582.54733|10.791"	"9741|671.16551|4.989"	"9742|774.6239|11.01"	"9743|715.3109|7.549"	"9744|933.03469|0.395"	"975|544.45057|10.096"	"9756|365.08336|0.639"	"976|646.13581|1.317"	"9761|507.51472|11.211"	"9762|254.98041|1.142"	"9763|640.49539|9.895"	"9767|571.18195|3.462"	"9769|708.30911|7.729"	"977|646.13589|1.311"	"9775|383.02926|0.652"	"9776|381.03073|0.657"	"9778|946.34985|10.041"	"9779|608.29777|7.618"	"9781|951.61877|8.042"	"9789|257.08903|1.6"	"979|328.05799|0.781"	"9790|241.14449|6.296"	"9796|458.17935|3.768"	"980|468.12922|0.922"	"9801|906.29928|2.115"	"9802|367.10604|2.115"	"9804|768.08673|2.974"	"9805|538.44797|9.494"	"9806|778.02116|1.006"	"981|429.15401|3.805"	"9813|473.10243|0.654"	"9817|398.26578|7.164"	"9818|373.04472|7.302"	"982|768.54649|10.405"	"9820|898.35712|8.005"	"9821|361.9574|0.647"	"9822|333.22788|7.198"	"9824|940.62873|10.498"	"9832|869.19878|0.515"	"9836|890.59249|10.248"	"9838|662.91241|0.553"	"9840|351.21725|6.501"	"9841|506.24309|9.553"	"9845|265.14157|0.9"	"9848|653.36333|3.787"	"9855|364.11792|1.548"	"9856|298.05033|6.285"	"9857|249.14942|7.359"	"986|190.05441|3.773"	"9861|684.28388|7.559"	"9868|921.31693|7.365"	"9869|534.35678|8.398"	"9870|341.26924|8.398"	"9871|724.19527|3.81"	"9872|279.03546|0.645"	"9873|279.03548|0.664"	"9879|588.4771|9.801"	"9885|313.11915|6.144"	"9889|959.1452|0.551"	"989|582.51124|10.236"	"9890|959.14619|0.573"	"9898|561.33718|8.308"	"9899|262.06941|2.117"	"9900|261.06269|2.109"	"9902|866.49992|4.738"	"9903|429.31214|6.728"	"9904|798.98147|0.397"	"9907|498.41648|9.232"	"9908|297.04683|10.771"	"9909|199.1704|7.734"	"9910|689.16591|2.115"	"9911|689.1657|2.115"	"9919|682.25931|5.773"	"9922|927.09237|0.476"	"9923|927.09242|0.472"	"9927|945.1848|1.162"	"9928|375.28992|7.989"	"9930|851.15195|1.284"	"9932|398.26587|4.292"	"9933|803.01396|0.558"	"9936|833.12966|0.519"	"9938|595.35407|7.251"	"9940|489.14156|0.852"	"9941|537.25622|7.464"	"9943|954.44459|4.176"	"9945|340.22371|4.614"	"9947|448.05048|0.569"	"9949|880.47937|4.692"	"995|763.19228|0.587"	"9950|880.47896|4.692"	"9951|465.19898|4.478"	"9952|293.07007|5.782"	"9953|293.07008|5.782"	"9954|650.21583|0.533"	"9957|722.03253|1.264"	"9961|724.61068|10.908"	"9962|435.15147|9.098"	"9964|679.56362|10.598"	"9965|355.1944|6.49"	"9968|645.0971|0.595"	"997|662.366|7.683"	"9970|978.08137|1.79"	"9971|978.08156|1.792"	"9972|798.02348|1.789"	"9973|669.45662|7.222"	"9978|638.03984|0.542"	"9980|324.0417|1.22"	"9982|746.53543|9.608"	"9985|424.24681|7.017"	"9986|423.23959|7.012"	"9987|638.53727|9.877"	"9988|430.31743|8.482"	"999|487.13163|1.285"	"9991|172.06309|12.525"	"9999|590.38904|9.933"
"2022MCF0011_n_2_01"	8.74675591703527	6.38159454124683	5.27374186210871	5.12042704738755	5.14098309580971	4.65754265104489	4.65754265104489	5.2948497114446	5.33330810041821	4.78183204993217	5.26159102239116	5.26159102239116	4.7323303566453	4.89479035861987	4.32429159905563	4.92024143222169	4.42226841113176	3.83063244329857	4.50528322331075	4.48274510858572	5.99538664167877	4.6196685782153	4.53758952815488	4.83085396728935	3.76756532961722	4.2427133594721	4.87204896607896	4.49648819455967	7.01166464398999	4.91884817698772	5.15841260045417	5.17628383869351	4.55456738847391	5.05049427540591	4.32208068076727	4.59750333882585	4.27980672012541	5.1812312564031	4.53154494969132	5.26188663696252	4.42337327757632	3.94173460756515	4.27755233152351	5.29764750369406	5.08717840903557	4.60566979243462	4.87512764816244	5.36965696356006	5.28303501984209	5.1792105369072	5.28483398178422	6.28746491860641	4.93271360058208	4.86171793957086	4.77436180839188	4.59785384321002	4.86762667086291	4.53316906221454	4.16496965266429	5.1114028706168	4.32793083047556	4.28315428315425	5.34581013912707	4.43125720658754	4.16774277241233	4.6135586030421	4.6135586030421	3.95995376555713	4.95837668809656	4.11353638878359	5.31496965463743	4.98322159905266	5.24912752173236	4.51087361554812	4.9808057700692	3.85022140175918	5.25311023279572	4.60362167658709	5.19552037569904	5.30296699916288	4.81382650434803	4.07206504593568	5.03033563962117	4.16691279548391	5.06235356799646	5.13791584053272	5.25619081937995	4.88863725752107	5.28370981680129	5.19491946700224	4.37729068850971	4.32338095592988	4.85285383410541	4.69182320847013	6.77768177410539	5.24415679144671	4.23327683648631	4.37323641697347	4.19114282686455	4.22343985702202	4.47348716699335	5.52522903923303	4.75699340612391	3.86043427054182	5.06286225135582	3.49411381853392	6.03707839655194	5.08058212746287	5.29281666718373	6.84126631819146	5.22555190984488	5.34700526749124	5.01195854293555	5.25621925834193	5.27833837905834	4.99984096855396	6.20373104713109	4.52316640973422	5.08457858094003	4.97295855664202	4.62527859021203	4.62527859021203	4.20002558914625	4.82057472500829	4.45305136799074	5.29751447934453	4.90197067296106	4.01443671813478	4.64400258896552	4.39530876332659	4.31130761397924	4.51151558250213	5.29354124393856	5.28483398178422	4.37857259338178	5.03419467542055	5.20968299316228	4.01291296580412	3.74607762749948	4.64298200035586	5.34335305491976	5.26099537858938	4.50738197031897	4.50738197031897	6.58523244754625	3.99451587265058	4.66340073067596	4.21201756374749	4.38278204363963	4.99200995100348	6.38953304213817	5.14111782018513	4.81660285986083	4.79158768453716	4.17344082851747	4.88900113056431	6.39430070328094	5.13929862411032	5.1696355268177	4.37902729231851	4.3595705991467	6.72423270808991	5.27222134061719	5.28133086482743	5.03025566860816	5.12548123707294	6.72423270808991	5.29252457200098	4.94659400851933	4.33602064236845	5.27896873988678	5.22535352425662	6.0181444443334	4.64474337947391	5.18942049925069	4.07394921452742	4.83294573766305	5.18859488750136	5.30333055941435	4.91500847342461	4.37538428633162	4.35326551139187	4.59228894804788	5.08843273351757	5.21156417610674	4.27706761219662	4.99200995100348	4.00229669258111	5.72803653013669	4.37431116036806	4.2750130694556	3.60748686012255	4.83065959819264	3.88813745644794	7.38510050081918	4.37466360835637	4.10243725892292	5.2646049342074	5.28124262425599	4.06634262468896	4.03404371330444	4.80718898009604	4.83520678655503	4.16968931323827	4.5190425182209	5.09822457685916	5.1428801493427	4.3703182095708	6.43537396015763	3.81748678542424	5.23822907150604	4.84972149517534	4.64731041124788	4.91701409840587	4.51082413899857	4.83096471794787	5.12799473022979	5.6649497635795	4.60393398065839	4.3894556599176	4.05292471484959	4.28984737761431	4.9946609694968	5.27354449492781	5.07831847504138	5.065112017606	3.72387481657894	4.66490087973001	4.54265252455139	5.10217444198021	4.50010393384185	5.05292469485729	4.82947774736134	5.23331288681973	8.0341581530799	4.93150312720646	4.84534260537502	5.18472655871114	5.13373149729868	3.44935004273058	5.10773068790734	5.19821283631145	6.45517834400703	4.76484812530592	4.63922551633245	5.02681247717093	4.997294467429	5.07025244007637	6.81095779225218	4.80605839149468	5.34301909477323	3.94323117725472	4.89606536534693	4.89606536534693	5.43880950879608	4.90646985137347	4.76695582674237	5.18910281982648	4.34067287264459	4.28699612875323	4.22179324618822	4.33734871039012	4.54188148845283	5.13473664534931	4.37156832698296	6.01364121297092	4.37156832698296	4.31650185752035	5.02392131314394	5.18906157532695	4.3065055067638	4.71993441904526	4.06232589157617	4.82019055941149	4.24900838847357	4.1003274371828	5.16021715104244	4.39508317179651	4.90002141166292	3.98253953703166	5.76340842635865	4.21633249183128	4.73050544920227	4.73050544920227	4.94664292628404	4.94664292628404	3.9494900342243	4.69207946075042	5.20919256069618	4.83077860506455	4.43846014211338	4.43846014211338	5.18451088489574	4.82189482997869	4.51843504719971	4.51843504719971	3.88403873199211	5.19329349937865	5.08081405910089	6.12848939162799	4.30415345923711	5.07549283507359	4.43679210410267	4.05217391985429	4.84267807987588	4.99719459593009	5.15659293139963	4.51229204765844	5.37004247675869	3.80408992103313	3.76666659749252	4.44967211858058	6.74655015700348	4.82406918715296	4.57057182020514	4.10410803832846	3.8973445285959	3.87201229437143	6.74655015700348	5.24665513912324	4.02222398321412	5.38978025032572	5.38978025032572	4.02317227282536	4.39509264933785	5.01851452007806	3.76203426321801	5.12167062045179	5.24491545903726	4.74392928977749	4.66490087973001	4.98371609363538	5.17111584495026	7.99347854071179	4.69899571849846	4.52302655748295	4.49658797761197	4.49658797761197	4.76748021413659	6.59329984656692	5.10641615740922	4.33467600378619	4.53096646910085	5.02597261756761	5.05133626580199	5.05133626580199	5.05133626580199	5.24219375146883	5.0432281770535	5.0432281770535	4.26669772779204	3.83114361784363	4.74014044584491	4.33402562964804	5.2874784087738	4.98613538384349	5.02928950119766	6.88728594115624	5.24665513912324	4.24750564513497	4.36558358560846	4.17676503274661	4.89548591835185	5.14846253182646	4.12342847809211	4.79197892408786	4.21630930904529	4.79614563433818	4.52047031269416	4.52389364689431	4.98365022934935	4.03642054290913	5.00777846848175	4.36413628800162	4.77116481623613	5.24791494577565	4.85340021773364	5.24535014785606	4.26069919489111	6.35883777131339	4.4291787405853	4.71112271874285	4.79984643133409	4.50177253833215	4.95816520571708	4.32262939765318	5.17706887092615	5.78972256975791	4.30089851265155	4.23990568163768	4.66031305707371	5.31857901458387	4.74226746396208	4.93577579231678	5.1490253047763	3.96470870971436	4.69454347621312	4.42388996595475	4.97805865658463	4.88155086341669	4.2562410063679	4.51363800606449	4.31113112694833	4.74335058928972	4.33506521006058	6.93084811068694	3.91935370984463	5.12455011872839	5.12455011872839	3.71119687236783	5.20916908269212	6.38687715765189	4.24923740812922	4.64884211515037	5.24207021989914	4.95184303598444	4.55359345684339	5.11917514788079	4.63792595499646	4.93420211739614	4.16294316324987	4.92678266354921	4.92678266354921	5.07360740747086	5.07360740747086	4.33696677435697	4.91369439072553	5.09394942374914	5.09394942374914	7.41683510852927	6.40560998877499	4.80902660849805	4.13634313570171	4.80832745021272	5.07121218692575	4.78000495168303	4.27706761219662	5.26632404432123	4.465609326487	4.81873127109042	5.0989697872637	3.80155866073507	5.20924172597966	4.03504310769104	4.99205860333202	5.54402929685348	4.59709656866151	5.18563223144623	5.20377123747466	3.68716715560873	4.51451132909926	6.94825432003868	4.98155116962847	5.02522195064495	3.86983317611148	5.36096739416461	4.78869093304031	4.11678612369098	6.89938055338305	5.04547476556804	5.1729486997447	4.34423799294173	4.64519145007051	5.09720247993888	5.06155230181218	6.68617020985052	4.73638831778056	4.53018875743142	5.07360740747086	4.13345787838585	4.23853734011497	4.47088063217276	5.3197655757124	3.65457540480114	5.27666110741476	4.29985465504544	4.74693934306058	5.26105947783382	4.15463720378428	4.18274885380643	5.36096739416461	7.00132277103217	5.30109639768805	5.01682761288919	4.90770291232824	5.11755130674344	4.99846955121396	5.09677598051581	5.14076957893202	5.25918079122507	6.40392515813088	5.23915627100543	4.64602363158066	5.26497500491601	6.45485115601379	5.00880116782289	4.48661710560276	5.15409318503084	4.02221340945314	5.92786817504382	5.21696240410621	4.71624219377648	6.17352114849312	4.21716806516646	5.07540055831096	5.18877926181014	4.55456738847391	7.81594131076263	6.94518472550318	4.21126755176491	5.09674507243229	4.568433809698	4.40330359692893	4.47578643536824	5.15759462523006	5.15759462523006	5.12416648370556	4.09063472661016	4.90523944644421	4.919941532039	5.08863742636778	4.57615623172936	3.92245814589135	4.85056917819705	4.67841546181619	5.33376437847409	5.2014418035495	6.03127091090187	3.9787569489474	5.20348309396892	4.11301906606209	4.8638795430324	5.04498240888385	5.04498240888385	4.43534326573763	5.32304644265455	5.32304644265455	3.95579283066046	5.28922498324368	5.18896665474117	5.22950345192016	4.28339467542899	4.95364535685027	4.95364535685027	4.21508563244281	4.50991691720543	4.86716642470323	4.47516786436965	5.17212936684317	4.50928568929025	5.13351642698156	4.33499566716606	5.1742971562031	4.98044395201721	4.07120214465153	4.65893630334107	5.0906977124093	5.20396240913577	4.23442515927549	4.3924356254209	5.15562271627933	5.1595059055669	4.27085025548408	5.18318348824182	5.19354485520628	5.46433828005204	5.16825936359489	4.4183735444516	6.21826977146216	4.35736367662055	5.24161394489658	4.09657593154456	4.97693912141533	4.5332420212141	5.91446696529073	5.04151256942024	4.17258311548833	4.16944209048507	4.19866033480532	5.23830144517039	5.09846286178122	4.97255625363233	4.31836475327353	5.13042732314251	6.40402806637004	4.39171705717139	4.56672141605382	4.78000495168303	4.6292954516152	4.81382650434803	4.69022751436632	4.4249567408775	7.87204922497069	4.42471694183777	4.32518589678051	4.53864294196457	4.53864294196457	4.237784246048	4.47635122036506	5.28922498324368	4.24018616363958	4.72584260206881	5.21234792645584	5.07606286201626	4.31801510805884	6.03381127923517	5.17846683816713	4.54659085108275	3.88042994868187	3.86085936426627	4.23208247587828	5.07836995482093	5.21689288168735	5.15179355811981	3.82958348708798	6.97653588103898	4.97512065614591	5.09066714481829	6.99638733856972	5.10662426126736	4.07662507599924	5.25699416049779	3.99781149509844	6.21290741311637	4.96738138484984	4.30138614391666	4.41672236213698	6.5942353569461	4.59082422533202	5.17275155386183	4.30291610503623	3.90197743458054	4.38497986466774	4.06397463887633	8.14268067180317	6.95936609187538	4.95350402646209	4.95350402646209	4.95887249629196	4.95887249629196	4.47593426348779	5.10661348356962	5.10661348356962	5.11358337715404	5.09568622985093	5.06285530594409	5.10205371637886	6.63805571287677	4.97708660221189	4.44411506189264	4.75825967078122	4.89085590805112	5.16034221409286	4.65621589683732	3.95589899473781	5.09063213895677	5.18862796580847	5.26289916740554	5.23732932747102	5.23732932747102	4.11646825429162	5.97674817367315	4.30085009013518	4.23822681662943	5.1717502304059	4.76140457768916	4.86483769883151	4.68171402822998	4.27207224297803	4.61915358699812	6.96446387160014	4.34183544277125	5.07680925566924	4.74737704980717	5.17448172240681	4.76592727309307	4.37257809080403	5.04832733050401	5.21623466136762	4.07990540634879	4.91175348693881	5.16270165385009	4.34820562983443	5.02513784356377	4.46791881061443	4.34149315413481	4.75489938925038	3.87127078431258	6.86939093453302	4.363205988429	5.15644153321259	5.13961155508943	4.2808113730792	6.11192811561703	5.16060200228623	5.02132692172802	5.02132692172802	4.36572222900943	4.32982873528629	5.0545745113177	5.09766252771975	4.87077925522647	6.52561944167545	4.31102898587528	5.07136465956027	5.21174268967536	4.04527023345341	4.50195565971395	6.21511183785252	5.19944873472614	5.19944873472614	4.41342005437026	4.34415488594565	4.46184011358974	4.87932628147271	5.02854759031824	4.79712750309999	4.67470503431819	5.09814244870677	4.21652246898969	4.92853531188358	5.18408973405474	6.22110732084266	4.48970514623284	5.04391195395776	5.183513151295	5.19124089199144	5.183513151295	5.19431666960367	4.42098713325747	4.45851884736461	4.95691025650118	5.04494615331421	4.62686045910195	5.01608038619155	7.93747955917375	5.53004053816339	4.89382137450737	5.26562323155146	5.16864552618874	4.79370060618384	5.22882663021085	4.76087632965829	4.78485778980296	5.19016140734196	4.9953635037928	4.79680519474835	5.05701526771885	5.88772232799986	4.71051234982061	4.97840761936453	5.21696240410621	4.27232110777534	4.30146249019994	5.75057615416077	4.11899592452104	4.37286351073197	4.15738799002652	4.06719331652084	5.30908177960245	3.9068833066685	5.04447053742903	4.48483174806213	4.47788804855863	5.09598848004848	3.78457183252902	4.18404494507056	6.27532107226171	4.45931717486787	4.31361988101375	6.90102282250748	5.09692092234842	4.3397007954642	4.81675988576113	4.97127685638365	6.90102282250748	4.90887212513837	4.43581368250484	4.88295932399682	4.88162789906984	8.08725537630247	4.93029223205206	4.88738076596428	5.20999172932226	4.87743971784974	4.51139249755389	4.75233488223876	4.78175726845942	4.16801262105315	4.2478632836759	5.21182133655351	5.24824493685129	5.16785414446902	4.34257464032551	5.16744142331448	4.35970672547475	4.0372148190437	4.24624341742369	6.59440071613999	4.38631344027203	5.07109994117721	4.37639241258664	6.59440071613999	5.02686719967112	5.12396154340143	5.10676707125505	4.83168101939524	5.11977276624044	4.65677272810199	5.0163432954473	4.37991737448489	4.65506201301297	4.08100641240891	4.39663808184348	4.9110121938492	4.86762667086291	4.25997557825906	4.84950536230513	4.21633249183128	4.97090935816605	3.67734896595137	4.8330178349654	4.19162299958798	4.99978877312324	6.84425878653278	4.43445311095914	4.27688228943596	4.67983386799955	4.67983386799955	6.84425878653278	3.98724500628724	4.2927757185274	4.12790722882006	4.13078193303954	4.93573834155586	4.05838520151452	6.03641197137656	4.6747418299918	4.14601116744094	4.3432748120759	4.55424625314638	4.68271756598492	4.29047097428008	4.70708834113012	4.24917925266249	5.04912644939249	4.58632827778122	5.07096806952186	4.67106865139825	4.15726403432244	4.33460611574048	5.16795413542247	5.16795413542247	6.93800384235163	4.85745586812109	5.09324743402899	7.76917566366304	6.17930096366124	4.88525708940521	4.77050735388957	4.45726571695298	4.26944597247972	5.01952418437517	4.86618915184785	5.11935675862702	4.92225479108534	4.03563219829968	4.12060601648655	5.08221990662665	5.08221990662665	5.97940937759173	4.25408080845108	5.09704154436104	6.93865930000227	5.0999831699229	4.45081360118018	4.0953999176799	4.43192494195034	5.02910557209224	6.81180941724968	4.93573834155586	4.84216059622144	4.09653460647327	5.03961423046894	4.30562692807022	5.70373846331782	5.03569403621349	5.15741314156103	4.91293263732231	4.9837732729147	4.75192475274563	4.90197067296106	4.05077002126668	4.15412750172064	6.71548721055366	5.02971961233215	5.11763274839964	4.12830630068369	9.15247787409143	8.22604724195739	4.07089912725273	5.02011728192942	4.33188591970427	5.18050335020351	5.14834173911773	5.00243709057675	4.75367345458309	4.53320352084372	4.04665693562502	4.37291749731262	4.92018705526945	4.92018705526945	4.87849884593571	5.13555180792641	3.85561907848174	4.25329186781144	5.09195825705996	6.99831992468745	4.85509733537603	4.54625912543999	3.82669266395371	4.67311876524051	3.98026267833105	5.93630803039791	4.14602801948233	4.95524642753587	4.34954845358276	4.51119819589259	5.03089450825515	4.4056829216941	4.8782751404176	5.12777229422771	5.24526596661018	4.70738735763836	4.97593124334382	4.90794846610417	5.10444351374269	4.7894162227221	5.19540613473538	4.06752830485967	3.99686832778388	4.0947322731765	5.08366798896537	5.0853160841634	5.18073873433175	4.96216367160799	4.76781680734521	4.45191494066798	4.61163056072974	4.85760172626971	4.9249576125557	4.1981330224612	5.1673622638812	4.84474932506399	6.13623636965524	4.68621674438506	4.97976594648077	5.0873693504821	4.68887533157898	4.626112809329	4.51295211611951	4.51221448594893	4.39879041425101	4.34169451296219	4.88336098323354	4.63832814785091	4.65086187894531	5.0785779279986	4.72704398837295	4.22267368635268	4.8925377097723	4.7011622691186	5.02011728192942	5.0559463579389	4.23980302001321	5.08077868407319	3.91380476340547	4.27150018192989	4.9440275220057	3.73532082630018	4.92020733086735	4.68576737142839	4.11341250121193	3.81133579789341	4.61011286247969	4.266411482325	6.80950072407923	4.85056917819705	4.08626761304665	4.84895861345315	6.44390297499122	4.99616429240817	4.98714738678351	4.20974652856066	5.17827912890581	5.03469114168758	4.34386787204961	4.7867039307957	4.99442431672486	4.85237451393863	6.70175460636233	5.12303401317995	4.69926034812331	4.61161100107454	4.22893633659943	4.91680105124764	4.71407155269946	6.99789259830803	4.78813403074128	4.39813303138302	4.59927837634942	4.86907898214197	3.75571241988698	4.27706761219662	5.05296144339594	5.0612681965927	5.0612681965927	5.19628147887288	4.87018605910934	4.04856548644593	4.12181794815942	4.88139269964728	6.9422526038238	5.03372815436077	4.83502808672719	5.13782879782344	4.96484442335571	5.84260736384122	5.06750786012221	4.51525828064781	4.98877842639606	4.82825551599735	4.97341906423479	5.76416772082458	5.07039877056008	4.32126752674451	4.33499998338763	5.08758092653944	4.95390156749125	4.34555242430342	4.81882916335744	4.31268613440295	5.02004510480068	4.05946180798992	5.01981635179617	5.13225427458814	5.05264746762083	5.05264746762083	5.0929490939976	4.97091855505231	4.9585604291099	4.61773201804209	5.01791108956268	4.13263364275683	4.15741929630305	4.45639111822569	4.86158414082315	6.05969442520144	4.52307851457082	5.10183162051548	3.87764962431034	4.77609254592828	4.05914373821307	4.93686949522861	5.00277042916459	6.91820662073316	5.14248976967671	4.21750060658909	3.84957909466698	4.19371764163637	4.9214767795818	4.77058082499124	4.99775956574938	4.76928547349477	4.4989945422652	4.20089025500124	4.95278842626151	4.19628684194698	4.37245556702754	4.90505767439345	5.55798762957076	4.43518670032737	4.93807750680723	4.17944650134195	4.87613986618231	4.95907606414944	4.05771652781986	5.51818660487401	4.05771652781986	4.84925862959754	4.28545653244557	4.55306221322917	7.37828961510937	4.5470704358696	4.09205360361474	4.77604334893263	5.15426447375635	4.83672458767318	5.13971370106721	6.48031935792943	4.96109271670274	5.09179968724384	4.77160792839501	4.96470969493381	5.2265920793307	5.0497951173463	4.56443423954172	4.19883214271178	3.49004059773107	6.84752509049565	4.08226737855908	4.58062656393457	4.75967508511135	4.69646243111017	4.85767885042532	5.0994264295372	4.26689959710706	4.12970937251176	4.61728594529694	4.60989594092859	4.9343475637064	5.03588197944874	5.03588197944874	6.78820363930154	4.30196402005925	7.232785857167	4.24706799678005	5.14731792827378	4.88711098456294	5.64108529599348	4.31523839786452	4.94664292628404	5.64108529599348	4.09653460647327	4.83617981974416	6.45025835669129	4.1559757841331	4.73903149312847	4.73903149312847	4.91737594753658	5.03108727220409	3.73711330703781	4.64556208789435	4.93463579035577	4.89075616965024	4.42208237271262	4.08993183385129	4.06335368623547	6.02222502799089	4.11192298217995	4.03227321346713	4.60477949759944	4.09108819983769	4.61382909612163	4.61382909612163	5.48473401554717	4.1132565079261	4.15054368136616	6.18327195335212	6.48334543842945	4.22979508679265	4.09653460647327	4.19199533410752	4.92616077582368	4.09395843516639	4.99512035429909	4.66487737390241	4.63215106778518	4.0969483355469	6.31908685223763	4.8923911271304	3.92050384751836	6.31908685223763	5.11329851510503	5.15671744144984	4.35170156704628	4.76872531524671	4.59962466616145	4.61915120089535	5.01896363300635	6.14286158350659	4.89307397888369	4.78145077581533	4.75338613745983	4.87834396950915	3.98240351382955	4.79772816098101	4.12094803251621	4.98259063754307	4.8792983291361	4.8948092145703	4.73936846859702	3.88694440437038	4.56193695723495	7.41290662933948	3.8233017699161	4.52265023872165	4.26375809765882	5.88669443696583	4.58622825105331	4.92568031553779	5.05512263099481	5.05512263099481	4.75276372113666	4.22052886330582	5.24331640922813	4.87877287012532	4.84676416607815	4.76415128876465	4.6902909424492	4.2843828658633	4.64652911276035	4.83677232068507	4.85412755735376	5.09734665754631	4.75783211757574	4.66944486995665	4.16839302667476	3.95133040534381	4.36103623965942	5.08696763884702	4.46974402323057	4.63278379258465	4.97032050487321	4.07952925838386	4.5668036438062	4.91356229136386	5.00903088850983	5.00903088850983	4.94931121823556	4.64497889658211	4.48294743682	4.68477061322153	4.76502049788548	4.79309422950351	4.83517669560084	4.38286744787758	4.02801715275537	4.69733379851367	3.90079087745607	4.00211356988293	6.13271038361826	4.66184258402735	5.06269026158835	4.38542272556012	3.89904783435367	4.82954358546542	4.68142612983196	4.75958271749884	6.2985084319969	4.78825413908539	3.69778024075184	3.93381059922888	4.20429243715069	4.86896569000224	4.95143180205421	5.01228602986574	4.92200666775287	4.61083465352722	5.19603070602782	4.28731935990037	4.30183674351776	7.85002273407944	6.44948175689556	3.96624239166071	4.90575103507027	4.70971604444977	4.65489664103138	4.6801299930925	4.75031741541298	4.92461980671024	4.84440177679726	4.38832724490006	4.58727779427572	4.88159621005792	4.64642012842183	5.05076802406546	5.05076802406546	4.94433196634983	4.94433196634983	4.77001248415646	4.26247795013214	4.44907310162362	4.83469934294866	6.33546679851987	5.09096579013526	4.86014582205205	4.02013108784561	6.73052663032566	5.11823807288719	5.00172780913233	4.74091506717554	5.00172780913233	4.25155154000159	4.98155710468983	6.45469370013993	5.03142028094072	5.00965047369022	4.32749454102922	4.3730242657283	4.71543775108893	4.60053816741971	5.0768248155037	6.47402057557771	4.30133021041822	4.63630913635651	4.83996684849649	4.34808550608491	4.08165077107902	4.82503929687362	8.15588397265454	3.92288704971053	4.51565433474339	4.99719546979745	4.54335349682106	6.13712249057318	4.42941135760521	4.66904133878416	5.01836937934071	4.72899549763815	4.57759823076386	4.17340147998974	4.47138925702263	4.72097623349584	4.85541756891047	4.28013281273167	4.28373567496424	4.20260791057805	4.78229578487757	6.75194330246771	4.15817726008251	4.06035101103593	3.52983161682008	4.2361927295916	3.83471877225714	4.59012123988227	4.23031962390636	4.20768393659611	4.20494014454946	4.74825111688089	4.4855391866716	4.38803639836443	4.82681167646359	4.15440344909593	4.93915165230808	4.34354868110745	4.79182762284047	4.97646674596207	4.39031559667857	4.97347333268828	4.37979173345146	4.2993512449808	4.01315910102349	4.28828155515521	4.72494703269861	4.68869633762361	5.39978883440359	4.98163053243011	3.65866379112613	4.45968539839912	4.37097534233342	4.38554292954157	5.89171405094697	4.80241579099177	4.99442431672486	4.98379076821148	6.16457646997801	4.3019792764982	4.81061914451462	4.29775582550679	5.01204730599088	6.16457646997801	4.95110083994616	4.5017737303385	4.82121584487904	4.43547161833734	6.62932926493286	4.4148036733921	4.33323007274926	6.09432854134764	4.30460308205832	4.78269764879273	4.02349475511048	4.83452568463988	4.83568840001459	4.62292946119362	4.18878082355521	4.93310598113755	4.92432596819331	4.67983386799955	4.0905878221623	4.27118663203461	5.51472394511578	4.17403588596325	4.25553387220021	6.66147879737156	4.68687239030799	5.00171433436452	4.57746158694133	5.03517470523773	5.64901523944245	4.62035852235359	4.9931060919024	4.64141323104091	4.9931060919024	4.98046997939555	4.40266737527088	4.30453612414619	4.48837822800177	5.03344795104745	4.94169374269083	4.02575291539222	4.22790866188481	4.64992266422355	4.60598696300172	4.99928862390304	4.06252093166932	5.09842714678238	4.96124027928856	4.3192480591366	4.95294715509176	3.97978171979591	4.37431197755318	4.11538480993019	4.75793206489863	4.00300244598666	4.51364210642325	4.61247166263954	4.56644557388644	4.52476760811669	7.46653949708043	4.73544913520833	4.73544913520833	4.73544913520833	4.27325349749589	4.60872640740345	4.89604759639052	6.3471224559189	4.45241634173923	4.46782229444235	4.44006778059879	3.95300198692296	5.89171405094697	4.97671491558696	4.88359621074924	4.88359621074924	4.23404336362248	4.11679410763734	4.26804903654468	4.43243859688446	4.97948853181233	3.95800508156092	6.63332165963998	4.97849963944322	4.97849963944322	3.72184284319978	3.99352601127033	4.40332343674146	5.98923525759691	4.40356060681149	3.81645483384575	3.99790417651158	4.97160284010843	4.72965635588914	4.70962179645527	6.32075847293275	4.46929130389139	5.0478665224664	4.44122629541103	5.07836264787044	4.52836521541753	6.26420825941476	4.47946021984428	4.22665921263906	4.457741722746	4.23068780525748	4.35907137660045	4.53529581467426	5.72789998246834	4.33304579786036	4.14815362907078	4.88291214823861	4.88291214823861	3.71869693931007	4.58940202534802	5.98732502345696	3.78375384201131	4.54032355432799	4.91181384529213	4.90152766914596	6.17031243186673	4.17997866741671	3.80567308884586	4.94585641252473	4.80570617035359	4.91468256757307	3.85173362615408	5.99269779141018	4.37619957133663	4.73392089067127	3.82879357660835	4.24255535953631	4.23982496454471	4.32698540480391	4.59077428659813	4.83198719400021	4.86139497266013	4.32728941513681	4.41541570159637	4.99445830042976	4.31043111982298	4.4474934029914	4.21444721066973	4.74443369137919	4.53825929220786	3.95869517276569	4.84572145191521	4.7448938371182	4.37032976957499	6.79401870707341	4.88938654409678	4.97205898196488	7.82884003313204	6.79401870707341	4.94140626294615	4.39509264933785	4.90907154793061	4.77106550499387	4.93473931914749	4.57759528815341	4.96707305945083	4.08017357748007	4.69911784263085	4.40996741637061	4.27768363454268	4.45442380876763	4.9010153297015	4.55991984090664	4.00276003384486	5.2549106986019	4.91126997203006	3.91820385636641	4.6907845198167	5.97272032282602	4.06329269289567	4.90358926953247	4.23284165593935	4.48387781409902	4.98933920955854	4.80045677453968	6.50972460496024	6.82674032464804	4.51464607111363	4.04536580750084	4.97751511044765	4.42558892674564	4.10831098526443	4.06695263742848	3.79609168827321	4.66439327838531	4.440868092173	4.24462666955671	3.97163614802458	4.17954763087987	4.0944409159982	4.90304188903767	4.85072373856129	4.82136913509219	7.44739326201669	6.67838079816044	3.78811417749896	4.4330466906382	4.53060226550769	3.87509131037678	4.88267820894737	4.98726224381881	6.34290494925993	4.21573423434524	3.71089053784452	6.28885012437455	4.37898780046658	3.73944171323223	4.85529215440816	4.22528292933315	4.6082335377844	3.80576393644987	4.44773215844926	4.84519734119963	4.14526260191063	4.92374388898827	5.01999304999087	5.83932619983936	4.92823090795362	4.97115259736101	4.97115259736101	4.80384710116828	4.99962970502453	4.52020928398718	4.58260597614286	4.67699889580214	5.05684620124006	3.94029777250903	4.29138834952523	4.3107429679461	4.56708593668371	4.94576738392152	4.28390393766021	4.26931254813959	4.78979346624316	3.85545518489142	4.08448592813577	4.93070921292604	4.93070921292604	4.90888270683604	7.02377607465854	6.05037916998285	4.80955237681451	4.51312387893192	4.54316652437057	5.04455117497517	4.81090353115767	4.85829024978792	4.75564978527646	4.87937925941079	4.00652767774043	3.8392198423968	4.26706766930878	4.99343128960921	3.98473533166358	4.15245881371259	4.9272100397719	4.89461368406215	4.92222927900855	6.81013644142923	4.92222927900855	4.26294387667455	4.51113927121903	3.8176439406019	4.5383732233013	4.00685667720771	4.8353140563382	4.05194366077469	4.54614063278919	4.27750367342222	4.55978751271383	4.85368911661777	3.45094860306954	4.29101829730847	4.88267820894737	4.77781261059743	4.92384177625032	4.65018838272982	4.18268997176601	4.09673238220759	4.08009538050204	4.43085874131175	4.57537150387594	5.95369110344105	3.99099207918948	4.340863956505	4.18839915662275	3.98777390014241	6.33206886069561	4.8210594207203	4.62063533878589	4.92130435494688	4.63652450824209	4.18139145126169	6.57971055608638	4.5046804372346	4.16936413589226	5.04099209318948	4.62798101378592	4.58013512906419	4.85826815303126	4.29801875222622	4.70678889321726	4.4144136455697	4.68918831537496	4.85912619592767	4.47734385248245	5.05166640212338	4.02948064052846	4.22627668326689	7.80866793854594	5.18459788648585	4.32998096473525	4.45909979349722	4.64466033383549	4.85585973416719	4.38874675679537	4.67881007578155	4.81343517764013	4.18600106809226	6.26190513139621	4.62513754110227	4.75936007389774	4.80451583358053	4.48240315814193	4.49037161806116	4.89732804350701	3.96386371093843	3.93528990786468	4.88079590322059	4.57975700223712	6.38564391189473	4.57975700223712	4.23213753397174	4.05867671463441	6.70848887405481	4.8791668296202	4.41138055158852	3.59963845339102	4.80546437588964	6.7943367669787	4.72809241380686	4.96822028951526	4.50402812194643	4.6959862108927	5.41244873177123	4.13481960506573	4.77423108778765	5.07402258523754	4.43662616628918	4.62125559810714	4.48335450437686	4.95042110525762	4.8179894370262	4.47034979356615	4.68152850776548	3.75840118408617	4.11807000605572	5.24470263989436	3.74387912214013	4.41995799773303	4.12804468348153	4.51078642677747	4.5662699970086	6.53444360948975	4.80084779279269	4.07557417620569	4.07557417620569	3.87513155938209	6.6895902445032	4.60712777100845	4.63322316911629	4.83061940955223	4.85407105286431	4.96160767630016	4.96160767630016	4.96160767630016	4.69104892810336	6.32829132503131	4.64114798999351	4.23334452138176	4.18320723583427	4.13219089420661	4.1166023252343	4.04036978357005	7.99505074918365	6.73147953396306	4.80032619207616	4.86127414533169	4.38873340253048	4.44813335281166	4.64671397094458	4.94673557424997	4.61763114481484	4.09086760408953	4.84353700029358	4.87819209573465	4.8124462702569	6.70139466559639	3.79120415105577	4.8964174025642	4.8964174025642	6.61565286607333	4.76290417787865	4.86504836260509	4.07730883212924	4.71939177642844	4.70183617991684	4.73440875621901	4.84044666465567	4.19628582544156	4.58263408646386	3.97148132460376	4.88836047160571	4.88836047160571	4.21731712783302	4.91420862756108	4.5188110410796	4.77352821312869	4.77944613665204	7.32005686294442	6.51052073394104	4.80286897614358	4.50704086382369	6.51052073394104	4.10114869234484	4.84568044652335	4.80546437588964	6.03743282026602	4.6653274893325	4.62764168343764	4.84988880922437	4.48913283748582	4.58731226637824	4.58704401278799	4.62737079615223	4.10518469110273	5.51528615698461	4.39477181155947	3.96496602890187	4.34253373842197	4.50951620130745	5.51528615698461	3.80413139024521	4.76324065498207	4.40650483151205	4.60256896101013	3.68665027914397	4.85476697278428	3.73850024975224	4.4545077614977	4.97169900424153	4.60956121601396	6.62734435541081	4.70612037969486	4.24607659761864	3.97406194401343	5.00469004034417	4.17318142818787	3.67499712670486	6.06771677870638	4.22330796369791	4.43031161417154	4.45295371333041	4.00424429773278	4.64953460176851	4.93360746014348	4.83405292821585	5.05832304497525	4.62305816746353	4.0964642329067	4.11789098573682	4.9472306607217	3.92343520645561	3.92343520645561	4.49896759725279	4.38633358808082	4.38633358808082	5.88612971909676	4.08770708748357	4.11036278097081	3.96571093532251	4.12344799517764	4.41199036184214	4.89414013640664	4.56327315511411	4.21884474536299	4.39969026346012	3.98017715996764	4.63519351470416	4.7328562614738	4.7211262023273	4.40746652359934	6.37059648796604	4.73268951376727	4.22056833828745	4.94703161198086	4.37620903557778	4.71616026855441	4.46648792966644	4.46943634984183	6.36283854804549	3.62506477548249	4.32859041915743	4.49037161806116	4.6932700954536	4.46715570318616	4.7894499929794	4.7937701939967	4.7761337375587	4.87916617570315	6.24216185456482	3.93742044069847	4.67517069539365	4.90127694351112	5.48555350897603	4.33213790637201	3.77268287806592	3.97028580869124	4.2686595460653	4.70550720634552	4.7269736351148	5.48555350897603	4.60884047279419	6.14333339459013	4.68715332528111	4.60613769851986	4.91815016795727	4.1317357278196	4.79162720371456	4.9426998251564	4.64098582882724	4.57808111921593	4.38747329309873	4.61417865755977	4.27585644011887	5.7632914853363	4.70367576205373	4.70367576205373	4.45957464679352	4.43077347755905	6.70986755032977	4.88453584195708	4.62201957461745	7.66292188517258	5.6760612425773	4.8026748142329	4.03889023812939	4.50384691959841	4.51711332887229	4.18625612005395	4.94633701719875	4.65407960019016	6.32894261717081	4.78894766916512	3.76557355612121	4.52453119368643	4.14739342882995	4.73274278739218	4.07737617170112	4.51906590718605	4.75961554674502	4.68603815703903	4.82250282747483	4.14570679908935	4.20870326344569	6.50870597147904	4.72924861907247	4.91928500187669	4.53192135327643	4.66143660065909	6.32163918430473	4.24092193962096	4.20940742057484	3.88106005194089	7.29272527485191	4.67988470107665	3.96376434006487	4.15184996595103	3.90931525265323	4.57726088945957	4.5014226761195	4.21644556044202	4.43069772716422	6.8679810586947	4.26326433617699	4.45443071901503	4.93583525761716	4.04276395653689	4.31970825176811	6.8679810586947	4.14467020596632	3.81268387261344	3.86517544190094	4.63403265328619	4.78519872556891	3.91680347982156	6.77083062866373	4.74497796498867	4.74497796498867	4.75610266276232	4.50532132973625	3.765768350645	4.93812752652026	4.38996601358557	6.09152602709599	4.17520921896589	3.92855294456893	5.52537880504093	4.11215483654335	4.86206225781455	4.26018577205269	4.30349062004357	4.83513752144568	6.03136042741339	4.69535954630575	4.96909959179966	4.85011401717662	6.80701276688706	4.86846424614691	4.34883830094738	3.78944998733751	5.78069225744248	4.93017889289846	4.7878445652634	4.93971415249021	4.48933532652401	4.73584123026888	4.68763844081166	3.87461063863122	4.72649148164096	4.61087683507062	4.16743097149597	4.69614158390214	4.70854497886937	3.80575049879028	4.44175543854379	6.78691932320095	4.48362968974299	4.75109188687249	4.88796067703132	4.39099435601164	4.58905854402978	4.48365526936138	4.47600734693403	3.85219424294295	4.45440820798867	4.17296929403725	4.62227899312141	4.55504730849538	5.54266207675407	3.68344868198546	4.77670755681374	4.66178838177588	7.12994214627516	6.7089001362512	4.85624218789396	4.92790592783892	4.61752130663611	4.2387373000664	4.68951625013471	4.64098232841262	4.12188336856816	4.35060231565705	3.97719258750605	4.29040756225595	6.10681592961721	3.80954547028332	4.69429190743505	5.0232278346443	4.84219748362812	3.85890394583876	3.94723976246812	3.99631772906594	5.28776131067969	4.68503957553187	4.59645419440178	4.78942879730701	4.60455731091011	5.75702844587177	4.36477133911345	4.6251703955289	4.09642903454244	4.32077928546985	4.26478719307506	5.29587586964487	4.82891722462619	4.88257870202754	4.10061575368481	4.33746931883537	3.68396939644983	6.67422521827023	4.34714170676645	3.83260417497091	4.50322748722801	3.92791435288968	4.33607810095916	4.47626514404733	4.71850237302586	3.89507692026815	4.24952140026666	4.5313844468242	4.62573695728797	4.70825339453473	4.0669163812518	4.53598186434341	3.73728745307827	4.21961962904382	4.03801052042127	3.94854618014347	4.29233411127282	3.74270190338952	3.9844629682774	4.13448332611474	4.04488684010406	4.09653460647327	4.0513105888375	4.48652221922241	4.48893648598405	4.86671692971317	4.8370726754912	4.67327544738906	4.83611020414969	4.38352469736829	6.79128492597054	4.99319148321015	6.79109390955192	4.10330910079945	4.61096189717066	4.65204971421376	4.58616503418173	4.36073356829488	6.7222722001483	4.37885487259453	4.87982400568463	4.78904582908428	4.78904582908428	4.65630281493552	7.46331283897604	4.88146579086634	4.57279248883579	4.55728543146289	4.5977960979871	4.03374980149303	4.02235658128242	4.86072472184086	4.2145699135798	4.49563617015815	4.51941873798378	4.05396514105883	4.91349826438225	4.79199935086081	4.63421511408313	4.04778413359872	4.65128152236603	4.18598490379927	3.95653195672741	4.45599482091506	5.88008752601514	4.59034112837756	4.59034112837756	4.59034112837756	3.78141180639533	4.77913617977745	4.77913617977745	4.75459067482588	6.02701771833941	3.81012421988706	4.86895602268318	4.07752019455898	3.99993494254785	6.73901039215557	4.68285231605374	3.9066571559479	4.17950011882448	4.28700713105791	4.52658446162794	3.88461805911512	3.98097415773508	4.32550367227771	4.5198456202633	4.07681478391375	4.6633660987845	4.660204393856	4.14176679956014	4.22165434204498	5.64484066554672	4.94525142728345	4.83069415158478	4.94255159912622	5.64484066554672	4.22576632506158	4.61852141202794	4.61852141202794	4.6878287088383	3.95630580006501	3.96218567538185	4.60829230325417	4.50169318506807	4.01983664439719	4.84782433807714	6.20097550740769	4.91580917196797	4.2250134132406	4.56624086644449	6.20097550740769	4.18259721120528	4.43191074047469	6.03795530392824	4.32818447452823	4.4021183005652	3.83783501087959	4.06333632580729	4.60249031242578	5.0276873399928	3.73301122801778	4.01615745934714	3.49215284586279	4.43613505573814	7.66312141551965	4.29243314275913	4.44340178316574	4.68416098286969	4.77104617883448	6.64964972411606	4.73814656967388	4.54298129154189	4.7715687055061	4.85492511833253	6.49021004043066	4.03150934419237	4.57852908723052	4.05527606974699	4.33241132091448	4.5914505976273	6.65394541636812	4.67119923896118	4.71972194236594	4.67171869661232	4.86494719601828	3.7628077380475	4.53242040194592	4.78739635452957	4.78739635452957	5.74268849603832	3.7956574206584	4.38198737690591	6.47612525920808	3.66129285910548	4.56456546550299	4.22588574157295	4.46060086369308	3.94505977667647	4.62016661479505	4.57642587077779	3.76807007575788	4.81070847154967	4.8003985349887	4.71044347610743	4.500481171996	4.49232369381637	7.44944982892182	4.63619432712115	4.57325381666632	4.47048949348238	4.89763969884117	4.76597534812802	4.37817107822409	3.95921904022043	4.37066127382968	4.74053840967967	4.6307069376358	5.97278913327686	4.6307069376358	4.67632720066693	4.23963404858854	4.60031437981285	4.33641484489247	3.98593719011469	6.36230284213558	4.00847690362457	4.49679731484403	6.1563134220405	4.48713581935664	4.61088613136565	4.48230609627101	4.69779737530241	4.40133224156998	4.4119980930205	4.68172357844403	6.08343161870379	4.28721445725173	4.77503224411607	4.40251589971367	4.71501553970409	4.72564861495047	4.349107609501	4.69449167899829	4.60417850928075	4.7883242676079	4.73587705637089	6.13569652595928	5.66778898322343	4.51562928508105	3.99168026648446	4.8281914444352	4.33662013960848	4.7613820936283	4.55845685922216	5.90094298937845	4.84089430035695	4.62569004331172	4.36962399963291	4.6296372788502	4.31263239171462	6.33589765118492	4.69653368362717	4.06879748097039	4.56188359470896	3.7187181178582	3.81196222795951	5.33698215735713	4.66126069792654	4.70012584317696	4.75220361426918	4.40019000240941	4.35720411213136	4.39670413775066	4.53415633487255	4.8121778255593	4.8121778255593	6.2515914450219	4.42792441021041	4.53892273149711	3.82879154126537	3.76863780967093	4.06123938048956	4.06007702492527	3.74893471868124	6.07223983480921	3.93009818093815	3.70762235778787	4.48034247203867	3.74512753922368	4.7612832015804	4.0202857598132	4.59088435523258	4.69180406052862	5.80388737329561	3.68376050579077	4.64775441774044	4.23034006843128	4.11548435360157	6.83136182259458	4.83711636075771	4.62317499135378	6.13218300960861	4.16660184350157	4.2422715109159	4.67759033954395	4.37688071935013	4.65531532199633	5.45987824731625	4.53383476811484	4.63879925571243	4.07190763470902	4.52924718027992	3.96961661910593	4.80124133318462	3.78333195235479	3.92235826871366	6.74173431020418	4.33119919862076	4.10661937019223	4.62790579779248	4.36308740584758	4.48293730264918	3.73084976269111	4.40459238702767	6.03574435640712	4.3018380307599	4.52229870104118	4.7239417319275	6.80955881978572	4.59026006904693	4.12980844420964	6.26981056369207	3.94924450313731	4.11960374389522	4.46300015635905	6.49143395302343	4.53098182609289	3.92445013290665	4.7340994623941	4.39729664850989	4.11284738414051	4.0076196016872	7.92637223439774	6.30404549395875	4.6651435185683	4.55599681529015	6.30404549395875	3.88985752654647	6.50972330337156	4.37217427374322	4.68657011831541	6.02734329965257	4.32023377039005	6.65076063493108	4.55776875620054	4.42002694531642	5.90502634583894	4.18212548812729	4.46969471989165	4.46796666346265	4.12149927049097	4.56924784665356	4.4551144347986	4.80937791485447	4.80937791485447	4.70434182347381	3.79264997376623	4.46529500843973	4.67288565064	4.6375382747181	4.50178087204984	4.04320324957183	4.15331628553847	3.96023427690879	6.66488889585903	3.83319709435437	3.83766847676138	4.05544405205491	4.13117515641268	5.73765444704519	4.73680003099307	3.62418449002659	4.15326124941838	4.20250656004218	4.57469125100388	5.82041343635553	4.46854321906952	6.36601278250061	4.67369888413404	4.35077680403874	6.68060250937607	4.11820116493831	4.23588487001475	4.81842628906074	4.63371587759416	6.23077970681988	4.9119329130306	4.54829028914849	4.54829028914849	4.80895667910143	4.14121948359914	4.507991699116	4.69758465850846	4.66701002318098	4.42632585759059	5.93597975925829	4.30133750384938	8.91923557562583	7.14322973719891	6.00718660960305	4.51927605955966	4.51927605955966	4.63846917331569	4.6651435185683	4.70367576205373	6.04750959444319	4.55051835855857	4.60166697486573	4.18767981634424	4.83104927967991	4.52213049007706	4.57052625331356	4.50415387131017	4.74813566988319	5.80388290303632	4.43345098426791	4.22777476402012	4.0388609629255	6.61383282005221	4.31091757422051	4.08122766768414	4.30886583927219	4.6557812510156	4.30858996255683	4.3107961714638	4.45225316385061	6.26900237271319	4.44173444717179	6.47520177729715	4.72917921135214	4.55328578430723	4.14300677416795	6.7435893143121	4.53647106408461	3.98897753973387	3.74273291115338	6.7435893143121	4.6248601557204	4.59092291571888	4.65464291970464	4.67358681309079	4.68015047134998	4.27439246960612	5.92577051869795	4.49673680493205	4.29837837872388	3.94826431376512	5.4275265538885	4.62688696910539	4.34393166675212	4.17952156959429	4.17490761464367	4.6826507795076	5.60618686115494	4.28226171327588	4.00898340545671	4.08007562328223	6.55948847553862	4.61020064492911	4.76229701233203	4.5311760906077	3.79070885306335	4.1980813552014	4.61546018395786	4.37536404093729	4.605441719845	4.58711167017557	3.98858450539504	4.49390002327325	3.95704365628083	4.67983386799955	4.67983386799955	6.37201855126227	4.44370433341062	3.9908076299265	4.66094802716845	4.35885697169719	7.29749444404401	5.52353139371753	4.56568058298501	4.34006542625221	5.52353139371753	4.73360128045773	3.73840397011818	4.62727151820038	5.52353139371753	4.64595490249582	4.68745968821727	4.58281272430623	4.27719748816643	4.59598799056664	5.52353139371753	3.82003386793247	4.40668551907363	5.52353139371753	4.55540563777397	4.07848636683611	3.58669526124891	4.04810708877008	4.48086755047627	4.29733223791825	4.56584842043059	4.15049340458051	6.00582975083651	4.41001425328423	4.59182655844891	4.59063874616615	3.80509917019283	3.83712545676784	4.83417948595064	3.92132409579925	4.26795749017396	4.48676411299247	4.28791492142241	4.44783058238474	7.15873403852654	6.662312633187	4.31518206619479	4.63472677310651	4.51858448923407	4.47762265679784	6.35059191336287	4.31099452328756	4.33624020555616	4.08405535128649	4.38859316931123	4.59749573908802	4.56933854688852	4.14404505572662	4.65822774225228	4.76051364681805	4.49606172310596	3.93273501842287	4.59099703824388	4.59099703824388	4.26786729819397	4.60081647448593	6.2515914450219	4.23075658537777	4.50332328761134	4.2488326375969	4.25107700766655	4.20332796087289	4.69419013448908	4.28878435847701	4.30226802633764	4.61815405498766	6.76033062668482	5.95739945908162	4.41166289709498	4.5311502821682	6.60799590383093	4.24650209551402	4.41443914084507	4.60190710600925	4.54016704656942	4.41067844097615	4.45401005017899	6.68433071397975	3.92934831355245	4.62267054951211	4.66618472527178	4.67506694617327	6.68433071397975	4.32673223407878	4.19966991830409	4.52276198180443	4.74623973455087	4.17239474218491	3.62156922628168	4.60787890452832	3.95303307447388	4.586083115195	6.58289549267634	4.57859206869698	4.65391745157319	4.35036042808548	6.58289549267634	4.29984925429538	4.56114335069464	4.24861766334239	4.50930176018907	4.30266154966105	6.01934336874724	4.42039824855727	4.66418032971538	4.48192945106604	5.07372908773215	4.44322102898538	4.34615128665398	5.00503725237805	3.73097125524367	3.61313406412348	4.43446831058145	7.50147287454316	5.94904216087231	4.51231621523651	4.15047255084314	4.13883609407429	4.27278385453652	4.55898684025359	4.55898684025359	4.55898684025359	3.89537603116205	3.74431042294338	4.40984192661745	3.94873546450077	6.03641197137656	4.74053840967967	4.42889598700968	4.42634956539019	4.77076475576578	4.65138998229848	5.42233982962382	3.83189430041679	4.49665721961852	5.93912273996182	4.61092040036571	4.61092040036571	4.14287629228227	4.03415169699186	6.5605530526171	3.89744235695304	4.36321338260551	4.36461299823699	4.64489434704106	4.42927946010781	4.60162015137137	4.00489486996665	4.50687818901229	5.68539580592695	4.3292854783553	4.10804087874607	3.91393322427125	5.18343360447602	3.92688931825561	4.23660933655179	3.7794195595043	6.18887250985523	3.61718532344268	4.66363623141912	6.67445546213386	4.1284575730389	3.76485461594454	4.44846282218073	4.01248387393345	4.19573510883293	3.65109762683866	4.46602004780073	4.41602132164621	4.69515659286833	4.42622862995335	4.23837377140638	4.38140290630091	4.1423964873648	4.33841986549625	4.03550071571588	4.00504337782149	4.60172169924821	4.60172169924821	6.5754941471213	4.31008202027899	4.35720769669126	4.41124029919209	4.32608738509436	4.9791466675695	4.33070261116514	3.86329953216899	4.30902285093835	3.70042499459346	4.27749334443564	3.88413341355338	4.29885358381377	4.53098182609289	4.35430324032634	3.76089328565132	4.51782014540465	4.54836117677066	3.82916840781891	3.84201106011604	4.61848157692697	4.61848157692697	4.68095824124285	4.57650627234111	5.07309466705907	4.25464905128317	4.25464905128317	4.52732531022334	5.05900671752421	4.11524151081649	6.02701771833941	4.36393237063427	3.89546899875384	4.26769533399455	4.74634253516411	4.63311369402695	5.54621301462484	3.92769267697641	4.48831238151059	4.437129698189	4.51730373374131	4.5571740518555	6.11245554065081	4.51737512835111	4.51064587089349	4.65767422092816	5.53845035817861	4.20667947118839	3.93224757575182	4.40390862811762	3.89903026350415	3.85502547612818	4.09356078281747	4.34480024551631	3.69472283986658	3.37776719267932	3.82445220765624	4.24651526265217	4.53098182609289	6.36546159321141	4.2603388019278	4.68357140397908	5.76340842635865	4.530249604483	6.53653660117608	4.25037626226025	4.44860012145725	4.12116317126483	4.21725323124955	4.27872895312726	4.42428180853358	4.42428180853358	4.39462451944882	4.42490890620301	4.27969727426193	4.41250033471018	4.50032932842419	4.50032932842419	4.49529915365379	4.13824610259136	4.52399757465761	5.2611607583212	4.38434820777043	3.86956719212906	5.70200700920819	4.44957630342904	3.84291319289595	5.80134294330287	3.9641125013432	7.96402289476247	7.94373588776279	4.49449070487205	4.42580414566135	3.86887170780875	4.56517082026856	4.00798113236936	4.51891066968646	4.07348480058428	4.02709792584378	4.40846100158845	4.36462324487728	4.29765369674711	4.45242396237757	6.61508290805655	4.25177196668828	3.83832090531905	4.3563590396558	4.27263464507976	3.9920855310168	4.28712430982789	4.22152047440567	4.36045042933618	3.94171530531366	4.48220205257841	4.52809952282641	4.34684509313034	3.99337373468478	4.13705044383322	4.30767965666494	4.03422722424486	4.05773766038992	4.3651004870984	4.17118608632214	4.59598799056664	5.4631157121736	3.73973298992884	4.2090653811743	7.0415291770711	4.87522460325343	4.30649368483163	4.35893040003086	3.79100477284297	4.32076848549321	6.72358867352223	4.55493433727499	4.10509014736218	4.11236088490759	3.79404775483224	3.57073668189381	4.22697514900391	4.1099993798025	4.3760332065615	4.31277373744417	4.38168404985163	4.64641078359811	4.06211458046219	4.30217979627227	3.84908581701875	3.86086494106109	3.95359685063174	3.76304354621668	4.26641286909125	6.45549544237781	3.97394232431417	4.60492972642816	4.41301760924611	4.25149502856674	6.45549544237781	4.26346067192624	4.18691942818468	6.67280415642332	6.64885367927169	3.88630074284608	4.31740222125593	4.25669766504457	4.04958800452178	4.01823227741386	5.43362225350327	3.80517636649277	5.51648908687494	4.35219343111901	3.92429783221173	4.33394954830313	4.40590838533921	4.40590838533921	3.58868959547653	5.83317110770997	4.15300285702349	4.39284078430004	4.25753838694084	4.42706313503773	5.54372518704876	3.92187912494512	5.98477476795976	4.44283532586641	3.79297113158052	4.19690534847563	4.3267013357374	3.85591326306295	4.49342191158981	6.07226529548859	4.56977485525123	4.28074696476337	6.59732399827336	3.88174698208616	4.13517317154782	4.3858054579166	6.06397982544826	4.28824823040584	4.10316831646061	6.29863721136749	3.70222454283013	4.47736096485282	4.07772354929276	4.47270060510759	3.93840057249994	4.45813337408462	4.21278158704129	3.8524847146728	5.08140083112068	4.44945820286727	4.09786108784866	4.35257938900248	4.37892331100643	4.2492857707269	4.2105979140887	4.10505845294527	4.30600633147409	3.8196496479159	4.35800999192094	6.29157765836872	4.39675335043944	4.2490262827465	4.42353343800488	4.18355243585192	4.09149881721813	4.283176306741	4.00333384828819	6.16979627359234	3.82129535690704	3.81879780691376	4.32006805972095	4.02843715088892	5.89997891001382	4.23159578485046	3.80984541906342	3.79640889621074	4.58879297528352	3.66983224105427	3.92953548967943	4.32390983651754	5.25307473024112	4.37372194108168	3.84834492172387	6.11846933279168	4.33850144035911	4.3267805926254	6.48636933977416	4.14300458015363	4.42920930720159	4.48857460316808	7.89653555516144	3.77550462175699	3.74648529080383	4.52489435005505	4.34499855261948	4.11313011693055	4.46652448438822	4.20393163281735	6.16101627120276	4.21030498236457	4.19637063797627	3.96745840844137	3.79891646277495	5.41946292619229	4.05785758973913	3.8849970854406	4.42230815286323	4.24406473599614	4.27239605646266	4.29347081447806	3.76678552756257	4.3424852044616	4.16171363226014	3.8899743851862	4.18553763964144	5.89472532976633	4.13336291543211	5.30701529119028	4.25942387761592	3.82147795272726	5.3548278208248	3.89974731682031	4.2336489101748	3.58925612899212	3.96914896927984	4.26755674613921	3.40887464089353	4.12960993406023	6.11733784436272	4.0172106067613	6.68111027449746	3.80009296964197	4.0215746702776	7.91657182839416	6.05735299404491	4.07088554303194	3.70601590557308	4.52786775113693	3.86074170957298	6.01707478404802	4.08100960513017	4.20475053664986	4.01246663452417	5.14819055570864	3.78062713661315	3.76844016864848	6.39386738707663	3.76844016864848	4.23447683504503	3.99904894574717	6.58512816501164	3.8597605555177	3.74469639503239	4.01394051253193	3.77911328014927	4.00743207154669	6.25638057760236	3.96650855900744	4.13525163590025	6.11846933279168	4.85072936276784	3.90832137441472	5.68738175056834	6.67491498642637	6.53595802552836	6.66785580406452	5.08818953731271	6.47829673154797	7.77493691727841	6.62687431464986	4.39466876084614	4.6312504516568	4.96291421269449	6.04546125295896	6.04546125295896	5.29882487799753	6.2515914450219	6.68620689513422	5.89988529629924	5.88722737580607	5.8824910733366	5.77850624074227	4.98410221396337	6.70203235116072	6.01349743716733	5.13891379950158	6.45914696628926	5.44179351049675	5.76838158001323	7.94347108295968	5.05967883440197	5.05967883440197	5.8631219799573	6.37865382177409	6.09405148064502	6.86168569664609	6.07959840733342	6.1223430905511	4.25690475965815	5.38062057505325	6.49781519788362	5.29853142336851	6.43024277618107	5.94022328995352	6.36467033902436	5.92006175890934	6.6044143150149	6.42131024007959	6.44398619079746	6.01408184406152	6.45152535160334	6.45152535160334	6.10872059742155	5.62727800570813	7.73426222896294	5.58011018312913	6.65512689222523	5.84093018191463	8.55058003735357	7.99093809155988	6.19413370791031	6.50063579475662	7.12987822465653	6.2176285167847	5.43222066672031	6.15930156409899	5.81199342612251	5.7081192194204	8.03478800026233	6.56748842568878	5.11210277104587	5.64870363869931	7.33946369877223	5.77274941373311	6.3059420941186	5.89692222247106	5.74090807661042	5.73810583738347	4.94998777861937	5.05830493584287	5.48294838781928	5.48294838781928	7.98014355767791	5.77268004905976	6.65591815260487	6.51509903085937	5.91240854942039	5.62978898317371	4.9825985854548	6.3406832688912	6.3406832688912	5.79194960250167	5.61580792735429	7.00638151689513	6.2125769371029	6.54093948712147	5.94101473093097	6.0454390024689	7.77336954575033	6.0454390024689	5.75861662857222	4.56403384653532	6.35644986631353	6.35644986631353	5.03281209286898	5.52278942013398	4.91646637982782	6.12572766912887	5.69237443890457	6.03735675660047	4.32903554170643	4.32903554170643	8.77548832856274	8.29694535734042	5.29599014955334	5.91413574843685	5.60758895163375	6.26591442493074	6.26591442493074	5.55269995494492	6.00686528338429	6.34696483663361	5.83241033372409	5.95299023656245	5.8081983701639	6.47398478187779	7.3235732635774	5.7899621604294	5.95416581789223	5.46450474374904	5.34388681696473	5.82452944127777	5.43323975895765	5.43323975895765	5.23575076896727	5.6696822337309	5.50800358613696	5.72140102400863	6.13796690960436	6.05532146948272	5.91769907410271	6.5887417553077	6.06383770679173	5.82507729436415	5.73660867485362	6.12280282034668	4.89976628180697	5.00384379499507	5.36067494100973	7.36260541188523	6.5027902416762	5.92728601516823	5.82902331863565	5.40672583144305	6.21463991082985	5.75189252364015	6.04386512933118	6.3163445431083	6.00111594219904	6.39961748362563	6.01182040390647	6.58249250252935	6.28897022045972	6.57231878403068	5.80428055920012	5.78574187053094	6.06567846535189	6.02322824755601	6.02322824755601	5.14039001046011	5.86659152612942	7.21293176021224	6.20996057150089	5.47617690131187	5.47617690131187	4.90985115548423	6.28162105192079	5.92151935308132	6.49467863833565	6.84629676794864	4.93803965710144	5.65149843385118	5.90757522797069	6.5433510375183	6.17340852833198	6.04724601096535	7.75588330703707	6.04724601096535	5.71419743252823	6.06305527492709	6.06305527492709	6.44420102400125	5.61863739923719	6.38932972033316	4.28787390278034	5.41762609439425	5.41762609439425	5.55280108648981	6.06430511462707	7.58066366267576	6.00308150126347	5.82902862788678	7.3414944621818	5.82389771843221	5.50288602736133	6.26877015099533	5.0782449151245	5.96688568287949	5.0822591705817	5.07799976799676	5.07286892821568	5.58047023209133	5.4631157121736	6.41355110910574	5.05244525734238	5.80353658570117	5.23709794389233	5.71021076647705	5.94433248822683	5.65035752134505	6.32476475627789	5.64225838395592	5.3982932759108	5.52872538586105	6.44121116789096	7.97008222736505	5.36067494100973	6.11349578408072	5.79574987515931	7.36346312787122	4.35505403105241	5.62125191224874	5.67677939790045	6.46984535860563	6.46984535860563	6.57272661445141	4.85708708051831	5.42646383755908	4.34493813186255	5.94142392804068	5.17430328471025	5.17430328471025	6.56447705544633	7.28728288370581	5.54266513301122	5.59288125943284	6.44829444734098	6.24656905388306	5.71566980261837	7.13795321995342	5.50800358613696	6.39218632693152	6.5618970504336	6.66522070849946	5.81901336209674	5.77667161696893	5.88440995622917	5.45730016978916	5.74663311553494	7.95190104332049	5.74663311553494	5.44759698693703	6.08744831928925	6.32892879739949	5.24252191790106	6.00969724808775	6.24202591603415	6.4760499166073	6.4760499166073	4.6263391461126	6.22744364248078	7.40607794654247	6.21037423064227	6.00901709269226	6.03614428215243	6.43871337650356	6.32335400856701	5.21912483297769	6.25898508153453	5.68647343174554	8.39510464652441	5.88025862756769	5.42723947942408	6.55741986071393	6.45180426271668	5.40410995850947	6.47827185643111	4.69206490594109	5.17963573430101	5.65129352288127	6.29469143564513	6.26932963910498	6.04885913865431	7.04275537705195	5.8874447272686	5.60013649340903	5.0490496687472	7.02234430623969	5.11348974981594	6.37191558683627	6.2421776037597	5.46178549175304	5.43017305533716	5.43017305533716	5.65467303423611	6.22863383573729	5.8140630717714	6.39500670792618	6.15762463266571	6.3259460888935	5.53224424465181	6.37731915273818	5.83135200176908	5.77586745229264	6.01306489175948	6.7241945189534	6.2230037290197	6.05229234356535	6.48452030402026	6.43883870860896	6.34798043980308	6.53025959839811	6.36389291476251	5.92448228694637	5.72691692868495	6.0780474817415	5.93869559218735	5.92583852859895	5.04540535311594	5.36221450534919	6.23708890381223	4.8173397653883	5.52116903824817	5.65267868757823	7.82227037624177	5.65267868757823	5.86340507844201	6.11285144096871	5.84363786587314	5.74918241283298	5.20011784455226	7.79344152206062	6.20527053249821	5.40024346931835	7.0676250550361	5.83147862979799	6.21698404635239	6.21698404635239	5.76234336938847	5.76234336938847	4.67042772257254	4.31762338193337	4.92013981815394	7.52146621635607	5.57085182994764	6.36555029007345	6.36555029007345	6.08370835572684	5.34823657762899	6.5703205495107	5.76317190342328	5.36425691202309	5.53377130681828	6.12519191489253	6.24805814153749	5.3299725985879	6.50336692204437	5.74051136023689	6.19534102321758	7.01478714564114	5.54561136059924	5.97640841638771	5.69348481175728	5.57824934843861	5.8106161905044	5.34603043918418	5.68506533306073	7.01478714564114	4.90854975443935	4.40306487144141	4.95002804991557	5.80698161173699	5.47953808549765	8.53699129666307	6.22788258008141	4.84678985584489	4.83993881211261	7.3732820875439	4.73046080051206	5.07328919689758	5.02709894508812	5.32807906413396	7.3732820875439	5.44911828753138	6.01115429673345	6.03575637688617	5.34472170747458	5.87577122508245	5.87751362076236	5.11035151593979	6.35692582893387	6.90610874248008	5.07782332709234	6.16732911903611	5.50614907573041	5.97456202514975	6.43190099292658	6.43190099292658	5.68481152941463	6.15181255892606	7.3962478266537	5.07115762305952	6.42084232041761	4.40866172555073	6.20329648715408	7.12501285447122	5.71184298990634	5.5007791943357	5.71769018009003	6.34255546619391	7.69852857274813	5.98098243388727	5.2390235286224	4.75129907768208	4.72526722274777	5.9407314238897	6.18094217235833	7.85534942675239	6.1533885916024	6.25457032899546	6.04985631603308	6.1723507830603	5.38838551042463	4.86407029328146	8.53478926085037	7.19445996064617	6.29409563517942	6.2919663497327	5.44495559817449	5.60430372575622	5.3739502853637	7.78445860353295	5.64574877661289	5.04540535311594	5.60556451657583	5.71775531767367	6.60698885845838	5.04394051307631	6.2940922880236	5.19970527384082	5.67151656861922	5.67644914376136	5.47772844148897	6.17757701785917	5.43296185379817	6.35749754703974	3.90786349040034	5.70222956714443	5.63975756746646	6.37200769334905	5.7288550739875	5.31592049104392	3.88832804447225	7.85183982799792	6.20401424975186	5.6029084415892	5.6029084415892	6.03452468032812	6.145805099901	5.96182632468866	6.0925757313812	6.35571004244551	5.0672527739297	5.44866355308454	6.1592301070755	5.70744740072635	4.29802593093079	5.7852692539674	5.78474485578091	5.78474485578091	6.04561971649311	6.3811699603271	6.3811699603271	8.64169122141423	6.26495483428577	5.87351100116812	5.59428137576683	5.77675575205835	5.19525096486715	4.77660368119539	6.23492044226552	4.56909492020411	6.87161185668588	6.44347286764638	6.44347286764638	5.34205779345186	5.71760489645124	6.87161185668588	4.46594356240257	5.5028096611782	6.21431446534758	7.32996921576075	6.08506505768629	5.83732632764283	6.24025051644161	5.52283390210344	5.70596439469475	6.88724470541116	5.25332434591973	5.67709939591272	4.43325248256406	5.30354839909201	4.98812130982085	6.31443968491797	6.31443968491797	4.78518557815535	4.78518557815535	6.19343925513294	6.26343812318103	5.73072212163415	6.20010291583068	6.27880368296187	5.83588686608065	4.93705465749759	6.02188224682063	5.14517367702703	5.4900365137267	6.06692893914014	5.88389177602409	5.88389177602409	4.95423211770966	4.85569587550289	5.0911063983014	5.84257090244508	6.06769710909991	8.6248807725415	6.99233498273543	3.7174855510187	5.15388058077524	4.90278502144767	5.21345698126636	4.90633193885153	6.21219219191494	6.01446199073942	4.50987094233396	6.01822955264093	4.49327087784517	5.64461290805511	5.64461290805511	7.26632360165121	6.03195542485751	5.19210097020982	4.50349096779443	5.05597402241504	5.05597402241504	5.59971105062963	5.13411522098689	5.9199194248306	5.13411522098689	5.69317727135337	5.73864621565529	5.30657434341992	6.16107994702166	5.76416772082458	5.86661433405842	5.73017212355573	5.41394480922908	5.38157231274033	5.62242669340241	5.47814039307672	5.84106799097774	5.72188538909317	5.76613736805237	5.18048296335627	5.59752617607987	5.51970505345627	6.24463652704498	5.84742639220135	6.38064084154546	7.02995316899637	5.33244333166238	4.98729033043878	6.1582960544345	6.1582960544345	5.11910309007686	5.11910309007686	5.98453091104238	5.98453091104238	5.97178069813626	5.16834051574811	5.77383136055231	5.63780944766984	6.04350585837276	6.29986346476053	6.23618144622276	5.86696227693152	5.44852433062885	4.94484267906528	5.37215503177766	6.29000721631616	5.57614313859753	5.91518329509519	4.41334409993109	5.73764414807909	6.13946308361652	6.12071965532493	5.70118173764219	5.06469071506722	5.19279398028609	4.56249170783494	5.45276714153433	5.24552674144167	4.57503191781025	5.87982135988715	5.99682377874786	6.21061266099482	6.08484825161914	6.08484825161914	6.85976063103552	5.79659164664616	6.12711619228759	6.32462151348695	6.08636793588687	3.7983783432105	6.41853949750441	5.71608864489143	4.09431079372299	5.79245990725027	5.47404592005208	5.87802114694796	6.29124303403607	5.76340842635865	4.9798650271226	6.27010461699625	5.61601165905679	6.04317412448128	5.60543140120209	5.60543140120209	5.41522191008361	5.40979628549538	6.15615589109669	7.29576953493608	6.34920813390789	5.41669425585813	6.12796912556224	6.1138643837095	5.78819692166974	5.57285710035468	5.22169342004628	6.08673422261262	5.71230044595238	5.84853289696572	5.96738718088748	7.45327856434419	5.11207674182768	6.24618887825574	6.0530817948403	5.26825369213443	5.78819692166974	7.83509153210126	5.88711436360761	5.88711436360761	5.91055545297934	5.13664526062163	6.23090166798928	6.23090166798928	5.71734718463891	5.71734718463891	5.49844779769733	5.49844779769733	4.67302608912556	3.8894091530568	5.83428810910643	5.15877442735513	7.63156805686059	6.12142384309342	4.72753130335667	6.14666879443793	7.39258410766304	5.75831417079128	5.17705378137679	6.21790374481466	5.18886361049946	7.38961406357817	5.77273310523173	5.2390235286224	5.77614961672339	6.26878606513897	7.44408814977839	5.40388561787701	5.60278159857536	5.60278159857536	6.1643838502161	6.1643838502161	3.71391722003966	4.90122212549299	4.90122212549299	4.69685017861352	7.44408814977839	6.1809978416315	6.15816100148546	5.21167294917317	5.30834393234683	5.30834393234683	6.25828344478866	5.96861812954954	5.53661145356248	4.95298662764047	5.99603908322474	7.49105277890291	6.10435028392583	6.23376337839681	6.34360608138826	6.34360608138826	7.07638776987651	4.29893827793836	6.26183310105714	4.6825365784938	5.80948448070633	5.27886689109109	4.94386160260976	6.04926928345528	5.45656753849517	5.58794198178337	4.29857973210025	5.53537661967462	5.43501230351505	6.29622585713815	6.21613364739672	4.74929061625826	4.74929061625826	4.74929061625826	5.6436719580911	5.6436719580911	7.58166142865944	5.47225261143688	5.80104930732746	4.60078793523964	4.66729014833959	6.24802284254104	6.2536564992557	5.28689608665339	6.9036691218252	6.09987234912563	5.60125338555693	6.10666050161604	5.7961492372496	6.34360608138826	5.36716703063354	8.61869561106081	5.36716703063354	6.03498544309006	5.63802846385533	5.16825647574132	4.36950421967944	5.61162285905005	5.56113844683461	6.00901709269226	6.35333034214872	4.96649818003386	5.99251265343786	6.07706679487062	4.49278417612251	6.16105404032867	4.77424089093559	6.35333034214872	4.57393316075768	5.72466261701993	4.7399906521925	5.89701941408972	6.29719234212473	6.29719234212473	6.99496103437328	6.06055402768451	6.07732978636601	6.05760104841732	6.27677734990759	5.07932987273762	5.05935507090974	6.99496103437328	5.97008123923025	5.12242014988235	5.12242014988235	6.00603839271797	5.11039982487255	5.08031161066216	6.22552558896553	5.76641534675254	5.32130841547381	5.47651939111281	6.10314039714422	5.8518017866742	5.65090197790543	6.97368104959115	5.75135533668757	6.12986221041579	6.23456149375666	7.21573867645958	5.90230633239953	6.11539841869118	6.08942646039059	8.61869561106081	7.21573867645958	5.63174241098925	6.08942646039059	5.45989598190934	5.45989598190934	4.21913478632743	7.77842382706294	5.34360746970909	6.2115729272163	6.04718401710928	5.65452777967236	4.12246449296881	6.22359471108727	4.74126573409812	5.89831551135447	5.40766309527968	6.02900207092389	6.02900207092389	5.05242152424392	6.11990405485754	5.35250363251897	6.07363246845902	6.03483535286644	6.14277432576103	6.04744111581639	4.92840431835589	5.30725024369761	4.08774462327658	5.2247200802436	6.1561731927863	4.97973965954949	5.34994914359785	7.35062217359108	5.25018510234876	5.20348377300572	5.68587899676877	5.93416524089234	4.42318425333931	4.28811050156875	5.93806094977623	5.44489611658123	4.93182286332474	6.16706349138042	5.28268419306852	5.30585167714292	5.05770642981693	6.0787986048767	5.90500316400029	5.60879511693414	7.07775868930304	5.28250438975306	5.28250438975306	4.92365893162822	4.14273240455056	7.07775868930304	6.03016044394543	4.64270286014275	4.64270286014275	4.91500043477506	6.18625905102969	8.18410805787989	6.34036990819782	4.74685796280429	6.10142733959098	6.02053699960722	4.59030183449638	6.9428092763151	5.47988770239989	5.42675278863281	4.84789395192676	5.11108084174736	6.01743178284404	5.18682693427211	5.59899071029554	5.89793925736555	6.01864894560033	7.30737937952009	5.11756416034172	5.42940623533864	5.42940623533864	5.88025303387558	5.41621622473873	6.2499818246287	6.01120494415245	6.52023730667603	5.54387491657037	5.14500040617079	5.39137029427682	5.97860157534631	6.12029850513441	6.10307349300524	7.5525123705921	6.10307349300524	4.97942527834094	5.55655884028393	4.49278417612251	5.61469309678478	4.70649268284934	5.63253204220702	6.12517171912874	5.4400113261542	6.49763176025911	6.14565975996864	4.74044769045109	4.77163446687136	7.12051802008872	5.4244490404397	5.45283141727966	5.73235488945122	5.86673509116278	5.8164966662383	5.97989079136511	5.25210459661672	4.87886686383838	5.08013448454277	6.16294248104045	6.10722559243227	6.11939670854176	6.27414249298613	5.10308704503153	6.00024409739262	5.31657838108216	5.96211074682819	5.37116945275116	6.91123310025088	5.99750899869736	5.94336624945982	4.87736249861355	4.3991971794041	7.60293523861458	5.89918853907215	5.89918853907215	6.02368582813074	5.22538848335427	5.58208110745792	5.32488024194428	7.71768075705647	5.38005844958185	5.53923917725393	4.65176774758027	7.43439091588152	6.2397547029832	4.89216942991582	6.01363963766932	5.05555755784598	6.04103142421617	6.43429559189664	6.05462329290947	6.09748270661613	5.2738221522213	5.83262771801978	5.97138479603087	6.13968052186039	7.59525705107527	5.12240811116408	5.12240811116408	5.23604402426755	6.01317645663636	4.98595660041884	4.90829759667342	5.62044471988774	4.74356370459448	6.08953961221547	5.96491550949544	5.2239507670126	5.2239507670126	4.94783398400103	5.88606691838867	5.88606691838867	5.28308045418918	8.51093554825971	6.62883448681953	5.77343260267378	5.38549555621464	5.85828551169489	5.91303036778374	5.45967514935889	5.45967514935889	6.11863745438401	6.11863745438401	5.15960889703559	6.16967327309819	7.45424387956927	6.16967327309819	5.29642081947081	5.54387491657037	5.74585953950028	6.24288032871697	5.89080182213164	6.21582840859181	4.81048903207807	5.93154972661476	6.11208394587349	6.01028008933342	5.51067454924011	5.51067454924011	4.45294786498128	5.49720812313766	5.74944558926422	5.15349857763642	5.78918689795925	5.56912525085674	5.92976521921439	7.34606342635093	6.19712309879998	5.69926329274527	5.2070418951329	4.57877037138655	4.22477883558008	5.4160401871773	5.42733138831121	5.18682693427211	5.35075764219582	5.69107166696157	5.50434601309232	5.72861983268062	6.02295152186914	7.34674087673814	6.05059128465764	4.32849734041198	5.53571595451113	5.53571595451113	6.04861729142948	6.04861729142948	4.87807250757047	5.95224662759053	6.03752349016828	6.17380486924703	6.00916159843505	5.49133617996517	6.09774695072477	5.59746397422243	5.61970000694531	4.80796920698504	5.38348782681195	4.6072847764384	5.38501068499993	5.79898154716709	5.34791099460407	5.44125270386155	6.47021923580141	5.93369273175637	4.61811063773028	5.76718462017623	6.14397897896623	5.13986897697804	5.76486851279607	5.81102994824815	5.35135419193649	7.60477573363576	5.9850243306262	5.71202792416697	7.13029776238142	5.70014231821748	4.32487467496431	5.65970162564817	6.00780890725927	6.00780890725927	5.84305783758863	4.72459731830432	4.95303370044015	5.96172261220818	6.15395798391624	4.65067690008795	7.16062676196107	5.87901721292482	6.1844400315676	5.34320165902827	5.34320165902827	4.55265095274591	4.79490400635387	5.47090521320641	5.47090521320641	5.47090521320641	5.75980581225331	8.32603774002035	6.60905978796429	6.00879410693628	6.00879410693628	5.52384608059025	5.60928298378397	4.52994286891694	7.26793993831125	4.68617898978279	4.36894215545038	6.17969799654909	5.42014641342898	6.723649515148	5.21516585651033	5.27171954985001	5.49017774572888	5.47480074081143	7.66766743457513	5.57804042448343	5.57804042448343	6.01997802897679	6.01997802897679	5.89251848766298	5.19439067161799	5.47368649035093	4.79490400635387	7.54837991318396	5.87174200196148	5.17902692682264	6.04584154728849	4.91095395441903	4.98517519015709	4.54480689442597	6.13670238093196	5.01156302246877	5.34559733052881	5.36083581266649	5.8811051781476	5.24568210066086	6.10930744905425	4.59186639876706	5.47383341606648	7.09359206398843	3.70288307283857	4.92282101919434	5.40448253957442	6.0507775525143	6.83350988029702	4.91095395441903	5.23303094626971	5.84823042912169	5.35496903955777	6.83350988029702	5.40094179718084	4.55890255929879	6.00031508184493	5.37899105342323	5.47041751769795	5.82955012620305	5.89454877214242	3.92415072739881	6.14917782006753	6.80455442306964	5.97262730037374	5.59881492020923	4.58544961063781	6.06230213210462	6.04156267225405	5.7733276538535	6.04994701824094	5.95317639884553	5.96393777707738	5.84663120763283	5.81580766398054	5.41058991458003	5.6264912465861	6.68852977722971	5.48932621454273	5.66081982831519	5.48149466146064	5.85605701630204	5.91998277775767	5.15942418665431	5.73406806572558	6.08437653375364	4.75511161884549	5.52541997455206	3.69047293860594	6.06324511463629	5.2113337891841	4.35899953800575	5.50925253444427	5.45509160920524	6.53899957940588	5.50925253444427	5.92489756942612	4.05826129538942	4.51753563887402	7.60475205525261	6.01017173771548	5.17947284665993	5.65237742543703	5.30887153254269	5.26169810925445	5.61259688161988	6.05842629247432	9.4056296801567	7.63700367442677	5.27952394410444	4.87946703122549	6.0493023800576	4.98455341775302	5.09292872887812	5.40376757473417	4.77045269853961	5.93871521275682	4.53175750485899	5.51846886961649	5.96062460155935	7.4898012308763	4.44064720695162	4.85222571860186	4.85222571860186	5.55387978713463	5.04061642360486	5.69131341738308	5.9743563270249	5.22519737883381	4.48986865030637	5.2567947172519	5.80486458483102	5.43595367185422	5.30511327060999	4.93323966151529	5.94743355743352	4.85079027192007	5.99285717845843	5.67426617156327	5.29304649856648	6.03711014225439	6.84430781982269	5.14894395416242	5.58113224984181	4.32554006608676	6.84430781982269	4.64799307343577	4.31690298268506	7.60477573363576	5.62165147795315	5.62165147795315	4.97457485593091	6.08950469735511	5.47341796372928	5.21663824194912	4.66279425858618	6.02427452997279	6.07340869062841	5.17409400626902	4.74471453771863	4.5077083520108	5.95622521177568	5.95622521177568	5.68340453157629	4.99660143750008	5.19485830339949	5.43482670294516	7.57739163584373	5.9189671506582	5.47480074081143	5.57855638314399	5.99956083316411	5.00714281679662	4.36464119542245	4.59236695560681	4.95157066194629	6.68644091622301	5.43701354236329	5.5415934020903	5.71163652425873	6.06508846241347	5.40317656987065	5.6336610133979	5.16253140695332	5.8765869019021	5.95609488329953	5.95935011362031	4.86292570302102	5.10025522186499	6.70933242533393	5.10025522186499	5.79426520444477	5.21820566278128	5.15590126485858	5.80259754218041	5.90759371402069	5.85651833173945	6.35767895122293	4.84428439201628	5.79426520444477	5.62377578017029	5.51603175267672	4.35852354542854	5.51589994018617	5.51589994018617	5.84075341348257	5.65894017803758	5.76061108227068	5.69135601557835	7.37733537751556	4.97973087055359	5.67174521330971	4.85125681351595	4.67049116758332	6.01487832181745	6.01487832181745	4.42151076844445	4.47729228500232	5.38796509058488	7.42147107264885	4.52863268612755	4.70639085877892	4.54704066006947	5.63903679999505	8.59367233551912	4.10380712553778	6.11079478319789	4.98547017834639	5.15266791729882	4.592223585034	5.30231655949117	5.86119927267285	5.68203609767457	5.84540159254438	5.01673774476062	5.67436866760435	7.23045225317057	5.96133069530427	5.39406626964205	5.40727051512376	5.79095951328698	4.45146404498768	5.02794659074781	5.99595619547066	5.6282030188678	5.1719831905558	6.88222138871561	4.87155826501729	5.17596649554759	5.55918088503053	4.2505068866717	6.01793220440559	5.06680563550541	5.21198932636499	4.98657421574565	5.43917898908375	5.49230522293063	6.88547521997989	5.43192061133905	5.87982993251034	5.87982993251034	5.98920095121467	4.93326009105051	4.68421344046389	5.88700838957602	5.91500650106532	5.615365185129	5.25703251101341	5.9265884539019	5.76199045270908	4.76099062814626	5.19669325480469	5.23196347137706	5.83934306602713	4.95488063674955	5.19990590282543	5.0581551547369	4.78702814035642	5.67655809665252	6.05795412588166	6.05795412588166	7.90148703771977	7.03790210145874	5.01849214001013	5.73647131481093	5.66307847261756	4.76383723263425	5.39490319810268	5.20788948366537	5.42391026132297	5.93528138444209	5.06563481173892	4.28734228123829	5.90292315242951	5.3793707107043	5.62516908552569	6.58323849524272	5.86221670645522	5.35164382943996	6.05604142075982	6.05604142075982	5.3483173575012	6.62949808880186	5.08638845045003	5.92381305792596	5.95715594921417	5.28190657965957	5.9307937212301	5.9307937212301	7.50237409294188	5.07465725351378	4.95268824940055	6.06594744265082	5.88910107000662	5.6972959020092	5.79971879429714	4.63490212503434	7.03425387273434	5.97592153044292	5.93945974156143	5.98233990951725	5.82676892577661	7.02865752396028	5.93374638959332	5.94329365110044	5.51371398956916	4.48871156024547	5.62712997668676	5.28905157250339	7.60627323823265	5.72824702800393	5.72824702800393	5.23387964135187	5.64954878358877	5.80698920647817	5.90879435964029	5.78148916524594	5.4816798369883	6.7048820353399	5.59125203279736	4.40369148085727	5.78210339642376	4.36088095420376	5.4159412120775	5.86100077429728	7.1513190446291	3.87965213775271	5.7716756557548	5.5458929939086	5.95016411218345	5.82070681448123	4.92190508840003	4.92190508840003	5.91364295274875	3.92540298219571	5.91993575753885	4.57132439212567	5.27229009235764	5.68483313195496	5.70217789669387	5.03301019353286	4.87706187448418	4.617663778072	4.78557800845244	4.78557800845244	4.80702280352724	5.15772139587539	5.84404939102759	5.84980579553126	5.24093207581968	7.47695409474555	5.66055683028716	5.29212679610902	5.83119161097685	5.06967893046318	5.9204478927733	5.90125195126957	5.7977807499072	4.71417310134438	5.71987196045658	7.44717335980566	5.00594944584337	5.90515574209473	5.16420955988445	5.25213881788511	5.55597153844403	5.95799904126308	4.65395064702367	4.37280341062173	4.61078957186599	5.57786301279046	5.97140506599258	5.0196216198478	5.98735875619432	5.93413211927117	5.98266484783193	4.64046529522657	5.96026737182633	4.30538395428515	5.98398407579044	5.7807749577567	5.79072944225056	5.79072944225056	4.98800942819906	4.44739718372489	5.30996902162656	5.82460973349501	5.85685295041405	4.59875241287186	5.15934716915774	5.85227033452679	4.52281190738477	5.1362258792963	4.42144709850842	5.82379299392441	5.89327796773927	5.828019512848	5.85941317179663	5.7728030900224	6.69651383257387	5.59670910782668	4.43071882177856	5.22686075973981	5.67486947250112	5.41886076175078	5.40903585601961	5.23783623371824	4.74400451314263	7.63758983936266	5.06547007644909	5.00861698246502	4.91480785144934	4.32226195069751	5.56748236762596	5.8084550240368	6.01179260218569	5.77689708874633	6.55358301795814	4.36039051676635	5.96368657257716	5.96368657257716	4.77913397169289	5.83680092882111	5.38009257027553	5.38009257027553	5.49111837692729	5.91333107593436	5.76320988793205	7.29123422161061	5.03387434145086	4.51364210642325	4.50020006215416	5.95602181001013	3.95212030401182	4.41627344331068	5.60340731982715	5.98196354690262	5.15637511883584	5.02149708987383	5.64194338810583	4.48723791440851	5.12438539023722	5.79963908411592	4.21837311042659	4.06800912732692	5.97554688993814	5.88872083964522	5.01248424654898	5.68074867975773	5.0341720496825	5.52724207972966	5.79625908176926	5.89951206944558	4.6292740823651	5.7174173755056	5.91591273616781	5.97439311434132	5.79846757494041	4.09791789559023	5.84548486762565	5.98475463625383	4.44975573237935	5.78459985867555	7.38895718812076	5.18036727349929	5.52313203632851	5.70041910322862	5.7047679892898	5.52413262291055	4.92790059420813	5.72126460566693	4.42060303772952	5.18988133335566	5.58864242944418	5.84752111735822	5.78628367355433	6.75243430373623	5.6220907448198	5.6220907448198	5.79234331466451	4.6622236117291	4.32604093160005	4.32604093160005	5.70296633681721	5.19282299612272	6.75243430373623	5.26957956315053	5.0448516192115	5.32422004269619	7.1689725471233	5.09553070673721	5.94465212472984	5.94465212472984	4.86313481154803	4.45516493059442	7.1689725471233	5.0196216198478	5.83952897085309	5.90690139282398	5.06407303750272	5.23992808614303	5.47381388372934	4.64330485094932	4.64330485094932	5.6215374183565	5.8134387204164	6.51461916671518	5.72217442669682	5.7441907209476	5.97498268880603	5.91423997585517	5.07343422626996	5.99995280760563	5.88956541955835	5.86784060081662	5.69692676156103	5.63254111760837	4.61801218880641	4.6209811187706	5.35912840589521	5.79297262789616	5.93042499692553	5.72521626203251	7.61992872037924	5.73772768680448	5.8685107878294	4.5427752232242	7.61992872037924	5.71805757504073	5.87071199434054	4.53701573942356	4.54232422671486	5.32603425465487	5.09326276454948	5.21940122181279	5.6533029267908	5.38509569508348	4.71229160633467	5.85452086408702	5.14687940624468	5.35359273044847	5.32066191342661	5.32066191342661	5.743099070283	5.743099070283	5.34843656946029	5.7712060484333	4.43875232109043	7.50231532939695	5.38184757718236	5.30340846297891	5.17228590605739	5.86834257700934	5.76335536034845	5.04798890210811	5.89899573634853	5.24435390965028	5.04007676955201	5.60465521064282	5.82161430879578	5.72116733688779	5.64760013396661	5.87750720631732	5.87750720631732	4.60426218844711	4.95486576110207	8.63795306750577	6.95017510097538	5.87505808625537	4.68311182446658	4.57070865546629	4.57070865546629	6.44818223957257	5.11035151593979	4.42098198611274	4.1994102233614	5.36901863180347	5.30423230733087	5.01393731909167	5.38455708185253	6.6899698869229	5.46165147820177	5.8132176025518	4.5070119369468	5.39694596094099	7.31989303647436	4.93330308525341	5.14396105052382	5.19100181116874	5.75249319706387	5.9184850189586	5.35158097328372	5.06606206295436	5.0843792122327	4.50032765323151	5.76715563557197	5.83506066699464	5.66276867144215	5.88627557688723	5.82424142446806	5.81147893708086	5.03598391766715	6.19808084409053	5.87787174303012	5.63707729911719	5.20543133477609	5.46032461351554	5.78240519922927	4.57643406425414	5.78240519922927	5.5749141423179	5.85119784079899	5.43235689014054	7.54602602408523	3.73505794413966	5.03864762772378	4.47571139051274	5.12226425434486	5.97443411533401	8.49135080971779	6.62505507983101	5.36883715942238	5.72490555189775	5.72490555189775	5.72490555189775	5.06857400838555	5.3481325124885	5.3481325124885	5.47143430804659	4.08331965732005	4.85715599538244	4.89042562632233	5.21900848990927	5.42834914598768	4.72105364177893	5.06147008462148	5.83657758347814	5.83657758347814	4.29211446317484	5.84308600868439	4.08331965732005	4.68445003184544	4.69771739132463	7.56503196257202	5.20453091793545	5.49390116814155	4.72204217969026	5.02882771364775	5.02882771364775	5.5321962944984	5.07731914127047	5.92140500031657	5.8351723089623	5.75764083763625	4.82759586976347	4.90648907463429	4.28145610446182	4.95053654796911	5.80548446979109	5.80548446979109	5.49194849768382	4.45168780049789	5.51700475827008	5.14972420177387	4.85719796814234	4.30574514047779	5.63778881447394	5.80257396996572	5.06992366356183	5.06992366356183	6.67919726917325	5.83871264639434	5.76406807246072	5.08922327047476	4.70598985779134	4.44300999163126	5.02487989747619	5.9180199541903	4.56328460469664	5.20132758875375	5.84719893474506	5.73185697876196	4.22375445457124	6.32498666577868	4.51007019501785	5.4593986044825	5.18500749919045	5.18945853464518	5.81424522302548	5.81424522302548	5.18062595089625	5.83592595185736	5.26001574747987	5.87477122966001	5.87477122966001	5.45754290051959	5.14096836954756	5.83348610961082	7.4767825703111	5.08082126002459	5.26190368620165	5.5339082547996	4.92044469066768	4.87421068467733	5.72141676175014	5.75239526677846	4.5106076408737	5.8046048376444	5.19581540825994	5.19168591625831	6.78251044584209	5.26635622230634	5.77821342445301	5.84568679435456	5.12290660260138	5.81442646210894	5.52663348964529	4.4550296681467	5.034482049446	5.034482049446	5.82097237646301	7.67589823199823	5.20719833338625	5.54267453468572	5.56042144507639	5.62001752743962	4.85423468542556	5.4477034571156	4.6183083493765	4.7824693207207	4.10006317544037	4.30190492568696	5.82992688774261	6.16653620106963	5.69042880384818	5.06765016072002	5.03864062059213	4.72105364177893	5.12248807396254	5.12248807396254	4.78086203502083	4.51772257093121	7.3868907157702	5.21949413195338	4.89349158247553	5.45320868106874	5.92122193511787	7.16787616494889	5.09067549853339	4.97612075485134	4.72433442461005	4.94817007105791	5.63845314771112	4.15468396310887	4.58447311787757	5.06118304888118	5.71949637809283	5.95715512981055	4.92414542125074	4.46190923047929	7.10404010431149	4.55032851378972	5.56476874690012	4.97602827389705	5.09974156959376	4.24281043512121	5.4400926865675	5.4400926865675	5.51812137481222	5.39178385677586	5.81891106047463	5.269037794814	5.4982017525654	5.4982017525654	5.15145194835683	5.67043578706773	7.73978754582098	4.87795918257011	4.48124964708387	5.30889288078939	4.87622919984263	5.26136598851916	5.1113279147607	5.79156331506833	4.70325369124635	5.99955411638692	5.09764891912399	3.99957633341062	5.40279958327878	4.25960673624892	5.15430962783417	5.44694874745914	5.69653747248445	7.47183659383719	4.80561822937663	5.08999950161892	4.35101571821292	5.01694721684581	6.75887020539051	4.23941036750941	4.99796524596797	4.99796524596797	4.76375207224875	4.54464806487662	5.70914580380009	5.17221756413637	5.5148298995438	5.87131876184326	6.89949772353206	5.78559893012246	5.78559893012246	5.68867945390418	4.85333803422282	4.92645636148351	5.75736731498045	5.32562006148813	4.11820250605393	5.09839528642787	6.04367926134805	5.80833349010692	5.52928998218389	5.60482536980246	5.49115325546076	5.82356804516409	5.88881774181679	5.28795822728177	5.2284976023149	5.22420610823539	5.22420610823539	5.79311828629801	5.41023816736398	5.83870968325036	5.68457369126507	5.44454636266397	5.92122193511787	4.88540506685802	5.53302969414082	5.73798076137092	5.00015330104118	5.52666892200501	6.30558135088943	5.83964765809629	5.20167599358515	5.83479192627986	5.52015930005998	5.84344301365122	5.14964423928245	5.14964423928245	5.74223782140671	4.3152324711585	5.5638054084668	5.33939021220163	5.33939021220163	5.76178226533935	6.6252067554204	5.77821342445301	5.05078288133788	5.7836439205674	4.74542325227492	4.57230771573793	5.40391226973325	5.79027665522706	7.0979612021032	4.68980591360442	5.05411211805702	5.73370903943105	5.73370903943105	5.73280340873574	7.0979612021032	4.36793643640823	5.7320853964353	5.7320853964353	5.80936002483933	5.78574450796036	5.78574450796036	5.78574450796036	4.20750703393688	5.75425407952844	5.60992496364422	5.14513811565513	5.14322428400069	4.86705305486065	5.54026126404935	6.79794406909074	5.04761885632752	5.52002755700938	4.58219733823619	4.57029691675343	5.11402432297323	5.11402432297323	5.08017019842348	7.4400217241505	5.27294833424653	4.84634249969884	5.17490519278892	5.27578191989278	5.63426463298042	5.02473977588898	5.82951976035129	5.82951976035129	5.50379881681293	5.5922246481065	5.50607871147493	5.05851739435194	5.00555280675143	5.5383110397935	5.32265789714934	5.36211063210528	5.32596059767924	4.70939875684248	5.56628385476975	4.96484442335571	5.26340480663046	5.51815717654733	5.73361850902364	4.57242695425953	5.63924607839556	4.95160584153786	4.88404633585914	5.14653935037344	5.14653935037344	4.84942343054157	5.003960045733	5.62741501696988	6.5536761028782	5.88537259777586	5.10668633603447	4.77721167247391	5.70982345835597	4.92130357002924	5.7226611158375	5.25420040862909	4.38048353352771	5.23233899505172	6.72931626989979	5.52257944393291	5.81381927580459	5.50418267537724	5.84304666447375	5.56927274233656	5.36668256735607	4.46355065735986	5.58907793590797	6.72602306653321	5.42593684520083	4.85640132067759	4.93775486838902	5.77015314732103	5.38625669596905	5.38625669596905	4.49051778921281	7.06971362035098	4.40294456399869	4.81448709983722	5.22581683064356	6.43676393129439	5.74471587936173	5.13844479818039	5.21700692543568	5.45999326602842	5.80609450680298	5.80260428873957	4.88419425925598	5.41675086301893	5.83854286095442	5.79706438341962	4.69128340087152	4.34556096052416	5.60780415983279	5.15362518252806	5.56612039015871	5.27329923898172	5.14506531644367	5.09972723999513	5.41208135087865	5.17694165816187	5.04760797006279	5.04760797006279	4.4034690389152	4.50040190470762	5.00307159981893	4.72541223405532	6.56983675180261	4.59582468820316	4.83453347760423	4.85738926502255	4.32032483711155	5.24751677539988	4.21228570364443	4.67576009707445	5.13547996713675	4.33592433555091	5.18080540109904	4.45243032483621	4.9785390351457	5.10360061788967	5.50302263400647	6.28474275650636	4.20748430605088	5.82045192496701	5.53323803373241	5.84539113131247	4.28229494848949	5.09126445303238	6.64505296127491	5.15793645564678	5.54499266488575	4.94375959081927	5.8061535659729	4.75644282146104	5.24004994702984	6.64505296127491	5.23482944725135	6.99889159915577	5.76163724758048	4.5359882589292	5.48819864287314	5.25715948249466	4.69714571069478	5.83837934915823	5.33009374928209	4.69006570280612	5.73824263826184	4.14833408093584	5.68045806744261	4.89507601006638	5.98408875505539	4.84500470444424	4.84500470444424	4.9091955670073	5.16274754459449	5.51166041715531	5.66516170933452	8.0102073716438	4.93191132352471	5.40837560890134	4.86901486186027	5.08813432705675	5.08813432705675	5.80380257692376	7.19134171556443	5.5444209108998	4.59689751083661	5.19193407132043	4.95162338395138	5.38978025032572	5.68548455225199	5.16727590166912	5.05260617903024	5.70797838365454	5.44351229263172	5.4665818269746	6.33367148205078	5.63759795361955	4.84803006968441	4.56824926767227	5.10581884719354	6.64620772362459	5.14264233210393	5.14264233210393	5.14264233210393	5.40393119834333	4.23464918903302	3.9711631145988	5.77379784104058	5.56035091760179	4.74841125182162	6.40803172021656	5.5775283685355	4.72135856452417	5.82336677181376	5.49532496773995	5.6923376971393	4.96696664136539	4.96696664136539	5.73200441631922	5.45763424847389	5.45763424847389	5.24305822380212	5.68866518868508	5.03806222522645	5.5898761560305	5.70378698616341	6.60431615573679	6.44736637213981	4.34386171764194	5.03235325890621	5.03235325890621	5.54032331540012	4.64248639457997	6.60793991104905	5.12589063289586	5.44296316664754	4.37886990726289	5.7643230372881	5.79950186960836	4.28428652887572	5.22738932515946	5.76080030406593	4.81949080721984	5.4054433187875	5.4054433187875	5.45740293654654	5.45740293654654	5.75214563489339	5.44290516971455	5.75041493596301	7.27697792658713	3.84977466226401	4.10766951230429	4.6639038918774	4.30385264752274	4.44486443986899	4.44101292849894	6.99017700442156	5.60273683609426	4.7362286271302	5.47703540648329	5.4685683649078	5.79921686738608	6.56381439013587	5.70990959236831	5.82990359283794	5.16286438813626	4.40012394449805	5.6394938620521	9.40565551372479	5.6394938620521	5.15558423082073	3.91159275378128	5.99858970804514	5.28755884215772	5.46262135725776	5.73596494058896	7.0282950084613	5.32662254076805	5.6892231764492	5.83751160348283	5.80288868328205	5.04891692432298	5.08533501281121	5.54723694817943	6.52476072496421	5.67583595040613	5.67449473420221	5.67449473420221	5.54611897743806	5.49328489638353	5.64890506879299	5.61637601922801	5.64002620970623	4.88674054443415	4.54362300914506	5.80693090939992	4.18150287088114	5.02399251159732	5.59459602812403	5.6398582041602	5.58930688594203	4.86093574905943	4.99117282460077	5.49002994745303	5.65301077178539	5.38162627011342	5.71743077360275	5.22594682573973	5.4441098789739	5.27228440731083	5.66733180939651	4.95357082203848	4.95357082203848	5.15507481248344	5.65824940269082	5.65824940269082	4.07007925567168	5.52851526357758	4.92191213056199	5.30858542074157	5.75606221720604	5.57688740165155	7.22507482920412	4.62032652319289	4.52694780849607	5.55268681629107	5.71349392394152	5.71349392394152	4.3539480326468	5.76181680548475	5.63385540950571	5.59459602812403	7.09268468796251	5.59019733986528	5.59019733986528	5.42504708926807	5.65933771493811	5.26510346272399	5.26510346272399	5.45635638834372	7.02869011721955	4.5406412772616	4.7518262009093	5.71242629923459	4.75430168416714	5.51884871792302	5.33988317017372	5.3790178611699	4.64997516022228	5.62234117790132	5.33427237140767	7.09273617692394	5.47527556039253	5.0563574176989	5.10873883662181	5.59021582651869	5.75088129529271	5.18633884838601	5.4721340209807	5.68209098058883	5.68209098058883	4.33057369496493	4.4770772358746	5.2948320374647	5.42871093114934	5.42871093114934	5.63690176778213	5.7577587463421	5.01991430624507	4.48298722103471	3.93054384764132	5.30422552428839	4.54356677402993	5.5991556849893	5.22346005216639	5.41947259374367	6.07058957786213	4.65883846982434	5.03063070593036	4.80462962371093	5.73770079374014	5.4682059590277	5.70551857035609	5.72823919239026	4.85753279202998	6.37161392320078	5.11402432297323	5.5695602056313	5.00524864118348	5.25240994038376	4.80654416709669	5.66631623208785	5.42504708926807	5.42504708926807	5.04705776014489	5.60635273620575	5.59041721738971	5.54139813434265	5.22017080452977	4.96487189437101	6.62567231147431	5.41700227833651	5.56237691574476	4.21947634827029	5.57952822256634	4.26830816243476	5.18583476535568	6.29987890119923	5.32493430683665	5.41840247114149	5.39205235944799	4.96057731416954	5.03591811202568	5.08856118393252	5.07935007271388	5.6154151243527	5.65293788384419	5.25063299566857	5.6528742851037	5.6528742851037	5.6528742851037	6.06973129399804	4.8590490099058	3.75961106124152	5.55748531279185	5.16140976258355	4.74702895761222	5.6565310782808	7.60616012796445	5.54702147091651	5.72931110518698	5.72931110518698	5.72931110518698	4.97449224203423	4.48570628835846	5.3602671152256	5.5460677647176	5.53995554964417	4.83079223214397	5.71662346708274	5.71662346708274	6.4827651906096	5.67053490001551	5.46187431790804	5.40807937474909	5.70045986882544	5.11480472841125	5.35658291005652	5.67989267309288	5.43502985116994	5.60289035867665	5.60289035867665	7.2757651095137	3.77374904995837	3.95044552540887	5.05132500733069	5.13665286836757	5.73260410951054	5.50017648657134	6.23228089988016	5.16802414875424	5.16802414875424	4.60568508200275	5.31703214872999	5.30233346299964	4.85830181457679	4.30777788570785	4.70913497807102	5.78347755643312	5.30416025202874	5.53511469023914	5.53511469023914	4.42995240812225	4.87356462569776	5.66625776611665	5.19303104236041	5.28395249491809	5.71884967273216	8.25557448616282	5.71884967273216	5.4158573685755	4.56655477699818	5.6808080807772	5.5551892465313	6.89352181891524	4.27462224515726	4.60071924371939	5.40307047400698	5.64024977011888	4.96482869422862	4.631551344232	7.28790694606526	4.96232401934165	5.02218816796805	5.59094985204419	5.44618585910216	4.22587652057015	4.63319438121167	5.47812611392481	5.26255972594194	5.68084866896744	5.28670330341242	4.50566281984851	5.0519933725608	6.80032333593514	5.54422791110739	4.3488462307331	4.32249543579386	4.32610279798011	5.58943853839041	5.06854579687072	5.31707897879781	3.86668332151702	4.54886699228758	5.66346040925977	5.65925012508693	4.81745386616864	4.87767056486136	4.87767056486136	4.20510340176083	5.62107179707224	5.10042310639024	5.46876311054112	5.6407270405443	4.42513047223292	4.42513047223292	4.39804035488955	5.38369661237833	4.81751217944073	5.4317743098469	4.64260805172151	5.44963678287962	5.44963678287962	4.84001908155642	5.10629838017839	5.18140471284039	4.84511956615535	4.44316851570865	4.87082004020451	4.77005454129304	4.11189784810356	5.66340232613552	5.66340232613552	5.20417301030332	5.00428498225035	5.63285199123496	5.32038027350569	4.98139641569252	4.59340946268568	4.9043341197919	5.06111649060704	5.61753453852706	3.60697638278842	5.32543754264593	4.63540873024007	4.803350885016	5.42446293367685	5.26533504309685	5.6872823174224	7.26417841685175	5.6872823174224	4.27968400322948	5.24588044731642	4.86961785800804	4.79067377609479	5.54499266488575	4.98455341775302	6.83681140925523	4.31784556082197	4.53972751038029	5.33292814245718	5.05852960652258	5.05852960652258	5.35767899524975	5.29074025562262	7.6212168761259	6.1333539594969	5.04861235028809	4.98682145460115	4.93424577294209	5.27927993936832	4.2436088765911	4.59875505080518	4.85462453514254	5.39516935403038	4.91502206457089	5.38982488068509	5.6892849419834	5.66916499210906	4.19252849331128	5.4774186739625	4.78534963518396	5.43171631896832	5.43171631896832	4.28976767788081	5.19518992856445	5.41194041919748	5.39838051748004	4.1808003546332	5.57569860257896	4.38704257465809	4.64430651796541	4.3846240417001	4.91209109641807	7.14466662902751	5.53056029766635	5.2497323565081	7.28075147118547	4.67304396543299	5.67101272568185	4.92444933530704	4.40891226674554	5.04994504744628	5.57015152995457	4.80028753456813	4.80028753456813	4.7539894593147	4.01474347242537	8.36111293540305	3.8580654633719	4.51271215949852	4.51271215949852	5.62317960453264	4.73905169865622	4.89920296640967	4.23230337330355	7.36554247438537	5.67278197336371	5.67278197336371	5.40623659243067	4.14536827530823	4.26966886040115	4.39174994794961	5.57653172068668	5.6017703991992	4.612483841105	4.612483841105	4.612483841105	5.12153178221122	5.52728493021357	5.33078557945837	5.33078557945837	5.64157997522358	5.36959917931613	4.72329192183596	6.63631190664162	5.09344700204141	4.81259509556281	4.81455595814284	5.03414483453314	4.73846160250979	5.58603286304459	5.56368615283177	5.56368615283177	4.5686351688129	7.1477140388382	4.57214190803424	4.78568520375273	4.88871445691315	6.53777001815693	4.18029687205571	5.11296605908767	4.75519177233065	5.62945999778602	6.30321764931396	5.53655539669205	4.63014232886902	5.56476874690012	5.52485828288173	4.86731428152162	5.58229239534943	4.4481419208614	7.06801108949864	5.48397954114545	5.59000627573695	5.12686192192879	5.45857263757035	5.25990357758793	4.10994893693078	5.46410129605232	4.88541406915361	5.74741717414816	5.5743653469865	4.35239468803871	4.75654943259656	4.94439037372921	5.4798603495837	7.02668160856129	4.8523594874663	4.38704257465809	5.55291675193252	7.32992417017054	4.29985465504544	4.38501986556619	5.55351668853811	5.63883809928779	5.14480777809793	5.50709986144239	5.54510479378298	5.42825590252011	5.83397097828276	4.81223864768521	4.19511547457704	5.07936774922862	5.39841967018865	5.10387076161624	4.87082004020451	3.86196190548299	5.19654469711555	5.47400469292032	5.44645181345265	5.36913339320618	5.11354544720245	5.47379242944135	5.02253085217855	5.61481000442375	7.27351647112573	5.6379309682322	5.34706762454286	4.77185588259557	5.69619797937781	4.99252155523296	5.59971497445605	4.97288270400676	3.92472695339273	5.55464025160152	4.97764226917386	5.89171405094697	5.40275440496286	5.53877253359666	5.53877253359666	5.42968160953572	5.6301393185516	6.12253802722832	4.3783553885245	3.98630662642752	5.09124445579808	5.06854579687072	4.51078016524796	5.47520617130092	5.4797490860435	5.59344263198056	5.52213019485652	4.92694306991953	5.53301899511623	5.54333801318559	5.49238614079814	5.80555185588066	5.65940149751557	5.25843168085788	6.51289988325986	3.94222887715939	4.82017902362113	5.25537265247915	5.21193316733797	5.58791558879738	4.72415531246936	5.45427230907936	4.76783699999009	7.55567540920207	5.66772300596206	5.05890650092695	4.20305584278982	5.22010480779621	5.44768125183186	4.84696936325395	3.80536419918786	4.90563847830953	4.96048185737255	4.92761731828123	5.03902893386036	4.80554090927308	6.92981644578408	5.53864692221908	5.41184610323531	5.41184610323531	5.16973892493921	5.65946104406551	5.30589307934756	5.63696076304749	3.72930458270941	5.04422928723994	5.64275162594319	5.56622358455405	5.01250037589543	4.97937955475715	5.33027552596699	4.93526793058417	4.91579050806557	4.98607488395922	5.61387474923695	4.82901370218862	6.89151534845441	5.11538303322157	4.41585958796938	4.30822699555301	4.87059404050337	5.50962270704875	4.74627845131773	5.18857437819202	4.98530925696106	5.1892454895858	7.11663243598227	4.91666744497834	4.27330787554426	5.35121824075495	5.51509916615551	4.86543761071037	4.92237477043766	5.25226977724585	5.56271300622792	4.50473118837909	4.50473118837909	4.09955670588573	5.59432877512899	3.98360205114758	4.2120838974209	5.43028044214269	5.1030764395211	5.45758676797934	4.72438659459581	4.72613161782897	4.38603001739454	3.99551017959135	5.34944993418987	4.99733190376204	5.39624548642766	4.48176295531177	4.58366570172394	4.58366570172394	5.36327595510948	6.27885228361855	5.57252768888866	5.57252768888866	4.68068938811174	5.48934273498774	4.67416867357624	4.52008195789771	3.8183743056843	4.52474133441002	4.92237477043766	4.05590862817495	5.69617806769053	5.56480879457502	6.28178105426711	5.45576569826881	5.12466098662809	4.39534350812908	5.61113951847669	5.43335564746751	4.55914479226144	5.21398788984816	5.06330686280185	4.68634973243684	6.47021923580141	5.24226342963185	4.27597099545798	4.50953474116763	4.53388326025478	5.14836320556598	7.21931331265397	5.554194288691	4.96082522293204	5.30553293838887	7.30031292864497	4.41816398780575	4.71020238428376	4.52707664948006	4.97082847292256	5.61932378953514	5.61385827667582	4.64218330376812	4.73761517846409	4.94382040630241	5.6077064240985	6.5940359373017	5.46345429109301	4.69006777048631	5.36570513343252	5.41783086096531	4.25014477614405	4.27071309282723	5.64363799333385	4.33467070204316	3.84879917157434	3.44537422502584	3.407444000227	5.36714902120236	5.42153220445234	5.81592837710185	4.86837895838282	8.22607741674469	4.78621997824012	5.51596600618303	5.49734225500064	4.11365673530605	4.66219989673516	4.7449064425066	5.10454665098465	3.96368829410299	5.40172656267826	4.12113179514251	4.2678560045388	4.47802468892998	5.24463566115173	4.69351956679226	7.13711987992453	5.35467145026923	5.50549567888983	4.64218330376812	5.46771324731307	4.58001677391662	4.96144842959939	5.63936818319276	5.12537854957869	4.84788499922404	4.74961373642788	5.64773999238888	5.60079139135228	4.7598803888084	5.0931280977952	5.53098931979378	4.5818752487914	4.61064372994863	5.34395070133986	5.2710924498091	5.2905620796468	5.05226026841896	5.57454846517876	5.13920773479455	6.57573057093884	5.34542352294915	4.31049416146354	5.04824215934397	5.37241750621183	5.57818160279136	6.57573057093884	5.57818160279136	5.03741291706093	5.55047399417903	5.00016881176127	5.11939031363522	4.62767947919547	4.83672689179704	5.43597745159606	5.51978467710454	4.71496338208595	4.60830958472059	5.55207515157521	7.61004815816051	4.52567392737117	4.27599951898504	5.27570089538336	5.27570089538336	4.77316482695207	5.19687069300438	5.31952687834715	4.03643272319601	5.36857046787161	5.55488292058097	4.65499652858349	5.29814355504684	4.55494465248484	5.64035788487869	5.64035788487869	5.36144959375169	5.25867453779887	5.01348459675724	4.58145622000329	5.28997183523755	3.75207965179463	4.7952175035026	5.27994282135398	5.57544705637746	5.26484408192593	4.85685231805853	5.47482351612284	5.15087280966475	5.42042938961613	5.42042938961613	4.23024690447421	5.60129265498556	4.31563108395783	4.08721151544297	4.92657881354587	4.90436157340065	5.14931861198285	4.91899733183759	4.33768694103322	4.98682145460115	5.58185727312203	5.58185727312203	6.52277502215686	5.56167288976426	5.51934701274191	5.16069289535254	5.19965025394837	5.19965025394837	5.56799145445469	5.56799145445469	4.50720816878199	4.74809280805059	4.63885310228	4.72399711526949	5.07079005305931	5.07079005305931	5.12615014291298	5.15454392590915	5.33163060038417	5.33163060038417	5.08608739240747	5.53461397663724	5.35864673798391	5.01093360227713	5.43950121618746	4.59634357651109	4.92379638975075	5.36753707071232	6.41532854075667	5.4309236601212	4.31132176658149	5.40233643323584	5.07773453380176	5.50310604970663	5.33963890832703	5.1902374146529	4.64645378170848	7.3262460682278	5.52258010247252	5.17484213532868	5.39489328922089	5.53445699807342	5.53445699807342	4.62670190119761	5.39457863649054	5.39457863649054	8.20045638085646	4.22803867851912	4.39182710871248	4.71875364881018	7.36302541236866	4.73582159885612	4.56698818987853	4.55771772943699	5.5524853493733	5.3909246237083	4.9526345876776	4.85211990680467	5.34542352294915	7.19777483035188	4.04519757360562	5.66695231124416	4.37874189344796	6.07144282179953	4.95939325291616	5.53902032590085	5.53902032590085	5.01764464980155	5.35732098097741	5.49612107726075	5.49612107726075	4.37329449577025	4.66321552119468	5.55800393779891	5.42903931621119	6.52571097612702	4.74406689161054	4.35031896287977	4.84361468036128	4.48253460551189	4.48253460551189	5.11313443218113	5.12508382741896	4.65066464769073	5.18382046495311	5.03014986920631	6.53526043761688	5.37329051865294	5.37329051865294	4.84245017640097	4.43541828242529	5.52830689063367	5.03875584923375	5.05192114341188	4.70260353895014	7.16317031341714	4.40348747848883	5.4105929635351	4.52022589363697	4.61223522933525	4.75513405758531	5.33007458783793	4.31975926725845	5.23584485831229	6.81368810966729	5.45294835061214	4.02205803771014	5.28013366671748	5.51165801620561	4.75122380337873	5.54755336734437	5.29114413840758	5.19799196440665	5.36422314758294	4.77055536834087	5.38199017225039	5.42709026538094	4.57991279280655	4.50417248915466	4.70049218368989	5.52598638935194	4.98155710468983	5.54773732997127	5.39037514316668	5.39037514316668	4.47081566729447	5.51637660290676	4.51009861540324	4.79375237583681	4.95364535685027	5.41851120323313	5.5065120047371	5.05632036069142	5.38385944391562	4.54496372960784	3.92100412953343	4.71101503165766	5.02021943374279	5.27703473663045	5.33215122822688	5.02863465261914	5.04052550393401	4.90495950092164	4.58465815850141	4.30397106988517	4.55306993537692	4.59043923060264	6.92798200439301	4.3893292241833	5.23424597707436	5.30936640843383	4.92704863646487	5.20217056865446	4.86682976277762	5.11727084080665	4.91058362053491	5.0625167148275	5.06662966794161	4.39831601800835	5.26947410347891	5.52370407955212	4.1735457463233	5.43880142379432	5.43880142379432	6.97069351809124	4.18166832733434	5.07317483736406	4.96788405863471	5.31883471985396	5.31883471985396	5.42525423089293	5.17944892501017	5.37730980028163	5.37003576961315	5.16857625839906	4.15323483088493	5.1864271891134	7.09390196459062	4.41732084658317	4.51781817068268	4.82841621043363	4.37338703018161	5.57402743399073	5.36936559118	5.26009676579047	4.59006315716505	4.35541055255792	6.86938377564165	5.43551199702879	5.49008018288617	5.46631151159709	5.24017359435554	5.5221261255694	4.84964910612928	4.24956237893997	4.65626015176707	5.33167011384003	5.26387609467365	6.93779465069991	4.9401674245874	4.67802109202365	5.03074638390436	4.27520053633037	4.94473519608694	5.28811713322411	5.49460724742703	4.72746903061582	5.35423464869019	5.44215362286049	4.45840810464506	4.54946633280531	5.30033574356248	5.53767335374561	5.39234965612798	3.8048026130564	8.67262429128966	8.28230905793749	7.19356083094763	5.16948132490316	5.2405000903539	4.30592025763876	4.34872756564254	4.83917484555453	7.03241877780111	5.29054585889249	3.89986867154648	5.61411900126766	6.04989014148383	4.32613517727842	4.58103018484673	4.88617015503463	5.52351097766062	5.52351097766062	5.05210138252627	5.4543932400065	4.66135436965027	4.23364618024927	4.26093345039114	4.30464727462111	3.92687460372369	4.19209171371561	4.33881649062771	7.19951334005868	5.17396037054012	5.17396037054012	5.55206261663228	5.55206261663228	4.8018325204105	4.39851045229718	4.29074506421374	4.42773224438164	5.45074509868078	6.01380717725539	4.87276762699501	5.00623967048248	5.29907283600528	5.40282224264853	3.76271556111605	5.50394734674852	5.27850408608253	4.11739690893606	5.73056380474674	5.06217631681448	5.14908617016945	4.892933796801	4.44775665848755	7.9460536210487	7.29587382012825	4.35576426599491	5.38015574655059	5.38015574655059	4.82347246212288	5.24062624261761	4.93222118979573	5.49558661939793	4.66127705780632	5.18036727349929	5.53899427828966	4.44413358100464	4.6580883738291	5.4493554267628	4.49180086690672	4.205000525058	5.13037541115719	5.32504548240057	4.97588412450928	5.48142522340802	5.42585045283961	5.42585045283961	5.28351916744772	4.69956032214692	4.69956032214692	4.36914086331176	3.63668418198155	5.43323835774622	5.2409104106106	5.39131549171733	5.39131549171733	5.39831734423524	5.57730249948586	4.89531841908058	4.67761551006225	5.22525714568017	4.72832517032654	4.6334067444134	7.17291927654931	5.56092232172553	4.1082405302203	5.45534398674318	4.33989590689315	7.02417982451646	4.33863645205343	4.38263081980531	4.15031722745525	3.80646983753709	4.19001472351221	6.25265144487401	5.81835037156666	5.60340731982715	5.43065268380831	5.47813584798205	4.32417174549343	5.28937791865523	4.73740774471977	6.57194719998962	5.28603698396861	4.59175829717321	4.92875353617606	4.76770529066898	5.54655277489572	4.85060251184001	3.9828892079641	5.10073639299921	7.29587382012825	5.58283898095082	5.58283898095082	5.51400438008959	5.17058655971046	5.86684818718538	5.5577372285097	5.49064857432903	5.51978223719525	6.55025659913897	5.3358943789243	4.28744186146944	5.46674232047677	5.43646370489263	4.87649622790001	5.81201758874255	4.30049229626184	4.30049229626184	4.37010688801656	4.112418225138	5.40979151974051	5.40979151974051	5.48591367007897	7.05730965784122	4.91244326615447	4.72514531371719	5.07967097704758	5.40597996565189	7.16685923014094	4.7571960050859	4.4813290409125	4.84287466185983	4.486715348474	5.27984326967265	4.97304011494214	4.43070617434746	3.92568481546538	5.5573009294563	4.29503591632532	4.6710900733013	6.85503261624169	7.00241275564197	4.9563385171832	4.79355630797395	5.24125582515764	5.2214281251319	5.29811391011221	4.67293495478879	5.13037541115719	4.14965110913724	4.66379206924374	5.4960809219744	6.9464000141313	4.79238075137379	3.87202981471799	5.29693451166725	4.98332158401327	5.28864129942468	4.98770011391309	4.42693917017952	5.30403932108494	5.45794806712531	5.45794806712531	5.45794806712531	5.3916489581817	4.36617812471368	5.21136064666603	6.03825105906958	4.49051778921281	5.17054941060351	5.30375443371969	5.39813613867046	5.04602399197467	4.37884414813814	5.27394440645921	6.90187214859846	4.9819113933541	5.22474889294692	5.4113627304568	4.94353445724087	4.18128133222695	5.37425799123799	4.76648374042058	7.11356339863141	5.26139778848282	4.87339590131082	4.29869202150489	4.91429875456021	5.27280611418725	8.24142317201924	4.84092878121166	4.39487411371523	6.192160125797	4.71730502723561	4.71730502723561	4.41574792591967	4.91886380519012	5.26590436776378	5.50261389008717	5.5007011252387	5.23173682918946	5.34619146121257	5.3013683347163	5.88679477888306	4.50231018793589	4.54125719529848	5.41437857932331	3.9363096079226	4.07097293941378	4.72455039377334	3.94649427301369	5.26107530303112	5.43098671302281	5.00428498225035	4.29362292890199	4.29362292890199	5.49283892205809	7.2195634223425	4.8799876967059	4.4361582285094	4.43973952337674	7.13813261852092	4.60730899475991	4.20909238064265	4.62039890666635	5.33786178528461	5.44895678736153	5.17354366197341	4.34555242430342	4.85349973606537	5.33525770236884	4.5359882589292	5.30116789874597	5.30116789874597	4.32604233212399	4.19498204932711	6.49201210680736	4.58095273840233	4.71987066523497	4.57144292319248	4.91539376248759	5.34116655800895	6.29119983216275	4.53555190947523	5.40259139067827	5.05571793574113	5.45567660631714	5.49171052263095	4.52564436304253	6.58390199044577	4.77068245287332	5.16818066242147	5.15516226030973	5.42985547257823	7.13073432171644	5.45045843354481	4.63119510412456	5.39234560654859	5.37817025954143	5.28942830544094	3.99973864877473	4.63044009317409	4.24255535953631	5.39617173415848	5.20664842887112	5.24337919617056	5.22480241644508	4.27117704325939	8.02441176485089	5.33408418386996	5.37425799123799	5.37425799123799	4.80338332322513	4.55991231317981	6.56106566814083	5.41068653664197	4.61004568941716	4.78847551757415	4.78579751134838	7.26178726261993	4.6144407782645	5.30354839909201	5.09806233387021	5.29988673787004	4.64969771368715	4.43060293977918	3.96011353555057	4.79773138331167	5.13797180430533	5.49932039747455	6.09993200069385	5.46411165925248	5.46411165925248	5.05273551834219	4.57735988008855	5.34733377170399	5.3748697764606	5.08837976978544	5.40424006137677	5.08340728817908	5.2714125553455	4.12380170729266	6.22930208888236	4.41753949962997	4.719659800383	5.24649767429129	5.35718576166721	5.22254642847688	5.22254642847688	4.59991592924569	5.03587149792795	4.77356316973805	4.77356316973805	5.36230623645163	5.26387069627917	5.29121030669456	7.98184747252927	6.78105757229587	5.28673293883834	4.5894584534946	4.68245377060145	5.47749479357659	5.42052283369958	5.09727237052884	3.95393752581692	3.97534561548049	4.89648919125951	7.15844980214461	5.43804078170441	4.71211696136888	5.07839913208479	4.98778716836855	4.79131296366228	6.93246911222186	4.39376362198087	4.86117890557674	4.74328656766352	6.75211939536542	4.53914062174973	4.12849217453308	4.70647971493356	4.43350104517003	4.56796574698053	4.63303201754649	6.42258245743907	5.04303466854205	5.04969137941654	4.87795918257011	7.09576339887898	4.46198999000666	4.8543754943305	5.47289068142445	5.30726925773942	5.20689827012481	5.07737061788992	5.07737061788992	5.2070624017581	5.2070624017581	5.29345114572764	4.33688401056574	4.60544426596313	4.09007779495996	4.67158710461546	4.29341790350789	4.43098925520083	5.18189973059209	4.75629816520663	5.1244049286136	3.62593867199735	6.51806835830798	4.99895486327689	4.65197196614303	5.4251018795907	4.86427406140738	4.86427406140738	5.21346010861298	5.24204755651107	5.48174915857783	4.8339021736021	5.30116789874597	5.30059715563793	5.16375978272441	5.38471190197062	4.13413567894533	4.15355040334064	5.41611103366071	6.52277502215686	5.27762761081205	4.2926993609715	5.30989100383889	5.47282481738709	4.73078689934426	5.21917274195017	4.95480573019176	5.39326941233602	7.07175075214638	4.88184726412406	5.26453463017529	5.06796174212413	4.60844283799859	5.12341201439401	4.12682090452307	4.88963255630833	5.06617431521634	3.96780224165565	4.61552470762469	4.54245048668936	5.50948909237418	5.3876098249516	4.64288069729113	5.40656512950952	4.33599615755103	4.44422202907104	4.39334588280282	6.57548223905814	4.5715526138388	4.85561738729968	7.15951380060317	5.52776625218469	5.52776625218469	4.72868910516431	3.8375257498678	5.28350122140085	6.7592621223003	4.56544716129859	5.27160943824315	5.27160943824315	4.28185798305657	4.95805823909368	4.24018484467623	4.37036631489896	5.00095156001277	5.24063543794913	4.78578192942334	5.3576123916714	4.4944594334199	4.68829543177337	5.28350122140085	5.36376039751078	5.40965288578859	4.18615839718884	4.91305261029299	5.27746637806205	4.92682933242412	5.22828827598742	5.39374199787206	4.52663418507866	5.19886925943865	8.56966075638943	7.03407815095152	5.22896199426599	4.88317175961554	5.1591763346285	4.79675498621019	5.43936550898701	4.30068756390339	6.43111333390751	3.95216218089098	3.84536337361217	5.13092828755922	3.69792009072179	4.70482287858686	4.29827703678252	5.10715761670351	4.08272649896564	5.29838787669369	3.70296575571745	4.23706862760593	6.63274302376813	4.37128242705875	4.13897770150016	4.85787954971713	5.35797751852745	6.91703289853152	4.58051412348002	5.18691441696556	5.18691441696556	4.95404349974644	4.53241613568212	4.81506615587718	5.42807089618347	7.14074394855703	4.22431200225756	5.2164776636948	4.17124647853407	4.64289651014515	5.68687058869385	4.22179324618822	6.62086375400505	6.32088373418623	5.35265649003838	4.32358758096006	5.33469210877515	5.05862114284106	5.03016855795859	4.93902950803437	5.45522025988816	4.70738735763836	5.36017613332696	5.23709658281026	4.4630047077162	3.82494841977029	4.75385863683845	4.87392130289087	5.36191699199942	4.96842874503342	4.8635743995773	3.99978862269732	5.30349839893843	5.09158389355836	5.20734381579193	5.1343087107496	4.75606553628532	4.87922998636898	4.97111663531837	5.29112038537179	4.9682373477473	6.35807986438082	4.45069408956386	4.59272540900836	4.22701503814212	4.37523458925855	7.12946304683555	5.4224529950157	4.77652479905118	4.77652479905118	5.30541778261445	5.41120334796684	4.83744196653549	5.32355350754392	4.45550584667534	6.82407937461881	5.24003523524842	4.22889801262314	5.10733280570134	4.77650651993799	5.1591763346285	4.83160400862927	3.93374742414444	4.55806044755116	5.32879139905744	4.14691985151682	5.11941405751754	4.53031505711718	4.98120187258702	5.36945724894978	4.44745810470727	6.98295967100188	5.23390271649813	4.65792858722676	4.12799623873692	5.17130499380556	4.98897089148947	5.07052874731257	4.70191890436676	5.24891568749492	4.48067670369382	4.85338485875339	4.50834961344275	5.35347280239112	5.48760040469342	6.98089357267685	4.54458109067038	4.67758326870102	4.67758326870102	6.98089357267685	4.17476923081415	5.40541034259765	4.31364276051826	4.7032539563179	7.72788979078709	6.03398894834835	4.28048522219493	4.48392949128733	5.00055597997631	5.21948310058553	5.04402703897065	4.6210745269183	5.16595535085782	5.4464718590916	6.37676539358859	4.59659817608382	4.76398609819636	5.22868979676417	6.37676539358859	5.26797370452995	4.86426547362527	4.83816599645626	5.28483527083428	5.0964047417258	4.70440740448328	5.1914950333176	5.1914950333176	4.16129429950247	5.33743031115414	5.33743031115414	4.80180619587976	5.36163749299167	5.36163749299167	5.04507661856709	5.35034436673408	5.81252793171719	5.41199180018004	5.36924377478097	4.78651168717359	5.23895852603472	6.27171267114622	4.97283585500297	5.28526359221037	5.43379009716878	4.78667065118946	4.45653979329708	5.11092716266026	5.13699850560257	5.13699850560257	4.61231201462846	5.32460143527722	5.07592253557168	4.78903983799331	5.38216476064853	7.61582808695499	5.79364382761037	5.37874954471084	5.21917310979873	4.988747548389	4.47188632452352	4.53139677563005	4.76398609819636	5.48921224584669	5.14338048467781	5.21381087217769	5.21381087217769	4.95556150959075	4.39509264933785	4.29259251103117	4.37167393308729	4.77607390423856	4.35438651840714	5.40447633230889	4.88171315719964	5.3140285959276	4.85038817149359	5.13640838554881	5.09646477615808	6.40054672648016	5.31039711957919	4.57509670802455	5.26993209686867	4.58935230783111	5.08556609081534	5.08556609081534	5.33305613483182	5.92006175890934	3.89795891813734	4.25249276679383	4.2620948238282	5.7821832463746	5.19129311105493	6.50196177469849	5.24487214854316	4.54630846873452	4.73151910513082	5.27812594959046	6.7725431838552	4.29967102104388	4.38394180030917	4.96836697962064	4.83313273129796	5.69860751913255	4.97921586817941	5.34091072311947	4.98371609363538	5.35347280239112	5.35347280239112	4.83258048601118	4.52620432423084	6.38240981401871	4.86267189967476	5.00275457565217	5.30374043265356	5.41746597160568	5.40402665023427	5.7898359329383	4.57493137665306	4.57493137665306	4.39955694856698	4.37789826676716	4.69214093445393	7.00667887696502	4.57328794416272	5.07865634611428	5.30327060274777	6.4634159935748	4.7167770966432	4.70701730902521	4.83225092763515	4.44335081045084	4.33741081408736	3.84420426336248	5.00490089435756	4.94040521225196	4.87781731850511	4.40494641885342	6.67717754770607	5.26033955765903	5.1308283222554	5.26202846253025	4.41176073214791	4.30217874675776	5.19989924809576	3.88331781915459	4.52729075911696	5.13841314210653	3.98492359573721	5.24260172669607	4.62810360235365	4.85787954971713	6.7670449290206	5.10366242745068	4.89988322692185	5.23481243308707	4.68677136342776	5.59288063920939	5.14796203619188	5.12368342442663	5.24815538330058	5.20628744803481	4.76799049115239	4.11239986087467	5.19039406482398	4.957055285497	4.86929738032756	5.03623756267855	5.307835901851	4.69254030214054	4.48291394169115	4.61022757914384	4.87577307631344	4.53199181780122	6.33168767689754	5.01718207805962	4.99719459593009	4.49071964941186	5.09777479589003	5.09777479589003	5.16414261887019	6.06738043560434	4.12293028460478	5.47455579565626	6.88047648616393	4.98179748776336	4.70482678674329	4.42814376244134	5.22324638903356	5.27118870443825	5.24313212653412	5.21715853787353	5.37296320327132	5.21996735539799	5.0616911992788	4.4642648650346	5.21337850358122	7.44484826578195	5.1969678583331	5.0496365312469	4.80997872760716	4.30828985908472	5.26820661024131	5.29078552377778	5.16611205624806	4.67084651174148	5.26589746437753	4.69886100975818	4.47966331908768	4.43095308616249	4.39524210869261	5.17823244964676	4.60552745658332	4.55584766045884	3.77232509281283	4.85911767971079	4.84389103710576	5.03583613847304	6.35489949629137	4.36806628708015	6.78176334420612	4.30986021805485	5.25250618698132	4.19498562360357	5.24834054034568	4.43170364092461	6.78176334420612	4.43826289647948	4.35661336731693	4.5581559666485	5.09553070673721	4.14071759267147	4.58264607763519	7.14147866823041	5.35790695658949	4.94322564858387	6.78751749774927	4.56755554393901	4.93581084132471	5.34328460482621	4.29083374188987	4.9755624204649	6.20911379182133	5.11113870359755	4.76295396205624	4.07900418428945	7.08335793016029	4.39785223861696	5.30813957360337	4.47259896869318	4.20339120272269	5.16865260766658	4.62178058027206	5.10988800186937	4.74995725860578	4.51310180478732	5.11782968290586	5.0798518798036	5.20117343593047	4.71344753976303	5.31941154976642	6.88294050612372	4.47578643536824	4.82822622783845	4.48568694880174	4.88722850119849	3.93748868824203	5.18801473963052	5.18801473963052	4.23739180023423	4.8418551633368	4.74372506575633	6.74849045656757	4.74372506575633	4.69905831218027	5.22653149289697	5.0570917771633	4.90300976653268	4.33348996848316	4.90364149222405	4.3293110156433	5.31554580566848	5.16688701883011	4.97376052362847	4.97376052362847	5.26074820294489	5.33344396054515	5.33344396054515	4.86467935014559	4.17347486378465	5.26681519205938	4.42576010719735	5.03216452248829	5.20719962140553	4.36492566509873	4.46251618105062	4.51228471585789	4.98561149127349	4.93999528184517	5.08788745148703	5.2177594482433	5.82165761264621	5.2177594482433	5.0902162771555	4.8565757177309	4.8565757177309	4.31011534982873	4.97886778466033	4.4809153248417	4.4785556077957	4.90633193885153	5.31295722521881	4.94371110074045	6.34832052151633	5.30323232813776	5.30323232813776	5.28901538371578	4.42569174985475	5.28023339059498	5.04608500921245	4.4223547122738	4.44871592960741	4.44871592960741	4.21736414611594	4.63999976147976	6.97126199809599	4.09268620741473	4.28137200693849
[truncated: 6,347,274 more chars]
