# Supplementary material for: Exosomal Profiling Reveals Mechanisms of Hibernation-Associated Neuroprotection
Source: bioRxiv. 2026 Jun 29:2026.06.23.733742. Preprint. [Version 1] doi: 10.64898/2026.06.23.733742 (PMC13345078; doi:10.64898/2026.06.23.733742)
Supplement: Supplement 2 [file media-2.txt]

Name	MSILevel	feature_index	m/z	RT [min]	Formula	Calc. MW	Annotation MW	Annot. DeltaMass [Da]	Annot. DeltaMass [ppm]	InChI	InChIKey	ID_PubchemCID	ID_KEGG	ID_HMDB	mode	flag_masserror	flag_guidance	flag_annotationName
	1|MS/MS match, RT match	4476|211.00132|0.614	211.00132	0.614	C9 H13 N2 O9 P	212.00858	324.03587	-112.02729	-345724.97	NA	NA	NA	NA	NA	negative	exceeds +/-5 ppm error	questionable annotation	1-.beta.-D-Arabinofuranosyluracil 5'-monophosphate
	1|MS/MS match, RT match	4643|647.06489|0.725	647.06489	0.725	C9 H13 N2 O9 P	648.07217	324.03587	324.0363	1000001.34	NA	NA	NA	NA	NA	negative	exceeds +/-5 ppm error	suspect [2M] species	1-.beta.-D-Arabinofuranosyluracil 5'-monophosphate
147-71-7	1|MS/MS match, RT match	2903|184.98582|0.601	184.98582	0.601	C3 H7 O7 P	185.99308	185.99294	0.00014	0.77	NA	NA	NA	NA	NA	negative
2'-Deoxyadenosine-5'-monophosphate	1|MS/MS match, RT match	2693|330.06055|1.716	330.06055	1.716	C10 H14 N5 O6 P	331.06783	331.06817	-0.00034	-1.03	InChI=1S/C10H14N5O6P/c11-9-8-10(13-3-12-9)15(4-14-8)7-1-5(16)6(21-7)2-20-22(17,18)19/h3-7,16H,1-2H2,(H2,11,12,13)(H2,17,18,19)/t5-,6+,7+/m0/s1	KHWCHTKSEGGWEX-RRKCRQDMSA-N	12599	C00360	HMDB0000905	negative
2'-Deoxyguanosine-5'-diphosphate	1|MS/MS match, RT match	819|426.02188|1.013	426.02188	1.013	C10 H15 N5 O10 P2	427.02916	427.02941	-0.00025	-0.6	InChI=1S/C10H15N5O10P2/c11-10-13-8-7(9(17)14-10)12-3-15(8)6-1-4(16)5(24-6)2-23-27(21,22)25-26(18,19)20/h3-6,16H,1-2H2,(H,21,22)(H2,18,19,20)(H3,11,13,14,17)/t4-,5+,6+/m0/s1	CIKGWCTVFSRMJU-KVQBGUIXSA-N	135398595	C00361	HMDB0000960	negative
2'-deoxyguanosine	1|MS/MS match, RT match	2074|533.18632|3.472	533.18632	3.472	C19 H33 N6 Na2 O7 P	534.1936	534.19437	-0.00077	-1.44	NA	NA	NA	NA	NA	negative
2-Hydroxybutyric acid	1|MS/MS match, RT match	1682|103.04024|1.113	103.04024	1.113	C4 H8 O3	104.04751	104.04734	0.00017	1.64	InChI=1S/C4H8O3/c1-2-3(5)4(6)7/h3,5H,2H2,1H3,(H,6,7)	AFENDNXGAFYKQO-UHFFFAOYSA-N	11266	C05984	HMDB0000008	negative
	1|MS/MS match, RT match	3332|290.08798|0.586	290.08798	0.586	C25 H42 N2 O19	291.09526	674.23818	-383.14292	-568260.5	NA	NA	NA	NA	NA	negative	exceeds +/-5 ppm error	questionable annotation	3'-.alpha.-Sialyl-N-acetyllactosamine
3-Hydroxymethylglutaric acid	1|MS/MS match, RT match	2391|161.04574|1.347	161.04574	1.347	C6 H10 O5	162.05302	162.05282	2e-04	1.22	InChI=1S/C6H10O5/c1-6(11,2-4(7)8)3-5(9)10/h11H,2-3H2,1H3,(H,7,8)(H,9,10)	NPOAOTPXWNWTSH-UHFFFAOYSA-N	1662	C03761	HMDB0000355	negative
4-Pyridoxic acid	1|MS/MS match, RT match	4030|182.04608|2.596	182.04608	2.596	C8 H9 N O4	183.05335	183.05316	2e-04	1.07	InChI=1S/C8H9NO4/c1-4-7(11)6(8(12)13)5(3-10)2-9-4/h2,10-11H,3H2,1H3,(H,12,13)	HXACOUQIXZGNBF-UHFFFAOYSA-N	6723	C00847	HMDB0000017	negative
Adenine	1|MS/MS match, RT match	800|134.04739|0.902	134.04739	0.902	C5 H5 N5	135.05466	135.0545	0.00017	1.25	InChI=1S/C5H5N5/c6-4-3-5(9-1-7-3)10-2-8-4/h1-2H,(H3,6,7,8,9,10)	GFFGJBXGBJISGV-UHFFFAOYSA-N	190	C00147	HMDB0000034	negative
	1|MS/MS match, RT match	312|693.11952|1.038	693.11952	1.038	C10 H14 N5 O7 P	694.1268	347.06308	347.06372	1000001.82	NA	NA	NA	NA	NA	negative	exceeds +/-5 ppm error	suspect [2M] species	Adenosine 2'-monophosphate
Adenosine 5'-monophosphate	1|MS/MS match, RT match	32|346.05501|1.039	346.05501	1.039	C10 H14 N5 O7 P	347.06229	347.06308	-8e-04	-2.29	InChI=1S/C10H14N5O7P/c11-8-5-9(13-2-12-8)15(3-14-5)10-7(17)6(16)4(22-10)1-21-23(18,19)20/h2-4,6-7,10,16-17H,1H2,(H2,11,12,13)(H2,18,19,20)/t4-,6-,7-,10-/m1/s1	UDMBCSSLTHHNCD-KQYNXXCUSA-N	6083	C00020	HMDB0000045	negative
	1|MS/MS match, RT match	33|346.05502|1.04	346.05502	1.04	C10 H14 N5 O10 P S	287.04116	427.0199	-139.97873	-327803.77	NA	NA	NA	NA	NA	negative	exceeds +/-5 ppm error	questionable annotation	Adenosine 5'-phosphosulfate
Adenosine diphosphate ribose	1|MS/MS match, RT match	3608|618.08567|0.724	618.08567	0.724	C15 H23 N5 O14 P2	559.07187	559.07167	2e-04	0.35	InChI=1S/C15H23N5O14P2/c16-12-7-13(18-3-17-12)20(4-19-7)14-10(23)8(21)5(32-14)1-30-35(26,27)34-36(28,29)31-2-6-9(22)11(24)15(25)33-6/h3-6,8-11,14-15,21-25H,1-2H2,(H,26,27)(H,28,29)(H2,16,17,18)	SRNWOUGRCWSEMX-UHFFFAOYSA-N	192	C00301	HMDB0001178	negative
Adenosine diphosphate ribose	1|MS/MS match, RT match	3954|558.06467|0.884	558.06467	0.884	C15 H23 N5 O14 P2	559.07195	559.07167	0.00028	0.49	InChI=1S/C15H23N5O14P2/c16-12-7-13(18-3-17-12)20(4-19-7)14-10(23)8(21)5(32-14)1-30-35(26,27)34-36(28,29)31-2-6-9(22)11(24)15(25)33-6/h3-6,8-11,14-15,21-25H,1-2H2,(H,26,27)(H,28,29)(H2,16,17,18)	SRNWOUGRCWSEMX-UHFFFAOYSA-N	192	C00301	HMDB0001178	negative
Adenosine-5'-diphosphate	1|MS/MS match, RT match	2738|426.02201|0.727	426.02201	0.727	C10 H15 N5 O10 P2	427.02929	427.02941	-0.00013	-0.3	InChI=1S/C10H15N5O10P2/c11-8-5-9(13-2-12-8)15(3-14-5)10-7(17)6(16)4(24-10)1-23-27(21,22)25-26(18,19)20/h2-4,6-7,10,16-17H,1H2,(H,21,22)(H2,11,12,13)(H2,18,19,20)/t4-,6-,7-,10-/m1/s1	XTWYTFMLZFPYCI-KQYNXXCUSA-N	6022	C00008	HMDB0001341	negative
	1|MS/MS match, RT match	1702|523.0769|0.552	523.0769	0.552	C14 H26 N4 O11 P2	524.08417	488.10733	35.97684	73706.83	InChI=1S/C14H26N4O11P2/c1-18(2,3)6-7-26-30(22,23)29-31(24,25)27-8-9-11(19)12(20)13(28-9)17-5-4-10(15)16-14(17)21/h4-5,9,11-13,19-20H,6-8H2,1-3H3,(H3-,15,16,21,22,23,24,25)/t9-,11-,12-,13-/m1/s1	RZZPDXZPRHQOCG-OJAKKHQRSA-N	13804	C00307	HMDB0001413	negative	exceeds +/-5 ppm error	suspect annotation + chloride	Citicoline
Citramalic acid	1|MS/MS match, RT match	3090|147.03011|1.003	147.03011	1.003	C5 H8 O5	148.03739	148.03717	0.00022	1.45	InChI=1S/C5H8O5/c1-5(10,4(8)9)2-3(6)7/h10H,2H2,1H3,(H,6,7)(H,8,9)	XFTRTWQBIOMVPK-UHFFFAOYSA-N	1081	C00815	HMDB0000426	negative
Citric acid	1|MS/MS match, RT match	1346|191.01985|0.83	191.01985	0.83	C6 H8 O7	192.02715	192.027	0.00014	0.75	InChI=1S/C6H8O7/c7-3(8)1-6(13,5(11)12)2-4(9)10/h13H,1-2H2,(H,7,8)(H,9,10)(H,11,12)	KRKNYBCHXYNGOX-UHFFFAOYSA-N	311	C00158	HMDB0000094	negative
Creatine	1|MS/MS match, RT match	2963|130.0624|0.52	130.0624	0.52	C4 H9 N3 O2	131.06968	131.06948	2e-04	1.55	InChI=1S/C4H9N3O2/c1-7(4(5)6)2-3(8)9/h2H2,1H3,(H3,5,6)(H,8,9)	CVSVTCORWBXHQV-UHFFFAOYSA-N	586	C00300	HMDB0000064	negative
Cytidine-5'-monophosphate	1|MS/MS match, RT match	928|322.04423|0.595	322.04423	0.595	C9 H14 N3 O8 P	323.0515	323.05185	-0.00035	-1.08	InChI=1S/C9H14N3O8P/c10-5-1-2-12(9(15)11-5)8-7(14)6(13)4(20-8)3-19-21(16,17)18/h1-2,4,6-8,13-14H,3H2,(H2,10,11,15)(H2,16,17,18)/t4-,6-,7-,8-/m1/s1	IERHLVCPSMICTF-XVFCMESISA-N	6131	C00055	HMDB0000095	negative
	1|MS/MS match, RT match	929|322.04425|0.595	322.04425	0.595	C9 H14 N3 O8 P	341.0621	323.05185	18.01025	55750.34	InChI=1S/C9H14N3O8P/c10-5-1-2-12(9(15)11-5)8-7(14)6(13)4(20-8)3-19-21(16,17)18/h1-2,4,6-8,13-14H,3H2,(H2,10,11,15)(H2,16,17,18)/t4-,6-,7-,8-/m1/s1	IERHLVCPSMICTF-XVFCMESISA-N	6131	C00055	HMDB0000095	negative	exceeds +/-5 ppm error	questionable annotation	Cytidine-5'-monophosphate
Cytidine-5'-monophosphate	1|MS/MS match, RT match	5909|322.04416|0.691	322.04416	0.691	C9 H14 N3 O8 P	323.05144	323.05185	-0.00042	-1.29	InChI=1S/C9H14N3O8P/c10-5-1-2-12(9(15)11-5)8-7(14)6(13)4(20-8)3-19-21(16,17)18/h1-2,4,6-8,13-14H,3H2,(H2,10,11,15)(H2,16,17,18)/t4-,6-,7-,8-/m1/s1	IERHLVCPSMICTF-XVFCMESISA-N	6131	C00055	HMDB0000095	negative
	1|MS/MS match, RT match	494|351.05637|0.659	351.05637	0.659	C6 H8 O6	352.06365	176.03209	176.03156	999997.02	NA	NA	NA	NA	NA	negative	exceeds +/-5 ppm error	suspect annotation + glucuronide	D-(-)-Isoascorbic acid
D-Arabinonic acid	1|MS/MS match, RT match	2885|165.04062|0.49	165.04062	0.49	C5 H10 O6	166.0479	166.04774	0.00016	0.98	NA	NA	NA	NA	NA	negative
	1|MS/MS match, RT match	1035|259.02211|0.44	259.02211	0.44	C6 H13 O9 P	200.00826	260.02972	-60.02146	-230825.38	NA	NA	NA	NA	NA	negative	exceeds +/-5 ppm error	questionable annotation	D-Glucose 6-phosphate
	1|MS/MS match, RT match	1526|519.05234|0.545	519.05234	0.545	C6 H13 O9 P	520.05966	260.02972	260.02994	1000000.85	NA	NA	NA	NA	NA	negative	exceeds +/-5 ppm error	suspect [2M] species	D-Glucose 6-phosphate
	1|MS/MS match, RT match	1527|519.05235|0.547	519.05235	0.547	C6 H13 O9 P	460.03849	260.02972	200.00877	769176.59	NA	NA	NA	NA	NA	negative	exceeds +/-5 ppm error	questionable annotation	D-Glucose 6-phosphate
D-Ribose 5-phosphate	1|MS/MS match, RT match	1188|229.01189|0.539	229.01189	0.539	C5 H11 O8 P	230.01912	230.01915	-4e-05	-0.16			439167	C00117	HMDB01548	negative
	1|MS/MS match, RT match	2595|241.01187|0.531	241.01187	0.531	C6 H14 O12 P2	242.01915	339.99605	-97.9769	-288170.7	NA	NA	NA	NA	NA	negative	exceeds +/-5 ppm error	questionable annotation	D-myo-Inositol-2,4-diphosphate
Deoxycholic acid	1|MS/MS match, RT match	1364|391.28522|7.175	391.28522	7.175	C24 H40 O4	392.2925	392.29266	-0.00016	-0.41	InChI=1S/C24H40O4/c1-14(4-9-22(27)28)18-7-8-19-17-6-5-15-12-16(25)10-11-23(15,2)20(17)13-21(26)24(18,19)3/h14-21,25-26H,4-13H2,1-3H3,(H,27,28)/t14-,15-,16-,17+,18-,19+,20+,21+,23+,24-/m1/s1	KXGVEGMKQFWNSR-LLQZFEROSA-N	222528	C04483	HMDB0000626	negative
Flavin adenine dinucleotide	1|MS/MS match, RT match	1195|784.1508|4.075	784.1508	4.075	C27 H33 N9 O15 P2	785.15808	785.15713	0.00094	1.2	InChI=1S/C27H33N9O15P2/c1-10-3-12-13(4-11(10)2)35(24-18(32-12)25(42)34-27(43)33-24)5-14(37)19(39)15(38)6-48-52(44,45)51-53(46,47)49-7-16-20(40)21(41)26(50-16)36-9-31-17-22(28)29-8-30-23(17)36/h3-4,8-9,14-16,19-21,26,37-41H,5-7H2,1-2H3,(H,44,45)(H,46,47)(H2,28,29,30)(H,34,42,43)/t14-,15+,16+,19-,20+,21+,26+/m0/s1	VWWQXMAJTJZDQX-UYBVJOGSSA-N	643975	C00016	HMDB0001248	negative
Glucose 6-phosphate	1|MS/MS match, RT match	140|259.02207|0.534	259.02207	0.534	C6 H13 O9 P	260.02935	260.02972	-0.00037	-1.42	InChI=1S/C6H13O9P/c7-3-2(1-14-16(11,12)13)15-6(10)5(9)4(3)8/h2-10H,1H2,(H2,11,12,13)/t2-,3-,4+,5-,6?/m1/s1	NBSCHQHZLSJFNQ-GASJEMHNSA-N	5958	C00092	HMDB0001401	negative
Glucose 6-phosphate	1|MS/MS match, RT match	1034|259.02207|0.44	259.02207	0.44	C6 H13 O9 P	260.02935	260.02972	-0.00036	-1.4	InChI=1S/C6H13O9P/c7-3-2(1-14-16(11,12)13)15-6(10)5(9)4(3)8/h2-10H,1H2,(H2,11,12,13)/t2-,3-,4+,5-,6?/m1/s1	NBSCHQHZLSJFNQ-GASJEMHNSA-N	5958	C00092	HMDB0001401	negative
Glucuronolactone	1|MS/MS match, RT match	84|175.02479|0.659	175.02479	0.659	C6 H8 O6	176.03207	176.03209	-2e-05	-0.13	InChI=1S/C6H8O6/c7-1-2(8)5-3(9)4(10)6(11)12-5/h1-5,8-10H/t2-,3+,4-,5+/m0/s1	UYUXSRADSPPKRZ-SKNVOMKLSA-N	92283	C02670	HMDB0006355	negative
Glutamic acid	1|MS/MS match, RT match	267|146.04604|0.478	146.04604	0.478	C5 H9 N O4	147.05332	147.05316	0.00016	1.11	InChI=1S/C5H9NO4/c6-3(5(9)10)1-2-4(7)8/h3H,1-2,6H2,(H,7,8)(H,9,10)/t3-/m0/s1	WHUUTDBJXJRKMK-VKHMYHEASA-N	33032	C00025	HMDB0000148	negative
Glutamine	1|MS/MS match, RT match	463|145.0621|0.466	145.0621	0.466	C5 H10 N2 O3	146.06938	146.06914	0.00023	1.6	InChI=1S/C5H10N2O3/c6-3(5(9)10)1-2-4(7)8/h3H,1-2,6H2,(H2,7,8)(H,9,10)/t3-/m0/s1	ZDXPYRJPNDTMRX-VKHMYHEASA-N	5961	C00064	HMDB0000641	negative
Glutaric acid	1|MS/MS match, RT match	4303|131.0352|2.065	131.0352	2.065	C5 H8 O4	132.04248	132.04226	0.00022	1.69	InChI=1S/C5H8O4/c6-4(7)2-1-3-5(8)9/h1-3H2,(H,6,7)(H,8,9)	JFCQEDHGNNZCLN-UHFFFAOYSA-N	743	C00489	HMDB0000661	negative
Glutathione	1|MS/MS match, RT match	42|306.07683|0.734	306.07683	0.734	C10 H17 N3 O6 S	307.0841	307.08381	0.00029	0.96	InChI=1S/C10H17N3O6S/c11-5(10(18)19)1-2-7(14)13-6(4-20)9(17)12-3-8(15)16/h5-6,20H,1-4,11H2,(H,12,17)(H,13,14)(H,15,16)(H,18,19)/t5-,6-/m0/s1	RWSXRVCMGQZWBV-WDSKDSINSA-N	124886	C00051	HMDB0000125	negative
	1|MS/MS match, RT match	399|613.1607|0.73	613.1607	0.73	C10 H17 N3 O6 S	614.16798	307.08381	307.08418	1000001.2	InChI=1S/C10H17N3O6S/c11-5(10(18)19)1-2-7(14)13-6(4-20)9(17)12-3-8(15)16/h5-6,20H,1-4,11H2,(H,12,17)(H,13,14)(H,15,16)(H,18,19)/t5-,6-/m0/s1	RWSXRVCMGQZWBV-WDSKDSINSA-N	124886	C00051	HMDB0000125	negative	exceeds +/-5 ppm error	suspect [2M] species	Glutathione
	1|MS/MS match, RT match	1424|613.16064|0.782	613.16064	0.782	C10 H17 N3 O6 S	614.16792	307.08381	307.08411	1000000.99	InChI=1S/C10H17N3O6S/c11-5(10(18)19)1-2-7(14)13-6(4-20)9(17)12-3-8(15)16/h5-6,20H,1-4,11H2,(H,12,17)(H,13,14)(H,15,16)(H,18,19)/t5-,6-/m0/s1	RWSXRVCMGQZWBV-WDSKDSINSA-N	124886	C00051	HMDB0000125	negative	exceeds +/-5 ppm error	suspect [2M] species	Glutathione
Glyceric acid	1|MS/MS match, RT match	2886|165.04063|0.491	165.04063	0.491	C3 H6 O4	106.02678	106.02661	0.00017	1.59	InChI=1S/C3H6O4/c4-1-2(5)3(6)7/h2,4-5H,1H2,(H,6,7)/t2-/m1/s1	RBNPOMFGQQGHHO-UWTATZPHSA-N	439194	C00258	HMDB0000139	negative
	1|MS/MS match, RT match	801|725.10951|1.023	725.10951	1.023	C10 H14 N5 O8 P	726.1168	363.058	363.0588	1000002.22	NA	NA	NA	NA	NA	negative	exceeds +/-5 ppm error	suspect [2M] species	Guanosine 5'-monophosphate
Guanosine-5'-monophosphate	1|MS/MS match, RT match	27|362.04984|1.025	362.04984	1.025	C10 H14 N5 O8 P	363.05712	363.058	-0.00088	-2.42	InChI=1S/C10H14N5O8P/c11-10-13-7-4(8(18)14-10)12-2-15(7)9-6(17)5(16)3(23-9)1-22-24(19,20)21/h2-3,5-6,9,16-17H,1H2,(H2,19,20,21)(H3,11,13,14,18)/t3-,5-,6-,9-/m1/s1	RQFCJASXJCIDSX-UUOKFMHZSA-N	135398631	C00144	HMDB0001397	negative
Histidine	1|MS/MS match, RT match	1835|154.06245|0.456	154.06245	0.456	C6 H9 N3 O2	155.06972	155.06948	0.00025	1.6	InChI=1S/C6H9N3O2/c7-5(6(10)11)1-4-2-8-3-9-4/h2-3,5H,1,7H2,(H,8,9)(H,10,11)/t5-/m0/s1	HNDVDQJCIGZPNO-YFKPBYRVSA-N	6274	C00135	HMDB0000177	negative
Hypoxanthine	1|MS/MS match, RT match	175|135.03136|1.128	135.03136	1.128	C5 H4 N4 O	136.03864	136.03851	0.00013	0.96	InChI=1S/C5H4N4O/c10-5-3-4(7-1-6-3)8-2-9-5/h1-2H,(H2,6,7,8,9,10)	FDGQSTZJBFJUBT-UHFFFAOYSA-N	135398638	C00262	HMDB0000157	negative
Inosine 5'-monophosphate	1|MS/MS match, RT match	116|347.03929|1.07	347.03929	1.07	C10 H13 N4 O8 P	348.04656	348.0471	-0.00054	-1.54	InChI=1S/C10H13N4O8P/c15-6-4(1-21-23(18,19)20)22-10(7(6)16)14-3-13-5-8(14)11-2-12-9(5)17/h2-4,6-7,10,15-16H,1H2,(H,11,12,17)(H2,18,19,20)/t4-,6-,7-,10-/m1/s1	GRSZFWQUAKGDAV-KQYNXXCUSA-N	135398640	C00130	HMDB0000175	negative
	1|MS/MS match, RT match	3435|695.08719|1.052	695.08719	1.052	C10 H13 N4 O8 P	714.10484	348.0471	366.05774	1051747.71	InChI=1S/C10H13N4O8P/c15-6-4(1-21-23(18,19)20)22-10(7(6)16)14-3-13-5-8(14)11-2-12-9(5)17/h2-4,6-7,10,15-16H,1H2,(H,11,12,17)(H2,18,19,20)/t4-,6-,7-,10-/m1/s1	GRSZFWQUAKGDAV-KQYNXXCUSA-N	135398640	C00130	HMDB0000175	negative	exceeds +/-5 ppm error	suspect [2M] species	Inosine 5'-monophosphate
Isocitric acid	1|MS/MS match, RT match	1071|191.01984|0.747	191.01984	0.747	C6 H8 O7	192.02712	192.027	0.00011	0.59	InChI=1S/C6H8O7/c7-3(8)1-2(5(10)11)4(9)6(12)13/h2,4,9H,1H2,(H,7,8)(H,10,11)(H,12,13)	ODBLHEXUDAPZAU-UHFFFAOYSA-N	1198	C00311	HMDB0000193	negative
Isocitric acid	1|MS/MS match, RT match	3703|191.01982|0.66	191.01982	0.66	C6 H8 O7	192.0271	192.027	1e-04	0.51	InChI=1S/C6H8O7/c7-3(8)1-2(5(10)11)4(9)6(12)13/h2,4,9H,1H2,(H,7,8)(H,10,11)(H,12,13)	ODBLHEXUDAPZAU-UHFFFAOYSA-N	1198	C00311	HMDB0000193	negative
Malic acid	1|MS/MS match, RT match	198|133.01437|0.616	133.01437	0.616	C4 H6 O5	134.02165	134.02152	0.00013	0.96	InChI=1S/C4H6O5/c5-2(4(8)9)1-3(6)7/h2,5H,1H2,(H,6,7)(H,8,9)/t2-/m0/s1	BJEPYKJPYRNKOW-REOHCLBHSA-N	222656	C00149	HMDB0000156	negative
Malic acid	1|MS/MS match, RT match	1795|133.01444|0.726	133.01444	0.726	C4 H6 O5	134.02172	134.02152	0.00019	1.43	InChI=1S/C4H6O5/c5-2(4(8)9)1-3(6)7/h2,5H,1H2,(H,6,7)(H,8,9)/t2-/m0/s1	BJEPYKJPYRNKOW-REOHCLBHSA-N	222656	C00149	HMDB0000156	negative
	1|MS/MS match, RT match	717|377.08507|0.507	377.08507	0.507	C12 H22 O11	378.09234	342.11621	35.97613	105157.63	NA	NA	NA	NA	NA	negative	exceeds +/-5 ppm error	questionable annotation	Maltose
	1|MS/MS match, RT match	807|701.1922|0.576	701.1922	0.576	C24 H42 O21	702.19948	666.22186	35.97762	54002.46	NA	NA	NA	NA	NA	negative	exceeds +/-5 ppm error	questionable annotation	Maltotetraose
N-Acetylasparagine	1|MS/MS match, RT match	2610|173.05697|0.63	173.05697	0.63	C6 H10 N2 O4	174.06425	174.06406	0.00019	1.09	InChI=1S/C6H10N2O4/c1-3(9)8-4(6(11)12)2-5(7)10/h4H,2H2,1H3,(H2,7,10)(H,8,9)(H,11,12)/t4-/m0/s1	HXFOXFJUNFFYMO-BYPYZUCNSA-N	99715	not applicable	HMDB0006028	negative
N-Acetylleucine	1|MS/MS match, RT match	1736|172.09814|4.402	172.09814	4.402	C8 H15 N O3	173.10542	173.10519	0.00022	1.3	InChI=1S/C8H15NO3/c1-5(2)4-7(8(11)12)9-6(3)10/h5,7H,4H2,1-3H3,(H,9,10)(H,11,12)/t7-/m0/s1	WXNXCEHXYPACJF-ZETCQYMHSA-N	70912	C02710	HMDB0011756	negative
N-Acetylneuraminic acid	1|MS/MS match, RT match	523|308.09861|0.528	308.09861	0.528	C11 H19 N O9	309.10588	309.10598	-1e-04	-0.31	InChI=1S/C11H19NO9/c1-4(14)12-7-5(15)2-11(20,10(18)19)21-9(7)8(17)6(16)3-13/h5-9,13,15-17,20H,2-3H2,1H3,(H,12,14)(H,18,19)/t5-,6+,7+,8+,9+,11?/m0/s1	SQVRNKJHWKZAKO-LUWBGTNYSA-N	439197	C00270	HMDB0000230	negative
N-alpha-Acetyllysine	1|MS/MS match, RT match	6311|187.10897|0.55	187.10897	0.55	C8 H16 N2 O3	188.11625	188.11609	0.00016	0.84	InChI=1S/C8H16N2O3/c1-6(11)10-7(8(12)13)4-2-3-5-9/h7H,2-5,9H2,1H3,(H,10,11)(H,12,13)	VEYYWZRYIYDQJM-UHFFFAOYSA-N	192590	C12989	HMDB0000446	negative
Nicotinamide adenine dinucleotide	1|MS/MS match, RT match	183|662.1028|1.79	662.1028	1.79	C21 H27 N7 O14 P2	663.11008	663.10912	0.00096	1.45	InChI=1S/C21H27N7O14P2/c22-17-12-19(25-7-24-17)28(8-26-12)21-16(32)14(30)11(41-21)6-39-44(36,37)42-43(34,35)38-5-10-13(29)15(31)20(40-10)27-3-1-2-9(4-27)18(23)33/h1-4,7-8,10-11,13-16,20-21,29-32H,5-6H2,(H5-,22,23,24,25,33,34,35,36,37)/t10-,11-,13-,14-,15-,16-,20-,21-/m1/s1	BAWFJGJZGIEFAR-NNYOXOHSSA-N	5892	C00003	HMDB0000902	negative
	1|MS/MS match, RT match	316|289.03297|0.535	289.03297	0.535	C18 H34 O2	290.04025	282.25588	7.78436	27579.11	NA	NA	NA	NA	NA	negative	exceeds +/-5 ppm error	questionable annotation	Oleic acid
	1|MS/MS match, RT match	4566|540.05401|0.855	540.05401	0.855	C18 H34 O2	541.06129	282.25588	258.80541	916917.69	NA	NA	NA	NA	NA	negative	exceeds +/-5 ppm error	questionable annotation	Oleic acid
	1|MS/MS match, RT match	10165|266.08916|1.121	266.08916	1.121	C18 H34 O2	267.09644	282.25588	-15.15944	-53708.15	NA	NA	NA	NA	NA	negative	exceeds +/-5 ppm error	questionable annotation	Oleic acid
Pantothenic acid	1|MS/MS match, RT match	636|218.10333|3.53	218.10333	3.53	C9 H17 N O5	219.11061	219.11067	-6e-05	-0.29	InChI=1S/C9H17NO5/c1-9(2,5-11)7(14)8(15)10-4-3-6(12)13/h7,11,14H,3-5H2,1-2H3,(H,10,15)(H,12,13)/t7-/m0/s1	GHOKWGTUZJEAQD-ZETCQYMHSA-N	6613	C00864	HMDB0000210	negative
Phenylalanine	1|MS/MS match, RT match	189|164.07191|2.115	164.07191	2.115	C9 H11 N O2	165.07918	165.07898	0.00021	1.25	InChI=1S/C9H11NO2/c10-8(9(11)12)6-7-4-2-1-3-5-7/h1-5,8H,6,10H2,(H,11,12)/t8-/m0/s1	COLNVLDHVKWLRT-QMMMGPOBSA-N	6140	C00079	HMDB0000159	negative
Pyroglutamic acid	1|MS/MS match, RT match	1053|128.03555|0.753	128.03555	0.753	C5 H7 N O3	129.04283	129.04259	0.00024	1.83	InChI=1S/C5H7NO3/c7-4-2-1-3(6-4)5(8)9/h3H,1-2H2,(H,6,7)(H,8,9)/t3-/m0/s1	ODHCTXKNWHHXJC-VKHMYHEASA-N	7405	C01879	HMDB0000267	negative
	1|MS/MS match, RT match	620|539.13868|0.539	539.13868	0.539	C18 H32 O16	540.14596	504.16903	35.97692	71358.85	InChI=1S/C18H32O16/c19-1-5-8(22)11(25)13(27)16(31-5)30-3-7-9(23)12(26)14(28)17(32-7)34-18(4-21)15(29)10(24)6(2-20)33-18/h5-17,19-29H,1-4H2/t5-,6-,7-,8+,9-,10-,11+,12+,13-,14-,15+,16+,17-,18+/m1/s1	MUPFEKGTMRGPLJ-ZQSKZDJDSA-N	439242	C00492	HMDB0003213	negative	exceeds +/-5 ppm error	suspect annotation + chloride	Raffinose
Riboflavin	1|MS/MS match, RT match	9210|375.13044|4.317	375.13044	4.317	C17 H20 N4 O6	376.1378	376.13828	-0.00048	-1.28	InChI=1S/C17H20N4O6/c1-7-3-9-10(4-8(7)2)21(5-11(23)14(25)12(24)6-22)15-13(18-9)16(26)20-17(27)19-15/h3-4,11-12,14,22-25H,5-6H2,1-2H3,(H,20,26,27)/t11-,12+,14-/m0/s1	AUNGANRZJHBGPY-SCRDCRAPSA-N	493570	C00255	HMDB0000244	negative
Taurine	1|MS/MS match, RT match	131|124.00753|0.465	124.00753	0.465	C2 H7 N O3 S	125.0148	125.01466	0.00014	1.11	InChI=1S/C2H7NO3S/c3-1-2-7(4,5)6/h1-3H2,(H,4,5,6)	XOAAWQZATWQOTB-UHFFFAOYSA-N	1123	C00245	HMDB0000251	negative
Tryptophan	1|MS/MS match, RT match	255|203.08247|3.782	203.08247	3.782	C11 H12 N2 O2	204.08974	204.08988	-0.00013	-0.66	InChI=1S/C11H12N2O2/c12-9(11(14)15)5-7-6-13-10-4-2-1-3-8(7)10/h1-4,6,9,13H,5,12H2,(H,14,15)/t9-/m0/s1	QIVBCDIJIAJPQS-VIFPVBQESA-N	6305	C00078	HMDB0000929	negative
Tryptophan	1|MS/MS match, RT match	273|203.08241|3.817	203.08241	3.817	C11 H12 N2 O2	204.08968	204.08988	-2e-04	-0.96	InChI=1S/C11H12N2O2/c12-9(11(14)15)5-7-6-13-10-4-2-1-3-8(7)10/h1-4,6,9,13H,5,12H2,(H,14,15)/t9-/m0/s1	QIVBCDIJIAJPQS-VIFPVBQESA-N	6305	C00078	HMDB0000929	negative
Tyrosine	1|MS/MS match, RT match	335|180.0668|1.051	180.0668	1.051	C9 H11 N O3	181.07408	181.07389	0.00019	1.04	InChI=1S/C9H11NO3/c10-8(9(12)13)5-6-1-3-7(11)4-2-6/h1-4,8,11H,5,10H2,(H,12,13)/t8-/m0/s1	OUYCCCASQSFEME-QMMMGPOBSA-N	6057	C00082	HMDB0000158	negative
Uridine	1|MS/MS match, RT match	259|243.06201|1.292	243.06201	1.292	C9 H12 N2 O6	244.06949	244.06954	-5e-05	-0.2	InChI=1S/C9H12N2O6/c12-3-4-6(14)7(15)8(17-4)11-2-1-5(13)10-9(11)16/h1-2,4,6-8,12,14-15H,3H2,(H,10,13,16)/t4-,6-,7-,8-/m1/s1	DRTQHJPVMGBUCF-XVFCMESISA-N	6029	C00299	HMDB0000296	negative
	1|MS/MS match, RT match	999|487.13163|1.285	487.13163	1.285	C9 H12 N2 O6	488.13892	244.06954	244.06938	999999.37	InChI=1S/C9H12N2O6/c12-3-4-6(14)7(15)8(17-4)11-2-1-5(13)10-9(11)16/h1-2,4,6-8,12,14-15H,3H2,(H,10,13,16)/t4-,6-,7-,8-/m1/s1	DRTQHJPVMGBUCF-XVFCMESISA-N	6029	C00299	HMDB0000296	negative	exceeds +/-5 ppm error	suspect [2M] species	Uridine
Uridine-5'-monophosphate	1|MS/MS match, RT match	306|323.028|0.726	323.028	0.726	C9 H13 N2 O9 P	324.03528	324.03587	-0.00059	-1.81	InChI=1S/C9H13N2O9P/c12-5-1-2-11(9(15)10-5)8-7(14)6(13)4(20-8)3-19-21(16,17)18/h1-2,4,6-8,13-14H,3H2,(H,10,12,15)(H2,16,17,18)/t4-,6-,7-,8-/m1/s1	DJJCXFVJDGTHFX-XVFCMESISA-N	6030	C00105	HMDB0000288	negative
Uridine-diphosphate-N-acetylglucosamine	1|MS/MS match, RT match	142|606.07509|0.725	606.07509	0.725	C17 H27 N3 O17 P2	607.08237	607.08157	8e-04	1.32	InChI=1S/C17H27N3O17P2/c1-6(22)18-10-13(26)11(24)7(4-21)35-16(10)36-39(31,32)37-38(29,30)33-5-8-12(25)14(27)15(34-8)20-3-2-9(23)19-17(20)28/h2-3,7-8,10-16,21,24-27H,4-5H2,1H3,(H,18,22)(H,29,30)(H,31,32)(H,19,23,28)/t7-,8-,10-,11-,12-,13-,14-,15-,16-/m1/s1	LFTYTUAZOPRMMI-CFRASDGPSA-N	445675	C00043	HMDB0000290	negative
beta-Glycerophosphoric acid	1|MS/MS match, RT match	155|171.00663|0.55	171.00663	0.55	C3 H9 O6 P	172.01391	172.01367	0.00023	1.34	InChI=1S/C3H9O6P/c4-1-3(2-5)9-10(6,7)8/h3-5H,1-2H2,(H2,6,7,8)	DHCLVCXQIBBOPH-UHFFFAOYSA-N	2526	C02979	HMDB0002520	negative
uridine	1|MS/MS match, RT match	686|279.0386|1.285	279.0386	1.285	C8 H10 Cl N6 Na O2	280.04588	280.04515	0.00073	2.62	NA	NA	NA	NA	NA	negative
(2-aminoethoxy)[-2-[hexadec-9-enoyloxy]-3-(hexadecanoyloxy)propoxy]phosphinic acid	2|MS/MS, public match	951|688.49301|9.956	688.49301	9.956	C38 H68 N5 O4 P	689.50029	689.50089	-6e-04	-0.88	NA	NA	NA	NA	NA	negative
(2-aminoethoxy)[2-[hexadec-9-enoyloxy]-3-[octadeca-1.11-dien-1-yloxy]propoxy]phosphinic acid	2|MS/MS, public match	466|698.51377|10.276	698.51377	10.276	C36 H76 N3 Na O4 P2	699.52104	699.52088	0.00017	0.24	NA	NA	NA	NA	NA	negative
(2-aminoethoxy)[2-[icosa-5.8.11.14-tetraenoyloxy]-3-[octadec-1-en-1-yloxy]propoxy]phosphinic acid	2|MS/MS, public match	244|750.54489|10.594	750.54489	10.594	C45 H76 N3 Na2 O P	751.55217	751.55214	3e-05	0.04	NA	NA	NA	NA	NA	negative
(2-aminoethoxy)[2-[icosa-5.8.11.14-tetraenoyloxy]-3-[octadec-11-enoyloxy]propoxy]phosphinic acid	2|MS/MS, public match	113|764.52426|10.084	764.52426	10.084	C43 H77 N Na2 O5 S	765.53173	765.53178	-6e-05	-0.08	NA	NA	NA	NA	NA	negative
(2-aminoethoxy)[3-[hexadec-9-enoyloxy]-2-[octadeca-9.12-dienoyloxy]propoxy]phosphinic acid	2|MS/MS, public match	802|712.49317|9.766	712.49317	9.766	C40 H68 N5 O4 P	713.50045	713.50089	-0.00044	-0.62	NA	NA	NA	NA	NA	negative
NA	2|MS/MS, public match	1996|774.54527|12.857	774.54527	12.857		793.56308	NA	NA	NA	NA	NA	NA	NA	NA	negative	NA	NA	NA
(2-{[2-[icosa-5.8.11.14-tetraenoyloxy]-3-[octadec-9-en-1-yloxy]propyl phosphono]oxy}ethyl)trimethylazanium	2|MS/MS, public match	443|852.61313|8.456	852.61313	8.456	C48 H89 N Na2 O6 S	853.6204	853.6206	-2e-04	-0.23	NA	NA	NA	NA	NA	negative
NA	2|MS/MS, public match	274|840.57549|13.059	840.57549	13.059		841.58276	NA	NA	NA	NA	NA	NA	NA	NA	negative	NA	NA	NA
(2-{[3-(hexadecanoyloxy)-2-[icosa-5.8.11.14-tetraenoyloxy]propyl phosphonato]oxy}ethyl)trimethylazanium	2|MS/MS, public match	796|840.57654|10.521	840.57654	10.521	C48 H82 N3 Na2 O4 P	841.58382	841.58383	-2e-05	-0.02	NA	NA	NA	NA	NA	negative
(2-{[3-[hexadec-9-enoyloxy]-2-[octadec-9-enoyloxy]propyl phosphonato]oxy}ethyl)trimethylazanium	2|MS/MS, public match	930|816.57689|10.896	816.57689	10.896	C44 H85 N Na2 O7 S	817.58416	817.58421	-5e-05	-0.06	NA	NA	NA	NA	NA	negative
(2-{[3-hydroxy-2-tetradecanamidooctadec-4-en-1-yl phosphonato]oxy}ethyl)trimethylazanium	2|MS/MS, public match	542|733.5513|9.155	733.5513	9.155	C40 H75 N6 O4 P	734.55858	734.55874	-0.00016	-0.22	NA	NA	NA	NA	NA	negative
	2|MS/MS, public match	1078|162.05628|4.185	162.05628	4.185	C10 H9 N O4	163.06356	207.05316	-43.9896	-212455.59	NA	NA	NA	NA	NA	negative	exceeds +/-5 ppm error	suspect annotation - carboxylic acid/carbamate	(3-Oxo-2,3-dihydro-4H-1,4-benzoxazin-4-yl)acetic acid
	2|MS/MS, public match	2723|162.05625|1.169	162.05625	1.169	C10 H9 N O4	163.06353	207.05316	-43.98963	-212455.72	NA	NA	NA	NA	NA	negative	exceeds +/-5 ppm error	suspect annotation - carboxylic acid/carbamate	(3-Oxo-2,3-dihydro-4H-1,4-benzoxazin-4-yl)acetic acid
(R)-Pantetheine	2|MS/MS, public match	8783|277.12245|3.981	277.12245	3.981	C11 H22 N2 O4 S	278.12972	278.13003	-3e-04	-1.09	NA	NA	NA	NA	NA	negative
.beta.-Nicotinamide adenine dinucleotide	2|MS/MS, public match	10158|662.10218|2.059	662.10218	2.059	C21 H27 N7 O14 P2	663.10945	663.10912	0.00033	0.5	NA	NA	NA	NA	NA	negative
.beta.-Nicotinamide adenine dinucleotide phosphate	2|MS/MS, public match	847|742.06883|1.25	742.06883	1.25	C21 H28 N7 O17 P3	743.07611	743.07545	0.00066	0.88	NA	NA	NA	NA	NA	negative
.beta.-Nicotinamide adenine dinucleotide, reduced	2|MS/MS, public match	2050|664.11837|3.512	664.11837	3.512	C21 H29 N7 O14 P2	665.12565	665.12477	0.00088	1.32	NA	NA	NA	NA	NA	negative
	2|MS/MS, public match	8107|249.0549|0.703	249.0549	0.703	C8 H14 N2 O5 S	190.04106	250.06234	-60.02128	-240025.26	NA	NA	NA	NA	NA	negative	exceeds +/-5 ppm error	questionable annotation	.gamma.-Glu-Cys
.gamma.-Glu-Cys	2|MS/MS, public match	8108|249.05493|0.703	249.05493	0.703	C8 H14 N2 O5 S	250.0622	250.06234	-0.00014	-0.55	NA	NA	NA	NA	NA	negative
.gamma.-Hydroxybutyric acid	2|MS/MS, public match	8149|103.04025|0.939	103.04025	0.939	C4 H8 O3	104.04753	104.04734	0.00019	1.79	NA	NA	NA	NA	NA	negative
1,2-Di(4Z,7Z,10Z,13Z,16Z,19Z-docosahexaenoyl)-sn-glycero-3-phosphoethanolamine	2|MS/MS, public match	324|834.50934|9.652	834.50934	9.652	C49 H74 N O8 P	835.51661	835.5152	0.00141	1.69	NA	NA	NA	NA	NA	negative
1,2-Dioleoyl-sn-glycero-3-phospho-(1'-myo-inositol)	2|MS/MS, public match	245|861.55102|9.428	861.55102	9.428	C45 H83 O13 P	862.5583	862.55713	0.00117	1.35	NA	NA	NA	NA	NA	negative
	2|MS/MS, public match	563|769.50327|9.861	769.50327	9.861	C42 H78 N O10 P	770.51054	787.53633	-17.02579	-21619.05	NA	NA	NA	NA	NA	negative	exceeds +/-5 ppm error	questionable annotation	1,2-Dioleoyl-sn-glycero-3-phospho-L-serine
	2|MS/MS, public match	724|769.50294|9.616	769.50294	9.616	C42 H78 N O10 P	770.51021	787.53633	-17.02612	-21619.47	NA	NA	NA	NA	NA	negative	exceeds +/-5 ppm error	questionable annotation	1,2-Dioleoyl-sn-glycero-3-phospho-L-serine
	2|MS/MS, public match	322|773.53369|10.275	773.53369	10.275	C42 H82 N O10 P	774.54097	791.56763	-17.02667	-21510.06	NA	NA	NA	NA	NA	negative	exceeds +/-5 ppm error	suspect annotation - NH3	1,2-Distearoyl-sn-glycero-3-phospho-L-serine
	2|MS/MS, public match	527|773.53482|8.651	773.53482	8.651	C42 H82 N O10 P	774.5421	791.56763	-17.02553	-21508.63	NA	NA	NA	NA	NA	negative	exceeds +/-5 ppm error	questionable annotation	1,2-Distearoyl-sn-glycero-3-phospho-L-serine
	2|MS/MS, public match	1283|773.53485|13.032	773.53485	13.032	C42 H82 N O10 P	774.54213	791.56763	-17.02551	-21508.59	NA	NA	NA	NA	NA	negative	exceeds +/-5 ppm error	questionable annotation	1,2-Distearoyl-sn-glycero-3-phospho-L-serine
	2|MS/MS, public match	1338|773.53454|10.335	773.53454	10.335	C42 H82 N O10 P	774.54182	791.56763	-17.02582	-21508.99	NA	NA	NA	NA	NA	negative	exceeds +/-5 ppm error	questionable annotation	1,2-Distearoyl-sn-glycero-3-phospho-L-serine
1-(((2-aminoethoxy)(hydroxy)phosphoryl)oxy)-3-((octadec-7-en-1-yl)oxy)propan-2-yl-hexadec-9-enoate	2|MS/MS, public match	355|700.52945|10.56	700.52945	10.56	C41 H74 N3 Na2 O P	701.53673	701.53649	0.00024	0.34	NA	NA	NA	NA	NA	negative
1-(((2-aminoethoxy)(hydroxy)phosphoryl)oxy)-3-((octadec-7-en-1-yl)oxy)propan-2-yl-hexadec-9-enoate	2|MS/MS, public match	2355|700.5293|10.201	700.5293	10.201	C37 H72 N7 Na O2 S	701.53658	701.53659	-1e-05	-0.02	NA	NA	NA	NA	NA	negative
1-(((2-aminoethoxy)(hydroxy)phosphoryl)oxy)-3-((octadec-9-en-1-yl)oxy)propan-2-yl-octadeca-7.9-dienoate	2|MS/MS, public match	172|726.54513|10.745	726.54513	10.745	C38 H80 N3 Na O4 P2	727.55241	727.55218	0.00023	0.32	NA	NA	NA	NA	NA	negative
1-(((2-aminoethoxy)(hydroxy)phosphoryl)oxy)-3-((octadec-9-en-1-yl)oxy)propan-2-yl-octadeca-7.9-dienoate	2|MS/MS, public match	241|726.54514|10.593	726.54514	10.593	C41 H79 N Na2 O4 S	727.55241	727.55252	-0.00011	-0.15	NA	NA	NA	NA	NA	negative
1-(((2-aminoethoxy)(hydroxy)phosphoryl)oxy)-3-((octadec-9-en-1-yl)oxy)propan-2-yl-octadeca-7.9-dienoate	2|MS/MS, public match	887|726.54524|12.858	726.54524	12.858	C41 H79 N Na2 O4 S	727.55252	727.55252	0	0	NA	NA	NA	NA	NA	negative
1-(((2-aminoethoxy)(hydroxy)phosphoryl)oxy)-3-(oleoyloxy)propan-2-yl-tetracosa-9.11.13.15-tetraenoate	2|MS/MS, public match	8157|820.58711|12.859	820.58711	12.859	C47 H85 N Na2 O5 S	821.59438	821.59438	0	0	NA	NA	NA	NA	NA	negative
1-(1Z-Octadecenyl)-2-(4Z,7Z,10Z,13Z,16Z,19Z-docosahexaenoyl)-sn-glycero-3-phosphoethanolamine	2|MS/MS, public match	134|774.54469|10.489	774.54469	10.489	C45 H78 N O7 P	775.55197	775.55159	0.00038	0.49	NA	NA	NA	NA	NA	negative
1-(1Z-Octadecenyl)-2-(9Z-octadecenoyl)-sn-glycero-3-phosphoethanolamine	2|MS/MS, public match	220|728.56094|8.633	728.56094	8.633	C41 H80 N O7 P	729.56822	729.56724	0.00098	1.34	NA	NA	NA	NA	NA	negative
1-(1Z-Octadecenyl)-2-(9Z-octadecenoyl)-sn-glycero-3-phosphoethanolamine	2|MS/MS, public match	874|728.5609|13.053	728.5609	13.053	C41 H80 N O7 P	729.56817	729.56724	0.00093	1.28	NA	NA	NA	NA	NA	negative
	2|MS/MS, public match	1420|135.03142|2.555	135.03142	2.555	C13 H11 Br N4 O S	136.0387	349.98369	-213.94499	-611299.89	NA	NA	NA	NA	NA	negative	exceeds +/-5 ppm error	questionable annotation	1-(4-Bromophenyl)-2-(9H-purin-6-ylsulfanyl)ethanol
1-Myristoyl-2-hydroxy-sn-glycero-3-phosphoethanolamine	2|MS/MS, public match	10823|424.24683|6.93	424.24683	6.93	C19 H40 N O7 P	425.2541	425.25424	-0.00014	-0.32	NA	NA	NA	NA	NA	negative
1-Oleoyl-2-hydroxy-sn-glycero-3-phospho-(1'-rac-glycerol)	2|MS/MS, public match	637|509.28858|7.349	509.28858	7.349	C24 H47 O9 P	510.29585	510.29577	8e-05	0.16	NA	NA	NA	NA	NA	negative
	2|MS/MS, public match	2411|556.3182|7.616	556.3182	7.616	C26 H52 N O7 P	557.32548	521.34814	35.97734	69008.28	NA	NA	NA	NA	NA	negative	exceeds +/-5 ppm error	questionable annotation	1-Oleoyl-sn-glycero-3-phosphocholine
1-Oleoyl-sn-glycero-3-phosphoethanolamine	2|MS/MS, public match	191|478.29383|7.607	478.29383	7.607	C23 H46 N O7 P	479.30111	479.30119	-8e-05	-0.16	NA	NA	NA	NA	NA	negative
1-Oleoyl-sn-glycero-3-phosphoethanolamine	2|MS/MS, public match	4026|478.29387|12.993	478.29387	12.993	C23 H46 N O7 P	479.30114	479.30119	-5e-05	-0.09	NA	NA	NA	NA	NA	negative
1-Palmitoyl-2-hydroxy-sn-glycero-3-phospho-(1'-rac-glycerol)	2|MS/MS, public match	1565|483.27281|7.271	483.27281	7.271	C22 H45 O9 P	484.28009	484.28012	-3e-05	-0.07	NA	NA	NA	NA	NA	negative
1-Palmitoyl-2-hydroxy-sn-glycero-3-phosphoethanolamine	2|MS/MS, public match	394|452.2782|7.464	452.2782	7.464	C21 H44 N O7 P	453.28548	453.28554	-6e-05	-0.13	NA	NA	NA	NA	NA	negative
1-Palmitoyl-2-hydroxy-sn-glycero-3-phosphoethanolamine	2|MS/MS, public match	1330|452.27825|7.382	452.27825	7.382	C21 H44 N O7 P	453.28553	453.28554	-1e-05	-0.03	NA	NA	NA	NA	NA	negative
1-Palmitoyl-2-oleoyl-phosphatidylglycerol	2|MS/MS, public match	59|747.51859|10.276	747.51859	10.276	C40 H77 O10 P	748.52587	748.52543	0.00043	0.58	NA	NA	NA	NA	NA	negative
1-Palmitoyl-2-oleoyl-phosphatidylglycerol	2|MS/MS, public match	114|747.51922|8.471	747.51922	8.471	C40 H77 O10 P	748.5265	748.52543	0.00106	1.42	NA	NA	NA	NA	NA	negative
1-Palmitoyl-2-oleoyl-phosphatidylglycerol	2|MS/MS, public match	149|747.51928|8.835	747.51928	8.835	C40 H77 O10 P	748.52655	748.52543	0.00112	1.49	NA	NA	NA	NA	NA	negative
1-Palmitoyl-2-oleoyl-phosphatidylglycerol	2|MS/MS, public match	293|747.51929|13.049	747.51929	13.049	C40 H77 O10 P	748.52657	748.52543	0.00114	1.52	NA	NA	NA	NA	NA	negative
1-Stearoyl-2-arachidonoyl-sn-glycero-3-phosphoserine	2|MS/MS, public match	36|810.53029|8.796	810.53029	8.796	C44 H78 N O10 P	811.53757	811.53633	0.00124	1.52	NA	NA	NA	NA	NA	negative
1-Stearoyl-2-arachidonoyl-sn-glycero-3-phosphoserine	2|MS/MS, public match	221|810.53057|13.064	810.53057	13.064	C44 H78 N O10 P	811.53785	811.53633	0.00151	1.86	NA	NA	NA	NA	NA	negative
1-Stearoyl-2-arachidonoyl-sn-glycero-3-phosphoserine	2|MS/MS, public match	1558|810.52974|10.283	810.52974	10.283	C44 H78 N O10 P	811.53702	811.53633	0.00069	0.85	NA	NA	NA	NA	NA	negative
1-Stearoyl-2-hydroxy-sn-glycero-3-phosphate	2|MS/MS, public match	7425|437.26731|8.116	437.26731	8.116	C21 H43 O7 P	438.27459	438.27464	-5e-05	-0.12	NA	NA	NA	NA	NA	negative
	2|MS/MS, public match	1950|558.33357|8.004	558.33357	8.004	C26 H54 N O7 P	559.34085	523.36379	35.97706	68741.97	NA	NA	NA	NA	NA	negative	exceeds +/-5 ppm error	questionable annotation	1-Stearoyl-2-hydroxy-sn-glycero-3-phosphocholine
	2|MS/MS, public match	5067|568.36278|8.006	568.36278	8.006	C26 H54 N O7 P	569.37006	523.36379	46.00627	87904.95	NA	NA	NA	NA	NA	negative	exceeds +/-5 ppm error	questionable annotation	1-Stearoyl-2-hydroxy-sn-glycero-3-phosphocholine
1-Stearoyl-2-hydroxy-sn-glycero-3-phosphoethanolamine	2|MS/MS, public match	70|480.30946|7.902	480.30946	7.902	C23 H48 N O7 P	481.31674	481.31684	-1e-04	-0.21	NA	NA	NA	NA	NA	negative
	2|MS/MS, public match	781|961.6272|7.903	961.6272	7.903	C23 H48 N O7 P	962.63448	481.31684	481.31764	1000001.66	NA	NA	NA	NA	NA	negative	exceeds +/-5 ppm error	suspect [2M] species	1-Stearoyl-2-hydroxy-sn-glycero-3-phosphoethanolamine
1-Stearoyl-2-hydroxy-sn-glycero-3-phosphoethanolamine	2|MS/MS, public match	1432|480.3095|7.824	480.3095	7.824	C23 H48 N O7 P	481.31677	481.31684	-7e-05	-0.14	NA	NA	NA	NA	NA	negative
1-Stearoyl-2-linoleoyl-sn-glycero-3-phospho-L-serine	2|MS/MS, public match	2039|786.53055|10.282	786.53055	10.282	C42 H78 N O10 P	787.53783	787.53633	0.0015	1.9	NA	NA	NA	NA	NA	negative
13-(Dodecan-2-yl)-6-(1-hydroxyethyl)-3-(hydroxymethyl)-12-methyl-9-(propan-2-yl)-1-oxa-4,7,10-triazacyclotridecane-2,5,8,11-tetrone	2|MS/MS, public match	3341|540.36731|7.655	540.36731	7.655	C28 H51 N3 O7	541.37459	541.3727	0.00189	3.48	NA	NA	NA	NA	NA	negative
2,6-Dioxo-4-piperidinecarboxylic acid	2|MS/MS, public match	3517|156.0305|0.744	156.0305	0.744	C6 H7 N O4	157.03777	157.03751	0.00026	1.68	NA	NA	NA	NA	NA	negative
2-Arachidonoyl-1-palmitoyl-sn-glycero-3-phosphoethanolamine	2|MS/MS, public match	223|738.50909|10.018	738.50909	10.018	C41 H74 N O8 P	739.51636	739.5152	0.00116	1.57	NA	NA	NA	NA	NA	negative
2-Docosahexaenoyl-1-stearoyl-sn-glycero-3-phosphoethanolamine	2|MS/MS, public match	19|790.54|10.297	790.54	10.297	C45 H78 N O8 P	791.54727	791.5465	0.00076	0.96	NA	NA	NA	NA	NA	negative
2-Docosahexaenoyl-1-stearoyl-sn-glycero-3-phosphoserine	2|MS/MS, public match	16|834.53053|8.214	834.53053	8.214	C46 H78 N O10 P	835.5378	835.53633	0.00147	1.76	NA	NA	NA	NA	NA	negative
2-Docosahexaenoyl-1-stearoyl-sn-glycero-3-phosphoserine	2|MS/MS, public match	34|834.53023|13.06	834.53023	13.06	C46 H78 N O10 P	835.53751	835.53633	0.00117	1.41	NA	NA	NA	NA	NA	negative
2-Docosahexaenoyl-1-stearoyl-sn-glycero-3-phosphoserine	2|MS/MS, public match	90|834.53005|10.288	834.53005	10.288	C46 H78 N O10 P	835.53733	835.53633	0.001	1.19	NA	NA	NA	NA	NA	negative
2-Docosahexaenoyl-1-stearoyl-sn-glycero-3-phosphoserine	2|MS/MS, public match	177|834.53054|6.483	834.53054	6.483	C46 H78 N O10 P	835.53782	835.53633	0.00148	1.78	NA	NA	NA	NA	NA	negative
2-Docosahexaenoyl-1-stearoyl-sn-glycero-3-phosphoserine	2|MS/MS, public match	461|834.53003|10.499	834.53003	10.499	C46 H78 N O10 P	835.53731	835.53633	0.00097	1.17	NA	NA	NA	NA	NA	negative
	2|MS/MS, public match	2108|193.05068|6.031	193.05068	6.031	C16 H20 O9	194.05795	356.11073	-162.05278	-455062.89	NA	NA	NA	NA	NA	negative	exceeds +/-5 ppm error	suspect annotation - hexose	2-Glucosyloxy-4-methoxycinnamic acid
2-Oleoyl-1-palmitoyl-sn-glycero-3-phosphoserine	2|MS/MS, public match	1574|760.51454|13.062	760.51454	13.062	C40 H76 N O10 P	761.52181	761.52068	0.00113	1.48	NA	NA	NA	NA	NA	negative
2-Oleoyl-1-stearoyl-sn-glycero-3-phosphoserine	2|MS/MS, public match	153|788.54593|13.052	788.54593	13.052	C42 H80 N O10 P	789.5532	789.55198	0.00122	1.55	NA	NA	NA	NA	NA	negative
	2|MS/MS, public match	4564|144.0457|4.618	144.0457	4.618	C18 H14 N2 O3	145.05297	306.10044	-161.04747	-526126.22	NA	NA	NA	NA	NA	negative	exceeds +/-5 ppm error	questionable annotation	2-[4-(Acetylamino)phenyl]-4-quinolinecarboxylic acid
2-amino-3-({[3-[hexadec-9-enoyloxy]-2-[octadec-11-enoyloxy]propoxy](hydroxy)phosphoryl}oxy)propanoic acid	2|MS/MS, public match	6234|758.498|10.284	758.498	10.284	C33 H74 N7 O8 P S	759.50527	759.50572	-0.00044	-0.59	NA	NA	NA	NA	NA	negative
2-amino-3-({hydroxy[2-[icosa-5.8.11-trienoyloxy]-3-(octadecanoyloxy)propoxy]phosphoryl}oxy)propanoic acid	2|MS/MS, public match	671|812.54549|9.947	812.54549	9.947	C38 H84 N5 Na2 O4 P3	813.55276	813.55315	-0.00039	-0.48	NA	NA	NA	NA	NA	negative
2-amino-3-[hydroxy-[2-hydroxy-3-[octadec-9-enoyl]oxypropoxy]phosphoryl]oxypropanoic acid	2|MS/MS, public match	1440|522.28396|7.172	522.28396	7.172	C23 H43 N5 Na O5 P	523.29123	523.28995	0.00128	2.45	NA	NA	NA	NA	NA	negative
2-amino-3-[hydroxy-[2-hydroxy-3-[octadec-9-enoyl]oxypropoxy]phosphoryl]oxypropanoic acid	2|MS/MS, public match	1650|522.28393|7.241	522.28393	7.241	C26 H41 N3 O8	523.2912	523.28937	0.00184	3.51	NA	NA	NA	NA	NA	negative
	2|MS/MS, public match	3029|161.02467|5.351	161.02467	5.351	C14 H11 Cl N2 O3	162.03194	290.04582	-128.01388	-441357.43	NA	NA	NA	NA	NA	negative	exceeds +/-5 ppm error	questionable annotation	2-{2-[(4-Chloro-2-pyridinyl)amino]-2-oxoethyl}benzoic acid
	2|MS/MS, public match	1602|325.21693|8.694	325.21693	8.694	C22 H32 O3	326.22421	344.23514	-18.01094	-52321.61	NA	NA	NA	NA	NA	negative	exceeds +/-5 ppm error	questionable annotation	20-Hydroxy-4Z,7Z,10Z,13Z,16Z,18E-docosahexaenoic acid
3,5-Di-tert-butyl-4-hydroxybenzoic acid	2|MS/MS, public match	9857|249.14942|7.359	249.14942	7.359	C15 H22 O3	250.1567	250.15689	-2e-04	-0.79	NA	NA	NA	NA	NA	negative
3,6-Ditert-butyl-1,2-benzenediol	2|MS/MS, public match	1842|221.15479|7.947	221.15479	7.947	C14 H22 O2	222.16206	222.16198	8e-05	0.38	NA	NA	NA	NA	NA	negative
	2|MS/MS, public match	2912|206.04583|1.171	206.04583	1.171	C10 H12 N2 O4	207.05314	224.07971	-17.02657	-75984.43	NA	NA	NA	NA	NA	negative	exceeds +/-5 ppm error	suspect annotation - NH3	3-Hydroxykynurenine
	2|MS/MS, public match	8734|146.02497|1.17	146.02497	1.17	C10 H12 N2 O4	147.03198	224.07971	-77.04772	-343840.7	NA	NA	NA	NA	NA	negative	exceeds +/-5 ppm error	questionable annotation	3-Hydroxykynurenine
3-Hydroxyoctadecanoic acid	2|MS/MS, public match	1405|299.25893|8.088	299.25893	8.088	C18 H36 O3	300.26621	300.26644	-0.00024	-0.79	NA	NA	NA	NA	NA	negative
3-[5-(4-Chlorophenyl)-2-furyl]propanoic acid	2|MS/MS, public match	10236|249.03206|5.135	249.03206	5.135	C13 H11 Cl O3	250.03934	250.03967	-0.00033	-1.33	NA	NA	NA	NA	NA	negative
4-(2-Hydroxyethyl)piperazine-1-ethanesulfonic acid	2|MS/MS, public match	7141|237.09141|1.628	237.09141	1.628	C8 H18 N2 O4 S	238.09869	238.09873	-4e-05	-0.16	NA	NA	NA	NA	NA	negative
4-Oxohexanoic acid	2|MS/MS, public match	2334|129.05599|3.565	129.05599	3.565	C6 H10 O3	130.06327	130.06299	0.00027	2.09	NA	NA	NA	NA	NA	negative
	2|MS/MS, public match	5220|296.09989|3.608	296.09989	3.608	C10 H13 N5 O3	297.10717	251.10184	46.00533	183213.84	NA	NA	NA	NA	NA	negative	exceeds +/-5 ppm error	suspect annotation + carboxylic acid	5'-Deoxyadenosine
5-Aminoimidazole-4-carboxamide-1-.beta.D-ribofuranosyl 5'-monophosphate	2|MS/MS, public match	2844|337.0551|0.893	337.0551	0.893	C9 H15 N4 O8 P	338.06238	338.06275	-0.00037	-1.1	NA	NA	NA	NA	NA	negative
5Z,11Z,14Z-Eicosatrienoic acid	2|MS/MS, public match	206|305.2485|9.151	305.2485	9.151	C20 H34 O2	306.25578	306.25588	-1e-04	-0.34	NA	NA	NA	NA	NA	negative
	2|MS/MS, public match	3629|565.17644|2.976	565.17644	2.976	C10 H13 N5 O5	566.18374	283.09167	283.09207	1000001.44	NA	NA	NA	NA	NA	negative	exceeds +/-5 ppm error	suspect [2M] species	8-Hydroxy-2'-deoxyguanosine
	2|MS/MS, public match	6039|318.0607|2.977	318.0607	2.977	C10 H13 N5 O5	319.06798	283.09167	35.97631	127083.61	NA	NA	NA	NA	NA	negative	exceeds +/-5 ppm error	questionable annotation	8-Hydroxy-2'-deoxyguanosine
997-55-7	2|MS/MS, public match	2013|174.04095|1.036	174.04095	1.036	C6 H9 N O5	175.04823	175.04807	0.00015	0.88	NA	NA	NA	NA	NA	negative
Acetyl-L-threonine	2|MS/MS, public match	2469|160.06174|0.883	160.06174	0.883	C6 H11 N O4	161.06902	161.06881	0.00021	1.29	NA	NA	NA	NA	NA	negative
Adenine	2|MS/MS, public match	375|134.0474|3.534	134.0474	3.534	C5 H5 N5	135.05468	135.0545	0.00018	1.37	InChI=1S/C5H5N5/c6-4-3-5(9-1-7-3)10-2-8-4/h1-2H,(H3,6,7,8,9,10)	GFFGJBXGBJISGV-UHFFFAOYSA-N	190	C00147	HMDB0000034	negative
Adenine	2|MS/MS, public match	408|134.0474|3.427	134.0474	3.427	C5 H5 N5	135.05467	135.0545	0.00018	1.31	InChI=1S/C5H5N5/c6-4-3-5(9-1-7-3)10-2-8-4/h1-2H,(H3,6,7,8,9,10)	GFFGJBXGBJISGV-UHFFFAOYSA-N	190	C00147	HMDB0000034	negative
Adenine	2|MS/MS, public match	3123|134.04747|3.695	134.04747	3.695	C5 H5 N5	135.05475	135.0545	0.00025	1.86	InChI=1S/C5H5N5/c6-4-3-5(9-1-7-3)10-2-8-4/h1-2H,(H3,6,7,8,9,10)	GFFGJBXGBJISGV-UHFFFAOYSA-N	190	C00147	HMDB0000034	negative
Adenosine 2',3'-cyclic phosphate	2|MS/MS, public match	3982|328.04485|3.514	328.04485	3.514	C10 H12 N5 O6 P	329.05213	329.05252	-0.00039	-1.19	InChI=1S/C10H12N5O6P/c11-8-5-9(13-2-12-8)15(3-14-5)10-7-6(4(1-16)19-10)20-22(17,18)21-7/h2-4,6-7,10,16H,1H2,(H,17,18)(H2,11,12,13)	KMYWVDDIPVNLME-UHFFFAOYSA-N	2024	C02353	HMDB0011616	negative
	2|MS/MS, public match	2566|346.05531|1.999	346.05531	1.999	C10 H14 N5 O10 P S	347.06259	427.0199	-79.95731	-187244.93	NA	NA	NA	NA	NA	negative	exceeds +/-5 ppm error	questionable annotation	Adenosine 5'-phosphosulfate
	2|MS/MS, public match	2708|444.02318|1.034	444.02318	1.034	C10 H14 N5 O10 P S	445.03077	427.0199	18.01087	42178.05	NA	NA	NA	NA	NA	negative	exceeds +/-5 ppm error	questionable annotation	Adenosine 5'-phosphosulfate
Adenosine-5'-diphosphate	2|MS/MS, public match	1020|426.02197|1.314	426.02197	1.314	C10 H15 N5 O10 P2	427.02924	427.02941	-0.00017	-0.4	InChI=1S/C10H15N5O10P2/c11-8-5-9(13-2-12-8)15(3-14-5)10-7(17)6(16)4(24-10)1-23-27(21,22)25-26(18,19)20/h2-4,6-7,10,16-17H,1H2,(H,21,22)(H2,11,12,13)(H2,18,19,20)/t4-,6-,7-,10-/m1/s1	XTWYTFMLZFPYCI-KQYNXXCUSA-N	6022	C00008	HMDB0001341	negative
	2|MS/MS, public match	11138|540.09909|3.571	540.09909	3.571	C14 H18 N5 O11 P	481.08467	463.07404	18.01063	38893.62	NA	NA	NA	NA	NA	negative	exceeds +/-5 ppm error	suspect annotation + H2O	Adenylosuccinic acid
Arachidonic acid	2|MS/MS, public match	8|303.23368|8.879	303.23368	8.879	C20 H32 O2	304.24096	304.24023	0.00073	2.39	NA	NA	NA	NA	NA	negative
Asp-Leu	2|MS/MS, public match	5297|245.11419|2.817	245.11419	2.817	C10 H18 N2 O5	246.12149	246.12157	-8e-05	-0.32	NA	NA	NA	NA	NA	negative
Asp-Val	2|MS/MS, public match	2816|231.0986|0.962	231.0986	0.962	C9 H16 N2 O5	232.10588	232.10592	-4e-05	-0.17	NA	NA	NA	NA	NA	negative
	2|MS/MS, public match	2897|119.05043|1.051	119.05043	1.051	C18 H18 O2	120.05771	266.13068	-146.07297	-548876.87	NA	NA	NA	NA	NA	negative	exceeds +/-5 ppm error	questionable annotation	Conocarpan
Cytidine 5'-diphosphate ethanolamine	2|MS/MS, public match	1043|445.05306|0.517	445.05306	0.517	C11 H20 N4 O11 P2	446.06033	446.06038	-5e-05	-0.11	NA	NA	NA	NA	NA	negative
Dinaphtho[2,1-d:1,2-f][1,3,2]dioxaphosphepin-4-ol 4-oxide	2|MS/MS, public match	1567|347.04679|1.354	347.04679	1.354	C20 H13 O4 P	348.05412	348.05515	-0.00103	-2.96	NA	NA	NA	NA	NA	negative
Dodecylbenzenesulfonic acid	2|MS/MS, public match	193|325.1839|7.442	325.1839	7.442	C18 H30 O3 S	326.19118	326.19157	-0.00039	-1.2	NA	NA	NA	NA	NA	negative
Eicosanoic acid	2|MS/MS, public match	2014|311.29538|9.91	311.29538	9.91	C20 H40 O2	312.30266	312.30283	-0.00017	-0.55	NA	NA	NA	NA	NA	negative
Ethyl myristate	2|MS/MS, public match	81|255.23259|9.085	255.23259	9.085	C16 H32 O2	256.23987	256.24023	-0.00036	-1.41	NA	NA	NA	NA	NA	negative
Ethyl myristate	2|MS/MS, public match	83|255.23276|9.28	255.23276	9.28	C16 H32 O2	256.24004	256.24023	-2e-04	-0.76	NA	NA	NA	NA	NA	negative
Fumaric acid	2|MS/MS, public match	1418|115.0039|0.659	115.0039	0.659	C4 H4 O4	116.01095	116.01096	-1e-05	-0.11	NA	NA	NA	NA	NA	negative
Glu-Ala	2|MS/MS, public match	1463|217.08306|0.778	217.08306	0.778	C8 H14 N2 O5	218.09034	218.09027	6e-05	0.29	NA	NA	NA	NA	NA	negative
Glutamic acid	2|MS/MS, public match	2677|146.04611|0.635	146.04611	0.635	C5 H9 N O4	147.05338	147.05316	0.00022	1.53	InChI=1S/C5H9NO4/c6-3(5(9)10)1-2-4(7)8/h3H,1-2,6H2,(H,7,8)(H,9,10)/t3-/m0/s1	WHUUTDBJXJRKMK-VKHMYHEASA-N	33032	C00025	HMDB0000148	negative
Glutamic acid	2|MS/MS, public match	3693|146.04608|1.307	146.04608	1.307	C5 H9 N O4	147.05336	147.05316	2e-04	1.35	InChI=1S/C5H9NO4/c6-3(5(9)10)1-2-4(7)8/h3H,1-2,6H2,(H,7,8)(H,9,10)/t3-/m0/s1	WHUUTDBJXJRKMK-VKHMYHEASA-N	33032	C00025	HMDB0000148	negative
Inosine	2|MS/MS, public match	28|267.07312|2.556	267.07312	2.556	C10 H12 N4 O5	268.0804	268.08077	-0.00037	-1.38	InChI=1S/C10H12N4O5/c15-1-4-6(16)7(17)10(19-4)14-3-13-5-8(14)11-2-12-9(5)18/h2-4,6-7,10,15-17H,1H2,(H,11,12,18)/t4-,6-,7-,10-/m1/s1	UGQMRVRMYYASKQ-KQYNXXCUSA-N	135398641	C00294	HMDB0000195	negative
	2|MS/MS, public match	105|535.15465|2.556	535.15465	2.556	C10 H12 N4 O5	536.16192	268.08077	268.08115	1000001.44	InChI=1S/C10H12N4O5/c15-1-4-6(16)7(17)10(19-4)14-3-13-5-8(14)11-2-12-9(5)18/h2-4,6-7,10,15-17H,1H2,(H,11,12,18)/t4-,6-,7-,10-/m1/s1	UGQMRVRMYYASKQ-KQYNXXCUSA-N	135398641	C00294	HMDB0000195	negative	exceeds +/-5 ppm error	suspect [2M] species	Inosine
	2|MS/MS, public match	3434|695.08747|1.066	695.08747	1.066	C10 H13 N4 O8 P	696.09475	348.0471	348.04765	1000001.58	InChI=1S/C10H13N4O8P/c15-6-4(1-21-23(18,19)20)22-10(7(6)16)14-3-13-5-8(14)11-2-12-9(5)17/h2-4,6-7,10,15-16H,1H2,(H,11,12,17)(H2,18,19,20)/t4-,6-,7-,10-/m1/s1	GRSZFWQUAKGDAV-KQYNXXCUSA-N	135398640	C00130	HMDB0000175	negative	exceeds +/-5 ppm error	suspect [2M] species	Inosine 5'-monophosphate
	2|MS/MS, public match	11908|190.05106|4.621	190.05106	4.621	C13 H15 N O3	191.05834	233.10519	-42.04685	-180377.17	NA	NA	NA	NA	NA	negative	exceeds +/-5 ppm error	questionable annotation	Isopropyl 5-hydroxy-2-methyl-1H-indole-3-carboxylate
L-.gamma.-Glutamyl-L-glutamic acid	2|MS/MS, public match	1532|275.08814|0.646	275.08814	0.646	C10 H16 N2 O7	276.09542	276.09575	-0.00033	-1.2	NA	NA	NA	NA	NA	negative
L-2-Hydroxyglutaric acid	2|MS/MS, public match	534|147.03016|0.748	147.03016	0.748	C5 H8 O5	148.03743	148.03717	0.00026	1.77	NA	NA	NA	NA	NA	negative
L-2-Hydroxyglutaric acid	2|MS/MS, public match	535|147.03015|0.864	147.03015	0.864	C5 H8 O5	148.03743	148.03717	0.00025	1.71	NA	NA	NA	NA	NA	negative
L-Cysteine-glutathione disulfide	2|MS/MS, public match	2730|425.08051|0.53	425.08051	0.53	C13 H22 N4 O8 S2	426.08779	426.0879	-0.00012	-0.28	NA	NA	NA	NA	NA	negative
	2|MS/MS, public match	7149|304.06094|0.788	304.06094	0.788	C13 H22 N4 O8 S2	305.06786	426.0879	-121.02004	-284025.99	NA	NA	NA	NA	NA	negative	exceeds +/-5 ppm error	questionable annotation	L-Cysteine-glutathione disulfide
	2|MS/MS, public match	691|272.08843|0.734	272.08843	0.734	C10 H17 N3 O6 S	273.09573	307.08381	-33.98808	-110680.14	NA	NA	NA	NA	NA	negative	exceeds +/-5 ppm error	questionable annotation	L-Glutathione, reduced
L-Glutathione, reduced	2|MS/MS, public match	6463|306.07627|3.527	306.07627	3.527	C10 H17 N3 O6 S	307.08355	307.08381	-0.00026	-0.84	NA	NA	NA	NA	NA	negative
L-Tryptophan	2|MS/MS, public match	981|429.15401|3.805	429.15401	3.805	C19 H22 N6 O6	430.16128	430.16008	0.0012	2.79	NA	NA	NA	NA	NA	negative
Laurylsulfuric acid	2|MS/MS, public match	378|265.14752|6.922	265.14752	6.922	C12 H26 O4 S	266.1548	266.15518	-0.00038	-1.43	NA	NA	NA	NA	NA	negative
Laurylsulfuric acid	2|MS/MS, public match	7273|265.14762|12.926	265.14762	12.926	C12 H26 O4 S	266.1549	266.15518	-0.00028	-1.06	NA	NA	NA	NA	NA	negative
	2|MS/MS, public match	2549|289.01773|0.618	289.01773	0.618	C6 H11 K N4 O7	290.025	290.02648	-0.00148	-5.09	NA	NA	NA	NA	NA	negative	exceeds +/-5 ppm error	questionable annotation	MalicAcid
Massbank:AU241162 Tetradecylsulfate|1-Tetradecanol, hydrogen sulfate|tetradecyl hydrogen sulfate	2|MS/MS, public match	853|293.17916|7.409	293.17916	7.409	C14 H30 O4 S	294.18643	294.18648	-5e-05	-0.16	NA	NA	NA	NA	NA	negative
Massbank:EA065362 2-Naphthalenesulfonic acid|2-naphthalenesulfonic acid	2|MS/MS, public match	7399|207.01208|4.761	207.01208	4.761	C10 H8 O3 S	208.01935	208.01941	-6e-05	-0.29	NA	NA	NA	NA	NA	negative
Massbank:EQ310956 Dinoterb|2-tert-butyl-4,6-dinitro-phenol|Phenol, 2-(1,1-dimethylethyl)-4,6-dinitro-	2|MS/MS, public match	1575|239.06733|8.063	239.06733	8.063	C7 H14 N4 Na O2 P	240.07461	240.07521	-6e-04	-2.48	NA	NA	NA	NA	NA	negative
NA	2|MS/MS, public match	10414|840.54032|7.356	840.54032	7.356		841.5476	NA	NA	NA	NA	NA	NA	NA	NA	negative	NA	NA	NA
Massbank:LQA00058 PC(16:0e/14-HDoHE)	2|MS/MS, public match	2009|866.59273|9.839	866.59273	9.839	C38 H88 N9 Na O5 P2 S	867.60042	867.60021	0.00021	0.24	NA	NA	NA	NA	NA	negative
Massbank:LQA00101 PC(16:1e/14,15-EET)	2|MS/MS, public match	1624|840.57541|10.302	840.57541	10.302	C44 H83 Cl2 N7 Na2 O	841.58269	841.58315	-0.00047	-0.55	NA	NA	NA	NA	NA	negative
Massbank:LQA00151 PC(18:1e/16,17-EpDPE)	2|MS/MS, public match	4|892.60817|8.494	892.60817	8.494	C52 H86 N3 Na2 O4 P	893.61545	893.61513	0.00032	0.35	NA	NA	NA	NA	NA	negative
NA	2|MS/MS, public match	6|892.60829|8.655	892.60829	8.655		893.61557	NA	NA	NA	NA	NA	NA	NA	NA	negative	NA	NA	NA
Massbank:LQA00167 PC(18:2e/12-HETE)	2|MS/MS, public match	2798|866.59221|10.919	866.59221	10.919	C51 H87 N3 O2 P2 S	867.59949	867.59942	7e-05	0.07	NA	NA	NA	NA	NA	negative
Massbank:LQB00008 Cer[AS] d34:1	2|MS/MS, public match	4139|612.52137|9.796	612.52137	9.796	C36 H71 N O6	613.52865	613.52814	0.00051	0.83	NA	NA	NA	NA	NA	negative
Massbank:LQB00008 Cer[AS] d34:1	2|MS/MS, public match	4140|612.52142|9.797	612.52142	9.797	C34 H67 N O4	553.50756	553.50701	0.00055	0.99	NA	NA	NA	NA	NA	negative
NA	2|MS/MS, public match	2833|724.64679|10.961	724.64679	10.961		725.65406	NA	NA	NA	NA	NA	NA	NA	NA	negative	NA	NA	NA
NA	2|MS/MS, public match	2034|722.63127|10.997	722.63127	10.997		663.6174	NA	NA	NA	NA	NA	NA	NA	NA	negative	NA	NA	NA
NA	2|MS/MS, public match	2035|722.63101|10.961	722.63101	10.961		723.63829	NA	NA	NA	NA	NA	NA	NA	NA	negative	NA	NA	NA
Massbank:LQB00018 Cer[NP] t40:0	2|MS/MS, public match	9365|698.63114|10.964	698.63114	10.964	C37 H82 N9 O P	699.63831	699.63799	0.00031	0.45	NA	NA	NA	NA	NA	negative
Massbank:LQB00036 Cer[NS] d37:1	2|MS/MS, public match	4843|638.57349|10.896	638.57349	10.896	C34 H74 N9 P	639.58076	639.58048	0.00028	0.44	NA	NA	NA	NA	NA	negative
NA	2|MS/MS, public match	4739|680.61999|10.988	680.61999	10.988		681.62729	NA	NA	NA	NA	NA	NA	NA	NA	negative	NA	NA	NA
NA	2|MS/MS, public match	14703|704.62054|10.82	704.62054	10.82		705.62782	NA	NA	NA	NA	NA	NA	NA	NA	negative	NA	NA	NA
Massbank:LQB00053 Cer[NS] d43:2	2|MS/MS, public match	2425|720.65184|11.195	720.65184	11.195	C40 H85 N3 Na P	661.63798	661.63788	1e-04	0.15	NA	NA	NA	NA	NA	negative
Massbank:LQB00053 Cer[NS] d43:2	2|MS/MS, public match	2426|720.65184|11.205	720.65184	11.205	C42 H89 N3 Na O2 P	721.65912	721.65901	0.00011	0.15	NA	NA	NA	NA	NA	negative
Massbank:LQB00099 PC 32:1	2|MS/MS, public match	80|790.56134|7.911	790.56134	7.911	C37 H80 N9 Na2 O2 P S	791.56862	791.56887	-0.00025	-0.32	NA	NA	NA	NA	NA	negative
Massbank:LQB00099 PC 32:1	2|MS/MS, public match	439|790.56111|10.714	790.56111	10.714	C48 H82 N Na O2 S2	791.56838	791.56847	-8e-05	-0.11	NA	NA	NA	NA	NA	negative
Massbank:LQB00103 PC 34:0	2|MS/MS, public match	730|820.60814|9.56	820.60814	9.56	C50 H88 N Na O2 S2	821.61542	821.61542	0	0	NA	NA	NA	NA	NA	negative
Massbank:LQB00115 PC 38:5	2|MS/MS, public match	430|866.59217|13.06	866.59217	13.06	C51 H87 N3 O2 P2 S	867.59945	867.59942	3e-05	0.03	NA	NA	NA	NA	NA	negative
NA	2|MS/MS, public match	49|894.61494|8.741	894.61494	8.741		895.62222	NA	NA	NA	NA	NA	NA	NA	NA	negative	NA	NA	NA
Massbank:LQB00185 PE 34:2	2|MS/MS, public match	424|714.50885|10.052	714.50885	10.052	C40 H70 N5 O4 P	715.51612	715.51654	-0.00042	-0.58	NA	NA	NA	NA	NA	negative
Massbank:LQB00195 PE 36:1	2|MS/MS, public match	412|744.55601|12.996	744.55601	12.996	C42 H76 N5 O4 P	745.56327	745.56349	-0.00022	-0.3	NA	NA	NA	NA	NA	negative
Massbank:LQB00203 PE 40:4	2|MS/MS, public match	613|794.57116|10.765	794.57116	10.765	C40 H79 N9 O3 P2	795.57842	795.57811	0.00031	0.39	NA	NA	NA	NA	NA	negative
NA	2|MS/MS, public match	283|745.50373|10.278	745.50373	10.278		746.51101	NA	NA	NA	NA	NA	NA	NA	NA	negative	NA	NA	NA
NA	2|MS/MS, public match	751|745.50318|9.93	745.50318	9.93		746.51046	NA	NA	NA	NA	NA	NA	NA	NA	negative	NA	NA	NA
NA	2|MS/MS, public match	6508|763.51168|10.277	763.51168	10.277		764.52146	NA	NA	NA	NA	NA	NA	NA	NA	negative	NA	NA	NA
NA	2|MS/MS, public match	1716|773.52624|9.835	773.52624	9.835		774.53352	NA	NA	NA	NA	NA	NA	NA	NA	negative	NA	NA	NA
Massbank:LQB00268 PG 40:6	2|MS/MS, public match	522|821.53485|9.894	821.53485	9.894	C40 H83 N4 Na2 O4 P3	822.54213	822.54226	-0.00013	-0.16	NA	NA	NA	NA	NA	negative
Massbank:LQB00297 PI 36:4	2|MS/MS, public match	40|857.51963|9.069	857.51963	9.069	C49 H66 N10 O4	858.52691	858.52685	6e-05	0.07	NA	NA	NA	NA	NA	negative
Massbank:LQB00358 SM d36:1	2|MS/MS, public match	190|789.61388|8.043	789.61388	8.043	C43 H88 N2 Na2 O5 S	790.62116	790.62093	0.00023	0.29	NA	NA	NA	NA	NA	negative
NA	2|MS/MS, public match	192|789.61385|8.184	789.61385	8.184		790.62112	NA	NA	NA	NA	NA	NA	NA	NA	negative	NA	NA	NA
NA	2|MS/MS, public match	550|789.61396|13.066	789.61396	13.066		790.62124	NA	NA	NA	NA	NA	NA	NA	NA	negative	NA	NA	NA
Massbank:LQB00358 SM d36:1	2|MS/MS, public match	595|789.61343|10.215	789.61343	10.215	C40 H84 K N10 O P	790.62071	790.62043	0.00029	0.36	NA	NA	NA	NA	NA	negative
Massbank:LQB00378 SM d34:2	2|MS/MS, public match	1335|759.56666|9.279	759.56666	9.279	C36 H79 N10 Na2 P S	760.57394	760.57429	-0.00035	-0.46	NA	NA	NA	NA	NA	negative
Massbank:LQB00415 Cer[NS] d34:1	2|MS/MS, public match	954|596.5267|10.866	596.5267	10.866	C37 H67 N5 O	597.53398	597.53456	-0.00059	-0.98	NA	NA	NA	NA	NA	negative
Massbank:LQB00418 Cer[NS] d36:1	2|MS/MS, public match	1106|624.55778|10.954	624.55778	10.954	C38 H75 N O5	625.56506	625.56452	0.00053	0.85	NA	NA	NA	NA	NA	negative
Massbank:LQB00418 Cer[NS] d36:1	2|MS/MS, public match	1689|624.55739|10.547	624.55739	10.547	C38 H75 N O5	625.56467	625.56452	0.00014	0.23	NA	NA	NA	NA	NA	negative
Massbank:LQB00418 Cer[NS] d36:1	2|MS/MS, public match	3115|624.55783|11.298	624.55783	11.298	C39 H71 N5 O	625.56511	625.56586	-0.00075	-1.2	NA	NA	NA	NA	NA	negative
Massbank:LQB00423 Cer[NS] d38:1	2|MS/MS, public match	196|652.58881|11.106	652.58881	11.106	C40 H79 N O5	653.59608	653.59582	0.00026	0.4	NA	NA	NA	NA	NA	negative
Massbank:LQB00423 Cer[NS] d38:1	2|MS/MS, public match	3032|652.58904|10.79	652.58904	10.79	C39 H81 K N3 Na	653.59632	653.59653	-0.00021	-0.31	NA	NA	NA	NA	NA	negative
Massbank:LQB00423 Cer[NS] d38:1	2|MS/MS, public match	5750|652.58948|11.165	652.58948	11.165	C39 H81 K N3 Na	653.59676	653.59653	0.00023	0.36	NA	NA	NA	NA	NA	negative
Massbank:LQB00423 Cer[NS] d38:1	2|MS/MS, public match	12498|652.58925|11.284	652.58925	11.284	C39 H81 K N3 Na	653.59653	653.59653	0	0	NA	NA	NA	NA	NA	negative
Massbank:LQB00430 Cer[NS] d40:2	2|MS/MS, public match	348|678.60479|10.903	678.60479	10.903	C41 H83 K N3 Na	679.61207	679.61218	-0.00011	-0.16	NA	NA	NA	NA	NA	negative
Massbank:LQB00441 Cer[NS] d36:2	2|MS/MS, public match	4634|622.54255|10.789	622.54255	10.789	C33 H70 N9 P	623.54983	623.54918	0.00065	1.05	NA	NA	NA	NA	NA	negative
Massbank:LQB00492 PC 34:2	2|MS/MS, public match	25|816.57728|7.981	816.57728	7.981	C45 H80 N5 O6 P	817.58456	817.58462	-7e-05	-0.08	NA	NA	NA	NA	NA	negative
NA	2|MS/MS, public match	26|816.57724|8.227	816.57724	8.227		817.58452	NA	NA	NA	NA	NA	NA	NA	NA	negative	NA	NA	NA
Massbank:LQB00492 PC 34:2	2|MS/MS, public match	74|816.57736|13.062	816.57736	13.062	C45 H80 N5 O6 P	817.58463	817.58462	1e-05	0.01	NA	NA	NA	NA	NA	negative
Massbank:LQB00494 PC 36:3	2|MS/MS, public match	38|842.59224|8.228	842.59224	8.228	C44 H82 N7 Na O5 S	843.59952	843.59958	-6e-05	-0.08	NA	NA	NA	NA	NA	negative
Massbank:LQB00502 PC 38:6	2|MS/MS, public match	581|864.57659|10.356	864.57659	10.356	C42 H90 K N3 O8 P2	865.58387	865.58402	-0.00015	-0.18	NA	NA	NA	NA	NA	negative
Massbank:LQB00507 PC 34:3	2|MS/MS, public match	1341|814.56121|10.201	814.56121	10.201	C44 H83 N Na2 O7 S	815.56848	815.56856	-8e-05	-0.1	NA	NA	NA	NA	NA	negative
Massbank:LQB00513 PC 35:2	2|MS/MS, public match	564|830.59311|8.789	830.59311	8.789	C36 H81 N9 O12	831.60039	831.60047	-8e-05	-0.09	NA	NA	NA	NA	NA	negative
Massbank:LQB00514 PC 37:4	2|MS/MS, public match	515|854.59244|7.947	854.59244	7.947	C40 H86 N7 O8 P S	855.59972	855.59962	1e-04	0.11	NA	NA	NA	NA	NA	negative
Massbank:LQB00514 PC 37:4	2|MS/MS, public match	551|854.59229|8.194	854.59229	8.194	C47 H87 N Na2 O7 S	855.59957	855.59986	-3e-04	-0.35	NA	NA	NA	NA	NA	negative
Massbank:LQB00514 PC 37:4	2|MS/MS, public match	2576|854.59219|13.108	854.59219	13.108	C47 H87 N Na2 O7 S	855.59946	855.59986	-4e-04	-0.47	NA	NA	NA	NA	NA	negative
Massbank:LQB00555 PC 44:12	2|MS/MS, public match	1184|936.57708|9.883	936.57708	9.883	C45 H87 N5 O11 S2	937.58435	937.58435	1e-05	0.01	NA	NA	NA	NA	NA	negative
Massbank:LQB00561 PE 34:1	2|MS/MS, public match	709|716.52425|10.408	716.52425	10.408	C41 H74 N3 Na2 O2 P	717.53152	717.5314	0.00012	0.17	NA	NA	NA	NA	NA	negative
NA	2|MS/MS, public match	1269|719.48783|9.97	719.48783	9.97		720.49511	NA	NA	NA	NA	NA	NA	NA	NA	negative	NA	NA	NA
NA	2|MS/MS, public match	169|771.5189|10.273	771.5189	10.273		772.52596	NA	NA	NA	NA	NA	NA	NA	NA	negative	NA	NA	NA
Massbank:LQB00702 PI 38:5	2|MS/MS, public match	13|883.53511|9.138	883.53511	9.138	C49 H79 N2 Na2 O7 P	884.54239	884.54203	0.00036	0.41	NA	NA	NA	NA	NA	negative
Massbank:LQB00732 PS 44:12	2|MS/MS, public match	225|878.49935|9.291	878.49935	9.291	C51 H70 N5 O6 P	879.50663	879.50637	0.00026	0.29	NA	NA	NA	NA	NA	negative
Massbank:LQB00739 SM d30:1	2|MS/MS, public match	1614|705.51984|8.718	705.51984	8.718	C35 H71 N8 Na O3 S	706.52711	706.52675	0.00036	0.51	NA	NA	NA	NA	NA	negative
Massbank:LQB00742 SM d34:1	2|MS/MS, public match	43|761.58232|9.624	761.58232	9.624	C39 H79 N8 Na O3 S	762.5896	762.58935	0.00025	0.32	NA	NA	NA	NA	NA	negative
Massbank:PR309149 LPE 18:2	2|MS/MS, public match	960|476.27798|7.282	476.27798	7.282	C24 H40 N5 O3 P	477.28525	477.28688	-0.00162	-3.4	NA	NA	NA	NA	NA	negative
Massbank:PR309150 LPE 18:2	2|MS/MS, public match	1458|476.27817|7.353	476.27817	7.353	C22 H41 N5 Na O3 P	477.28545	477.28447	0.00098	2.04	NA	NA	NA	NA	NA	negative
N,N-Dimethylguanosine	2|MS/MS, public match	12077|310.11557|3.74	310.11557	3.74	C12 H17 N5 O5	311.12284	311.12297	-0.00013	-0.4	NA	NA	NA	NA	NA	negative
N-(1.3-dihydroxyoctadeca-4.14-dien-2-yl)palmitamide	2|MS/MS, public match	329|594.51145|10.156	594.51145	10.156	C33 H66 N3 P	535.49754	535.49944	-0.0019	-3.55	NA	NA	NA	NA	NA	negative
N-(1.3-dihydroxyoctadeca-4.14-dien-2-yl)palmitamide	2|MS/MS, public match	2042|534.48946|10.156	534.48946	10.156	C34 H67 N O4	553.5073	553.50701	3e-04	0.53	NA	NA	NA	NA	NA	negative
N-(1.3-dihydroxyoctadeca-4.14-dien-2-yl)tetracos-14-enimidic acid	2|MS/MS, public match	6026|644.59981|10.928	644.59981	10.928	C35 H79 N7 O S	645.60664	645.60668	-4e-05	-0.06	NA	NA	NA	NA	NA	negative
	2|MS/MS, public match	4413|164.07187|4.682	164.07187	4.682	C10 H12 N2 O3	165.07914	208.08479	-43.00565	-206673.68	NA	NA	NA	NA	NA	negative	exceeds +/-5 ppm error	questionable annotation	N-(Aminocarbonyl)-L-phenylalanine
	2|MS/MS, public match	956|775.59776|9.905	775.59776	9.905	C41 H83 N2 O6 P	776.60504	730.59887	46.00616	62970.48	NA	NA	NA	NA	NA	negative	exceeds +/-5 ppm error	questionable annotation	N-(Octadecanoyl)sphing-4-enine-1-phosphocholine
N-Acetyl-D-tryptophan	2|MS/MS, public match	340|245.09283|4.988	245.09283	4.988	C13 H14 N2 O3	246.10011	246.10044	-0.00033	-1.36	NA	NA	NA	NA	NA	negative
N-Acetyl-L-aspartic acid	2|MS/MS, public match	3244|174.04096|1.292	174.04096	1.292	C6 H9 N O5	175.04824	175.04807	0.00017	0.94	NA	NA	NA	NA	NA	negative
	2|MS/MS, public match	809|187.07252|0.774	187.07252	0.774	C7 H12 N2 O4	128.05867	188.07971	-60.02104	-319125.55	NA	NA	NA	NA	NA	negative	exceeds +/-5 ppm error	questionable annotation	N-Acetyl-L-glutamine
N-Acetylmethionine	2|MS/MS, public match	986|190.05441|3.773	190.05441	3.773	C7 H13 N O3 S	191.06169	191.06161	8e-05	0.39	InChI=1S/C7H13NO3S/c1-5(9)8-6(7(10)11)3-4-12-2/h6H,3-4H2,1-2H3,(H,8,9)(H,10,11)/t6-/m0/s1	XUYPXLNMDZIRQH-LURJTMIESA-N	448580	C02712	HMDB0011745	negative
	2|MS/MS, public match	4931|326.10889|0.514	326.10889	0.514	C11 H19 N O9	327.11638	309.10598	18.0104	58266.1	InChI=1S/C11H19NO9/c1-4(14)12-7-5(15)2-11(20,10(18)19)21-9(7)8(17)6(16)3-13/h5-9,13,15-17,20H,2-3H2,1H3,(H,12,14)(H,18,19)/t5-,6+,7+,8+,9+,11?/m0/s1	SQVRNKJHWKZAKO-LUWBGTNYSA-N	439197	C00270	HMDB0000230	negative	exceeds +/-5 ppm error	suspect annotation + H2O	N-Acetylneuraminic acid
N-Palmitoyltaurine	2|MS/MS, public match	1514|362.23658|7.309	362.23658	7.309	C18 H37 N O4 S	363.24386	363.24433	-0.00047	-1.3	NA	NA	NA	NA	NA	negative
N-Stearoyltaurine	2|MS/MS, public match	1380|390.26812|7.777	390.26812	7.777	C20 H41 N O4 S	391.2754	391.27563	-0.00023	-0.59	NA	NA	NA	NA	NA	negative
N-[1,3-dihydroxyoctadec-4-en-2-yl]tetracos-15-enamide	2|MS/MS, public match	2158|646.61476|11.108	646.61476	11.108	C39 H83 N3 Na P	647.62229	647.62223	6e-05	0.09	NA	NA	NA	NA	NA	negative
N-[1.3-dihydroxyoctadec-4-en-2-yl]docos-13-enamide	2|MS/MS, public match	3206|618.58345|10.907	618.58345	10.907	C40 H77 N O3	619.59072	619.59035	0.00038	0.61	NA	NA	NA	NA	NA	negative
NA	2|MS/MS, public match	3947|620.59902|11.131	620.59902	11.131		621.60671	NA	NA	NA	NA	NA	NA	NA	NA	negative	NA	NA	NA
N-[1.3-dihydroxyoctadec-4-en-2-yl]octadecanamide	2|MS/MS, public match	733|564.53636|10.67	564.53636	10.67	C35 H72 N3 P	565.54417	565.54639	-0.00222	-3.93	NA	NA	NA	NA	NA	negative
N-[1.3-dihydroxyoctadec-4-en-2-yl]octadecanamide	2|MS/MS, public match	1107|624.55785|10.985	624.55785	10.985	C35 H72 N3 P	565.54399	565.54639	-0.00239	-4.23	NA	NA	NA	NA	NA	negative
N-[1.3-dihydroxyoctadec-4-en-2-yl]octadecanamide	2|MS/MS, public match	1710|564.53661|10.547	564.53661	10.547	C32 H67 N7 O	565.54344	565.54071	0.00273	4.83	NA	NA	NA	NA	NA	negative
NA	2|MS/MS, public match	216|706.6359|11.12	706.6359	11.12		707.64317	NA	NA	NA	NA	NA	NA	NA	NA	negative	NA	NA	NA
	2|MS/MS, public match	58|283.26443|9.525	283.26443	9.525	C18 H34 O2	284.27171	282.25588	2.01583	7141.84	NA	NA	NA	NA	NA	negative	exceeds +/-5 ppm error	questionable annotation	Oleic acid
	2|MS/MS, public match	288|305.24845|9.046	305.24845	9.046	C18 H34 O2	306.25573	282.25588	23.99985	85028.69	NA	NA	NA	NA	NA	negative	exceeds +/-5 ppm error	questionable annotation	Oleic acid
	2|MS/MS, public match	448|282.08411|2.976	282.08411	2.976	C18 H34 O2	283.09138	282.25588	0.8355	2960.09	NA	NA	NA	NA	NA	negative	exceeds +/-5 ppm error	questionable annotation	Oleic acid
	2|MS/MS, public match	469|222.0772|3.973	222.0772	3.973	C18 H34 O2	223.08447	282.25588	-59.17141	-209637.46	NA	NA	NA	NA	NA	negative	exceeds +/-5 ppm error	questionable annotation	Oleic acid
	2|MS/MS, public match	723|604.0708|0.884	604.0708	0.884	C18 H34 O2	605.07808	282.25588	322.8222	1143721.78	NA	NA	NA	NA	NA	negative	exceeds +/-5 ppm error	suspect [2M] species	Oleic acid
	2|MS/MS, public match	828|540.05417|1.789	540.05417	1.789	C18 H34 O2	541.06145	282.25588	258.80557	916918.24	NA	NA	NA	NA	NA	negative	exceeds +/-5 ppm error	questionable annotation	Oleic acid
	2|MS/MS, public match	1074|588.07557|1.165	588.07557	1.165	C18 H34 O2	589.08285	282.25588	306.82697	1087052.52	NA	NA	NA	NA	NA	negative	exceeds +/-5 ppm error	suspect [2M] species	Oleic acid
	2|MS/MS, public match	1267|223.07251|1.17	223.07251	1.17	C18 H34 O2	224.07978	282.25588	-58.1761	-206111.22	NA	NA	NA	NA	NA	negative	exceeds +/-5 ppm error	questionable annotation	Oleic acid
	2|MS/MS, public match	1416|588.07585|1.319	588.07585	1.319	C18 H34 O2	589.08313	282.25588	306.82725	1087053.52	NA	NA	NA	NA	NA	negative	exceeds +/-5 ppm error	suspect [2M] species	Oleic acid
	2|MS/MS, public match	1606|383.11395|2.344	383.11395	2.344	C18 H34 O2	384.12122	282.25588	101.86534	360897.16	NA	NA	NA	NA	NA	negative	exceeds +/-5 ppm error	questionable annotation	Oleic acid
	2|MS/MS, public match	2250|321.04901|1.793	321.04901	1.793	C18 H34 O2	322.05629	282.25588	39.80041	141008.25	NA	NA	NA	NA	NA	negative	exceeds +/-5 ppm error	questionable annotation	Oleic acid
	2|MS/MS, public match	2285|324.09326|0.527	324.09326	0.527	C18 H34 O2	325.10054	282.25588	42.84466	151793.7	NA	NA	NA	NA	NA	negative	exceeds +/-5 ppm error	questionable annotation	Oleic acid
	2|MS/MS, public match	2474|567.53626|9.524	567.53626	9.524	C18 H34 O2	568.54353	282.25588	286.28765	1014284.11	NA	NA	NA	NA	NA	negative	exceeds +/-5 ppm error	suspect [2M] species	Oleic acid
	2|MS/MS, public match	2495|203.08258|4.988	203.08258	4.988	C18 H34 O2	204.08986	282.25588	-78.16602	-276933.19	NA	NA	NA	NA	NA	negative	exceeds +/-5 ppm error	questionable annotation	Oleic acid
	2|MS/MS, public match	2543|346.05527|1.67	346.05527	1.67	C18 H34 O2	347.06255	282.25588	64.80667	229602.54	NA	NA	NA	NA	NA	negative	exceeds +/-5 ppm error	questionable annotation	Oleic acid
	2|MS/MS, public match	2589|289.03282|0.774	289.03282	0.774	C18 H34 O2	290.0401	282.25588	7.78422	27578.59	NA	NA	NA	NA	NA	negative	exceeds +/-5 ppm error	questionable annotation	Oleic acid
	2|MS/MS, public match	2949|323.02836|1.155	323.02836	1.155	C18 H34 O2	324.03563	282.25588	41.77975	148020.84	NA	NA	NA	NA	NA	negative	exceeds +/-5 ppm error	questionable annotation	Oleic acid
	2|MS/MS, public match	3436|435.25156|7.662	435.25156	7.662	C18 H34 O2	436.25884	282.25588	154.00296	545614.7	NA	NA	NA	NA	NA	negative	exceeds +/-5 ppm error	questionable annotation	Oleic acid
	2|MS/MS, public match	3747|191.01985|1.041	191.01985	1.041	C18 H34 O2	192.02713	282.25588	-90.22875	-319670.04	NA	NA	NA	NA	NA	negative	exceeds +/-5 ppm error	questionable annotation	Oleic acid
	2|MS/MS, public match	4431|239.1149|0.456	239.1149	0.456	C18 H34 O2	240.12218	282.25588	-42.13371	-149274.85	NA	NA	NA	NA	NA	negative	exceeds +/-5 ppm error	questionable annotation	Oleic acid
	2|MS/MS, public match	4763|540.05402|0.933	540.05402	0.933	C18 H34 O2	541.0613	282.25588	258.80542	916917.72	NA	NA	NA	NA	NA	negative	exceeds +/-5 ppm error	questionable annotation	Oleic acid
	2|MS/MS, public match	5481|186.05618|4.221	186.05618	4.221	C18 H34 O2	187.06346	282.25588	-95.19242	-337255.77	NA	NA	NA	NA	NA	negative	exceeds +/-5 ppm error	questionable annotation	Oleic acid
	2|MS/MS, public match	5589|378.0972|1.678	378.0972	1.678	C18 H34 O2	379.10447	282.25588	96.84859	343123.38	NA	NA	NA	NA	NA	negative	exceeds +/-5 ppm error	questionable annotation	Oleic acid
	2|MS/MS, public match	7051|343.22736|7.83	343.22736	7.83	C18 H34 O2	344.23464	282.25588	61.97876	219583.59	NA	NA	NA	NA	NA	negative	exceeds +/-5 ppm error	questionable annotation	Oleic acid
	2|MS/MS, public match	7833|204.05129|0.913	204.05129	0.913	C18 H34 O2	205.05857	282.25588	-77.19732	-273501.18	NA	NA	NA	NA	NA	negative	exceeds +/-5 ppm error	questionable annotation	Oleic acid
	2|MS/MS, public match	10589|279.0984|3.742	279.0984	3.742	C18 H34 O2	280.10567	282.25588	-2.15021	-7617.95	NA	NA	NA	NA	NA	negative	exceeds +/-5 ppm error	questionable annotation	Oleic acid
	2|MS/MS, public match	10893|264.07218|0.52	264.07218	0.52	C18 H34 O2	265.07943	282.25588	-17.17645	-60854.19	NA	NA	NA	NA	NA	negative	exceeds +/-5 ppm error	questionable annotation	Oleic acid
Oxypurinol	2|MS/MS, public match	195|151.02631|1.242	151.02631	1.242	C5 H4 N4 O2	152.03359	152.03343	0.00016	1.06	NA	NA	NA	NA	NA	negative
PE(16:0/18:1); [M-H]- C39H75N1O8P1	2|MS/MS, public match	1347|717.52786|10.405	717.52786	10.405	C33 H71 N10 O5 P	718.53514	718.53465	0.00049	0.68	NA	NA	NA	NA	NA	negative
PE(16:0/22:6)	2|MS/MS, public match	111|762.50904|9.932	762.50904	9.932	C45 H72 N3 Na2 O2 P	763.51632	763.51575	0.00056	0.74	NA	NA	NA	NA	NA	negative
PE(16:0/22:6)	2|MS/MS, public match	583|762.50897|9.81	762.50897	9.81	C35 H71 N7 Na2 O8	763.51625	763.51595	3e-04	0.39	NA	NA	NA	NA	NA	negative
PE(18:1/22:6)	2|MS/MS, public match	87|788.52465|9.997	788.52465	9.997	C39 H82 K N3 O6 P2	789.53192	789.53159	0.00033	0.42	NA	NA	NA	NA	NA	negative
PG(16:0/18:1); [M-H]- C40H76O10P1	2|MS/MS, public match	240|748.52221|8.581	748.52221	8.581	C34 H72 N9 O7 P	749.52948	749.52923	0.00025	0.34	NA	NA	NA	NA	NA	negative
PG(16:0/18:1); [M-H]- C40H76O10P1	2|MS/MS, public match	261|748.52237|8.337	748.52237	8.337	C36 H77 N3 Na O9 P	749.52965	749.52951	0.00014	0.19	NA	NA	NA	NA	NA	negative
NA	2|MS/MS, public match	2765|761.51773|13.067	761.51773	13.067		762.525	NA	NA	NA	NA	NA	NA	NA	NA	negative	NA	NA	NA
	2|MS/MS, public match	1583|737.53818|9.626	737.53818	9.626	C39 H79 N2 O6 P	738.54545	702.56757	35.97788	51209.14	NA	NA	NA	NA	NA	negative	exceeds +/-5 ppm error	questionable annotation	Palmitoyl sphingomyelin
	2|MS/MS, public match	7579|594.37831|7.887	594.37831	7.887	C28 H56 N O7 P	595.38558	549.37944	46.00614	83742.02	NA	NA	NA	NA	NA	negative	exceeds +/-5 ppm error	questionable annotation	Pyrrolidinium, 1-[(7R)-7-(acetyloxy)-4-hydroxy-4-oxido-3,5,9-trioxa-4-phosphapentacos-1-yl]-1-methyl-, inner salt
Spectral Match to 1-(9Z-Octadecenoyl)-sn-glycero-3-phosphoethanolamine from NIST14	2|MS/MS, public match	242|478.29385|7.534	478.29385	7.534	C22 H43 N5 Na O3 P	479.30112	479.30012	0.001	2.09	NA	NA	NA	NA	NA	negative
Spectral Match to 1-Octadecanoyl-2-(5Z,8Z,11Z,14Z-eicosatetraenoyl)-sn-glycero-3-phospho-(1'-myo-inositol) from NIST14	2|MS/MS, public match	1|885.55073|9.46	885.55073	9.46	C44 H78 N10 Na2 O2 P2	886.55801	886.55798	2e-05	0.03	NA	NA	NA	NA	NA	negative
Spectral Match to 1-Octadecanoyl-2-(5Z,8Z,11Z,14Z-eicosatetraenoyl)-sn-glycero-3-phospho-(1'-myo-inositol) from NIST14	2|MS/MS, public match	2|885.55047|9.713	885.55047	9.713	C49 H81 N2 Na2 O7 P	886.55775	886.55768	7e-05	0.08	NA	NA	NA	NA	NA	negative
Spectral Match to 1-Octadecanoyl-2-(5Z,8Z,11Z,14Z-eicosatetraenoyl)-sn-glycero-3-phospho-(1'-myo-inositol) from NIST14	2|MS/MS, public match	165|885.55056|10.281	885.55056	10.281	C39 H80 N6 Na2 O13	886.55784	886.55788	-4e-05	-0.04	NA	NA	NA	NA	NA	negative
Spectral Match to 1-Octadecanoyl-2-(5Z,8Z,11Z,14Z-eicosatetraenoyl)-sn-glycero-3-phosphoethanolamine from NIST14	2|MS/MS, public match	107|766.53992|10.442	766.53992	10.442	C45 H76 N3 Na2 O2 P	767.5472	767.54705	0.00014	0.19	NA	NA	NA	NA	NA	negative
Spectral Match to 1-Octadecanoyl-2-(5Z,8Z,11Z,14Z-eicosatetraenoyl)-sn-glycero-3-phosphoethanolamine from NIST14	2|MS/MS, public match	632|766.53983|10.275	766.53983	10.275	C45 H76 N3 Na2 O2 P	767.54703	767.54705	-3e-05	-0.03	NA	NA	NA	NA	NA	negative
Spectral Match to 1-Stearoyl-2-linoleoyl-sn-glycero-3-phosphoethanolamine from NIST14	2|MS/MS, public match	388|742.54026|10.499	742.54026	10.499	C41 H79 N Na2 O5 S	743.54753	743.54743	1e-04	0.13	NA	NA	NA	NA	NA	negative
Succinic acid	2|MS/MS, public match	9684|117.01957|12.824	117.01957	12.824	C4 H6 O4	118.02684	118.02661	0.00024	2	InChI=1S/C4H6O4/c5-3(6)1-2-4(7)8/h1-2H2,(H,5,6)(H,7,8)	KDYFGRWQOYBRFD-UHFFFAOYSA-N	1110	C00042	HMDB0000254	negative
TYROSINE	2|MS/MS, public match	1455|383.12202|1.055	383.12202	1.055	C14 H21 N6 O5 P	384.1293	384.1311	-0.00181	-4.71	NA	NA	NA	NA	NA	negative
Taurine	2|MS/MS, public match	1890|124.00761|3.428	124.00761	3.428	C2 H7 N O3 S	125.01489	125.01466	0.00023	1.81	InChI=1S/C2H7NO3S/c3-1-2-7(4,5)6/h1-3H2,(H,4,5,6)	XOAAWQZATWQOTB-UHFFFAOYSA-N	1123	C00245	HMDB0000251	negative
Taurine	2|MS/MS, public match	2079|124.0076|1.445	124.0076	1.445	C2 H7 N O3 S	125.01488	125.01466	0.00021	1.72	InChI=1S/C2H7NO3S/c3-1-2-7(4,5)6/h1-3H2,(H,4,5,6)	XOAAWQZATWQOTB-UHFFFAOYSA-N	1123	C00245	HMDB0000251	negative
Trp-Glu	2|MS/MS, public match	9732|332.12488|3.871	332.12488	3.871	C16 H19 N3 O5	333.13216	333.13247	-0.00031	-0.94	NA	NA	NA	NA	NA	negative
	2|MS/MS, public match	4778|197.11833|5.311	197.11833	5.311	C11 H20 O4	198.1256	216.13616	-18.01056	-83329.69	NA	NA	NA	NA	NA	negative	exceeds +/-5 ppm error	suspect annotation - H2O	Undecanedioic acid
Uridine 5'-diphosphogalactose	2|MS/MS, public match	949|565.04803|0.817	565.04803	0.817	C15 H24 N2 O17 P2	566.05531	566.05502	0.00029	0.51	NA	NA	NA	NA	NA	negative
Uridine-diphosphate-N-acetylglucosamine	2|MS/MS, public match	1595|606.0752|1.324	606.0752	1.324	C17 H27 N3 O17 P2	607.08248	607.08157	0.00091	1.49	InChI=1S/C17H27N3O17P2/c1-6(22)18-10-13(26)11(24)7(4-21)35-16(10)36-39(31,32)37-38(29,30)33-5-8-12(25)14(27)15(34-8)20-3-2-9(23)19-17(20)28/h2-3,7-8,10-16,21,24-27H,4-5H2,1H3,(H,18,22)(H,29,30)(H,31,32)(H,19,23,28)/t7-,8-,10-,11-,12-,13-,14-,15-,16-/m1/s1	LFTYTUAZOPRMMI-CFRASDGPSA-N	445675	C00043	HMDB0000290	negative
XANTHOSINE-MONOPHOSPHATE	2|MS/MS, public match	830|363.03426|1.227	363.03426	1.227	C9 H20 Na2 O8 P2	364.04154	364.04288	-0.00134	-3.69	NA	NA	NA	NA	NA	negative
[2-hydroxy-3-[hydroxy-[2,3,4,5,6-pentahydroxycyclohexyl]oxyphosphoryl]oxypropyl] octadecanoate	2|MS/MS, public match	63|599.32107|7.366	599.32107	7.366	C28 H49 N4 O8 P	600.32835	600.3288	-0.00045	-0.76	NA	NA	NA	NA	NA	negative
	2|MS/MS, public match	2862|193.08706|6.622	193.08706	6.622	C19 H30 O4	194.09434	322.21441	-128.12007	-397623.66	NA	NA	NA	NA	NA	negative	exceeds +/-5 ppm error	questionable annotation	[8]-Gingerol
cis-4,7,10,13,16,19-Docosahexaenoic acid	2|MS/MS, public match	9|327.23295|8.851	327.23295	8.851	C22 H32 O2	328.24023	328.24023	0	0	NA	NA	NA	NA	NA	negative
indole_acetyl_alanine	2|MS/MS, public match	2805|491.1935|4.988	491.1935	4.988	C25 H35 Na2 O5 P	492.20078	492.20175	-0.00097	-1.97	NA	NA	NA	NA	NA	negative
inosine	2|MS/MS, public match	2414|267.07322|3.462	267.07322	3.462	C7 H14 N6 Na O2 P	268.08049	268.08135	-0.00086	-3.21	NA	NA	NA	NA	NA	negative
inosine	2|MS/MS, public match	7263|267.07326|2.365	267.07326	2.365	C11 H14 N2 Na2 O3	268.08054	268.07998	0.00055	2.07	NA	NA	NA	NA	NA	negative
NA	2|MS/MS, public match	385|844.60815|9.1	844.60815	9.1		845.61542	NA	NA	NA	NA	NA	NA	NA	NA	negative	NA	NA	NA
trimethyl(2-{[2-[octadec-9-enoyloxy]-3-(pentadecanoyloxy)propyl phosphonato]oxy}ethyl)azanium	2|MS/MS, public match	213|804.57721|8.533	804.57721	8.533	C44 H80 N5 O6 P	805.58449	805.58462	-0.00013	-0.16	NA	NA	NA	NA	NA	negative
uric acid	2|MS/MS, public match	3908|167.02125|0.946	167.02125	0.946	C5 H4 N4 O3	168.02853	168.02834	0.00019	1.13	NA	NA	NA	NA	NA	negative
	4|MS/MS, no match	23|599.50054|10.402	599.50054	10.402	C30 H64 N8 O4	600.50782	600.50505	0.00277	4.61	NA	NA	NA	NA	NA	negative
	4|MS/MS, no match	44|627.53179|10.675	627.53179	10.675	C37 H76 N2 O S2	628.53907	628.53991	-0.00084	-1.34	NA	NA	NA	NA	NA	negative
	4|MS/MS, no match	52|582.3782|8.004	582.3782	8.004	C30 H53 N3 O8	583.38548	583.38327	0.00221	3.79	NA	NA	NA	NA	NA	negative
	4|MS/MS, no match	53|554.34663|7.542	554.34663	7.542	C28 H49 N3 O8	555.35391	555.35197	0.00195	3.5	NA	NA	NA	NA	NA	negative
	4|MS/MS, no match	57|748.52917|10.273	748.52917	10.273	C40 H78 N3 Na O4 P2	749.53645	749.53653	-8e-05	-0.1	NA	NA	NA	NA	NA	negative
	4|MS/MS, no match	66|524.27839|7.359	524.27839	7.359	C23 H40 N7 O5 P	525.28566	525.28285	0.00281	5.35	NA	NA	NA	NA	NA	negative	exceeds +/-5 ppm error	incorrect formula prediction
	4|MS/MS, no match	67|174.04084|0.745	174.04084	0.745	C4 H5 N O3	115.02699	115.02694	4e-05	0.38	NA	NA	NA	NA	NA	negative
	4|MS/MS, no match	76|811.53372|8.755	811.53372	8.755	C37 H80 N6 Na2 O6 P2	812.541	812.541	0	0	NA	NA	NA	NA	NA	negative
	4|MS/MS, no match	82|790.53966|10.166	790.53966	10.166	C47 H76 N3 Na2 O2 P	791.54698	791.54705	-7e-05	-0.09	NA	NA	NA	NA	NA	negative
	4|MS/MS, no match	86|843.59576|8.252	843.59576	8.252	C42 H86 N4 Na O9 P	844.60304	844.60301	3e-05	0.04	NA	NA	NA	NA	NA	negative
	4|MS/MS, no match	93|748.52917|10.193	748.52917	10.193	C40 H78 N3 Na O4 P2	749.53644	749.53653	-8e-05	-0.11	NA	NA	NA	NA	NA	negative
	4|MS/MS, no match	94|857.51925|9.37	857.51925	9.37	C42 H74 N10 Na2 O2 P2	858.52653	858.52668	-0.00016	-0.18	NA	NA	NA	NA	NA	negative
	4|MS/MS, no match	97|571.46929|10.097	571.46929	10.097	C28 H60 N8 O4	572.47657	572.47375	0.00281	4.91	NA	NA	NA	NA	NA	negative
	4|MS/MS, no match	103|746.5141|10.092	746.5141	10.092	C45 H72 N3 Na2 O P	747.52138	747.52084	0.00054	0.72	NA	NA	NA	NA	NA	negative
	4|MS/MS, no match	109|253.21703|8.736	253.21703	8.736	C16 H30 O2	254.22431	254.22458	-0.00027	-1.07	NA	NA	NA	NA	NA	negative
	4|MS/MS, no match	117|285.07255|1.295	285.07255	1.295	C11 H14 N2 O7	286.07983	286.0801	-0.00027	-0.95	NA	NA	NA	NA	NA	negative
	4|MS/MS, no match	119|652.5894|10.906	652.5894	10.906	C38 H75 N O3	593.57553	593.5747	0.00084	1.41	NA	NA	NA	NA	NA	negative
	4|MS/MS, no match	120|251.09542|5.686	251.09542	5.686	C10 H20 O5 S	252.1027	252.10314	-0.00044	-1.76	NA	NA	NA	NA	NA	negative
	4|MS/MS, no match	125|279.23266|8.89	279.23266	8.89	C18 H32 O2	280.23994	280.24023	-0.00029	-1.05	NA	NA	NA	NA	NA	negative
	4|MS/MS, no match	126|597.48539|10.154	597.48539	10.154	C34 H69 N2 Na2 O P	598.49266	598.49429	-0.00163	-2.72	NA	NA	NA	NA	NA	negative
	4|MS/MS, no match	127|597.48531|10.274	597.48531	10.274	C27 H64 N10 Na O P	598.49258	598.48999	0.0026	4.34	NA	NA	NA	NA	NA	negative
	4|MS/MS, no match	128|580.36259|7.617	580.36259	7.617	C31 H47 N7 O4	581.36987	581.36895	0.00092	1.58	NA	NA	NA	NA	NA	negative
	4|MS/MS, no match	136|320.06185|1.296	320.06185	1.296	C10 H12 N5 Na O6	321.06916	321.06853	0.00063	1.95	NA	NA	NA	NA	NA	negative
	4|MS/MS, no match	137|568.49551|10.096	568.49551	10.096	C31 H64 N3 P	509.48159	509.48379	-0.0022	-4.31	NA	NA	NA	NA	NA	negative
	4|MS/MS, no match	138|619.28958|6.866	619.28958	6.866	C30 H45 N4 O8 P	620.29685	620.2975	-0.00065	-1.04	NA	NA	NA	NA	NA	negative
	4|MS/MS, no match	143|580.36263|7.683	580.36263	7.683	C27 H57 N3 O6 P2	581.36991	581.37226	-0.00235	-4.05	NA	NA	NA	NA	NA	negative
	4|MS/MS, no match	147|329.24807|9.08	329.24807	9.08	C22 H34 O2	330.25534	330.25588	-0.00054	-1.63	NA	NA	NA	NA	NA	negative
	4|MS/MS, no match	151|625.51636|10.454	625.51636	10.454	C32 H66 N8 O4	626.52364	626.5207	0.00293	4.68	NA	NA	NA	NA	NA	negative
	4|MS/MS, no match	154|331.26374|9.203	331.26374	9.203	C22 H36 O2	332.27101	332.27153	-0.00052	-1.55	NA	NA	NA	NA	NA	negative
	4|MS/MS, no match	158|772.52915|10.138	772.52915	10.138	C47 H74 N3 Na2 O P	773.53643	773.53649	-6e-05	-0.08	NA	NA	NA	NA	NA	negative
	4|MS/MS, no match	160|500.27835|7.327	500.27835	7.327	C27 H39 N3 O6	501.28563	501.28389	0.00174	3.47	NA	NA	NA	NA	NA	negative
	4|MS/MS, no match	162|613.51648|10.536	613.51648	10.536	C36 H74 N2 O S2	614.52375	614.52426	-5e-04	-0.82	NA	NA	NA	NA	NA	negative
	4|MS/MS, no match	163|626.34707|7.418	626.34707	7.418	C35 H45 N7 O4	627.35435	627.3533	0.00104	1.66	NA	NA	NA	NA	NA	negative
	4|MS/MS, no match	164|909.55046|9.377	909.55046	9.377	C51 H81 N2 Na2 O7 P	910.55774	910.55768	6e-05	0.06	NA	NA	NA	NA	NA	negative
	4|MS/MS, no match	171|655.4741|8.851	655.4741	8.851	C44 H64 O4	656.48138	656.48046	0.00092	1.4	NA	NA	NA	NA	NA	negative
	4|MS/MS, no match	184|819.51954|9.675	819.51954	9.675	C47 H73 N4 O6 P	820.52682	820.52677	5e-05	0.06	NA	NA	NA	NA	NA	negative
	4|MS/MS, no match	197|865.5038|9.314	865.5038	9.314	C42 H74 N10 Na O2 P3	866.51108	866.51068	4e-04	0.46	NA	NA	NA	NA	NA	negative
	4|MS/MS, no match	202|524.27848|7.417	524.27848	7.417	C26 H41 N5 Na O3 P	525.28575	525.28447	0.00128	2.44	NA	NA	NA	NA	NA	negative
	4|MS/MS, no match	210|554.34664|7.465	554.34664	7.465	C28 H49 N3 O8	555.35391	555.35197	0.00195	3.51	NA	NA	NA	NA	NA	negative
	4|MS/MS, no match	211|740.52474|10.166	740.52474	10.166	C42 H72 N5 O4 P	741.5319	741.53219	-0.00029	-0.39	NA	NA	NA	NA	NA	negative
	4|MS/MS, no match	215|838.56077|10.084	838.56077	10.084	C41 H79 N9 O5 P2	839.56805	839.56794	0.00011	0.13	NA	NA	NA	NA	NA	negative
	4|MS/MS, no match	224|329.24803|8.974	329.24803	8.974	C22 H34 O2	330.25531	330.25588	-0.00057	-1.74	NA	NA	NA	NA	NA	negative
	4|MS/MS, no match	228|311.16848|7.214	311.16848	7.214	C14 H30 N2 Na P S	312.17575	312.1765	-0.00075	-2.4	NA	NA	NA	NA	NA	negative
	4|MS/MS, no match	232|524.2996|7.526	524.2996	7.526	C25 H52 N O4 P S2	525.30688	525.30754	-0.00066	-1.25	NA	NA	NA	NA	NA	negative
	4|MS/MS, no match	248|277.21684|8.668	277.21684	8.668	C18 H30 O2	278.22412	278.22458	-0.00046	-1.65	NA	NA	NA	NA	NA	negative
	4|MS/MS, no match	249|277.2169|8.668	277.2169	8.668	C18 H32 O3	296.23474	296.23514	-4e-04	-1.36	NA	NA	NA	NA	NA	negative
	4|MS/MS, no match	251|286.06003|0.48	286.06003	0.48	C5 H10 N5 Na O2 S	227.04618	227.04529	0.00089	3.91	NA	NA	NA	NA	NA	negative
	4|MS/MS, no match	252|286.06007|0.479	286.06007	0.479	C7 H14 N5 Na O4 S	287.06734	287.06642	0.00092	3.22	NA	NA	NA	NA	NA	negative
	4|MS/MS, no match	254|602.34693|7.388	602.34693	7.388	C32 H49 N3 O8	603.35421	603.35197	0.00225	3.72	NA	NA	NA	NA	NA	negative
	4|MS/MS, no match	256|585.48548|10.253	585.48548	10.253	C32 H67 N4 O3 P	586.49276	586.49508	-0.00232	-3.95	NA	NA	NA	NA	NA	negative
	4|MS/MS, no match	257|215.03283|0.472	215.03283	0.472	C6 H13 Cl O6	216.04009	216.04007	3e-05	0.12	NA	NA	NA	NA	NA	negative
	4|MS/MS, no match	264|907.53515|9.082	907.53515	9.082	C46 H76 N10 Na2 O2 P2	908.54243	908.54233	9e-05	0.1	NA	NA	NA	NA	NA	negative
	4|MS/MS, no match	271|301.21721|8.64	301.21721	8.64	C20 H30 O2	302.22449	302.22458	-9e-05	-0.31	NA	NA	NA	NA	NA	negative
	4|MS/MS, no match	272|301.21729|8.64	301.21729	8.64	C20 H32 O3	320.23513	320.23514	-1e-05	-0.03	NA	NA	NA	NA	NA	negative
	4|MS/MS, no match	277|881.51988|8.898	881.51988	8.898	C50 H75 K N4 O7	882.52716	882.52728	-0.00012	-0.14	NA	NA	NA	NA	NA	negative
	4|MS/MS, no match	278|764.52422|10.275	764.52422	10.275	C38 H73 N9 O3 P2	765.53165	765.53116	0.00049	0.64	NA	NA	NA	NA	NA	negative
	4|MS/MS, no match	280|607.47409|8.879	607.47409	8.879	C40 H64 O4	608.48137	608.48046	0.00091	1.49	NA	NA	NA	NA	NA	negative
	4|MS/MS, no match	282|385.23577|8.88	385.23577	8.88	C19 H37 N2 Na2 O P	386.24305	386.24389	-0.00084	-2.18	NA	NA	NA	NA	NA	negative
	4|MS/MS, no match	291|578.34692|7.352	578.34692	7.352	C30 H49 N3 O8	579.3542	579.35197	0.00223	3.85	NA	NA	NA	NA	NA	negative
	4|MS/MS, no match	294|700.52941|10.749	700.52941	10.749	C36 H78 N3 Na O4 P2	701.53669	701.53653	0.00016	0.23	NA	NA	NA	NA	NA	negative
	4|MS/MS, no match	296|795.5191|9.749	795.5191	9.749	C38 H81 N4 Na2 O4 P3	796.52638	796.52661	-0.00023	-0.28	NA	NA	NA	NA	NA	negative
	4|MS/MS, no match	307|803.23638|2.556	803.23638	2.556	C27 H55 N2 O17 P3 S	804.24366	804.24343	0.00023	0.29	NA	NA	NA	NA	NA	negative
	4|MS/MS, no match	309|610.54266|10.538	610.54266	10.538	C34 H70 N3 P	551.52876	551.53074	-0.00197	-3.58	NA	NA	NA	NA	NA	negative
	4|MS/MS, no match	310|610.54223|10.539	610.54223	10.539	C37 H73 N O5	611.5495	611.54887	0.00063	1.03	NA	NA	NA	NA	NA	negative
	4|MS/MS, no match	313|882.53049|9.666	882.53049	9.666	C42 H85 N3 Na2 O7 P2 S	883.53777	883.53788	-0.00012	-0.13	NA	NA	NA	NA	NA	negative
	4|MS/MS, no match	314|746.51413|10.27	746.51413	10.27	C44 H70 N5 O3 P	747.52135	747.52163	-0.00028	-0.37	NA	NA	NA	NA	NA	negative
	4|MS/MS, no match	317|765.52797|10.222	765.52797	10.222	C36 H78 N6 Na2 O4 P2	766.53574	766.53552	0.00022	0.29	NA	NA	NA	NA	NA	negative
	4|MS/MS, no match	318|464.3145|8.041	464.3145	8.041	C25 H43 N3 O5	465.32178	465.32027	0.00151	3.23	NA	NA	NA	NA	NA	negative
	4|MS/MS, no match	323|774.5448|10.29	774.5448	10.29	C42 H80 N3 Na O4 P2	775.55208	775.55218	-1e-04	-0.13	NA	NA	NA	NA	NA	negative
	4|MS/MS, no match	325|832.51465|9.667	832.51465	9.667	C43 H82 Cl K2 N3 O5	833.52192	833.52171	0.00021	0.25	NA	NA	NA	NA	NA	negative
	4|MS/MS, no match	328|832.51449|9.743	832.51449	9.743	C39 H76 N7 O8 P S	833.52177	833.52137	4e-04	0.48	NA	NA	NA	NA	NA	negative
	4|MS/MS, no match	330|594.5115|10.157	594.5115	10.157	C36 H69 N O5	595.51878	595.51757	0.0012	2.02	NA	NA	NA	NA	NA	negative
	4|MS/MS, no match	331|291.98877|13.353	291.98877	13.353	C8 H9 N Na2 O6 S	292.99605	292.9946	0.00145	4.96	NA	NA	NA	NA	NA	negative
	4|MS/MS, no match	338|265.08254|4.187	265.08254	4.187	C10 H10 N2 O3	206.06869	206.06914	-0.00046	-2.21	NA	NA	NA	NA	NA	negative
	4|MS/MS, no match	339|265.08261|4.183	265.08261	4.183	C11 H11 N6 Na O	266.0899	266.0892	0.00069	2.61	NA	NA	NA	NA	NA	negative
	4|MS/MS, no match	341|626.34717|7.473	626.34717	7.473	C31 H55 N3 O6 P2	627.35444	627.35661	-0.00217	-3.45	NA	NA	NA	NA	NA	negative
	4|MS/MS, no match	343|838.54015|9.943	838.54015	9.943	C49 H79 N Na2 O5 S	839.54743	839.54743	0	0	NA	NA	NA	NA	NA	negative
	4|MS/MS, no match	344|540.46377|9.759	540.46377	9.759	C30 H59 N O3	481.44987	481.44949	0.00038	0.78	NA	NA	NA	NA	NA	negative
	4|MS/MS, no match	345|709.11448|1.03	709.11448	1.03	C19 H35 N6 Na2 O14 P3	710.12175	710.12195	-0.00019	-0.27	NA	NA	NA	NA	NA	negative
	4|MS/MS, no match	351|543.43802|9.759	543.43802	9.759	C31 H64 N2 O S2	544.44529	544.44601	-0.00071	-1.31	NA	NA	NA	NA	NA	negative
	4|MS/MS, no match	352|786.50906|9.746	786.50906	9.746	C37 H71 N7 Na2 O8	787.51633	787.51595	0.00038	0.48	NA	NA	NA	NA	NA	negative
	4|MS/MS, no match	354|325.06479|1.299	325.06479	1.299	C10 H21 N2 O4 P3	326.07207	326.07142	0.00065	2	NA	NA	NA	NA	NA	negative
	4|MS/MS, no match	356|655.56331|10.899	655.56331	10.899	C33 H73 N10 O P	656.57059	656.57064	-6e-05	-0.09	NA	NA	NA	NA	NA	negative
	4|MS/MS, no match	358|769.50338|10.281	769.50338	10.281	C43 H71 N4 O6 P	770.51066	770.51112	-0.00046	-0.6	NA	NA	NA	NA	NA	negative
	4|MS/MS, no match	360|867.51951|9.49	867.51951	9.49	C43 H77 N2 Na O14	868.52678	868.52725	-0.00047	-0.54	NA	NA	NA	NA	NA	negative
	4|MS/MS, no match	366|607.17503|1.304	607.17503	1.304	C24 H30 N6 Na2 O10	608.1823	608.18188	0.00042	0.7	NA	NA	NA	NA	NA	negative
	4|MS/MS, no match	369|302.05191|1.299	302.05191	1.299	C5 H14 N5 O8 P	303.05917	303.058	0.00117	3.86	NA	NA	NA	NA	NA	negative
	4|MS/MS, no match	373|817.50388|9.425	817.50388	9.425	C49 H69 N6 Na2 P	818.51116	818.51167	-0.00051	-0.63	NA	NA	NA	NA	NA	negative
	4|MS/MS, no match	376|409.23588|8.85	409.23588	8.85	C23 H32 N4 Na2	410.24316	410.24224	0.00092	2.24	NA	NA	NA	NA	NA	negative
	4|MS/MS, no match	380|552.33108|7.195	552.33108	7.195	C28 H47 N3 O8	553.33835	553.33632	0.00204	3.69	NA	NA	NA	NA	NA	negative
	4|MS/MS, no match	382|836.52459|9.749	836.52459	9.749	C49 H77 N Na2 O5 S	837.53187	837.53178	8e-05	0.1	NA	NA	NA	NA	NA	negative
	4|MS/MS, no match	389|279.23255|8.955	279.23255	8.955	C18 H32 O2	280.23982	280.24023	-0.00041	-1.45	NA	NA	NA	NA	NA	negative
	4|MS/MS, no match	390|279.2326|8.955	279.2326	8.955	C18 H34 O3	298.25044	298.25079	-0.00035	-1.19	NA	NA	NA	NA	NA	negative
	4|MS/MS, no match	392|339.19938|7.677	339.19938	7.677	C16 H34 N2 Na P S	340.20665	340.2078	-0.00115	-3.37	NA	NA	NA	NA	NA	negative
	4|MS/MS, no match	398|880.51509|9.443	880.51509	9.443	C42 H83 N3 Na2 O7 P2 S	881.52237	881.52223	0.00013	0.15	NA	NA	NA	NA	NA	negative
	4|MS/MS, no match	402|627.12309|3.571	627.12309	3.571	C18 H37 N2 Na2 O13 P3	628.13036	628.13039	-2e-05	-0.04	NA	NA	NA	NA	NA	negative
	4|MS/MS, no match	406|307.26417|9.32	307.26417	9.32	C20 H36 O2	308.27144	308.27153	-9e-05	-0.29	NA	NA	NA	NA	NA	negative
	4|MS/MS, no match	407|307.26422|9.323	307.26422	9.323	C20 H38 O3	326.28206	326.28209	-3e-05	-0.09	NA	NA	NA	NA	NA	negative
	4|MS/MS, no match	409|965.53821|9.148	965.53821	9.148	C53 H78 N2 O14	966.54549	966.5453	0.00018	0.19	NA	NA	NA	NA	NA	negative
	4|MS/MS, no match	411|366.02597|0.541	366.02597	0.541	C7 H15 N5 Na O7 P S	367.03325	367.03275	5e-04	1.36	NA	NA	NA	NA	NA	negative
	4|MS/MS, no match	414|281.24835|9.283	281.24835	9.283	C18 H34 O2	282.25563	282.25588	-0.00025	-0.89	NA	NA	NA	NA	NA	negative
	4|MS/MS, no match	417|536.50493|10.403	536.50493	10.403	C33 H68 N3 P	537.51306	537.51509	-0.00203	-3.77	NA	NA	NA	NA	NA	negative
	4|MS/MS, no match	422|572.48198|10.403	572.48198	10.403	C34 H68 Cl N O3	573.48925	573.48877	0.00048	0.84	NA	NA	NA	NA	NA	negative
	4|MS/MS, no match	426|309.27976|9.576	309.27976	9.576	C20 H38 O2	310.28704	310.28718	-0.00014	-0.45	NA	NA	NA	NA	NA	negative
	4|MS/MS, no match	433|700.52945|13.007	700.52945	13.007	C39 H77 N Na2 O4 S	701.53672	701.53687	-0.00015	-0.21	NA	NA	NA	NA	NA	negative
	4|MS/MS, no match	434|568.26857|7.016	568.26857	7.016	C30 H42 N3 Na2 O3 P	569.27585	569.27592	-7e-05	-0.12	NA	NA	NA	NA	NA	negative
	4|MS/MS, no match	435|355.26368|9.138	355.26368	9.138	C24 H36 O2	356.27096	356.27153	-0.00057	-1.61	NA	NA	NA	NA	NA	negative
	4|MS/MS, no match	437|778.56141|8.259	778.56141	8.259	C39 H78 N7 Na O5 S	779.56869	779.56828	0.00041	0.52	NA	NA	NA	NA	NA	negative
	4|MS/MS, no match	441|631.4741|8.864	631.4741	8.864	C42 H64 O4	632.48138	632.48046	0.00092	1.45	NA	NA	NA	NA	NA	negative
	4|MS/MS, no match	451|859.53414|9.216	859.53414	9.216	C40 H78 N8 O8 P2	860.54142	860.54178	-0.00036	-0.42	NA	NA	NA	NA	NA	negative
	4|MS/MS, no match	457|881.51939|9.208	881.51939	9.208	C44 H74 N10 Na2 O2 P2	882.52666	882.52668	-2e-05	-0.02	NA	NA	NA	NA	NA	negative
	4|MS/MS, no match	459|895.5824|8.529	895.5824	8.529	C50 H91 Na2 O4 P S2	896.58968	896.58918	5e-04	0.56	NA	NA	NA	NA	NA	negative
	4|MS/MS, no match	470|544.26258|4.185	544.26258	4.185	C24 H41 N3 Na2 O8	545.26985	545.2689	0.00095	1.74	NA	NA	NA	NA	NA	negative
	4|MS/MS, no match	473|462.29894|7.729	462.29894	7.729	C23 H46 N O6 P	463.30622	463.30627	-5e-05	-0.11	NA	NA	NA	NA	NA	negative
	4|MS/MS, no match	474|462.29893|7.729	462.29893	7.729	C25 H43 N3 O6	481.31677	481.31519	0.00158	3.29	NA	NA	NA	NA	NA	negative
	4|MS/MS, no match	475|297.15289|6.984	297.15289	6.984	C13 H28 N2 Na P S	298.16016	298.16085	-0.00069	-2.3	NA	NA	NA	NA	NA	negative
	4|MS/MS, no match	476|297.15291|6.974	297.15291	6.974	C8 H23 N4 P S	238.13906	238.1381	0.00096	4.01	NA	NA	NA	NA	NA	negative
	4|MS/MS, no match	479|843.59553|13.074	843.59553	13.074	C40 H81 N10 O7 P	844.6028	844.60273	7e-05	0.08	NA	NA	NA	NA	NA	negative
	4|MS/MS, no match	480|866.57128|10.271	866.57128	10.271	C51 H83 N Na2 O5 S	867.57856	867.57873	-0.00018	-0.21	NA	NA	NA	NA	NA	negative
	4|MS/MS, no match	487|557.1366|2.558	557.1366	2.558	C20 H23 N8 Na O10	558.14388	558.14348	0.00039	0.7	NA	NA	NA	NA	NA	negative
	4|MS/MS, no match	492|793.50365|9.51	793.50365	9.51	C39 H72 N8 O5 P2	794.51092	794.51009	0.00083	1.05	NA	NA	NA	NA	NA	negative
	4|MS/MS, no match	493|619.28969|6.933	619.28969	6.933	C30 H45 N4 O8 P	620.29697	620.2975	-0.00053	-0.86	NA	NA	NA	NA	NA	negative
	4|MS/MS, no match	497|653.54797|10.712	653.54797	10.712	C38 H74 N2 O6	654.55524	654.55469	0.00056	0.85	NA	NA	NA	NA	NA	negative
	4|MS/MS, no match	499|887.55861|8.382	887.55861	8.382	C38 H81 N8 O13 P	888.56589	888.56607	-0.00019	-0.21	NA	NA	NA	NA	NA	negative
	4|MS/MS, no match	500|736.49341|9.711	736.49341	9.711	C42 H68 N5 O4 P	737.50067	737.50089	-0.00022	-0.3	NA	NA	NA	NA	NA	negative
	4|MS/MS, no match	504|857.51528|8.193	857.51528	8.193	C40 H82 N6 Na O4 P3 S	858.52256	858.52288	-0.00032	-0.37	NA	NA	NA	NA	NA	negative
	4|MS/MS, no match	507|186.11363|4.489	186.11363	4.489	C9 H17 N O3	187.1209	187.12084	6e-05	0.31	NA	NA	NA	NA	NA	negative
	4|MS/MS, no match	509|436.28334|7.602	436.28334	7.602	C21 H44 N O6 P	437.29062	437.29062	-1e-05	-0.01	NA	NA	NA	NA	NA	negative
	4|MS/MS, no match	512|775.54752|10.203	775.54752	10.203	C35 H79 N8 Na O5 P2	776.55479	776.55464	0.00016	0.21	NA	NA	NA	NA	NA	negative
	4|MS/MS, no match	518|760.49351|9.653	760.49351	9.653	C44 H68 N5 O4 P	761.50078	761.50089	-0.00011	-0.15	NA	NA	NA	NA	NA	negative
	4|MS/MS, no match	532|206.0821|4.682	206.0821	4.682	C11 H13 N O3	207.08938	207.08954	-0.00017	-0.81	NA	NA	NA	NA	NA	negative
	4|MS/MS, no match	533|850.59769|7.91	850.59769	7.91	C50 H84 N3 Na2 O3 P	851.60496	851.60457	0.00039	0.46	NA	NA	NA	NA	NA	negative
	4|MS/MS, no match	536|760.49334|9.787	760.49334	9.787	C40 H74 N3 Na O5 P2	761.50061	761.50014	0.00047	0.62	NA	NA	NA	NA	NA	negative
	4|MS/MS, no match	546|528.30975|7.66	528.30975	7.66	C29 H43 N3 O6	529.31703	529.31519	0.00184	3.49	NA	NA	NA	NA	NA	negative
	4|MS/MS, no match	547|650.57364|10.708	650.57364	10.708	C35 H75 N3 Na P	591.55979	591.55963	0.00016	0.27	NA	NA	NA	NA	NA	negative
	4|MS/MS, no match	548|650.57355|10.701	650.57355	10.701	C39 H79 K N3 Na	651.58082	651.58088	-6e-05	-0.09	NA	NA	NA	NA	NA	negative
	4|MS/MS, no match	559|907.53502|9.354	907.53502	9.354	C46 H76 N10 Na2 O2 P2	908.5423	908.54233	-4e-05	-0.04	NA	NA	NA	NA	NA	negative
	4|MS/MS, no match	560|985.47595|9.463	985.47595	9.463	C42 H82 K N2 Na2 O16 P	986.48323	986.48344	-0.00021	-0.22	NA	NA	NA	NA	NA	negative
	4|MS/MS, no match	561|500.2784|7.391	500.2784	7.391	C27 H39 N3 O6	501.28567	501.28389	0.00179	3.57	NA	NA	NA	NA	NA	negative
	4|MS/MS, no match	565|841.50334|9.365	841.50334	9.365	C42 H79 N4 Na2 O4 P3	842.51061	842.51096	-0.00034	-0.41	NA	NA	NA	NA	NA	negative
	4|MS/MS, no match	573|677.45585|8.85	677.45585	8.85	C42 H58 N6 O2	678.46312	678.46212	0.001	1.47	NA	NA	NA	NA	NA	negative
	4|MS/MS, no match	575|601.51578|10.492	601.51578	10.492	C30 H68 N8 O5	620.53362	620.53127	0.00235	3.79	NA	NA	NA	NA	NA	negative
	4|MS/MS, no match	576|601.51577|10.488	601.51577	10.488	C30 H66 N8 O4	602.52305	602.5207	0.00235	3.89	NA	NA	NA	NA	NA	negative
	4|MS/MS, no match	577|856.51169|13.12	856.51169	13.12	C41 H74 N9 Na O5 P2	857.51897	857.51858	0.00039	0.45	NA	NA	NA	NA	NA	negative
	4|MS/MS, no match	578|641.54799|10.788	641.54799	10.788	C37 H74 N2 O6	642.55527	642.55469	0.00058	0.91	NA	NA	NA	NA	NA	negative
	4|MS/MS, no match	584|602.34728|7.448	602.34728	7.448	C33 H45 N7 O4	603.35456	603.3533	0.00126	2.08	NA	NA	NA	NA	NA	negative
	4|MS/MS, no match	586|357.27926|9.354	357.27926	9.354	C24 H38 O2	358.28653	358.28718	-0.00065	-1.81	NA	NA	NA	NA	NA	negative
	4|MS/MS, no match	590|769.50327|9.998	769.50327	9.998	C40 H71 N6 Na O5 S	770.51054	770.51043	0.00011	0.14	NA	NA	NA	NA	NA	negative
	4|MS/MS, no match	591|357.27929|9.316	357.27929	9.316	C24 H38 O2	358.28657	358.28718	-0.00061	-1.71	NA	NA	NA	NA	NA	negative
	4|MS/MS, no match	601|794.57146|13.009	794.57146	13.009	C42 H84 N3 Na O5 P2	795.57873	795.57839	0.00034	0.43	NA	NA	NA	NA	NA	negative
	4|MS/MS, no match	603|359.29505|9.531	359.29505	9.531	C24 H40 O2	360.30232	360.30283	-0.00051	-1.41	NA	NA	NA	NA	NA	negative
	4|MS/MS, no match	611|473.21804|7.292	473.21804	7.292	C28 H32 N2 Na2 O2	474.22532	474.22592	-6e-04	-1.26	NA	NA	NA	NA	NA	negative
	4|MS/MS, no match	615|876.61334|8.058	876.61334	8.058	C44 H92 N5 Na2 O3 P3	877.62062	877.62084	-0.00022	-0.25	NA	NA	NA	NA	NA	negative
	4|MS/MS, no match	622|629.45582|8.879	629.45582	8.879	C29 H63 N6 Na O7	630.4631	630.46559	-0.0025	-3.96	NA	NA	NA	NA	NA	negative
	4|MS/MS, no match	625|664.38157|8.004	664.38157	8.004	C28 H56 N7 O9 P	665.38886	665.38771	0.00115	1.73	NA	NA	NA	NA	NA	negative
	4|MS/MS, no match	626|871.53548|9.261	871.53548	9.261	C47 H77 N4 O9 P	872.54276	872.54282	-6e-05	-0.07	NA	NA	NA	NA	NA	negative
	4|MS/MS, no match	629|787.51277|9.803	787.51277	9.803	C34 H74 N10 Na O5 P S	788.52005	788.51997	8e-05	0.1	NA	NA	NA	NA	NA	negative
	4|MS/MS, no match	641|363.2512|9.186	363.2512	9.186	C18 H32 N6 O2	364.25848	364.25867	-2e-04	-0.54	NA	NA	NA	NA	NA	negative
	4|MS/MS, no match	642|217.02989|0.561	217.02989	0.561	C7 H12 N2 O2 P2	218.03716	218.0374	-0.00024	-1.1	NA	NA	NA	NA	NA	negative
	4|MS/MS, no match	643|201.02556|0.378	201.02556	0.378	C4 H10 O9	202.03283	202.03248	0.00035	1.73	NA	NA	NA	NA	NA	negative
	4|MS/MS, no match	646|636.35012|7.543	636.35012	7.543	C26 H52 N7 O9 P	637.35743	637.35641	0.00102	1.59	NA	NA	NA	NA	NA	negative
	4|MS/MS, no match	649|905.51962|8.902	905.51962	8.902	C43 H83 N4 Na2 O7 P3	906.5269	906.527	-1e-04	-0.11	NA	NA	NA	NA	NA	negative
	4|MS/MS, no match	657|654.56821|10.668	654.56821	10.668	C41 H75 N3 Na2	655.57549	655.57564	-0.00015	-0.23	NA	NA	NA	NA	NA	negative
	4|MS/MS, no match	659|862.54033|9.861	862.54033	9.861	C41 H87 N O11 P2 S	863.54761	863.54751	1e-04	0.12	NA	NA	NA	NA	NA	negative
	4|MS/MS, no match	660|578.34704|7.418	578.34704	7.418	C27 H51 N5 Na O5 P	579.35432	579.35255	0.00177	3.06	NA	NA	NA	NA	NA	negative
	4|MS/MS, no match	661|742.5402|10.752	742.5402	10.752	C47 H70 N5 Na O	743.54748	743.54781	-0.00033	-0.44	NA	NA	NA	NA	NA	negative
	4|MS/MS, no match	666|343.03673|0.376	343.03673	0.376	C11 H18 Cl O8 P	344.04401	344.04278	0.00123	3.57	NA	NA	NA	NA	NA	negative
	4|MS/MS, no match	667|283.06817|3.448	283.06817	3.448	C9 H19 Na2 O5 P	284.07545	284.07655	-0.0011	-3.87	NA	NA	NA	NA	NA	negative
	4|MS/MS, no match	670|353.04828|4.991	353.04828	4.991	C16 H16 N2 Na O2 P S	354.05556	354.05678	-0.00122	-3.44	NA	NA	NA	NA	NA	negative
	4|MS/MS, no match	675|843.58528|9.623	843.58528	9.623	C44 H90 N2 Na O5 P S2	844.59256	844.59265	-9e-05	-0.1	NA	NA	NA	NA	NA	negative
	4|MS/MS, no match	678|764.54555|8.223	764.54555	8.223	C43 H84 K N O3 S2	765.55282	765.55297	-0.00014	-0.19	NA	NA	NA	NA	NA	negative
	4|MS/MS, no match	679|819.55181|12.922	819.55181	12.922	C43 H85 N2 O6 P S2	820.55909	820.55867	0.00042	0.51	NA	NA	NA	NA	NA	negative
	4|MS/MS, no match	680|843.51902|9.542	843.51902	9.542	C40 H76 N10 Na O2 P3	844.5263	844.52633	-2e-05	-0.03	NA	NA	NA	NA	NA	negative
	4|MS/MS, no match	682|445.19967|7.121	445.19967	7.121	C18 H28 N4 Na O2 P	386.18581	386.18476	0.00106	2.73	NA	NA	NA	NA	NA	negative
	4|MS/MS, no match	685|638.57377|10.793	638.57377	10.793	C36 H74 N3 P	579.5599	579.56204	-0.00213	-3.68	NA	NA	NA	NA	NA	negative
	4|MS/MS, no match	688|750.54338|10.286	750.54338	10.286	C42 H75 N5 Na O3 P	751.55066	751.55052	0.00013	0.18	NA	NA	NA	NA	NA	negative
	4|MS/MS, no match	693|808.51452|9.849	808.51452	9.849	C38 H80 N5 Na2 O4 P3	809.5218	809.52185	-5e-05	-0.07	NA	NA	NA	NA	NA	negative
	4|MS/MS, no match	694|908.54523|9.785	908.54523	9.785	C56 H78 K N3 Na2 O2	909.55251	909.55265	-0.00014	-0.16	NA	NA	NA	NA	NA	negative
	4|MS/MS, no match	697|776.56033|10.748	776.56033	10.748	C42 H80 N3 Na O6 S	777.56761	777.56655	0.00106	1.36	NA	NA	NA	NA	NA	negative
	4|MS/MS, no match	703|351.13211|2.114	351.13211	2.114	C15 H23 N4 Na2 O P	352.13938	352.14049	-0.0011	-3.13	NA	NA	NA	NA	NA	negative
	4|MS/MS, no match	711|226.99656|0.578	226.99656	0.578	C6 H9 Cl O7	228.00383	228.00368	0.00015	0.65	NA	NA	NA	NA	NA	negative
	4|MS/MS, no match	721|817.50397|9.634	817.50397	9.634	C34 H78 Cl N10 O4 P3	818.51124	818.51089	0.00035	0.43	NA	NA	NA	NA	NA	negative
	4|MS/MS, no match	722|199.00706|1.214	199.00706	1.214	C4 H9 K N4 O S	200.01433	200.01341	0.00092	4.6	NA	NA	NA	NA	NA	negative
	4|MS/MS, no match	726|704.62008|10.924	704.62008	10.924	C44 H83 N O5	705.62736	705.62712	0.00024	0.34	NA	NA	NA	NA	NA	negative
	4|MS/MS, no match	729|767.48757|9.539	767.48757	9.539	C34 H70 N6 Na2 O10	768.49485	768.49488	-4e-05	-0.05	NA	NA	NA	NA	NA	negative
	4|MS/MS, no match	731|912.56922|9.475	912.56922	9.475	C47 H90 N Na O8 P2 S	913.5765	913.57601	0.00049	0.54	NA	NA	NA	NA	NA	negative
	4|MS/MS, no match	737|281.07764|4.187	281.07764	4.187	C7 H12 N4 Na O P	222.0638	222.06464	-0.00084	-3.8	NA	NA	NA	NA	NA	negative
	4|MS/MS, no match	738|281.07771|4.182	281.07771	4.182	C12 H14 N2 O6	282.08498	282.08519	-2e-04	-0.72	NA	NA	NA	NA	NA	negative
	4|MS/MS, no match	742|822.43794|8.64	822.43794	8.64	C35 H66 N7 O13 P	823.44522	823.44562	-4e-04	-0.49	NA	NA	NA	NA	NA	negative
	4|MS/MS, no match	756|906.52959|9.563	906.52959	9.563	C54 H76 N3 Na2 O4 P	907.53687	907.53688	-2e-05	-0.02	NA	NA	NA	NA	NA	negative
	4|MS/MS, no match	757|807.50444|8.95	807.50444	8.95	C34 H79 N6 O9 P3	808.51172	808.51214	-0.00042	-0.52	NA	NA	NA	NA	NA	negative
	4|MS/MS, no match	758|230.98011|13.341	230.98011	13.341	C2 H2 N8 Na2 O S	231.98738	231.98677	0.00062	2.66	NA	NA	NA	NA	NA	negative
	4|MS/MS, no match	761|849.59772|13.024	849.59772	13.024	C46 H87 K N2 O9	850.605	850.60486	0.00013	0.16	NA	NA	NA	NA	NA	negative
	4|MS/MS, no match	764|630.11287|0.728	630.11287	0.728	C18 H37 N Na2 O14 P2 S	631.12015	631.12054	-0.00039	-0.62	NA	NA	NA	NA	NA	negative
	4|MS/MS, no match	765|415.30643|8.727	415.30643	8.727	C22 H41 N4 Na O2	416.3137	416.31272	0.00098	2.36	NA	NA	NA	NA	NA	negative
	4|MS/MS, no match	768|562.31297|7.902	562.31297	7.902	C25 H41 N9 O6	563.32024	563.31798	0.00226	4.02	NA	NA	NA	NA	NA	negative
	4|MS/MS, no match	770|854.49889|9.369	854.49889	9.369	C49 H70 N5 O6 P	855.50616	855.50637	-0.00021	-0.24	NA	NA	NA	NA	NA	negative
	4|MS/MS, no match	772|826.598|8.469	826.598	8.469	C44 H92 N3 Na O P2 S2	827.60528	827.60547	-2e-04	-0.24	NA	NA	NA	NA	NA	negative
	4|MS/MS, no match	789|638.57339|10.737	638.57339	10.737	C39 H77 N O5	639.58067	639.58017	5e-04	0.78	NA	NA	NA	NA	NA	negative
	4|MS/MS, no match	790|797.53487|13.02	797.53487	13.02	C36 H76 N6 Na2 O10	798.54214	798.54183	0.00031	0.39	NA	NA	NA	NA	NA	negative
	4|MS/MS, no match	792|825.21838|2.556	825.21838	2.556	C27 H54 N2 Na O17 P3 S	826.22566	826.22537	0.00029	0.35	NA	NA	NA	NA	NA	negative
	4|MS/MS, no match	794|461.29083|8.439	461.29083	8.439	C27 H42 O6	462.29811	462.29814	-3e-05	-0.07	NA	NA	NA	NA	NA	negative
	4|MS/MS, no match	805|242.07989|0.493	242.07989	0.493	C7 H18 N O6 P	243.08716	243.08717	-1e-05	-0.04	NA	NA	NA	NA	NA	negative
	4|MS/MS, no match	810|525.32652|7.368	525.32652	7.368	C23 H49 K N6 Na2 O2	526.3338	526.33495	-0.00115	-2.18	NA	NA	NA	NA	NA	negative
	4|MS/MS, no match	812|805.48867|8.781	805.48867	8.781	C44 H69 N6 Na2 O3 P	806.49594	806.49642	-0.00047	-0.59	NA	NA	NA	NA	NA	negative
	4|MS/MS, no match	818|187.04203|0.69	187.04203	0.69	C6 H15 Na O P2	188.04931	188.04958	-0.00028	-1.46	NA	NA	NA	NA	NA	negative
	4|MS/MS, no match	820|750.54509|13.009	750.54509	13.009	C35 H75 N7 Na2 O7	751.55237	751.55234	3e-05	0.05	NA	NA	NA	NA	NA	negative
	4|MS/MS, no match	821|898.5802|13.117	898.5802	13.117	C46 H90 N5 Na2 O P3 S	899.58748	899.58743	4e-05	0.05	NA	NA	NA	NA	NA	negative
	4|MS/MS, no match	823|525.32684|7.29	525.32684	7.29	C23 H51 N4 O5 P S	526.33412	526.33178	0.00234	4.45	NA	NA	NA	NA	NA	negative
	4|MS/MS, no match	824|869.535|9.636	869.535	9.636	C44 H85 K N2 O8 P2	870.54228	870.54182	0.00046	0.52	NA	NA	NA	NA	NA	negative
	4|MS/MS, no match	825|600.51346|10.677	600.51346	10.677	C36 H72 Cl N O3	601.52074	601.52007	0.00067	1.11	NA	NA	NA	NA	NA	negative
	4|MS/MS, no match	827|245.04317|0.486	245.04317	0.486	C6 H12 Cl N4 Na O3	246.05044	246.04956	0.00088	3.57	NA	NA	NA	NA	NA	negative
	4|MS/MS, no match	833|778.5763|10.915	778.5763	10.915	C40 H79 N9 O2 P2	779.58358	779.5832	0.00038	0.49	NA	NA	NA	NA	NA	negative
	4|MS/MS, no match	835|910.56096|10.263	910.56096	10.263	C49 H87 K N Na O8 S	911.56823	911.56872	-0.00048	-0.53	NA	NA	NA	NA	NA	negative
	4|MS/MS, no match	839|629.15669|1.297	629.15669	1.297	C22 H31 N4 Na O16	630.16361	630.16328	0.00034	0.53	NA	NA	NA	NA	NA	negative
	4|MS/MS, no match	846|423.05227|7.91	423.05227	7.91	C11 H24 K N4 O5 P3	424.05955	424.05966	-0.00011	-0.27	NA	NA	NA	NA	NA	negative
	4|MS/MS, no match	855|810.50938|9.705	810.50938	9.705	C39 H71 N7 Na2 O8	811.51666	811.51595	0.00071	0.87	NA	NA	NA	NA	NA	negative
	4|MS/MS, no match	856|447.03473|0.397	447.03473	0.397	C19 H19 N2 Na2 O2 P S2	448.04201	448.0421	-9e-05	-0.2	NA	NA	NA	NA	NA	negative
	4|MS/MS, no match	859|939.52292|9.058	939.52292	9.058	C51 H76 N2 O14	940.5302	940.52965	0.00055	0.58	NA	NA	NA	NA	NA	negative
	4|MS/MS, no match	861|283.24288|8.852	283.24288	8.852	C21 H32	284.25016	284.2504	-0.00024	-0.85	NA	NA	NA	NA	NA	negative
	4|MS/MS, no match	862|174.99267|13.277	174.99267	13.277	C5 H N6 P	175.99995	176.00003	-8e-05	-0.46	NA	NA	NA	NA	NA	negative
	4|MS/MS, no match	868|597.30536|7.113	597.30536	7.113	C30 H42 N6 O7	598.31264	598.3115	0.00114	1.91	NA	NA	NA	NA	NA	negative
	4|MS/MS, no match	870|135.03011|0.5	135.03011	0.5	C4 H8 O5	136.03734	136.03717	0.00017	1.25	NA	NA	NA	NA	NA	negative
	4|MS/MS, no match	875|864.55579|10.021	864.55579	10.021	C45 H84 N5 Na2 O2 P3	865.56307	865.56333	-0.00026	-0.3	NA	NA	NA	NA	NA	negative
	4|MS/MS, no match	876|568.26864|7.07	568.26864	7.07	C29 H40 N5 O5 P	569.27591	569.27671	-0.00079	-1.39	NA	NA	NA	NA	NA	negative
	4|MS/MS, no match	888|432.12596|2.699	432.12596	2.699	C13 H25 N5 Na O8 P	433.13323	433.13384	-0.00061	-1.41	NA	NA	NA	NA	NA	negative
	4|MS/MS, no match	894|271.00366|0.46	271.00366	0.46	C3 H10 N6 Na2 O2 S2	272.01093	272.0102	0.00073	2.68	NA	NA	NA	NA	NA	negative
	4|MS/MS, no match	902|761.49778|9.654	761.49778	9.654	C32 H74 N10 Na O3 P3	762.50506	762.50559	-0.00053	-0.7	NA	NA	NA	NA	NA	negative
	4|MS/MS, no match	905|606.28189|7.359	606.28189	7.359	C29 H47 N Na O9 P	607.28916	607.28861	0.00055	0.9	NA	NA	NA	NA	NA	negative
	4|MS/MS, no match	906|329.18996|5.371	329.18996	5.371	C17 H32 Na2 O S	330.19724	330.19693	0.00031	0.95	NA	NA	NA	NA	NA	negative
	4|MS/MS, no match	909|333.27944|9.462	333.27944	9.462	C22 H38 O2	334.28671	334.28718	-0.00047	-1.4	NA	NA	NA	NA	NA	negative
	4|MS/MS, no match	910|309.17399|7.114	309.17399	7.114	C14 H32 O3 P2	310.18127	310.18267	-0.0014	-4.51	NA	NA	NA	NA	NA	negative
	4|MS/MS, no match	917|836.52466|9.847	836.52466	9.847	C49 H77 N Na2 O5 S	837.53193	837.53178	0.00015	0.18	NA	NA	NA	NA	NA	negative
	4|MS/MS, no match	918|744.10601|1.789	744.10601	1.789	C22 H29 N3 O18 P2	685.09211	685.09213	-2e-05	-0.04	NA	NA	NA	NA	NA	negative
	4|MS/MS, no match	921|877.6168|8.142	877.6168	8.142	C44 H91 N2 Na O11 S	878.62408	878.62413	-5e-05	-0.06	NA	NA	NA	NA	NA	negative
	4|MS/MS, no match	924|333.05887|0.521	333.05887	0.521	C8 H16 N4 Na O7 P	334.06615	334.06543	0.00072	2.16	NA	NA	NA	NA	NA	negative
	4|MS/MS, no match	925|869.55658|9.273	869.55658	9.273	C47 H86 N4 Na O P3 S	870.56386	870.56329	0.00057	0.65	NA	NA	NA	NA	NA	negative
	4|MS/MS, no match	932|611.50091|10.321	611.50091	10.321	C36 H64 N6 O2	612.50819	612.50908	-0.00089	-1.45	NA	NA	NA	NA	NA	negative
	4|MS/MS, no match	933|611.50125|10.32	611.50125	10.32	C34 H67 N6 Na O3	630.51909	630.51723	0.00185	2.94	NA	NA	NA	NA	NA	negative
	4|MS/MS, no match	936|806.49905|9.669	806.49905	9.669	C41 H76 N3 Na O7 P2	807.50633	807.50562	0.00071	0.87	NA	NA	NA	NA	NA	negative
	4|MS/MS, no match	937|389.29072|8.59	389.29072	8.59	C20 H39 N4 Na O2	390.298	390.29707	0.00093	2.38	NA	NA	NA	NA	NA	negative
	4|MS/MS, no match	940|251.20144|8.479	251.20144	8.479	C16 H28 O2	252.20872	252.20893	-0.00021	-0.84	NA	NA	NA	NA	NA	negative
	4|MS/MS, no match	945|199.00707|10.511	199.00707	10.511	C5 H10 N2 Na O P S	200.01435	200.01491	-0.00057	-2.84	NA	NA	NA	NA	NA	negative
	4|MS/MS, no match	946|797.53422|10.289	797.53422	10.289	C42 H75 N6 Na O5 S	798.5415	798.54173	-0.00024	-0.3	NA	NA	NA	NA	NA	negative
	4|MS/MS, no match	947|599.5014|10.572	599.5014	10.572	C34 H71 N2 Na2 O P	600.50868	600.50994	-0.00126	-2.1	NA	NA	NA	NA	NA	negative
	4|MS/MS, no match	948|681.32396|7.37	681.32396	7.37	C30 H52 N4 Na O10 P	682.33124	682.33187	-0.00063	-0.93	NA	NA	NA	NA	NA	negative
	4|MS/MS, no match	952|601.13939|0.539	601.13939	0.539	C19 H31 N4 O16 P	602.14667	602.14727	-6e-04	-0.99	NA	NA	NA	NA	NA	negative
	4|MS/MS, no match	953|507.31617|8.003	507.31617	8.003	C23 H49 N4 O4 P S	508.32344	508.32121	0.00223	4.39	NA	NA	NA	NA	NA	negative
	4|MS/MS, no match	958|463.3065|8.689	463.3065	8.689	C22 H45 Cl N4 O4	464.31378	464.31293	0.00084	1.81	NA	NA	NA	NA	NA	negative
	4|MS/MS, no match	959|240.05138|1.3	240.05138	1.3	C9 H8 N5 Na O2	241.05866	241.05757	0.00109	4.52	NA	NA	NA	NA	NA	negative
	4|MS/MS, no match	975|544.45057|10.096	544.45057	10.096	C32 H64 Cl N O3	545.45784	545.45747	0.00037	0.68	NA	NA	NA	NA	NA	negative
	4|MS/MS, no match	976|646.13581|1.317	646.13581	1.317	C23 H26 N7 Na O14	647.14308	647.14354	-0.00046	-0.71	NA	NA	NA	NA	NA	negative
	4|MS/MS, no match	977|646.13589|1.311	646.13589	1.311	C16 H26 N7 O15 P	587.12203	587.12245	-0.00042	-0.72	NA	NA	NA	NA	NA	negative
	4|MS/MS, no match	979|328.05799|0.781	328.05799	0.781	C7 H18 N5 Na2 O3 P S	329.06527	329.06634	-0.00107	-3.25	NA	NA	NA	NA	NA	negative
	4|MS/MS, no match	980|468.12922|0.922	468.12922	0.922	C15 H24 N7 Na O7 S	469.1365	469.13556	0.00093	1.99	NA	NA	NA	NA	NA	negative
	4|MS/MS, no match	989|582.51124|10.236	582.51124	10.236	C32 H66 N3 P	523.49734	523.49944	-0.0021	-4.01	NA	NA	NA	NA	NA	negative
	4|MS/MS, no match	995|763.19228|0.587	763.19228	0.587	C24 H38 N8 Na O17 P	764.19956	764.19902	0.00054	0.7	NA	NA	NA	NA	NA	negative
	4|MS/MS, no match	997|662.366|7.683	662.366	7.683	C32 H51 N9 Na O3 P	663.3733	663.37502	-0.00172	-2.59	NA	NA	NA	NA	NA	negative
	4|MS/MS, no match	1000|892.60805|13.091	892.60805	13.091	C44 H92 N5 Na2 O4 P3	893.61533	893.61576	-0.00042	-0.48	NA	NA	NA	NA	NA	negative
	4|MS/MS, no match	1003|701.29273|6.866	701.29273	6.866	C30 H43 N10 O8 P	702.30001	702.30029	-0.00029	-0.41	NA	NA	NA	NA	NA	negative
	4|MS/MS, no match	1004|246.07459|2.114	246.07459	2.114	C9 H9 N7 O2	247.08187	247.08177	9e-05	0.38	NA	NA	NA	NA	NA	negative
	4|MS/MS, no match	1010|787.59806|9.774	787.59806	9.774	C42 H87 K N4 Na O3 P	788.60533	788.60506	0.00028	0.35	NA	NA	NA	NA	NA	negative
	4|MS/MS, no match	1023|845.53454|9.691	845.53454	9.691	C50 H77 N2 Na2 O4 P	846.54181	846.54163	0.00018	0.21	NA	NA	NA	NA	NA	negative
	4|MS/MS, no match	1024|850.5977|13.04	850.5977	13.04	C48 H86 N O9 P	851.60498	851.60402	0.00096	1.12	NA	NA	NA	NA	NA	negative
	4|MS/MS, no match	1025|571.28941|6.99	571.28941	6.99	C26 H45 N4 O8 P	572.29668	572.2975	-0.00082	-1.43	NA	NA	NA	NA	NA	negative
	4|MS/MS, no match	1031|227.20177|8.594	227.20177	8.594	C14 H28 O2	228.20904	228.20893	0.00011	0.5	NA	NA	NA	NA	NA	negative
	4|MS/MS, no match	1032|763.59683|9.844	763.59683	9.844	C41 H85 N2 O8 P	764.60411	764.60435	-0.00024	-0.32	NA	NA	NA	NA	NA	negative
	4|MS/MS, no match	1033|692.62057|11.009	692.62057	11.009	C38 H81 N3 Na P	633.6067	633.60658	0.00012	0.2	NA	NA	NA	NA	NA	negative
	4|MS/MS, no match	1036|736.51463|9.891	736.51463	9.891	C45 H76 Br N3	737.52191	737.52226	-0.00035	-0.48	NA	NA	NA	NA	NA	negative
	4|MS/MS, no match	1037|738.50901|9.829	738.50901	9.829	C42 H70 N5 O4 P	739.51625	739.51654	-3e-04	-0.4	NA	NA	NA	NA	NA	negative
	4|MS/MS, no match	1039|821.52606|9.672	821.52606	9.672	C41 H77 N8 O3 P3	822.53334	822.53315	0.00019	0.23	NA	NA	NA	NA	NA	negative
	4|MS/MS, no match	1052|662.36599|7.619	662.36599	7.619	C28 H54 N7 O9 P	663.37331	663.37206	0.00124	1.87	NA	NA	NA	NA	NA	negative
	4|MS/MS, no match	1054|569.45392|9.832	569.45392	9.832	C32 H62 N2 O6	570.46119	570.46079	0.00041	0.71	NA	NA	NA	NA	NA	negative
	4|MS/MS, no match	1056|407.17207|3.806	407.17207	3.806	C22 H24 N4 O4	408.17934	408.17976	-0.00041	-1.01	NA	NA	NA	NA	NA	negative
	4|MS/MS, no match	1064|526.29425|7.561	526.29425	7.561	C26 H47 N3 O4 P2	527.30153	527.30418	-0.00265	-5.03	NA	NA	NA	NA	NA	negative	exceeds +/-5 ppm error	incorrect formula prediction
	4|MS/MS, no match	1066|598.5423|10.488	598.5423	10.488	C34 H69 N O3	539.52843	539.52774	0.00068	1.26	NA	NA	NA	NA	NA	negative
	4|MS/MS, no match	1067|598.54225|10.491	598.54225	10.491	C36 H73 N O5	599.54952	599.54887	0.00065	1.08	NA	NA	NA	NA	NA	negative
	4|MS/MS, no match	1079|681.57907|10.901	681.57907	10.901	C35 H75 N10 O P	682.58635	682.58629	6e-05	0.09	NA	NA	NA	NA	NA	negative
	4|MS/MS, no match	1085|365.0311|0.395	365.0311	0.395	C14 H20 K N2 O P S2	366.03838	366.03917	-0.00079	-2.17	NA	NA	NA	NA	NA	negative
	4|MS/MS, no match	1086|682.59928|10.901	682.59928	10.901	C43 H79 N3 Na2	683.60656	683.60694	-0.00038	-0.56	NA	NA	NA	NA	NA	negative
	4|MS/MS, no match	1090|778.57642|12.86	778.57642	12.86	C40 H79 N9 O2 P2	779.58369	779.5832	5e-04	0.64	NA	NA	NA	NA	NA	negative
	4|MS/MS, no match	1095|283.02845|0.391	283.02845	0.391	C9 H19 K2 O3 P	284.03573	284.03459	0.00113	3.99	NA	NA	NA	NA	NA	negative
	4|MS/MS, no match	1097|898.58035|7.293	898.58035	7.293	C42 H88 N9 Na O2 P2 S2	899.58762	899.58753	9e-05	0.1	NA	NA	NA	NA	NA	negative
	4|MS/MS, no match	1099|365.26672|9.525	365.26672	9.525	C18 H34 N6 O2	366.274	366.27432	-0.00033	-0.89	NA	NA	NA	NA	NA	negative
	4|MS/MS, no match	1102|432.08811|0.475	432.08811	0.475	C8 H25 N7 Na O6 P S2	433.09539	433.0943	0.00109	2.51	NA	NA	NA	NA	NA	negative
	4|MS/MS, no match	1105|742.54038|13.038	742.54038	13.038	C42 H74 N5 O4 P	743.54768	743.54784	-0.00016	-0.22	NA	NA	NA	NA	NA	negative
	4|MS/MS, no match	1108|573.48528|10.195	573.48528	10.195	C32 H66 N2 O6	574.49255	574.49209	0.00047	0.81	NA	NA	NA	NA	NA	negative
	4|MS/MS, no match	1109|337.07726|0.631	337.07726	0.631	C11 H15 N4 Na O7	338.08454	338.08384	0.00069	2.05	NA	NA	NA	NA	NA	negative
	4|MS/MS, no match	1110|256.04946|0.494	256.04946	0.494	C9 H13 N3 Na2 O S	257.05673	257.05747	-0.00074	-2.88	NA	NA	NA	NA	NA	negative
	4|MS/MS, no match	1114|526.29415|7.459	526.29415	7.459	C26 H43 N5 Na O3 P	527.30143	527.30012	0.00131	2.48	NA	NA	NA	NA	NA	negative
	4|MS/MS, no match	1124|578.34695|7.482	578.34695	7.482	C25 H56 N3 Na O6 P2	579.35423	579.3542	3e-05	0.04	NA	NA	NA	NA	NA	negative
	4|MS/MS, no match	1125|528.30976|7.719	528.30976	7.719	C26 H45 N5 Na O3 P	529.31704	529.31577	0.00127	2.39	NA	NA	NA	NA	NA	negative
	4|MS/MS, no match	1126|555.27312|7.152	555.27312	7.152	C29 H41 N4 O5 P	556.2804	556.28146	-0.00106	-1.91	NA	NA	NA	NA	NA	negative
	4|MS/MS, no match	1127|662.36608|7.817	662.36608	7.817	C33 H58 N3 Na O5 S2	663.37336	663.37156	0.0018	2.71	NA	NA	NA	NA	NA	negative
	4|MS/MS, no match	1135|395.09551|1.269	395.09551	1.269	C10 H22 N4 Na O9 P	396.10278	396.10221	0.00057	1.44	NA	NA	NA	NA	NA	negative
	4|MS/MS, no match	1136|731.09646|1.03	731.09646	1.03	C25 H33 N6 Na2 O9 P3 S	732.10374	732.1038	-6e-05	-0.08	NA	NA	NA	NA	NA	negative
	4|MS/MS, no match	1137|876.61318|13.063	876.61318	13.063	C51 H92 N O4 P S2	877.62046	877.62054	-8e-05	-0.09	NA	NA	NA	NA	NA	negative
	4|MS/MS, no match	1138|694.10364|1.057	694.10364	1.057	C19 H34 N5 Na2 O14 P3	695.11092	695.11105	-0.00013	-0.19	NA	NA	NA	NA	NA	negative
	4|MS/MS, no match	1140|381.10977|0.49	381.10977	0.49	C9 H24 N6 Na O5 P S	382.11705	382.11642	0.00063	1.65	NA	NA	NA	NA	NA	negative
	4|MS/MS, no match	1142|372.10582|1.029	372.10582	1.029	C11 H21 N5 Na O6 P	373.1131	373.11271	0.00038	1.02	NA	NA	NA	NA	NA	negative
	4|MS/MS, no match	1145|373.03837|0.66	373.03837	0.66	C11 H12 N4 Na2 O8	374.04565	374.04505	0.00059	1.59	NA	NA	NA	NA	NA	negative
	4|MS/MS, no match	1150|354.07194|0.5	354.07194	0.5	C10 H18 N3 O9 P	355.07922	355.07807	0.00115	3.24	NA	NA	NA	NA	NA	negative
	4|MS/MS, no match	1151|768.55531|10.752	768.55531	10.752	C40 H82 N3 Na O5 P2	769.56259	769.56274	-0.00015	-0.19	NA	NA	NA	NA	NA	negative
	4|MS/MS, no match	1153|844.51168|9.93	844.51168	9.93	C42 H79 N3 Na2 O7 P2	845.51895	845.51886	9e-05	0.1	NA	NA	NA	NA	NA	negative
	4|MS/MS, no match	1154|582.28201|7.327	582.28201	7.327	C25 H42 N7 O7 P	583.28928	583.28833	0.00095	1.63	NA	NA	NA	NA	NA	negative
	4|MS/MS, no match	1157|335.21999|8.74	335.21999	8.74	C16 H28 N6 O2	336.22726	336.22737	-0.00011	-0.33	NA	NA	NA	NA	NA	negative
	4|MS/MS, no match	1160|629.54693|10.746	629.54693	10.746	C31 H71 N10 O P	630.55421	630.55499	-0.00078	-1.24	NA	NA	NA	NA	NA	negative
	4|MS/MS, no match	1163|870.53854|9.649	870.53854	9.649	C44 H84 N5 O4 P3 S	871.54582	871.54569	0.00013	0.15	NA	NA	NA	NA	NA	negative
	4|MS/MS, no match	1164|383.29515|9.442	383.29515	9.442	C26 H40 O2	384.30243	384.30283	-4e-04	-1.04	NA	NA	NA	NA	NA	negative
	4|MS/MS, no match	1167|708.35031|7.418	708.35031	7.418	C35 H53 N5 Na O7 P	709.3576	709.35803	-0.00043	-0.6	NA	NA	NA	NA	NA	negative
	4|MS/MS, no match	1168|344.07476|0.529	344.07476	0.529	C9 H18 N3 Na P2 S	285.06091	285.05944	0.00147	5.16	NA	NA	NA	NA	NA	negative	exceeds +/-5 ppm error	incorrect formula prediction
	4|MS/MS, no match	1169|344.07471|0.53	344.07471	0.53	C11 H22 N3 Na O2 P2 S	345.08199	345.08057	0.00143	4.13	NA	NA	NA	NA	NA	negative
	4|MS/MS, no match	1176|784.51487|13.062	784.51487	13.062	C33 H71 N9 O12	785.52215	785.52222	-7e-05	-0.09	NA	NA	NA	NA	NA	negative
	4|MS/MS, no match	1181|293.05169|1.13	293.05169	1.13	C10 H7 N8 Na O2	294.05896	294.05897	0	-0.01	NA	NA	NA	NA	NA	negative
	4|MS/MS, no match	1182|293.05173|1.129	293.05173	1.129	C4 H9 N6 Na2 O P	234.03787	234.03708	0.00079	3.37	NA	NA	NA	NA	NA	negative
	4|MS/MS, no match	1190|552.27367|7.607	552.27367	7.607	C27 H41 N5 Na O4 P	553.28095	553.27939	0.00156	2.83	NA	NA	NA	NA	NA	negative
	4|MS/MS, no match	1192|747.56685|9.393	747.56685	9.393	C41 H77 N6 O4 P	748.57413	748.57439	-0.00026	-0.35	NA	NA	NA	NA	NA	negative
	4|MS/MS, no match	1193|360.99755|1.287	360.99755	1.287	C4 H8 N6 Na2 O11	362.00482	362.00464	0.00018	0.5	NA	NA	NA	NA	NA	negative
	4|MS/MS, no match	1196|553.15527|4.185	553.15527	4.185	C22 H22 N10 O8	554.16255	554.16221	0.00034	0.62	NA	NA	NA	NA	NA	negative
	4|MS/MS, no match	1199|545.31339|7.649	545.31339	7.649	C20 H47 K N10 O3 S	546.32066	546.31904	0.00163	2.98	NA	NA	NA	NA	NA	negative
	4|MS/MS, no match	1205|493.09629|8.579	493.09629	8.579	C7 H24 N10 Na O10 P S	494.10356	494.10329	0.00028	0.56	NA	NA	NA	NA	NA	negative
	4|MS/MS, no match	1207|920.63255|9.419	920.63255	9.419	C45 H89 K N3 Na O8	861.61865	861.61844	0.00021	0.24	NA	NA	NA	NA	NA	negative
	4|MS/MS, no match	1215|480.30935|7.543	480.30935	7.543	C22 H45 N5 Na O3 P	481.31668	481.31577	9e-04	1.88	NA	NA	NA	NA	NA	negative
	4|MS/MS, no match	1226|624.15376|1.309	624.15376	1.309	C19 H33 N5 Na O15 P	625.16104	625.16085	0.00019	0.31	NA	NA	NA	NA	NA	negative
	4|MS/MS, no match	1229|870.52749|9.995	870.52749	9.995	C43 H87 N O8 P2 S2	871.53476	871.53483	-7e-05	-0.08	NA	NA	NA	NA	NA	negative
	4|MS/MS, no match	1234|401.05115|1.329	401.05115	1.329	C11 H18 N2 O12 S	402.05842	402.05804	0.00038	0.94	NA	NA	NA	NA	NA	negative
	4|MS/MS, no match	1236|297.24328|7.848	297.24328	7.848	C18 H34 O3	298.25052	298.25079	-0.00027	-0.92	NA	NA	NA	NA	NA	negative
	4|MS/MS, no match	1241|516.03329|7.563	516.03329	7.563	C26 H19 N Na2 O2 P2 S	517.04057	517.04071	-0.00014	-0.28	NA	NA	NA	NA	NA	negative
	4|MS/MS, no match	1243|847.2001|2.556	847.2001	2.556	C27 H53 N2 Na2 O17 P3 S	848.20737	848.20732	6e-05	0.07	NA	NA	NA	NA	NA	negative
	4|MS/MS, no match	1248|686.47742|9.644	686.47742	9.644	C38 H67 N5 Na2 O S	687.48469	687.48617	-0.00148	-2.15	NA	NA	NA	NA	NA	negative
	4|MS/MS, no match	1249|973.62731|7.537	973.62731	7.537	C48 H100 N2 O9 P2 S2	974.63459	974.63455	4e-05	0.04	NA	NA	NA	NA	NA	negative
	4|MS/MS, no match	1254|626.53668|10.4	626.53668	10.4	C37 H73 N O6	627.54395	627.54379	0.00016	0.26	NA	NA	NA	NA	NA	negative
	4|MS/MS, no match	1256|888.59779|10.284	888.59779	10.284	C44 H85 K N9 O5 P	889.60507	889.60483	0.00023	0.26	NA	NA	NA	NA	NA	negative
	4|MS/MS, no match	1259|382.10002|3.734	382.10002	3.734	C15 H19 N3 Na2 O6	383.10729	383.10692	0.00037	0.96	NA	NA	NA	NA	NA	negative
	4|MS/MS, no match	1261|566.47947|9.834	566.47947	9.834	C28 H62 K N5	507.46559	507.46423	0.00136	2.67	NA	NA	NA	NA	NA	negative
	4|MS/MS, no match	1262|566.47949|9.837	566.47949	9.837	C33 H68 N3 O3 P	585.49734	585.49983	-0.00249	-4.25	NA	NA	NA	NA	NA	negative
	4|MS/MS, no match	1263|872.56453|13.115	872.56453	13.115	C44 H88 N5 Na2 O P3 S	873.57181	873.57178	2e-05	0.03	NA	NA	NA	NA	NA	negative
	4|MS/MS, no match	1270|437.29076|8.45	437.29076	8.45	C24 H39 N4 Na O2	438.29804	438.29707	0.00096	2.2	NA	NA	NA	NA	NA	negative
	4|MS/MS, no match	1273|353.19984|7.19	353.19984	7.19	C16 H34 O6 S	354.20712	354.20761	-0.00049	-1.39	NA	NA	NA	NA	NA	negative
	4|MS/MS, no match	1274|353.19987|7.185	353.19987	7.185	C14 H30 O4 S	294.18602	294.18648	-0.00046	-1.56	NA	NA	NA	NA	NA	negative
	4|MS/MS, no match	1281|225.18609|8.32	225.18609	8.32	C14 H26 O2	226.19337	226.19328	9e-05	0.4	NA	NA	NA	NA	NA	negative
	4|MS/MS, no match	1297|636.35007|7.465	636.35007	7.465	C26 H52 N7 O9 P	637.35737	637.35641	0.00096	1.51	NA	NA	NA	NA	NA	negative
	4|MS/MS, no match	1300|814.54016|10.035	814.54016	10.035	C49 H76 N3 Na2 O2 P	815.54744	815.54705	0.00038	0.47	NA	NA	NA	NA	NA	negative
	4|MS/MS, no match	1304|443.24729|9.554	443.24729	9.554	C19 H41 K N4 O3 S	444.25457	444.25364	0.00093	2.09	NA	NA	NA	NA	NA	negative
	4|MS/MS, no match	1305|463.00901|0.403	463.00901	0.403	C17 H17 K2 N4 Na2 O2 P	464.01628	464.01587	0.00042	0.9	NA	NA	NA	NA	NA	negative
	4|MS/MS, no match	1306|700.52952|12.859	700.52952	12.859	C36 H78 N3 Na O4 P2	701.5368	701.53653	0.00027	0.39	NA	NA	NA	NA	NA	negative
	4|MS/MS, no match	1307|938.51542|13.134	938.51542	13.134	C54 H81 N Na O5 P3	939.5227	939.52253	0.00017	0.18	NA	NA	NA	NA	NA	negative
	4|MS/MS, no match	1309|860.54465|13.067	860.54465	13.067	C52 H78 K N3 Na2 O2	861.55192	861.55265	-0.00072	-0.84	NA	NA	NA	NA	NA	negative
	4|MS/MS, no match	1315|384.03226|1.011	384.03226	1.011	C10 H13 N5 Na O8 P	385.03954	385.03994	-4e-04	-1.04	NA	NA	NA	NA	NA	negative
	4|MS/MS, no match	1323|279.16326|7.168	279.16326	7.168	C13 H28 O4 S	280.17054	280.17083	-0.00029	-1.04	NA	NA	NA	NA	NA	negative
	4|MS/MS, no match	1325|812.52489|9.844	812.52489	9.844	C42 H74 N9 Na2 P S	813.53217	813.53209	8e-05	0.1	NA	NA	NA	NA	NA	negative
	4|MS/MS, no match	1327|560.29736|7.606	560.29736	7.606	C26 H45 N5 Na O5 P	561.30463	561.3056	-0.00097	-1.73	NA	NA	NA	NA	NA	negative
	4|MS/MS, no match	1328|560.29729|7.605	560.29729	7.605	C21 H40 N7 O5 P	501.28349	501.28285	0.00063	1.27	NA	NA	NA	NA	NA	negative
	4|MS/MS, no match	1329|404.04376|0.735	404.04376	0.735	C11 H21 N Na2 O8 S2	405.05104	405.0504	0.00064	1.58	NA	NA	NA	NA	NA	negative
	4|MS/MS, no match	1332|531.1735|4.186	531.1735	4.186	C23 H35 Na2 O9 P	532.18078	532.18141	-0.00063	-1.19	NA	NA	NA	NA	NA	negative
	4|MS/MS, no match	1333|535.11967|1.04	535.11967	1.04	C17 H25 N6 O12 P	536.12695	536.12681	0.00014	0.27	NA	NA	NA	NA	NA	negative
	4|MS/MS, no match	1339|293.17909|6.494	293.17909	6.494	C14 H30 O4 S	294.18637	294.18648	-0.00011	-0.39	NA	NA	NA	NA	NA	negative
	4|MS/MS, no match	1344|556.31917|8.013	556.31917	8.013	C29 H48 N3 Na O4 S	557.32644	557.32632	0.00012	0.22	NA	NA	NA	NA	NA	negative
	4|MS/MS, no match	1345|223.0283|5.231	223.0283	5.231	C6 H13 N4 Na O P2	242.04614	242.04623	-9e-05	-0.36	NA	NA	NA	NA	NA	negative
	4|MS/MS, no match	1349|439.08566|0.511	439.08566	0.511	C11 H22 N4 Na O11 P	440.09294	440.09204	9e-04	2.05	NA	NA	NA	NA	NA	negative
	4|MS/MS, no match	1350|702.545|13.053	702.545	13.053	C34 H75 N9 O2 P2	703.55228	703.5519	0.00039	0.55	NA	NA	NA	NA	NA	negative
	4|MS/MS, no match	1351|563.50509|9.186	563.50509	9.186	C32 H69 K N4 O	564.51236	564.51084	0.00152	2.69	NA	NA	NA	NA	NA	negative
	4|MS/MS, no match	1352|598.30374|3.807	598.30374	3.807	C34 H41 N5 O5	599.31102	599.31077	0.00025	0.42	NA	NA	NA	NA	NA	negative
	4|MS/MS, no match	1359|364.08698|2.978	364.08698	2.978	C12 H16 N5 Na O7	365.09426	365.09474	-0.00049	-1.33	NA	NA	NA	NA	NA	negative
	4|MS/MS, no match	1360|364.08697|2.972	364.08697	2.972	C10 H12 N5 Na O5	305.07312	305.07361	-0.00049	-1.61	NA	NA	NA	NA	NA	negative
	4|MS/MS, no match	1366|422.08728|1.052	422.08728	1.052	C10 H20 N9 Na2 O3 P S	423.09455	423.09428	0.00027	0.64	NA	NA	NA	NA	NA	negative
	4|MS/MS, no match	1367|356.1206|3.479	356.1206	3.479	C13 H19 N5 O7	357.12787	357.12845	-0.00057	-1.61	NA	NA	NA	NA	NA	negative
	4|MS/MS, no match	1370|549.1119|1.048	549.1119	1.048	C24 H20 N6 Na2 O7	550.11917	550.11889	0.00029	0.52	NA	NA	NA	NA	NA	negative
	4|MS/MS, no match	1372|116.05074|3.781	116.05074	3.781	C8 H7 N	117.05801	117.05785	0.00016	1.39	NA	NA	NA	NA	NA	negative
	4|MS/MS, no match	1373|116.0507|3.818	116.0507	3.818	C8 H7 N	117.05797	117.05785	0.00012	1.06	NA	NA	NA	NA	NA	negative
	4|MS/MS, no match	1375|572.29998|7.297	572.29998	7.297	C27 H49 N3 O6 P2	573.30726	573.30966	-0.0024	-4.18	NA	NA	NA	NA	NA	negative
	4|MS/MS, no match	1381|672.4982|10.276	672.4982	10.276	C36 H71 N3 O6 S	673.50548	673.50636	-0.00088	-1.3	NA	NA	NA	NA	NA	negative
	4|MS/MS, no match	1386|322.06059|2.116	322.06059	2.116	C13 H14 N3 O5 P	323.06786	323.06711	0.00076	2.34	NA	NA	NA	NA	NA	negative
	4|MS/MS, no match	1394|508.34081|8.004	508.34081	8.004	C23 H48 N7 Na O2 S	509.34816	509.34879	-0.00063	-1.23	NA	NA	NA	NA	NA	negative
	4|MS/MS, no match	1395|606.28217|7.417	606.28217	7.417	C27 H42 N7 O7 P	607.28945	607.28833	0.00112	1.84	NA	NA	NA	NA	NA	negative
	4|MS/MS, no match	1396|283.16383|0.893	283.16383	0.893	C12 H25 N2 Na O4	284.17111	284.1712	-9e-05	-0.33	NA	NA	NA	NA	NA	negative
	4|MS/MS, no match	1400|797.5343|10.535	797.5343	10.535	C39 H76 N8 O5 P2	798.54153	798.54139	0.00014	0.17	NA	NA	NA	NA	NA	negative
	4|MS/MS, no match	1401|251.20144|8.595	251.20144	8.595	C16 H28 O2	252.20872	252.20893	-0.00021	-0.85	NA	NA	NA	NA	NA	negative
	4|MS/MS, no match	1403|808.54803|10.947	808.54803	10.947	C40 H83 N3 Na2 O6 P2	809.55531	809.55525	6e-05	0.07	NA	NA	NA	NA	NA	negative
	4|MS/MS, no match	1406|371.07025|0.813	371.07025	0.813	C12 H17 N2 Na O10	372.07753	372.07809	-0.00056	-1.5	NA	NA	NA	NA	NA	negative
	4|MS/MS, no match	1407|217.04824|0.475	217.04824	0.475	C5 H12 Cl N4 Na O2	218.05551	218.05465	0.00086	3.96	NA	NA	NA	NA	NA	negative
	4|MS/MS, no match	1409|639.5324|10.587	639.5324	10.587	C37 H72 N2 O6	640.53967	640.53904	0.00064	0.99	NA	NA	NA	NA	NA	negative
	4|MS/MS, no match	1415|566.24461|4.185	566.24461	4.185	C24 H34 N9 Na O6	567.25189	567.25297	-0.00109	-1.92	NA	NA	NA	NA	NA	negative
	4|MS/MS, no match	1425|285.08542|3.801	285.08542	3.801	C11 H11 N2 Na O2	226.07161	226.07182	-0.00021	-0.93	NA	NA	NA	NA	NA	negative
	4|MS/MS, no match	1430|323.07876|0.496	323.07876	0.496	C8 H18 N6 O4 P2	324.08603	324.08648	-0.00045	-1.39	NA	NA	NA	NA	NA	negative
	4|MS/MS, no match	1431|323.07878|0.497	323.07878	0.497	C6 H14 N6 O2 P2	264.06493	264.06535	-0.00042	-1.59	NA	NA	NA	NA	NA	negative
	4|MS/MS, no match	1435|327.09581|4.988	327.09581	4.988	C10 H15 N4 Na2 P	268.08197	268.08297	-0.00101	-3.75	NA	NA	NA	NA	NA	negative
	4|MS/MS, no match	1436|327.09583|4.991	327.09583	4.991	C13 H23 K Na2 O4	328.1031	328.10288	0.00022	0.68	NA	NA	NA	NA	NA	negative
	4|MS/MS, no match	1438|481.23609|7.389	481.23609	7.389	C22 H39 N2 Na O6 S	482.24337	482.24265	0.00072	1.48	NA	NA	NA	NA	NA	negative
	4|MS/MS, no match	1443|568.36249|7.774	568.36249	7.774	C26 H53 N5 Na O5 P	569.36977	569.3682	0.00157	2.76	NA	NA	NA	NA	NA	negative
	4|MS/MS, no match	1450|816.55576|10.288	816.55576	10.288	C39 H77 N7 Na2 O8	817.56301	817.5629	1e-04	0.13	NA	NA	NA	NA	NA	negative
	4|MS/MS, no match	1452|712.3364|7.543	712.3364	7.543	C28 H55 N9 Na O5 P3	713.34368	713.34367	1e-05	0.02	NA	NA	NA	NA	NA	negative
	4|MS/MS, no match	1459|302.0661|3.426	302.0661	3.426	C10 H14 Cl N5 O4	303.07337	303.07343	-6e-05	-0.19	NA	NA	NA	NA	NA	negative
	4|MS/MS, no match	1460|952.59273|10.107	952.59273	10.107	C53 H86 N3 Na2 O7 P	953.60001	953.59988	0.00013	0.14	NA	NA	NA	NA	NA	negative
	4|MS/MS, no match	1468|750.56638|8.587	750.56638	8.587	C42 H86 Cl N O3 S2	751.57365	751.57376	-0.00011	-0.15	NA	NA	NA	NA	NA	negative
	4|MS/MS, no match	1469|832.51309|13.121	832.51309	13.121	C40 H78 N5 Na2 O6 P S	833.51994	833.52058	-0.00064	-0.77	NA	NA	NA	NA	NA	negative
	4|MS/MS, no match	1472|406.93676|0.021	406.93676	0.021	C10 H11 N4 O4 P3 S2	407.94404	407.94346	0.00058	1.43	NA	NA	NA	NA	NA	negative
	4|MS/MS, no match	1473|406.93675|0.021	406.93675	0.021	C8 H10 K Na2 O4 P3	347.9229	347.92244	0.00046	1.32	NA	NA	NA	NA	NA	negative
	4|MS/MS, no match	1475|292.07221|0.495	292.07221	0.495	C7 H18 Cl N5 Na O2 P	293.07946	293.07843	0.00103	3.5	NA	NA	NA	NA	NA	negative
	4|MS/MS, no match	1477|269.24821|9.31	269.24821	9.31	C17 H34 O2	270.25549	270.25588	-0.00039	-1.44	NA	NA	NA	NA	NA	negative
	4|MS/MS, no match	1478|557.2887|7.354	557.2887	7.354	C26 H45 N6 Na O2 P2	558.29598	558.29769	-0.00172	-3.07	NA	NA	NA	NA	NA	negative
	4|MS/MS, no match	1481|633.12333|2.554	633.12333	2.554	C22 H26 N10 Na2 O6 P2	634.13061	634.13074	-0.00013	-0.21	NA	NA	NA	NA	NA	negative
	4|MS/MS, no match	1485|158.95136|4.371	158.95136	4.371	C4 H4 Na2 P2	159.95852	159.95836	0.00016	1	NA	NA	NA	NA	NA	negative
	4|MS/MS, no match	1488|846.53818|9.643	846.53818	9.643	C41 H81 N5 Na2 O6 P2	847.54546	847.54575	-0.00029	-0.34	NA	NA	NA	NA	NA	negative
	4|MS/MS, no match	1490|431.09092|0.725	431.09092	0.725	C11 H21 N8 Na O5 S2	432.09819	432.0974	0.00079	1.83	NA	NA	NA	NA	NA	negative
	4|MS/MS, no match	1493|582.37829|7.934	582.37829	7.934	C27 H55 N5 Na O5 P	583.38557	583.38385	0.00172	2.94	NA	NA	NA	NA	NA	negative
	4|MS/MS, no match	1496|263.07042|0.648	263.07042	0.648	C9 H16 N2 O5 S	264.0777	264.07799	-0.00029	-1.1	NA	NA	NA	NA	NA	negative
	4|MS/MS, no match	1506|251.09555|12.917	251.09555	12.917	C10 H20 O5 S	252.10282	252.10314	-0.00032	-1.27	NA	NA	NA	NA	NA	negative
	4|MS/MS, no match	1507|307.07332|0.476	307.07332	0.476	C9 H16 N4 O6 S	308.0806	308.07905	0.00154	5.01	NA	NA	NA	NA	NA	negative	exceeds +/-5 ppm error	incorrect formula prediction
	4|MS/MS, no match	1509|333.0935|1.281	333.0935	1.281	C12 H18 N2 O9	334.10077	334.10123	-0.00046	-1.37	NA	NA	NA	NA	NA	negative
	4|MS/MS, no match	1515|744.49842|9.778	744.49842	9.778	C44 H68 N5 O3 P	745.5057	745.50598	-0.00028	-0.37	NA	NA	NA	NA	NA	negative
	4|MS/MS, no match	1517|715.10144|1.039	715.10144	1.039	C23 H26 N8 Na2 O14 S	716.10872	716.10846	0.00026	0.36	NA	NA	NA	NA	NA	negative
	4|MS/MS, no match	1520|275.16826|7.027	275.16826	7.027	C14 H28 O3 S	276.17554	276.17592	-0.00038	-1.36	NA	NA	NA	NA	NA	negative
	4|MS/MS, no match	1523|401.30196|6.525	401.30196	6.525	C19 H38 N2 O3	342.28809	342.28824	-0.00015	-0.44	NA	NA	NA	NA	NA	negative
	4|MS/MS, no match	1524|401.30191|6.525	401.30191	6.525	C20 H39 N6 Na O	402.30919	402.3083	0.00089	2.2	NA	NA	NA	NA	NA	negative
	4|MS/MS, no match	1528|740.36786|8.004	740.36786	8.004	C30 H66 N O13 P3	741.37513	741.3747	0.00043	0.58	NA	NA	NA	NA	NA	negative
	4|MS/MS, no match	1529|922.58236|10.271	922.58236	10.271	C50 H87 N Na2 O9 S	923.58964	923.58969	-5e-05	-0.06	NA	NA	NA	NA	NA	negative
	4|MS/MS, no match	1531|128.03551|1.297	128.03551	1.297	C5 H7 N O3	129.04279	129.04259	0.00019	1.51	NA	NA	NA	NA	NA	negative
	4|MS/MS, no match	1534|181.96627|0.456	181.96627	0.456	C4 H4 Cl N3 Na P	182.97354	182.97291	0.00064	3.48	NA	NA	NA	NA	NA	negative
	4|MS/MS, no match	1536|303.07863|1.286	303.07863	1.286	C8 H14 N6 Na2 O4	304.08591	304.08719	-0.00128	-4.22	NA	NA	NA	NA	NA	negative
	4|MS/MS, no match	1537|284.04106|1.298	284.04106	1.298	C8 H13 N3 Na O5 P	285.04834	285.04905	-0.00071	-2.5	NA	NA	NA	NA	NA	negative
	4|MS/MS, no match	1542|684.35009|7.388	684.35009	7.388	C35 H58 N3 Na O3 P2 S	685.35737	685.35718	0.00019	0.28	NA	NA	NA	NA	NA	negative
	4|MS/MS, no match	1543|654.44117|10.407	654.44117	10.407	C33 H69 N3 Na O2 P3	655.44844	655.45003	-0.00159	-2.43	NA	NA	NA	NA	NA	negative
	4|MS/MS, no match	1544|494.25552|9.498	494.25552	9.498	C13 H37 N9 O11	495.26279	495.26125	0.00154	3.11	NA	NA	NA	NA	NA	negative
	4|MS/MS, no match	1546|249.18582|8.303	249.18582	8.303	C16 H26 O2	250.1931	250.19328	-0.00018	-0.74	NA	NA	NA	NA	NA	negative
	4|MS/MS, no match	1550|590.25068|7.017	590.25068	7.017	C26 H38 N7 O7 P	591.25795	591.25703	0.00092	1.56	NA	NA	NA	NA	NA	negative
	4|MS/MS, no match	1552|526.31529|7.077	526.31529	7.077	C23 H47 N5 Na O5 P	527.32257	527.32125	0.00132	2.51	NA	NA	NA	NA	NA	negative
	4|MS/MS, no match	1553|913.58194|8.816	913.58194	8.816	C41 H84 N6 Na2 O13	914.58922	914.58918	4e-05	0.05	NA	NA	NA	NA	NA	negative
	4|MS/MS, no match	1554|898.58233|10.275	898.58233	10.275	C49 H90 N O7 P S2	899.58961	899.58963	-2e-05	-0.02	NA	NA	NA	NA	NA	negative
	4|MS/MS, no match	1561|546.28189|7.518	546.28189	7.518	C25 H43 N5 Na O5 P	547.28916	547.28995	-0.00079	-1.44	NA	NA	NA	NA	NA	negative
	4|MS/MS, no match	1568|948.66364|9.841	948.66364	9.841	C64 H83 N7	949.67092	949.671	-8e-05	-0.08	NA	NA	NA	NA	NA	negative
	4|MS/MS, no match	1572|212.09045|0.901	212.09045	0.901	C6 H11 N7 O2	213.09773	213.09742	0.00031	1.44	NA	NA	NA	NA	NA	negative
	4|MS/MS, no match	1576|389.29066|8.657	389.29066	8.657	C21 H42 O6	390.29794	390.29814	-2e-04	-0.52	NA	NA	NA	NA	NA	negative
	4|MS/MS, no match	1578|309.04621|0.652	309.04621	0.652	C11 H10 N4 O7	310.05349	310.05495	-0.00146	-4.7	NA	NA	NA	NA	NA	negative
	4|MS/MS, no match	1581|867.5959|10.585	867.5959	10.585	C40 H84 N8 O10 S	868.60317	868.60311	6e-05	0.07	NA	NA	NA	NA	NA	negative
	4|MS/MS, no match	1582|165.041|8.131	165.041	8.131	C5 H10 O6	166.04828	166.04774	0.00054	3.24	NA	NA	NA	NA	NA	negative
	4|MS/MS, no match	1584|166.01812|0.707	166.01812	0.707	C4 H9 N O4 S	167.0254	167.02523	0.00017	1.02	NA	NA	NA	NA	NA	negative
	4|MS/MS, no match	1585|795.5182|10.283	795.5182	10.283	C39 H74 N8 O5 P2	796.52548	796.52574	-0.00026	-0.33	NA	NA	NA	NA	NA	negative
	4|MS/MS, no match	1590|529.038|0.398	529.038	0.398	C18 H20 K2 N4 O10	530.04528	530.04536	-8e-05	-0.15	NA	NA	NA	NA	NA	negative
	4|MS/MS, no match	1591|634.33452|7.194	634.33452	7.194	C26 H50 N7 O9 P	635.3418	635.34076	0.00103	1.63	NA	NA	NA	NA	NA	negative
	4|MS/MS, no match	1593|789.58498|10.127	789.58498	10.127	C49 H85 Na O2 P2	790.59225	790.59225	0	0	NA	NA	NA	NA	NA	negative
	4|MS/MS, no match	1594|710.09851|1.062	710.09851	1.062	C25 H31 N Na2 O18 S	711.10579	711.10572	6e-05	0.09	NA	NA	NA	NA	NA	negative
	4|MS/MS, no match	1597|768.55536|12.971	768.55536	12.971	C41 H76 N7 Na O3 S	769.56274	769.5628	-7e-05	-0.09	NA	NA	NA	NA	NA	negative
	4|MS/MS, no match	1599|558.46616|10.26	558.46616	10.26	C33 H66 Cl N O3	559.47343	559.47312	0.00031	0.56	NA	NA	NA	NA	NA	negative
	4|MS/MS, no match	1600|530.30213|7.543	530.30213	7.543	C23 H48 Cl N5 Na O3 P	531.3094	531.3081	0.0013	2.45	NA	NA	NA	NA	NA	negative
	4|MS/MS, no match	1607|789.54171|12.912	789.54171	12.912	C41 H84 K O9 P	790.54899	790.549	-2e-05	-0.02	NA	NA	NA	NA	NA	negative
	4|MS/MS, no match	1610|223.02847|8.713	223.02847	8.713	C6 H11 N4 Na P2	224.03574	224.03566	8e-05	0.35	NA	NA	NA	NA	NA	negative
	4|MS/MS, no match	1613|267.23261|8.967	267.23261	8.967	C17 H32 O2	268.23989	268.24023	-0.00034	-1.28	NA	NA	NA	NA	NA	negative
	4|MS/MS, no match	1616|544.26842|6.982	544.26842	6.982	C27 H40 N5 O5 P	545.2757	545.27671	-0.00101	-1.85	NA	NA	NA	NA	NA	negative
	4|MS/MS, no match	1617|346.05525|3.47	346.05525	3.47	C10 H16 N5 O8 P	365.07309	365.07365	-0.00056	-1.52	NA	NA	NA	NA	NA	negative
	4|MS/MS, no match	1619|422.08622|1.164	422.08622	1.164	C14 H19 N5 Na O7 P	423.09349	423.09198	0.00151	3.58	NA	NA	NA	NA	NA	negative
	4|MS/MS, no match	1620|842.57112|10.284	842.57112	10.284	C46 H84 N3 Na O5 P2	843.57839	843.57839	0	0	NA	NA	NA	NA	NA	negative
	4|MS/MS, no match	1621|840.55582|10.274	840.55582	10.274	C43 H84 N5 Na2 O2 P3	841.56309	841.56333	-0.00023	-0.28	NA	NA	NA	NA	NA	negative
	4|MS/MS, no match	1628|410.23695|7.236	410.23695	7.236	C19 H39 N3 Na O P S	411.24423	411.24491	-0.00069	-1.67	NA	NA	NA	NA	NA	negative
	4|MS/MS, no match	1631|358.09038|0.625	358.09038	0.625	C10 H19 N5 Na O6 P	359.09766	359.09706	6e-04	1.66	NA	NA	NA	NA	NA	negative
	4|MS/MS, no match	1640|292.14009|1.183	292.14009	1.183	C11 H25 K N3 Na O2	293.14737	293.14815	-0.00079	-2.68	NA	NA	NA	NA	NA	negative
	4|MS/MS, no match	1641|649.10502|3.539	649.10502	3.539	C23 H23 N8 O13 P	650.11229	650.11222	7e-05	0.11	NA	NA	NA	NA	NA	negative
	4|MS/MS, no match	1642|367.05135|0.659	367.05135	0.659	C11 H13 N4 Na O9	368.05864	368.05802	0.00062	1.67	NA	NA	NA	NA	NA	negative
	4|MS/MS, no match	1645|362.03122|0.546	362.03122	0.546	C5 H16 N7 O6 P3	363.0385	363.03749	0.00101	2.78	NA	NA	NA	NA	NA	negative
	4|MS/MS, no match	1646|362.03119|0.549	362.03119	0.549	C3 H12 N7 O4 P3	303.01734	303.01636	0.00098	3.23	NA	NA	NA	NA	NA	negative
	4|MS/MS, no match	1647|506.28886|7.816	506.28886	7.816	C23 H43 N5 Na O4 P	507.29614	507.29504	0.0011	2.17	NA	NA	NA	NA	NA	negative
	4|MS/MS, no match	1648|912.598|10.287	912.598	10.287	C41 H85 N7 Na2 O12	913.60528	913.60516	0.00012	0.13	NA	NA	NA	NA	NA	negative
	4|MS/MS, no match	1649|912.59796|10.276	912.59796	10.276	C47 H85 N Na2 O7 S	853.5841	853.58421	-0.00012	-0.14	NA	NA	NA	NA	NA	negative
	4|MS/MS, no match	1655|871.55067|9.817	871.55067	9.817	C42 H80 N10 Na O2 P3	872.55795	872.55763	0.00032	0.37	NA	NA	NA	NA	NA	negative
	4|MS/MS, no match	1656|383.18911|9.524	383.18911	9.524	C18 H35 Na O3 P2	384.19638	384.19591	0.00047	1.23	NA	NA	NA	NA	NA	negative
	4|MS/MS, no match	1657|633.12716|1.22	633.12716	1.22	C28 H29 N8 O2 P3 S	634.13444	634.1347	-0.00026	-0.42	NA	NA	NA	NA	NA	negative
	4|MS/MS, no match	1660|429.12627|3.458	429.12627	3.458	C15 H29 Na2 O9 P	430.13354	430.13446	-0.00092	-2.13	NA	NA	NA	NA	NA	negative
	4|MS/MS, no match	1661|288.08519|4.682	288.08519	4.682	C11 H11 N7 O3	289.09246	289.09234	0.00013	0.44	NA	NA	NA	NA	NA	negative
	4|MS/MS, no match	1664|287.06346|0.483	287.06346	0.483	C8 H19 N4 Na P2 S	288.07074	288.07033	4e-04	1.39	NA	NA	NA	NA	NA	negative
	4|MS/MS, no match	1665|172.99158|3.473	172.99158	3.473	C6 H6 O4 S	173.99886	173.99868	0.00018	1.04	NA	NA	NA	NA	NA	negative
	4|MS/MS, no match	1671|900.48024|9.299	900.48024	9.299	C47 H75 N3 Na2 O7 P2	901.48752	901.48756	-4e-05	-0.05	NA	NA	NA	NA	NA	negative
	4|MS/MS, no match	1677|952.59274|10.274	952.59274	10.274	C52 H92 N O8 P S2	953.60002	953.6002	-0.00018	-0.19	NA	NA	NA	NA	NA	negative
	4|MS/MS, no match	1678|200.12925|4.91	200.12925	4.91	C10 H19 N O3	201.13652	201.13649	3e-05	0.15	NA	NA	NA	NA	NA	negative
	4|MS/MS, no match	1684|888.57633|10.05	888.57633	10.05	C52 H82 N3 Na2 O4 P	889.58361	889.58383	-0.00022	-0.25	NA	NA	NA	NA	NA	negative
	4|MS/MS, no match	1685|928.59299|10.174	928.59299	10.174	C49 H89 N Na2 O10 S	929.60027	929.60026	1e-05	0.01	NA	NA	NA	NA	NA	negative
	4|MS/MS, no match	1697|552.30995|7.707	552.30995	7.707	C29 H49 N Na2 O4 S	553.31723	553.31777	-0.00054	-0.98	NA	NA	NA	NA	NA	negative
	4|MS/MS, no match	1699|511.30427|7.691	511.30427	7.691	C25 H45 N4 O5 P	512.31155	512.31276	-0.00121	-2.35	NA	NA	NA	NA	NA	negative
	4|MS/MS, no match	1709|557.4538|9.935	557.4538	9.935	C26 H59 N10 O P	558.46108	558.46109	-1e-05	-0.03	NA	NA	NA	NA	NA	negative
	4|MS/MS, no match	1711|406.00144|0.731	406.00144	0.731	C10 H16 N3 Na O7 P2 S	407.00872	407.00819	0.00053	1.31	NA	NA	NA	NA	NA	negative
	4|MS/MS, no match	1714|929.63584|8.042	929.63584	8.042	C48 H97 K N2 Na2 O7 S	930.64312	930.6449	-0.00178	-1.91	NA	NA	NA	NA	NA	negative
	4|MS/MS, no match	1718|454.23432|3.809	454.23432	3.809	C23 H29 N3 O3	395.22046	395.22089	-0.00043	-1.09	NA	NA	NA	NA	NA	negative
	4|MS/MS, no match	1719|454.23434|3.804	454.23434	3.804	C20 H36 N5 Na2 O2 P	455.24161	455.2402	0.00141	3.1	NA	NA	NA	NA	NA	negative
	4|MS/MS, no match	1720|388.06486|0.574	388.06486	0.574	C16 H16 N Na O9	389.07214	389.07228	-0.00014	-0.35	NA	NA	NA	NA	NA	negative
	4|MS/MS, no match	1723|516.41905|9.759	516.41905	9.759	C30 H60 Cl N O3	517.42633	517.42617	0.00016	0.3	NA	NA	NA	NA	NA	negative
	4|MS/MS, no match	1724|415.3063|8.783	415.3063	8.783	C23 H44 O6	416.31358	416.31379	-0.00021	-0.51	NA	NA	NA	NA	NA	negative
	4|MS/MS, no match	1725|695.31272|9.392	695.31272	9.392	C35 H55 Na2 O7 P S	696.32	696.32015	-0.00015	-0.22	NA	NA	NA	NA	NA	negative
	4|MS/MS, no match	1726|363.20914|8.852	363.20914	8.852	C22 H33 Cl O2	364.21641	364.21691	-5e-04	-1.36	NA	NA	NA	NA	NA	negative
	4|MS/MS, no match	1730|708.35035|7.474	708.35035	7.474	C35 H53 N5 Na O7 P	709.35763	709.35803	-4e-04	-0.56	NA	NA	NA	NA	NA	negative
	4|MS/MS, no match	1731|300.10642|3.53	300.10642	3.53	C7 H19 N3 O2 S2	241.09256	241.09187	7e-04	2.89	NA	NA	NA	NA	NA	negative
	4|MS/MS, no match	1732|129.01958|0.748	129.01958	0.748	C5 H6 O4	130.02685	130.02661	0.00024	1.86	NA	NA	NA	NA	NA	negative
	4|MS/MS, no match	1733|301.16597|7.917	301.16597	7.917	C7 H23 N10 Na S	302.17308	302.17256	0.00052	1.72	NA	NA	NA	NA	NA	negative
	4|MS/MS, no match	1743|142.06634|3.804	142.06634	3.804	C10 H9 N	143.07362	143.0735	0.00012	0.83	NA	NA	NA	NA	NA	negative
	4|MS/MS, no match	1745|638.29948|7.902	638.29948	7.902	C27 H52 N3 Na2 O7 P S	639.30676	639.3059	0.00086	1.34	NA	NA	NA	NA	NA	negative
	4|MS/MS, no match	1747|595.46981|9.99	595.46981	9.99	C34 H64 N2 O6	596.47708	596.47644	0.00064	1.08	NA	NA	NA	NA	NA	negative
	4|MS/MS, no match	1748|912.57657|9.956	912.57657	9.956	C39 H85 N7 Na O13 P	913.58385	913.58407	-0.00022	-0.24	NA	NA	NA	NA	NA	negative
	4|MS/MS, no match	1749|445.98088|1.037	445.98088	1.037	C12 H13 K N5 Na O6 P2	446.98816	446.98758	0.00057	1.28	NA	NA	NA	NA	NA	negative
	4|MS/MS, no match	1754|287.06484|4.184	287.06484	4.184	C9 H15 N4 Na2 O2 P	288.07191	288.0728	-0.00089	-3.1	NA	NA	NA	NA	NA	negative
	4|MS/MS, no match	1756|771.5206|10.487	771.5206	10.487	C46 H74 N2 Na O4 P	772.52788	772.52839	-0.00051	-0.66	NA	NA	NA	NA	NA	negative
	4|MS/MS, no match	1762|746.38486|8.004	746.38486	8.004	C32 H64 N Na2 O13 P	747.39213	747.39107	0.00107	1.43	NA	NA	NA	NA	NA	negative
	4|MS/MS, no match	1764|784.51465|10.277	784.51465	10.277	C42 H77 N Na2 O7 S	785.52192	785.52161	0.00031	0.4	NA	NA	NA	NA	NA	negative
	4|MS/MS, no match	1765|450.26253|7.099	450.26253	7.099	C23 H37 N3 O6	451.2698	451.26824	0.00157	3.47	NA	NA	NA	NA	NA	negative
	4|MS/MS, no match	1768|586.49798|10.537	586.49798	10.537	C35 H70 Cl N O3	587.50526	587.50442	0.00084	1.42	NA	NA	NA	NA	NA	negative
	4|MS/MS, no match	1770|160.04064|4.183	160.04064	4.183	C9 H7 N O2	161.04791	161.04768	0.00023	1.44	NA	NA	NA	NA	NA	negative
	4|MS/MS, no match	1772|319.22748|8.402	319.22748	8.402	C14 H33 N4 O2 P	320.23476	320.23411	0.00065	2.02	NA	NA	NA	NA	NA	negative
	4|MS/MS, no match	1773|480.11238|0.553	480.11238	0.553	C19 H24 N Na O12	481.11965	481.11962	3e-05	0.07	NA	NA	NA	NA	NA	negative
	4|MS/MS, no match	1775|485.2727|10.285	485.2727	10.285	C27 H45 Na O2 P2	486.27998	486.27925	0.00073	1.5	NA	NA	NA	NA	NA	negative
	4|MS/MS, no match	1779|417.15557|6.269	417.15557	6.269	C16 H30 N4 Na2 O2 P2	418.16285	418.16394	-0.00109	-2.61	NA	NA	NA	NA	NA	negative
	4|MS/MS, no match	1782|926.57753|9.85	926.57753	9.85	C49 H89 N5 Na O2 P3 S	927.58487	927.58475	0.00012	0.13	NA	NA	NA	NA	NA	negative
	4|MS/MS, no match	1784|337.20504|7.593	337.20504	7.593	C16 H36 O3 P2	338.21232	338.21397	-0.00165	-4.87	NA	NA	NA	NA	NA	negative
	4|MS/MS, no match	1789|168.04331|0.481	168.04331	0.481	C4 H12 N O4 P	169.05059	169.05039	0.00019	1.14	NA	NA	NA	NA	NA	negative
	4|MS/MS, no match	1792|178.9729|0.441	178.9729	0.441	C2 H6 Na O6 P	179.98017	179.97997	2e-04	1.09	NA	NA	NA	NA	NA	negative
	4|MS/MS, no match	1800|457.08545|0.521	457.08545	0.521	C8 H24 N6 O12 P2	458.09273	458.09274	-1e-05	-0.03	NA	NA	NA	NA	NA	negative
	4|MS/MS, no match	1801|327.11365|3.695	327.11365	3.695	C5 H19 N10 Na2 O2 P	328.12104	328.12255	-0.00151	-4.59	NA	NA	NA	NA	NA	negative
	4|MS/MS, no match	1807|546.31801|8.042	546.31801	8.042	C22 H50 N3 O10 P	547.32529	547.32338	0.00191	3.49	NA	NA	NA	NA	NA	negative
	4|MS/MS, no match	1808|546.31809|8.042	546.31809	8.042	C27 H48 N3 Na O8	565.33598	565.33391	0.00207	3.66	NA	NA	NA	NA	NA	negative
	4|MS/MS, no match	1809|502.29413|7.627	502.29413	7.627	C19 H45 N5 O8 S	503.30141	503.29888	0.00252	5.01	NA	NA	NA	NA	NA	negative	exceeds +/-5 ppm error	incorrect formula prediction
	4|MS/MS, no match	1811|806.53285|10.285	806.53285	10.285	C35 H80 N9 Na O4 P2 S	807.54172	807.54269	-0.00097	-1.2	NA	NA	NA	NA	NA	negative
	4|MS/MS, no match	1812|128.03548|0.479	128.03548	0.479	C5 H7 N O3	129.04275	129.04259	0.00016	1.24	NA	NA	NA	NA	NA	negative
	4|MS/MS, no match	1814|585.35206|8.005	585.35206	8.005	C26 H49 K N10 Na2	586.35934	586.35741	0.00193	3.29	NA	NA	NA	NA	NA	negative
	4|MS/MS, no match	1815|874.49157|12.996	874.49157	12.996	C42 H79 K N7 Na2 O P3	875.49884	875.49914	-3e-04	-0.34	NA	NA	NA	NA	NA	negative
	4|MS/MS, no match	1816|687.5442|9.624	687.5442	9.624	C33 H72 N10 O3 S	688.55164	688.55096	0.00068	0.99	NA	NA	NA	NA	NA	negative
	4|MS/MS, no match	1819|287.03298|7.788	287.03298	7.788	C4 H16 K N6 Na O P2	288.04015	288.03956	0.00059	2.05	NA	NA	NA	NA	NA	negative
	4|MS/MS, no match	1820|980.58329|13.132	980.58329	13.132	C54 H91 N Na O7 P3	981.59056	981.59061	-5e-05	-0.05	NA	NA	NA	NA	NA	negative
	4|MS/MS, no match	1822|738.50934|10.273	738.50934	10.273	C37 H78 K N5 Na2 P2	739.51657	739.51649	8e-05	0.1	NA	NA	NA	NA	NA	negative
	4|MS/MS, no match	1823|448.17397|7.121	448.17397	7.121	C18 H29 N5 Na O5 P	449.18125	449.1804	0.00085	1.89	NA	NA	NA	NA	NA	negative
	4|MS/MS, no match	1827|753.52732|10.272	753.52732	10.272	C36 H71 N10 O5 P	754.53459	754.53465	-6e-05	-0.08	NA	NA	NA	NA	NA	negative
	4|MS/MS, no match	1828|388.25247|7.447	388.25247	7.447	C19 H36 N5 Na S	389.25974	389.25891	0.00083	2.14	NA	NA	NA	NA	NA	negative
	4|MS/MS, no match	1830|304.08015|3.974	304.08015	3.974	C8 H14 N3 Na2 O P	245.06629	245.06699	-7e-04	-2.84	NA	NA	NA	NA	NA	negative
	4|MS/MS, no match	1831|304.08|3.966	304.08	3.966	C8 H17 Cl N5 Na O4	305.08728	305.08668	6e-04	1.98	NA	NA	NA	NA	NA	negative
	4|MS/MS, no match	1832|130.08756|1.246	130.08756	1.246	C6 H13 N O2	131.09484	131.09463	0.00021	1.61	NA	NA	NA	NA	NA	negative
	4|MS/MS, no match	1834|478.98388|0.404	478.98388	0.404	C19 H19 K2 N2 O2 P S2	479.99115	479.98997	0.00118	2.47	NA	NA	NA	NA	NA	negative
	4|MS/MS, no match	1843|718.35338|7.545	718.35338	7.545	C26 H60 N5 Na O12 P2	719.36066	719.36114	-0.00048	-0.67	NA	NA	NA	NA	NA	negative
	4|MS/MS, no match	1847|761.55655|9.741	761.55655	9.741	C37 H75 N10 Na O3 S	762.56383	762.5642	-0.00037	-0.49	NA	NA	NA	NA	NA	negative
	4|MS/MS, no match	1850|288.11996|0.865	288.11996	0.865	C8 H21 N5 Na O3 P	289.12723	289.12797	-0.00074	-2.55	NA	NA	NA	NA	NA	negative
	4|MS/MS, no match	1853|378.98089|0.55	378.98089	0.55	C4 H10 N6 O11 P2	379.98816	379.98828	-0.00011	-0.3	NA	NA	NA	NA	NA	negative
	4|MS/MS, no match	1856|660.35023|7.35	660.35023	7.35	C27 H59 N3 Na2 O8 P2	661.3575	661.35728	0.00023	0.34	NA	NA	NA	NA	NA	negative
	4|MS/MS, no match	1858|571.13156|2.556	571.13156	2.556	C23 H43 K2 O3 P S3	572.13884	572.13861	0.00023	0.4	NA	NA	NA	NA	NA	negative
	4|MS/MS, no match	1865|307.11436|0.495	307.11436	0.495	C11 H20 N2 O8	308.12163	308.12197	-0.00034	-1.1	NA	NA	NA	NA	NA	negative
	4|MS/MS, no match	1870|367.10483|0.484	367.10483	0.484	C12 H27 Na O7 P2	368.11214	368.11297	-0.00083	-2.25	NA	NA	NA	NA	NA	negative
	4|MS/MS, no match	1879|447.13435|6.443	447.13435	6.443	C18 H27 N4 Na O4 P2	448.14162	448.14052	0.0011	2.46	NA	NA	NA	NA	NA	negative
	4|MS/MS, no match	1880|421.15532|7.121	421.15532	7.121	C18 H29 Cl N4 Na O2 P	422.1626	422.16143	0.00116	2.75	NA	NA	NA	NA	NA	negative
	4|MS/MS, no match	1881|557.32052|7.542	557.32052	7.542	C23 H48 N6 Na O6 P	558.3278	558.32706	0.00074	1.32	NA	NA	NA	NA	NA	negative
	4|MS/MS, no match	1882|536.0691|0.596	536.0691	0.596	C11 H27 N5 Na O12 P3	537.07638	537.07668	-3e-04	-0.56	NA	NA	NA	NA	NA	negative
	4|MS/MS, no match	1883|536.06907|0.594	536.06907	0.594	C12 H21 N3 O13 P2	477.05521	477.05496	0.00025	0.52	NA	NA	NA	NA	NA	negative
	4|MS/MS, no match	1886|682.26806|7.359	682.26806	7.359	C32 H43 N7 O6 P2	683.27534	683.275	0.00033	0.48	NA	NA	NA	NA	NA	negative
	4|MS/MS, no match	1888|385.3109|9.643	385.3109	9.643	C26 H42 O2	386.31817	386.31848	-0.00031	-0.8	NA	NA	NA	NA	NA	negative
	4|MS/MS, no match	1896|359.10809|0.52	359.10809	0.52	C9 H23 N4 Na2 O6 P	360.11537	360.11506	0.00031	0.85	NA	NA	NA	NA	NA	negative
	4|MS/MS, no match	1897|366.04952|0.652	366.04952	0.652	C5 H19 N9 Na O4 P3	385.06736	385.06705	3e-04	0.79	NA	NA	NA	NA	NA	negative
	4|MS/MS, no match	1903|599.50101|10.268	599.50101	10.268	C35 H64 N6 O2	600.50829	600.50908	-0.00079	-1.31	NA	NA	NA	NA	NA	negative
	4|MS/MS, no match	1909|545.01252|0.402	545.01252	0.402	C15 H28 K2 N4 Na2 O2 P2 S2	546.01979	546.01984	-5e-05	-0.09	NA	NA	NA	NA	NA	negative
	4|MS/MS, no match	1910|815.54384|10.03	815.54384	10.03	C40 H82 K N4 O8 P	816.55111	816.55073	0.00038	0.46	NA	NA	NA	NA	NA	negative
	4|MS/MS, no match	1912|827.26861|0.631	827.26861	0.631	C46 H47 N4 O5 P3	828.27589	828.27593	-4e-05	-0.05	NA	NA	NA	NA	NA	negative
	4|MS/MS, no match	1914|393.17152|7.211	393.17152	7.211	C16 H33 N2 Na2 O2 P S	394.1788	394.17957	-0.00078	-1.97	NA	NA	NA	NA	NA	negative
	4|MS/MS, no match	1916|381.17348|9.186	381.17348	9.186	C14 H34 K N4 Na P2	382.18076	382.17935	0.00141	3.69	NA	NA	NA	NA	NA	negative
	4|MS/MS, no match	1919|608.39419|8.102	608.39419	8.102	C32 H55 N3 O8	609.40147	609.39892	0.00255	4.18	NA	NA	NA	NA	NA	negative
	4|MS/MS, no match	1928|282.06173|4.186	282.06173	4.186	C6 H10 K N5 O2	223.04792	223.04716	0.00076	3.41	NA	NA	NA	NA	NA	negative
	4|MS/MS, no match	1936|166.03904|0.517	166.03904	0.517	C4 H10 Cl N3 O2	167.04632	167.04615	0.00017	0.99	NA	NA	NA	NA	NA	negative
	4|MS/MS, no match	1941|621.30516|7.076	621.30516	7.076	C30 H47 N4 O8 P	622.31244	622.31315	-0.00071	-1.14	NA	NA	NA	NA	NA	negative
	4|MS/MS, no match	1943|788.52445|10.276	788.52445	10.276	C47 H74 N3 Na2 O2 P	789.53172	789.5314	0.00031	0.4	NA	NA	NA	NA	NA	negative
	4|MS/MS, no match	1947|758.57992|9.747	758.57992	9.747	C35 H75 N9 Na2 S	699.56605	699.56615	-1e-04	-0.15	NA	NA	NA	NA	NA	negative
	4|MS/MS, no match	1948|758.57982|9.734	758.57982	9.734	C43 H85 N O5 S2	759.58709	759.58692	0.00018	0.23	NA	NA	NA	NA	NA	negative
	4|MS/MS, no match	1953|196.02851|0.717	196.02851	0.717	C5 H11 N O5 S	197.03579	197.03579	0	-0.01	NA	NA	NA	NA	NA	negative
	4|MS/MS, no match	1957|365.13491|2.271	365.13491	2.271	C17 H22 N2 O7	366.14219	366.1427	-0.00051	-1.41	NA	NA	NA	NA	NA	negative
	4|MS/MS, no match	1959|872.45472|10.152	872.45472	10.152	C55 H61 N7 Na P	873.462	873.46238	-0.00038	-0.43	NA	NA	NA	NA	NA	negative
	4|MS/MS, no match	1960|782.5326|10.973	782.5326	10.973	C47 H71 N5 Na2 O2	783.53988	783.54032	-0.00044	-0.56	NA	NA	NA	NA	NA	negative
	4|MS/MS, no match	1964|565.10686|1.062	565.10686	1.062	C15 H22 N10 O12 S	566.11414	566.11394	2e-04	0.36	NA	NA	NA	NA	NA	negative
	4|MS/MS, no match	1965|565.10678|1.058	565.10678	1.058	C19 H26 N6 Na O12 P	584.1246	584.1244	2e-04	0.34	NA	NA	NA	NA	NA	negative
	4|MS/MS, no match	1967|466.12346|0.496	466.12346	0.496	C13 H26 N5 Na O10 S	467.13072	467.12981	0.00091	1.96	NA	NA	NA	NA	NA	negative
	4|MS/MS, no match	1973|374.24438|7.197	374.24438	7.197	C19 H34 N3 Na O3	375.25176	375.24979	0.00198	5.27	NA	NA	NA	NA	NA	negative	exceeds +/-5 ppm error	incorrect formula prediction
	4|MS/MS, no match	1979|560.29668|7.532	560.29668	7.532	C25 H42 N9 Na2 O P	561.30396	561.30453	-0.00057	-1.02	NA	NA	NA	NA	NA	negative
	4|MS/MS, no match	1980|560.29705|7.532	560.29705	7.532	C22 H44 N3 Na O6 S	501.28358	501.28485	-0.00128	-2.54	NA	NA	NA	NA	NA	negative
	4|MS/MS, no match	1985|149.00977|8.131	149.00977	8.131	C4 H8 O7	168.02761	168.027	6e-04	3.6	NA	NA	NA	NA	NA	negative
	4|MS/MS, no match	1986|149.00978|8.13	149.00978	8.13	C4 H6 O6	150.01705	150.01644	0.00062	4.11	NA	NA	NA	NA	NA	negative
	4|MS/MS, no match	1987|950.57716|9.782	950.57716	9.782	C46 H91 N Na O13 P S	951.58443	951.58464	-0.00021	-0.22	NA	NA	NA	NA	NA	negative
	4|MS/MS, no match	1988|275.20127|8.416	275.20127	8.416	C18 H28 O2	276.20854	276.20893	-0.00039	-1.4	NA	NA	NA	NA	NA	negative
	4|MS/MS, no match	1993|297.13417|4.936	297.13417	4.936	C12 H14 N10	298.1413	298.14029	0.00101	3.4	NA	NA	NA	NA	NA	negative
	4|MS/MS, no match	1994|372.10595|0.869	372.10595	0.869	C10 H20 N9 Na2 O3 P	391.12375	391.12221	0.00153	3.92	NA	NA	NA	NA	NA	negative
	4|MS/MS, no match	2000|608.56329|10.817	608.56329	10.817	C39 H71 N5	609.57048	609.57095	-0.00047	-0.76	NA	NA	NA	NA	NA	negative
	4|MS/MS, no match	2005|643.28965|6.902	643.28965	6.902	C32 H45 N4 O8 P	644.29693	644.2975	-0.00058	-0.89	NA	NA	NA	NA	NA	negative
	4|MS/MS, no match	2006|270.98577|0.582	270.98577	0.582	C5 H6 N4 Na O6 P	271.99304	271.99226	0.00078	2.86	NA	NA	NA	NA	NA	negative
	4|MS/MS, no match	2007|270.98577|0.582	270.98577	0.582	C5 H8 N4 Na O7 P	290.0037	290.00283	0.00087	2.99	NA	NA	NA	NA	NA	negative
	4|MS/MS, no match	2008|554.47934|9.932	554.47934	9.932	C31 H61 N O3	495.46546	495.46514	0.00031	0.63	NA	NA	NA	NA	NA	negative
	4|MS/MS, no match	2015|709.6103|11.108	709.6103	11.108	C44 H80 N4 Na2	710.61758	710.61784	-0.00026	-0.37	NA	NA	NA	NA	NA	negative
	4|MS/MS, no match	2017|526.29413|7.617	526.29413	7.617	C24 H48 N3 Na O4 P2	527.30141	527.30177	-0.00037	-0.7	NA	NA	NA	NA	NA	negative
	4|MS/MS, no match	2021|359.21987|8.668	359.21987	8.668	C18 H28 N6 O2	360.22715	360.22737	-0.00022	-0.62	NA	NA	NA	NA	NA	negative
	4|MS/MS, no match	2022|387.25142|9.152	387.25142	9.152	C19 H36 N2 O6	388.2587	388.25734	0.00136	3.52	NA	NA	NA	NA	NA	negative
	4|MS/MS, no match	2025|604.3627|7.543	604.3627	7.543	C29 H53 N5 Na O5 P	605.36998	605.3682	0.00178	2.93	NA	NA	NA	NA	NA	negative
	4|MS/MS, no match	2029|576.33129|7.165	576.33129	7.165	C27 H49 N5 Na O5 P	577.33857	577.3369	0.00167	2.89	NA	NA	NA	NA	NA	negative
	4|MS/MS, no match	2032|821.53445|10.281	821.53445	10.281	C39 H79 N6 O8 P S	822.54172	822.54177	-5e-05	-0.07	NA	NA	NA	NA	NA	negative
	4|MS/MS, no match	2036|925.24526|0.617	925.24526	0.617	C35 H54 N4 Na2 O16 P2 S	926.25253	926.25261	-8e-05	-0.09	NA	NA	NA	NA	NA	negative
	4|MS/MS, no match	2037|554.32554|7.854	554.32554	7.854	C27 H46 N7 Na O2 S	555.33282	555.33314	-0.00032	-0.57	NA	NA	NA	NA	NA	negative
	4|MS/MS, no match	2040|418.0301|1.305	418.0301	1.305	C13 H14 N3 O11 P	419.03738	419.03659	0.00078	1.87	NA	NA	NA	NA	NA	negative
	4|MS/MS, no match	2043|807.55164|12.916	807.55164	12.916	C44 H75 N8 Na2 O P	808.55916	808.55968	-0.00053	-0.65	NA	NA	NA	NA	NA	negative
	4|MS/MS, no match	2046|792.37941|5.028	792.37941	5.028	C38 H53 N9 Na2 O7	793.38669	793.38633	0.00035	0.45	NA	NA	NA	NA	NA	negative
	4|MS/MS, no match	2047|229.14451|6.264	229.14451	6.264	C12 H22 O4	230.1518	230.15181	-1e-05	-0.05	NA	NA	NA	NA	NA	negative
	4|MS/MS, no match	2049|544.30242|7.729	544.30242	7.729	C26 H45 N5 Na O4 P	545.3097	545.31069	-0.00099	-1.81	NA	NA	NA	NA	NA	negative
	4|MS/MS, no match	2052|983.6092|7.902	983.6092	7.902	C49 H99 K N2 Na O7 P S2	984.61647	984.61661	-0.00013	-0.14	NA	NA	NA	NA	NA	negative
	4|MS/MS, no match	2053|718.63642|11.024	718.63642	11.024	C44 H87 K N3 Na	719.64369	719.64348	0.00022	0.3	NA	NA	NA	NA	NA	negative
	4|MS/MS, no match	2059|776.55869|10.289	776.55869	10.289	C41 H79 N7 Na2 P2	777.56597	777.56676	-0.00079	-1.01	NA	NA	NA	NA	NA	negative
	4|MS/MS, no match	2062|458.28239|8.007	458.28239	8.007	C29 H37 N3 O2	459.28966	459.28858	0.00109	2.36	NA	NA	NA	NA	NA	negative
	4|MS/MS, no match	2063|413.26718|9.203	413.26718	9.203	C25 H35 N4 Na	414.27445	414.27594	-0.00149	-3.59	NA	NA	NA	NA	NA	negative
	4|MS/MS, no match	2065|432.12909|0.489	432.12909	0.489	C12 H24 N7 Na O7 S	433.13636	433.13556	8e-04	1.85	NA	NA	NA	NA	NA	negative
	4|MS/MS, no match	2066|267.2326|9.023	267.2326	9.023	C17 H32 O2	268.23987	268.24023	-0.00036	-1.33	NA	NA	NA	NA	NA	negative
	4|MS/MS, no match	2068|406.09067|2.105	406.09067	2.105	C16 H18 N5 O6 P	407.09795	407.09947	-0.00152	-3.73	NA	NA	NA	NA	NA	negative
	4|MS/MS, no match	2069|383.22002|8.64	383.22002	8.64	C18 H33 N4 O3 P	384.2273	384.22903	-0.00173	-4.51	NA	NA	NA	NA	NA	negative
	4|MS/MS, no match	2071|277.03264|0.521	277.03264	0.521	C6 H8 N8 Na O2 P	278.03993	278.04055	-0.00063	-2.25	NA	NA	NA	NA	NA	negative
	4|MS/MS, no match	2072|776.52402|10.14	776.52402	10.14	C46 H74 N3 Na2 O2 P	777.53129	777.5314	-0.00011	-0.14	NA	NA	NA	NA	NA	negative
	4|MS/MS, no match	2073|407.18717|7.444	407.18717	7.444	C17 H35 N2 Na2 O2 P S	408.19444	408.19522	-0.00078	-1.91	NA	NA	NA	NA	NA	negative
	4|MS/MS, no match	2077|299.03756|0.64	299.03756	0.64	C7 H13 N6 Na O2 S2	300.04483	300.04391	0.00092	3.06	NA	NA	NA	NA	NA	negative
	4|MS/MS, no match	2080|282.95762|0.439	282.95762	0.439	C2 H3 N6 Na2 O6 P	283.96486	283.96471	0.00015	0.54	NA	NA	NA	NA	NA	negative
	4|MS/MS, no match	2085|534.28165|7.464	534.28165	7.464	C20 H46 N3 O11 P	535.28893	535.287	0.00193	3.61	NA	NA	NA	NA	NA	negative
	4|MS/MS, no match	2089|784.49335|9.574	784.49335	9.574	C45 H73 N Na2 O5 S	785.50063	785.50048	0.00014	0.18	NA	NA	NA	NA	NA	negative
	4|MS/MS, no match	2090|203.06488|5.35	203.06488	5.35	C11 H12 N2 S	204.07215	204.07212	3e-05	0.17	NA	NA	NA	NA	NA	negative
	4|MS/MS, no match	2091|570.51079|10.195	570.51079	10.195	C31 H66 N3 P	511.49691	511.49944	-0.00253	-4.94	NA	NA	NA	NA	NA	negative
	4|MS/MS, no match	2092|570.51065|10.196	570.51065	10.196	C35 H65 N5 O	571.51792	571.51891	-0.00099	-1.73	NA	NA	NA	NA	NA	negative
	4|MS/MS, no match	2097|507.27292|7.093	507.27292	7.093	C22 H43 N6 Na O2 P2	508.2802	508.28204	-0.00185	-3.63	NA	NA	NA	NA	NA	negative
	4|MS/MS, no match	2099|694.63614|11.24	694.63614	11.24	C42 H87 K N3 Na	695.64342	695.64348	-6e-05	-0.09	NA	NA	NA	NA	NA	negative
	4|MS/MS, no match	2100|427.11862|2.114	427.11862	2.114	C20 H21 N4 O5 P	428.1259	428.12496	0.00094	2.2	NA	NA	NA	NA	NA	negative
	4|MS/MS, no match	2101|628.36262|7.627	628.36262	7.627	C32 H59 N Na2 O4 P2	629.3699	629.37147	-0.00157	-2.5	NA	NA	NA	NA	NA	negative
	4|MS/MS, no match	2103|626.34703|7.616	626.34703	7.616	C21 H50 N9 Na O11	627.35398	627.35275	0.00123	1.96	NA	NA	NA	NA	NA	negative
	4|MS/MS, no match	2105|433.13558|2.114	433.13558	2.114	C18 H19 N8 Na O4	434.14286	434.1427	0.00016	0.37	NA	NA	NA	NA	NA	negative
	4|MS/MS, no match	2106|355.15768|9.086	355.15768	9.086	C16 H31 Na O3 P2	356.16496	356.16461	0.00035	0.97	NA	NA	NA	NA	NA	negative
	4|MS/MS, no match	2115|528.27332|7.585	528.27332	7.585	C24 H45 N Na O8 P	529.2806	529.27805	0.00255	4.82	NA	NA	NA	NA	NA	negative
	4|MS/MS, no match	2123|239.05966|8.713	239.05966	8.713	C8 H16 O6 S	240.06694	240.06676	0.00018	0.75	NA	NA	NA	NA	NA	negative
	4|MS/MS, no match	2129|282.06511|0.486	282.06511	0.486	C8 H14 N5 Na O3 S	283.07239	283.0715	0.00088	3.11	NA	NA	NA	NA	NA	negative
	4|MS/MS, no match	2130|282.06512|0.49	282.06512	0.49	C8 H18 N5 Na O2 P2	301.08296	301.08334	-0.00039	-1.28	NA	NA	NA	NA	NA	negative
	4|MS/MS, no match	2131|269.24827|9.26	269.24827	9.26	C17 H34 O2	270.25555	270.25588	-0.00033	-1.22	NA	NA	NA	NA	NA	negative
	4|MS/MS, no match	2133|297.04697|7.425	297.04697	7.425	C9 H17 N4 Na O3 S2	316.06481	316.06398	0.00083	2.64	NA	NA	NA	NA	NA	negative
	4|MS/MS, no match	2134|297.04684|7.424	297.04684	7.424	C9 H15 N4 Na O2 S2	298.05412	298.05341	0.00071	2.37	NA	NA	NA	NA	NA	negative
	4|MS/MS, no match	2135|629.13552|0.633	629.13552	0.633	C19 H38 Na2 O16 P2	630.1428	630.14305	-0.00025	-0.39	NA	NA	NA	NA	NA	negative
	4|MS/MS, no match	2136|466.33016|7.986	466.33016	7.986	C22 H47 N5 Na O2 P	467.33744	467.33651	0.00093	1.99	NA	NA	NA	NA	NA	negative
	4|MS/MS, no match	2137|218.06705|1.326	218.06705	1.326	C8 H13 N O6	219.07433	219.07429	4e-05	0.18	NA	NA	NA	NA	NA	negative
	4|MS/MS, no match	2138|321.21017|6.974	321.21017	6.974	C15 H31 N4 Na S	322.21745	322.21671	0.00074	2.29	NA	NA	NA	NA	NA	negative
	4|MS/MS, no match	2141|225.00771|4.533	225.00771	4.533	C8 H9 N2 O5 P	244.02554	244.02491	0.00063	2.59	NA	NA	NA	NA	NA	negative
	4|MS/MS, no match	2142|225.00767|4.534	225.00767	4.534	C5 H9 N4 Na O P2	226.01494	226.01493	1e-05	0.07	NA	NA	NA	NA	NA	negative
	4|MS/MS, no match	2145|864.44967|10.141	864.44967	10.141	C47 H70 N3 Na2 O5 P S	865.45687	865.45692	-5e-05	-0.06	NA	NA	NA	NA	NA	negative
	4|MS/MS, no match	2149|285.99757|0.541	285.99757	0.541	C8 H17 Cl K N Na P S	287.00484	287.00426	0.00058	2.03	NA	NA	NA	NA	NA	negative
	4|MS/MS, no match	2160|663.11473|1.297	663.11473	1.297	C17 H26 N10 Na O15 P	664.122	664.12144	0.00056	0.85	NA	NA	NA	NA	NA	negative
	4|MS/MS, no match	2162|628.36266|7.526	628.36266	7.526	C31 H53 N5 Na O5 P	629.36994	629.3682	0.00174	2.76	NA	NA	NA	NA	NA	negative
	4|MS/MS, no match	2163|564.34474|10.232	564.34474	10.232	C33 H47 N3 O5	565.35201	565.35157	0.00044	0.78	NA	NA	NA	NA	NA	negative
	4|MS/MS, no match	2165|375.1843|8.753	375.1843	8.753	C10 H29 N10 Na S2	376.19158	376.19158	0	0	NA	NA	NA	NA	NA	negative
	4|MS/MS, no match	2167|906.58748|10.281	906.58748	10.281	C61 H83 N O P2	907.59475	907.59499	-0.00024	-0.26	NA	NA	NA	NA	NA	negative
	4|MS/MS, no match	2168|906.58721|10.28	906.58721	10.28	C42 H85 N7 Na2 O12	925.60506	925.60516	-1e-04	-0.11	NA	NA	NA	NA	NA	negative
	4|MS/MS, no match	2170|299.02608|5.49	299.02608	5.49	C4 H13 N8 O2 P S2	300.03335	300.03405	-7e-04	-2.33	NA	NA	NA	NA	NA	negative
	4|MS/MS, no match	2172|273.00137|0.657	273.00137	0.657	C6 H11 O10 P	274.00864	274.00898	-0.00034	-1.24	NA	NA	NA	NA	NA	negative
	4|MS/MS, no match	2173|714.54526|13.007	714.54526	13.007	C38 H74 N7 Na O2 S	715.55253	715.55224	0.00029	0.41	NA	NA	NA	NA	NA	negative
	4|MS/MS, no match	2174|644.31641|7.902	644.31641	7.902	C23 H54 N5 Na O10 P2	645.32369	645.32436	-0.00067	-1.03	NA	NA	NA	NA	NA	negative
	4|MS/MS, no match	2176|281.24819|7.535	281.24819	7.535	C18 H34 O2	282.25546	282.25588	-0.00042	-1.48	NA	NA	NA	NA	NA	negative
	4|MS/MS, no match	2180|856.51194|10.271	856.51194	10.271	C43 H79 N3 Na2 O7 P2	857.51922	857.51886	0.00035	0.41	NA	NA	NA	NA	NA	negative
	4|MS/MS, no match	2181|888.44956|10.005	888.44956	10.005	C49 H70 N3 Na2 O5 P S	889.45683	889.45692	-8e-05	-0.1	NA	NA	NA	NA	NA	negative
	4|MS/MS, no match	2182|333.27944|9.414	333.27944	9.414	C16 H39 N4 O P	334.28671	334.28615	0.00057	1.69	NA	NA	NA	NA	NA	negative
	4|MS/MS, no match	2187|498.07675|0.741	498.07675	0.741	C12 H24 N5 Na O11 P2	499.08403	499.08452	-0.00049	-0.99	NA	NA	NA	NA	NA	negative
	4|MS/MS, no match	2188|630.37833|7.737	630.37833	7.737	C31 H55 N5 Na O5 P	631.38561	631.38385	0.00176	2.78	NA	NA	NA	NA	NA	negative
	4|MS/MS, no match	2191|216.09894|1.071	216.09894	1.071	C9 H17 N Na2 O2	217.10621	217.10547	0.00075	3.44	NA	NA	NA	NA	NA	negative
	4|MS/MS, no match	2194|564.33115|8.196	564.33115	8.196	C20 H50 N9 Na O4 P2	565.33843	565.33587	0.00256	4.53	NA	NA	NA	NA	NA	negative
	4|MS/MS, no match	2196|203.02306|0.379	203.02306	0.379	C6 H9 N2 O4 P	204.03034	204.02999	0.00034	1.68	NA	NA	NA	NA	NA	negative
	4|MS/MS, no match	2200|776.55958|10.231	776.55958	10.231	C42 H82 N3 Na O4 P2	777.56686	777.56783	-0.00097	-1.25	NA	NA	NA	NA	NA	negative
	4|MS/MS, no match	2202|565.16697|1.123	565.16697	1.123	C16 H33 N8 Na O9 P2	566.17425	566.17434	-1e-04	-0.17	NA	NA	NA	NA	NA	negative
	4|MS/MS, no match	2213|268.11631|4.49	268.11631	4.49	C9 H16 N Na O3	209.10255	209.10279	-0.00024	-1.15	NA	NA	NA	NA	NA	negative
	4|MS/MS, no match	2214|646.42791|9.185	646.42791	9.185	C34 H64 N3 Na O3 P2	647.43518	647.43206	0.00312	4.82	NA	NA	NA	NA	NA	negative
	4|MS/MS, no match	2216|701.29282|6.934	701.29282	6.934	C32 H48 N4 Na O10 P	702.30009	702.30057	-0.00048	-0.68	NA	NA	NA	NA	NA	negative
	4|MS/MS, no match	2217|270.98584|0.651	270.98584	0.651	C5 H8 N4 Na O7 P	290.00369	290.00283	0.00086	2.96	NA	NA	NA	NA	NA	negative
	4|MS/MS, no match	2218|270.98585|0.652	270.98585	0.652	C8 H7 N2 Na2 O4 P	271.99313	271.99388	-0.00075	-2.77	NA	NA	NA	NA	NA	negative
	4|MS/MS, no match	2219|423.03321|1.357	423.03321	1.357	C12 H13 N6 Na O8 S	424.04048	424.04133	-0.00084	-1.99	NA	NA	NA	NA	NA	negative
	4|MS/MS, no match	2220|321.21006|7.896	321.21006	7.896	C15 H31 N4 Na S	322.21733	322.21671	0.00062	1.93	NA	NA	NA	NA	NA	negative
	4|MS/MS, no match	2224|878.59249|13.016	878.59249	13.016	C41 H83 N7 Na2 O10	879.59977	879.59968	8e-05	0.1	NA	NA	NA	NA	NA	negative
	4|MS/MS, no match	2226|429.33335|7.077	429.33335	7.077	C22 H44 Na2 O	370.31949	370.31876	0.00073	1.98	NA	NA	NA	NA	NA	negative
	4|MS/MS, no match	2227|429.33323|7.075	429.33323	7.075	C22 H43 N6 Na O	430.34051	430.3396	9e-04	2.1	NA	NA	NA	NA	NA	negative
	4|MS/MS, no match	2228|116.97268|0.445	116.97268	0.445	C2 H4 Cl Na O2	117.97996	117.97975	0.00021	1.78	NA	NA	NA	NA	NA	negative
	4|MS/MS, no match	2232|464.31455|7.678	464.31455	7.678	C25 H43 N3 O5	465.32183	465.32027	0.00156	3.35	NA	NA	NA	NA	NA	negative
	4|MS/MS, no match	2234|535.03733|0.724	535.03733	0.724	C14 H22 N2 O16 P2	536.0446	536.04446	0.00014	0.27	NA	NA	NA	NA	NA	negative
	4|MS/MS, no match	2238|678.52932|10.661	678.52932	10.661	C38 H74 N Na O7	679.5366	679.5363	3e-04	0.44	NA	NA	NA	NA	NA	negative
	4|MS/MS, no match	2239|335.29515|9.677	335.29515	9.677	C22 H40 O2	336.30243	336.30283	-4e-04	-1.19	NA	NA	NA	NA	NA	negative
	4|MS/MS, no match	2241|507.0434|0.387	507.0434	0.387	C26 H13 Cl N6 O2 S	508.05068	508.05092	-0.00025	-0.48	NA	NA	NA	NA	NA	negative
	4|MS/MS, no match	2249|236.10542|6.93	236.10542	6.93	C11 H20 K N O2	237.1127	237.11311	-0.00041	-1.75	NA	NA	NA	NA	NA	negative
	4|MS/MS, no match	2252|337.31079|9.928	337.31079	9.928	C22 H42 O2	338.31807	338.31848	-0.00041	-1.2	NA	NA	NA	NA	NA	negative
	4|MS/MS, no match	2257|820.51253|10.013	820.51253	10.013	C49 H69 N5 Na2 O3	821.51981	821.51958	0.00023	0.28	NA	NA	NA	NA	NA	negative
	4|MS/MS, no match	2258|564.36751|7.795	564.36751	7.795	C28 H51 N7 O3 S	565.37479	565.37741	-0.00262	-4.63	NA	NA	NA	NA	NA	negative
	4|MS/MS, no match	2259|502.29407|7.562	502.29407	7.562	C26 H44 N5 O4 P	521.31177	521.31309	-0.00132	-2.53	NA	NA	NA	NA	NA	negative
	4|MS/MS, no match	2260|502.29407|7.566	502.29407	7.566	C24 H43 N5 Na O3 P	503.30135	503.30012	0.00122	2.43	NA	NA	NA	NA	NA	negative
	4|MS/MS, no match	2261|777.27904|6.866	777.27904	6.866	C36 H46 N8 Na2 O5 P2	778.28632	778.28618	0.00014	0.18	NA	NA	NA	NA	NA	negative
	4|MS/MS, no match	2262|397.2263|7.23	397.2263	7.23	C17 H35 N4 Na O3 S	398.23357	398.23276	0.00082	2.05	NA	NA	NA	NA	NA	negative
	4|MS/MS, no match	2264|585.07756|0.553	585.07756	0.553	C16 H27 N6 Na2 O9 P3	586.08483	586.08478	6e-05	0.1	NA	NA	NA	NA	NA	negative
	4|MS/MS, no match	2268|402.16315|9.525	402.16315	9.525	C16 H33 Cl N3 Na O P2	403.17042	403.16851	0.00191	4.75	NA	NA	NA	NA	NA	negative
	4|MS/MS, no match	2269|318.04164|0.479	318.04164	0.479	C8 H15 Cl N5 Na O3 S	319.04892	319.04818	0.00074	2.31	NA	NA	NA	NA	NA	negative
	4|MS/MS, no match	2274|826.1092|1.788	826.1092	1.788	C43 H22 N7 O10 P	827.11657	827.11658	0	0	NA	NA	NA	NA	NA	negative
	4|MS/MS, no match	2275|826.10921|1.789	826.10921	1.789	C29 H28 N3 Na2 O17 P	767.09532	767.09517	0.00015	0.19	NA	NA	NA	NA	NA	negative
	4|MS/MS, no match	2277|890.5514|11.01	890.5514	11.01	C51 H80 K N7 P2	891.55867	891.55875	-8e-05	-0.09	NA	NA	NA	NA	NA	negative
	4|MS/MS, no match	2278|286.97788|0.459	286.97788	0.459	C4 H11 N4 Na2 O2 P S2	287.98512	287.98564	-0.00052	-1.82	NA	NA	NA	NA	NA	negative
	4|MS/MS, no match	2284|672.49835|10.108	672.49835	10.108	C28 H67 N9 O9	673.50563	673.50617	-0.00055	-0.81	NA	NA	NA	NA	NA	negative
	4|MS/MS, no match	2286|243.16007|6.589	243.16007	6.589	C13 H24 O4	244.16736	244.16746	-1e-04	-0.4	NA	NA	NA	NA	NA	negative
	4|MS/MS, no match	2288|244.02263|0.498	244.02263	0.498	C4 H9 N5 Na O4 P	245.0299	245.02898	0.00091	3.73	NA	NA	NA	NA	NA	negative
	4|MS/MS, no match	2290|507.06596|2.6	507.06596	2.6	C11 H23 N6 Na2 O10 P S	508.07324	508.07294	0.00031	0.6	NA	NA	NA	NA	NA	negative
	4|MS/MS, no match	2294|698.28721|9.392	698.28721	9.392	C28 H48 N9 O6 P3	699.29449	699.29404	0.00045	0.65	NA	NA	NA	NA	NA	negative
	4|MS/MS, no match	2296|304.07057|0.48	304.07057	0.48	C7 H16 N5 Na O5 S	305.07787	305.07698	0.00089	2.91	NA	NA	NA	NA	NA	negative
	4|MS/MS, no match	2297|841.57289|12.915	841.57289	12.915	C45 H84 N2 Na2 O7 S	842.58017	842.57946	7e-04	0.83	NA	NA	NA	NA	NA	negative
	4|MS/MS, no match	2301|697.3578|7.536	697.3578	7.536	C32 H64 N4 Na O4 P3 S	716.37563	716.37588	-0.00025	-0.35	NA	NA	NA	NA	NA	negative
	4|MS/MS, no match	2302|697.35777|7.597	697.35777	7.597	C30 H57 N6 Na O7 P2	698.36504	698.36617	-0.00112	-1.61	NA	NA	NA	NA	NA	negative
	4|MS/MS, no match	2303|363.04764|1.052	363.04764	1.052	C6 H15 N8 Na O5 P2	364.05492	364.05383	0.00108	2.97	NA	NA	NA	NA	NA	negative
	4|MS/MS, no match	2305|820.09232|1.79	820.09232	1.79	C21 H32 N7 Na2 O13 P3 S	761.07862	761.0787	-8e-05	-0.11	NA	NA	NA	NA	NA	negative
	4|MS/MS, no match	2306|651.53234|10.479	651.53234	10.479	C35 H74 N4 Na O3 P	652.53962	652.53962	0	-0.01	NA	NA	NA	NA	NA	negative
	4|MS/MS, no match	2308|364.96021|0.437	364.96021	0.437	C7 H4 N4 Na2 O11	365.96749	365.9672	0.00029	0.8	NA	NA	NA	NA	NA	negative
	4|MS/MS, no match	2312|728.52453|10.282	728.52453	10.282	C42 H74 N3 Na2 O2 P	729.53188	729.5314	0.00047	0.65	NA	NA	NA	NA	NA	negative
	4|MS/MS, no match	2316|361.0711|3.802	361.0711	3.802	C14 H13 N2 Na2 O P	302.05726	302.05609	0.00118	3.89	NA	NA	NA	NA	NA	negative
	4|MS/MS, no match	2317|303.23273|11.59	303.23273	11.59	C20 H32 O2	304.24	304.24023	-0.00023	-0.75	NA	NA	NA	NA	NA	negative
	4|MS/MS, no match	2323|738.35227|7.618	738.35227	7.618	C32 H62 N3 Na2 O7 P3	739.35954	739.3596	-6e-05	-0.08	NA	NA	NA	NA	NA	negative
	4|MS/MS, no match	2325|326.1242|3.021	326.1242	3.021	C15 H21 N O7	327.13147	327.1318	-0.00033	-1.01	NA	NA	NA	NA	NA	negative
	4|MS/MS, no match	2331|583.46966|10.015	583.46966	10.015	C29 H65 K N6 O3	584.47693	584.47552	0.00141	2.42	NA	NA	NA	NA	NA	negative
	4|MS/MS, no match	2333|385.00904|2.556	385.00904	2.556	C6 H21 N4 O5 P3 S2	386.01625	386.01662	-0.00037	-0.95	NA	NA	NA	NA	NA	negative
	4|MS/MS, no match	2335|566.38317|7.789	566.38317	7.789	C27 H55 N5 Na O4 P	567.39045	567.38894	0.00151	2.66	NA	NA	NA	NA	NA	negative
	4|MS/MS, no match	2336|225.0077|4.186	225.0077	4.186	C8 H14 K O4 P	244.02549	244.02668	-0.00119	-4.88	NA	NA	NA	NA	NA	negative
	4|MS/MS, no match	2337|225.00763|4.187	225.00763	4.187	C5 H12 K N2 Na O2 S	226.0149	226.01542	-0.00052	-2.31	NA	NA	NA	NA	NA	negative
	4|MS/MS, no match	2338|526.31527|6.993	526.31527	6.993	C24 H50 N O9 P	527.32254	527.32232	0.00022	0.43	NA	NA	NA	NA	NA	negative
	4|MS/MS, no match	2339|752.55956|10.728	752.55956	10.728	C40 H80 N3 Na O6 S	753.56684	753.56655	0.00029	0.38	NA	NA	NA	NA	NA	negative
	4|MS/MS, no match	2342|365.07092|3.497	365.07092	3.497	C10 H11 N4 Na O6	306.05713	306.05763	-0.00049	-1.62	NA	NA	NA	NA	NA	negative
	4|MS/MS, no match	2352|570.2843|7.202	570.2843	7.202	C27 H43 N5 Na O5 P	571.29158	571.28995	0.00163	2.86	NA	NA	NA	NA	NA	negative
	4|MS/MS, no match	2353|454.10785|2.702	454.10785	2.702	C14 H17 N9 O9	455.11513	455.11492	0.00021	0.45	NA	NA	NA	NA	NA	negative
	4|MS/MS, no match	2358|738.35232|7.683	738.35232	7.683	C30 H55 N5 Na2 O13	739.3596	739.35918	0.00042	0.57	NA	NA	NA	NA	NA	negative
	4|MS/MS, no match	2359|568.12893|0.551	568.12893	0.551	C15 H28 N7 Na O13 S	569.13621	569.13635	-0.00014	-0.24	NA	NA	NA	NA	NA	negative
	4|MS/MS, no match	2361|702.54431|10.716	702.54431	10.716	C39 H78 N O7 P	703.55159	703.55159	0	0	NA	NA	NA	NA	NA	negative
	4|MS/MS, no match	2367|253.04983|0.53	253.04983	0.53	C6 H11 N6 Na O2 S	254.0571	254.05619	0.00092	3.61	NA	NA	NA	NA	NA	negative
	4|MS/MS, no match	2370|356.0586|0.726	356.0586	0.726	C9 H16 N7 Na O3 S2	357.06588	357.06537	0.00051	1.41	NA	NA	NA	NA	NA	negative
	4|MS/MS, no match	2372|444.03245|1.036	444.03245	1.036	C10 H17 N5 O11 P2	445.03971	445.03998	-0.00027	-0.6	NA	NA	NA	NA	NA	negative
	4|MS/MS, no match	2375|630.11285|0.799	630.11285	0.799	C21 H28 N7 Na2 O9 P S	631.12012	631.12022	-1e-04	-0.16	NA	NA	NA	NA	NA	negative
	4|MS/MS, no match	2377|215.12901|5.909	215.12901	5.909	C11 H20 O4	216.13627	216.13616	0.00011	0.52	NA	NA	NA	NA	NA	negative
	4|MS/MS, no match	2378|734.47764|9.574	734.47764	9.574	C42 H66 N5 O4 P	735.48492	735.48524	-0.00032	-0.44	NA	NA	NA	NA	NA	negative
	4|MS/MS, no match	2380|734.59237|10.908	734.59237	10.908	C41 H84 K N3 Na2 O2	735.59965	735.5996	5e-05	0.06	NA	NA	NA	NA	NA	negative
	4|MS/MS, no match	2382|841.55914|10.19	841.55914	10.19	C40 H84 N4 O10 P2	842.56642	842.56627	0.00016	0.18	NA	NA	NA	NA	NA	negative
	4|MS/MS, no match	2389|866.46532|10.596	866.46532	10.596	C47 H72 N3 Na2 O5 P S	867.4726	867.47257	3e-05	0.04	NA	NA	NA	NA	NA	negative
	4|MS/MS, no match	2392|703.56388|10.591	703.56388	10.591	C35 H76 N8 O4 S	704.57116	704.57102	0.00013	0.19	NA	NA	NA	NA	NA	negative
	4|MS/MS, no match	2394|898.57998|11.015	898.57998	11.015	C45 H89 K N3 Na2 O7 P	899.58726	899.58706	2e-04	0.22	NA	NA	NA	NA	NA	negative
	4|MS/MS, no match	2399|361.1403|1.052	361.1403	1.052	C13 H25 N4 Na2 O3 P	362.14758	362.14597	0.00161	4.46	NA	NA	NA	NA	NA	negative
	4|MS/MS, no match	2404|874.47035|10.486	874.47035	10.486	C49 H72 N3 Na2 O4 P S	875.47763	875.47765	-3e-05	-0.03	NA	NA	NA	NA	NA	negative
	4|MS/MS, no match	2405|381.00551|0.403	381.00551	0.403	C7 H18 K2 N6 Na O2 P S	382.01278	382.01214	0.00064	1.68	NA	NA	NA	NA	NA	negative
	4|MS/MS, no match	2407|948.47064|13.23	948.47064	13.23	C46 H89 Cl2 K2 N3 Na P S2	949.47791	949.47844	-0.00053	-0.56	NA	NA	NA	NA	NA	negative
	4|MS/MS, no match	2408|206.04579|4.185	206.04579	4.185	C4 H10 N5 O3 P	207.05315	207.05213	0.00103	4.96	NA	NA	NA	NA	NA	negative
	4|MS/MS, no match	2409|663.08664|1.48	663.08664	1.48	C18 H28 N8 Na O12 P3	664.09392	664.09372	0.00019	0.29	NA	NA	NA	NA	NA	negative
	4|MS/MS, no match	2420|659.51419|9.41	659.51419	9.41	C34 H69 N8 Na O S	660.52147	660.52127	0.00019	0.29	NA	NA	NA	NA	NA	negative
	4|MS/MS, no match	2421|250.95122|1.245	250.95122	1.245	C5 H10 K N2 Na O3 P2	269.96906	269.97014	-0.00109	-4.02	NA	NA	NA	NA	NA	negative
	4|MS/MS, no match	2422|250.95118|1.247	250.95118	1.247	C3 H9 K N2 Na2 O2 P2	251.95845	251.95717	0.00128	5.09	NA	NA	NA	NA	NA	negative	exceeds +/-5 ppm error	incorrect formula prediction
	4|MS/MS, no match	2433|898.58029|12.834	898.58029	12.834	C47 H91 N Na O7 P S2	899.58757	899.58723	0.00034	0.38	NA	NA	NA	NA	NA	negative
	4|MS/MS, no match	2437|640.53579|10.581	640.53579	10.581	C32 H69 N9 Na2 O	641.54307	641.54205	0.00102	1.59	NA	NA	NA	NA	NA	negative
	4|MS/MS, no match	2440|502.29407|7.47	502.29407	7.47	C27 H41 N3 O6	503.30134	503.29954	0.00181	3.59	NA	NA	NA	NA	NA	negative
	4|MS/MS, no match	2444|709.01931|0.402	709.01931	0.402	C20 H29 K2 N8 Na2 O5 P3 S	710.02659	710.0264	0.00019	0.26	NA	NA	NA	NA	NA	negative
	4|MS/MS, no match	2447|861.50261|10.264	861.50261	10.264	C42 H81 Na O12 P2	862.50989	862.5101	-0.00021	-0.24	NA	NA	NA	NA	NA	negative
	4|MS/MS, no match	2453|872.45465|10.163	872.45465	10.163	C49 H72 N3 Na2 O5 P S	891.47249	891.47257	-8e-05	-0.09	NA	NA	NA	NA	NA	negative
	4|MS/MS, no match	2459|531.27308|7.121	531.27308	7.121	C22 H51 N2 O4 P3 S	532.28035	532.27824	0.00211	3.97	NA	NA	NA	NA	NA	negative
	4|MS/MS, no match	2463|371.06538|7.177	371.06538	7.177	C8 H18 N6 O7 P2	372.07266	372.07122	0.00144	3.87	NA	NA	NA	NA	NA	negative
	4|MS/MS, no match	2465|485.04889|0.375	485.04889	0.375	C9 H20 Cl K N10 O7 S	486.05616	486.05627	-0.00011	-0.23	NA	NA	NA	NA	NA	negative
	4|MS/MS, no match	2473|297.10821|0.52	297.10821	0.52	C9 H21 Cl N4 Na2 O2	298.11548	298.11484	0.00064	2.15	NA	NA	NA	NA	NA	negative
	4|MS/MS, no match	2476|325.04094|0.617	325.04094	0.617	C9 H11 N4 Na O8	326.04822	326.04746	0.00076	2.33	NA	NA	NA	NA	NA	negative
	4|MS/MS, no match	2482|676.09295|3.079	676.09295	3.079	C31 H30 N5 O3 P3 S2	677.10022	677.10029	-7e-05	-0.1	NA	NA	NA	NA	NA	negative
	4|MS/MS, no match	2483|862.43404|9.943	862.43404	9.943	C50 H63 K N7 O2 P	863.44132	863.44179	-0.00047	-0.55	NA	NA	NA	NA	NA	negative
	4|MS/MS, no match	2485|526.29419|7.52	526.29419	7.52	C26 H43 N5 Na O3 P	527.30146	527.30012	0.00134	2.55	NA	NA	NA	NA	NA	negative
	4|MS/MS, no match	2486|668.58432|10.789	668.58432	10.789	C39 H81 K N3 Na O	669.5916	669.59144	0.00016	0.24	NA	NA	NA	NA	NA	negative
	4|MS/MS, no match	2488|710.47754|9.625	710.47754	9.625	C45 H70 N Na S2	711.48481	711.48474	8e-05	0.11	NA	NA	NA	NA	NA	negative
	4|MS/MS, no match	2489|506.32525|7.617	506.32525	7.617	C24 H49 N3 O6 S	507.3326	507.33421	-0.00161	-3.18	NA	NA	NA	NA	NA	negative
	4|MS/MS, no match	2494|515.40672|9.413	515.40672	9.413	C28 H59 N2 Na2 O P	516.41399	516.41604	-0.00205	-3.97	NA	NA	NA	NA	NA	negative
	4|MS/MS, no match	2496|259.24282|8.879	259.24282	8.879	C19 H32	260.2501	260.2504	-3e-04	-1.17	NA	NA	NA	NA	NA	negative
	4|MS/MS, no match	2498|628.54474|10.903	628.54474	10.903	C38 H72 N5 P	629.55202	629.55253	-0.00052	-0.82	NA	NA	NA	NA	NA	negative
	4|MS/MS, no match	2503|560.98725|0.407	560.98725	0.407	C18 H24 K2 N4 Na2 O P2 S2	561.99452	561.99363	9e-04	1.59	NA	NA	NA	NA	NA	negative
	4|MS/MS, no match	2511|790.54284|12.884	790.54284	12.884	C39 H84 N3 Na O5 P2 S	791.54999	791.55046	-0.00047	-0.59	NA	NA	NA	NA	NA	negative
	4|MS/MS, no match	2514|367.35755|10.539	367.35755	10.539	C24 H48 O2	368.36483	368.36543	-6e-04	-1.63	NA	NA	NA	NA	NA	negative
	4|MS/MS, no match	2515|387.32656|9.837	387.32656	9.837	C26 H44 O2	388.33383	388.33413	-3e-04	-0.76	NA	NA	NA	NA	NA	negative
	4|MS/MS, no match	2522|583.47396|8.887	583.47396	8.887	C37 H61 N4 Na	584.48123	584.47939	0.00184	3.15	NA	NA	NA	NA	NA	negative
	4|MS/MS, no match	2523|845.50758|10.237	845.50758	10.237	C35 H71 N10 Na O12	846.51486	846.51506	-0.00021	-0.24	NA	NA	NA	NA	NA	negative
	4|MS/MS, no match	2527|549.06303|0.546	549.06303	0.546	C12 H18 N4 O15 S	490.04911	490.04894	0.00017	0.36	NA	NA	NA	NA	NA	negative
	4|MS/MS, no match	2532|783.29606|6.866	783.29606	6.866	C31 H60 N2 Na O11 P3 S	784.30334	784.30284	5e-04	0.64	NA	NA	NA	NA	NA	negative
	4|MS/MS, no match	2533|411.25152|8.974	411.25152	8.974	C17 H37 N6 Na O2 S	412.25879	412.25964	-0.00085	-2.05	NA	NA	NA	NA	NA	negative
	4|MS/MS, no match	2535|825.50486|9.932	825.50486	9.932	C44 H71 N6 O7 P	826.51214	826.51218	-5e-05	-0.06	NA	NA	NA	NA	NA	negative
	4|MS/MS, no match	2536|608.32126|7.725	608.32126	7.725	C22 H54 N9 Na O P2 S2	609.32854	609.32657	0.00197	3.24	NA	NA	NA	NA	NA	negative
	4|MS/MS, no match	2538|280.03541|0.497	280.03541	0.497	C9 H12 K N3 O5	281.04269	281.0414	0.00128	4.56	NA	NA	NA	NA	NA	negative
	4|MS/MS, no match	2540|125.01093|0.577	125.01093	0.577	C3 H2 N4 O2	126.01821	126.01778	0.00044	3.46	NA	NA	NA	NA	NA	negative
	4|MS/MS, no match	2544|361.31068|9.769	361.31068	9.769	C24 H42 O2	362.31795	362.31848	-0.00053	-1.46	NA	NA	NA	NA	NA	negative
	4|MS/MS, no match	2545|453.09144|4.185	453.09144	4.185	C20 H19 N2 Na O9	454.09872	454.09882	-1e-04	-0.23	NA	NA	NA	NA	NA	negative
	4|MS/MS, no match	2546|260.97538|0.423	260.97538	0.423	C6 H9 K Na2 O6	261.98278	261.98316	-0.00038	-1.46	NA	NA	NA	NA	NA	negative
	4|MS/MS, no match	2547|260.97541|0.44	260.97541	0.44	C2 H5 Na2 O6 P	201.96163	201.96191	-0.00029	-1.43	NA	NA	NA	NA	NA	negative
	4|MS/MS, no match	2548|658.26831|7.327	658.26831	7.327	C30 H43 N7 O6 P2	659.27559	659.275	0.00058	0.88	NA	NA	NA	NA	NA	negative
	4|MS/MS, no match	2553|306.05726|1.289	306.05726	1.289	C6 H15 N5 Na O6 P	307.06454	307.06576	-0.00123	-4	NA	NA	NA	NA	NA	negative
	4|MS/MS, no match	2554|342.11893|1.427	342.11893	1.427	C14 H18 N5 Na O4	343.12621	343.12565	0.00056	1.63	NA	NA	NA	NA	NA	negative
	4|MS/MS, no match	2559|372.97327|1.305	372.97327	1.305	C9 H13 N4 Na O3 P2 S2	373.98069	373.9802	0.00049	1.31	NA	NA	NA	NA	NA	negative
	4|MS/MS, no match	2560|684.35016|7.447	684.35016	7.447	C33 H53 N5 Na O7 P	685.35743	685.35803	-6e-04	-0.87	NA	NA	NA	NA	NA	negative
	4|MS/MS, no match	2561|719.48772|10.28	719.48772	10.28	C37 H75 K N2 Na O5 P	720.495	720.49484	0.00016	0.22	NA	NA	NA	NA	NA	negative
	4|MS/MS, no match	2565|582.2821|7.391	582.2821	7.391	C25 H42 N7 O7 P	583.28938	583.28833	0.00105	1.8	NA	NA	NA	NA	NA	negative
	4|MS/MS, no match	2575|688.28505|7.359	688.28505	7.359	C30 H48 N3 O13 P	689.29233	689.29247	-0.00015	-0.22	NA	NA	NA	NA	NA	negative
	4|MS/MS, no match	2585|180.06686|3.975	180.06686	3.975	C9 H11 N O3	181.07414	181.07389	0.00024	1.34	NA	NA	NA	NA	NA	negative
	4|MS/MS, no match	2586|363.05059|4.184	363.05059	4.184	C15 H15 N2 Na2 O4 P	364.05789	364.05648	0.00141	3.87	NA	NA	NA	NA	NA	negative
	4|MS/MS, no match	2592|147.0454|2.115	147.0454	2.115	C9 H8 O2	148.05268	148.05243	0.00025	1.68	NA	NA	NA	NA	NA	negative
	4|MS/MS, no match	2594|660.08639|1.309	660.08639	1.309	C28 H26 N Na2 O13 P	661.09367	661.09372	-5e-05	-0.07	NA	NA	NA	NA	NA	negative
	4|MS/MS, no match	2596|316.98073|0.55	316.98073	0.55	C5 H10 Cl N4 Na2 O5 P	317.988	317.98727	0.00073	2.3	NA	NA	NA	NA	NA	negative
	4|MS/MS, no match	2597|243.14615|1.798	243.14615	1.798	C10 H20 N4 O3	244.15343	244.15354	-0.00011	-0.47	NA	NA	NA	NA	NA	negative
	4|MS/MS, no match	2598|702.54404|10.85	702.54404	10.85	C39 H78 N O7 P	703.55132	703.55159	-0.00027	-0.38	NA	NA	NA	NA	NA	negative
	4|MS/MS, no match	2603|693.04472|0.399	693.04472	0.399	C24 H33 K2 N2 Na2 O8 P3	694.052	694.05193	7e-05	0.1	NA	NA	NA	NA	NA	negative
	4|MS/MS, no match	2606|261.06019|1.116	261.06019	1.116	C9 H11 N4 Na O4	262.06744	262.0678	-0.00036	-1.36	NA	NA	NA	NA	NA	negative
	4|MS/MS, no match	2607|506.32528|7.684	506.32528	7.684	C23 H46 N7 Na O2 S	507.33263	507.33314	-0.00051	-1	NA	NA	NA	NA	NA	negative
	4|MS/MS, no match	2609|626.40983|10.097	626.40983	10.097	C33 H58 N5 Na O3 S	627.41712	627.41581	0.00132	2.1	NA	NA	NA	NA	NA	negative
	4|MS/MS, no match	2611|866.46543|10.485	866.46543	10.485	C53 H63 N7 Na O P	867.47271	867.47294	-0.00023	-0.27	NA	NA	NA	NA	NA	negative
	4|MS/MS, no match	2613|606.37845|7.839	606.37845	7.839	C27 H58 N3 Na O8 S	607.38573	607.38423	0.0015	2.46	NA	NA	NA	NA	NA	negative
	4|MS/MS, no match	2616|247.07227|4.187	247.07227	4.187	C12 H12 N2 O4	248.07955	248.07971	-0.00016	-0.64	NA	NA	NA	NA	NA	negative
	4|MS/MS, no match	2628|686.33187|7.272	686.33187	7.272	C33 H47 N9 Na O4 P	687.33914	687.33863	0.00051	0.74	NA	NA	NA	NA	NA	negative
	4|MS/MS, no match	2629|196.89495|0.576	196.89495	0.576	C2 H2 K Na O3 P2	197.90222	197.90139	0.00083	4.19	NA	NA	NA	NA	NA	negative
	4|MS/MS, no match	2631|363.03331|0.609	363.03331	0.609	C9 H18 N4 Na O4 P S2	364.04058	364.04048	1e-04	0.28	NA	NA	NA	NA	NA	negative
	4|MS/MS, no match	2637|598.51744|10.567	598.51744	10.567	C33 H70 N5 O2 P	599.52472	599.52671	-0.00199	-3.33	NA	NA	NA	NA	NA	negative
	4|MS/MS, no match	2638|438.29882|7.545	438.29882	7.545	C20 H43 N5 Na O2 P	439.3061	439.30521	0.00089	2.03	NA	NA	NA	NA	NA	negative
	4|MS/MS, no match	2644|868.51259|9.747	868.51259	9.747	C43 H77 N5 O9 P2	869.51987	869.51965	0.00022	0.25	NA	NA	NA	NA	NA	negative
	4|MS/MS, no match	2646|588.06649|2.558	588.06649	2.558	C21 H22 N5 Na O10 P2	589.07378	589.07396	-0.00018	-0.3	NA	NA	NA	NA	NA	negative
	4|MS/MS, no match	2648|371.05898|4.92	371.05898	4.92	C13 H17 N4 O5 P S	372.06625	372.06573	0.00053	1.42	NA	NA	NA	NA	NA	negative
	4|MS/MS, no match	2653|744.36926|7.684	744.36926	7.684	C33 H58 N5 Na2 O9 P	745.37654	745.37675	-0.00021	-0.29	NA	NA	NA	NA	NA	negative
	4|MS/MS, no match	2657|935.141|0.725	935.141	0.725	C44 H37 N2 Na O16 S2	936.14827	936.14822	5e-05	0.06	NA	NA	NA	NA	NA	negative
	4|MS/MS, no match	2661|147.03281|4.185	147.03281	4.185	C5 H11 Na2 P	148.04009	148.03938	0.00071	4.82	NA	NA	NA	NA	NA	negative
	4|MS/MS, no match	2665|615.49583|10.008	615.49583	10.008	C35 H64 N6 O3	616.50313	616.50399	-0.00086	-1.4	NA	NA	NA	NA	NA	negative
	4|MS/MS, no match	2668|429.08008|7.09	429.08008	7.09	C19 H19 N4 O4 P S	430.08736	430.08646	9e-04	2.08	NA	NA	NA	NA	NA	negative
	4|MS/MS, no match	2671|653.09117|2.555	653.09117	2.555	C29 H27 K O15	654.0984	654.0987	-3e-04	-0.47	NA	NA	NA	NA	NA	negative
	4|MS/MS, no match	2673|610.31313|7.659	610.31313	7.659	C29 H51 N Na O9 P	611.3204	611.31991	0.00049	0.8	NA	NA	NA	NA	NA	negative
	4|MS/MS, no match	2674|610.31309|7.659	610.31309	7.659	C27 H48 N7 O8 P	629.33087	629.3302	0.00067	1.07	NA	NA	NA	NA	NA	negative
	4|MS/MS, no match	2675|366.02597|0.768	366.02597	0.768	C4 H16 N7 O7 P3	367.03324	367.03241	0.00083	2.27	NA	NA	NA	NA	NA	negative
	4|MS/MS, no match	2676|325.0318|2.595	325.0318	2.595	C9 H17 Cl N4 Na2 S2	326.03908	326.03786	0.00122	3.75	NA	NA	NA	NA	NA	negative
	4|MS/MS, no match	2679|732.08045|1.073	732.08045	1.073	C34 H21 N7 O9 P2	733.08772	733.0876	0.00013	0.17	NA	NA	NA	NA	NA	negative
	4|MS/MS, no match	2683|924.56173|9.705	924.56173	9.705	C44 H84 K N7 O9 S	925.569	925.56883	0.00017	0.19	NA	NA	NA	NA	NA	negative
	4|MS/MS, no match	2685|918.52757|9.75	918.52757	9.75	C46 H84 N Na2 O10 P S	919.53484	919.53489	-5e-05	-0.06	NA	NA	NA	NA	NA	negative
	4|MS/MS, no match	2686|359.14958|0.894	359.14958	0.894	C14 H26 N4 Na2 O2 S	360.15686	360.15719	-0.00033	-0.92	NA	NA	NA	NA	NA	negative
	4|MS/MS, no match	2687|439.23771|9.185	439.23771	9.185	C21 H34 N6 Na O P	440.24499	440.24294	0.00205	4.65	NA	NA	NA	NA	NA	negative
	4|MS/MS, no match	2694|664.58937|10.813	664.58937	10.813	C42 H83 N S2	665.59665	665.59669	-4e-05	-0.06	NA	NA	NA	NA	NA	negative
	4|MS/MS, no match	2695|664.58929|10.803	664.58929	10.803	C39 H75 N O3	605.57544	605.5747	0.00074	1.23	NA	NA	NA	NA	NA	negative
	4|MS/MS, no match	2696|348.08662|2.761	348.08662	2.761	C12 H27 N Na O P3 S	349.0939	349.09239	0.00151	4.32	NA	NA	NA	NA	NA	negative
	4|MS/MS, no match	2698|380.93425|0.438	380.93425	0.438	C4 H6 K N6 Na2 O8 P	381.94153	381.94172	-0.00019	-0.5	NA	NA	NA	NA	NA	negative
	4|MS/MS, no match	2699|380.93425|0.439	380.93425	0.439	C5 H2 K N8 O P3	321.92039	321.92015	0.00024	0.74	NA	NA	NA	NA	NA	negative
	4|MS/MS, no match	2700|841.18355|2.553	841.18355	2.553	C34 H35 N8 O16 P	842.19103	842.19086	0.00016	0.2	NA	NA	NA	NA	NA	negative
	4|MS/MS, no match	2701|794.33965|7.545	794.33965	7.545	C30 H58 N9 Na2 O7 P3	795.34693	795.34674	0.00018	0.23	NA	NA	NA	NA	NA	negative
	4|MS/MS, no match	2702|822.37101|8.004	822.37101	8.004	C40 H66 N3 Na2 O4 P3 S	823.37828	823.37823	6e-05	0.07	NA	NA	NA	NA	NA	negative
	4|MS/MS, no match	2706|578.34689|8.231	578.34689	8.231	C23 H49 N9 O6 S	579.35417	579.35265	0.00152	2.62	NA	NA	NA	NA	NA	negative
	4|MS/MS, no match	2707|947.61172|7.464	947.61172	7.464	C51 H94 N2 Na O6 P S2	948.619	948.61886	0.00014	0.15	NA	NA	NA	NA	NA	negative
	4|MS/MS, no match	2709|400.14755|9.184	400.14755	9.184	C13 H25 Cl N7 Na O4	401.15483	401.15542	-6e-04	-1.49	NA	NA	NA	NA	NA	negative
	4|MS/MS, no match	2711|221.15474|6.931	221.15474	6.931	C14 H22 O2	222.16202	222.16198	4e-05	0.17	NA	NA	NA	NA	NA	negative
	4|MS/MS, no match	2714|167.02037|3.593	167.02037	3.593	C4 H8 O7	168.02763	168.027	0.00063	3.74	NA	NA	NA	NA	NA	negative
	4|MS/MS, no match	2715|436.96269|0.784	436.96269	0.784	C14 H16 Cl N2 O4 P S3	437.96997	437.96983	0.00013	0.31	NA	NA	NA	NA	NA	negative
	4|MS/MS, no match	2721|987.67951|8.036	987.67951	8.036	C55 H102 N2 Na O5 P S2	988.68679	988.68655	0.00024	0.24	NA	NA	NA	NA	NA	negative
	4|MS/MS, no match	2728|425.04021|0.382	425.04021	0.382	C20 H16 Cl N4 O P S	426.04748	426.0471	0.00039	0.91	NA	NA	NA	NA	NA	negative
	4|MS/MS, no match	2734|770.57141|13.015	770.57141	13.015	C43 H83 N Na2 O5 S	771.57864	771.57873	-9e-05	-0.12	NA	NA	NA	NA	NA	negative
	4|MS/MS, no match	2736|256.05907|0.514	256.05907	0.514	C7 H13 Cl N5 Na O2	257.06634	257.06555	8e-04	3.1	NA	NA	NA	NA	NA	negative
	4|MS/MS, no match	2739|518.2866|7.6	518.2866	7.6	C24 H43 N5 Na O4 P	519.29387	519.29504	-0.00116	-2.24	NA	NA	NA	NA	NA	negative
	4|MS/MS, no match	2743|784.3366|7.419	784.3366	7.419	C34 H53 N5 Na2 O13	785.34388	785.34353	0.00036	0.45	NA	NA	NA	NA	NA	negative
	4|MS/MS, no match	2751|778.5401|9.773	778.5401	9.773	C43 H80 K N3 Na O3 P	779.54725	779.54721	4e-05	0.05	NA	NA	NA	NA	NA	negative
	4|MS/MS, no match	2752|582.07499|0.581	582.07499	0.581	C20 H23 N3 Na O14 P	583.08221	583.08153	0.00068	1.17	NA	NA	NA	NA	NA	negative
	4|MS/MS, no match	2753|826.55943|13.121	826.55943	13.121	C44 H79 N5 Na O6 P	827.56674	827.56657	0.00018	0.22	NA	NA	NA	NA	NA	negative
	4|MS/MS, no match	2754|298.93135|0.439	298.93135	0.439	C4 H8 K N4 Na O2 P2 S	299.93859	299.9378	0.00079	2.64	NA	NA	NA	NA	NA	negative
	4|MS/MS, no match	2755|298.93131|0.44	298.93131	0.44	C2 H4 K Na2 O6 P	239.91747	239.9178	-0.00033	-1.37	NA	NA	NA	NA	NA	negative
	4|MS/MS, no match	2757|364.07086|4.683	364.07086	4.683	C10 H14 N5 Na O P2	305.05701	305.05713	-0.00012	-0.39	NA	NA	NA	NA	NA	negative
	4|MS/MS, no match	2758|364.07102|4.68	364.07102	4.68	C16 H18 N Na2 O4 P	365.07829	365.07688	0.00141	3.86	NA	NA	NA	NA	NA	negative
	4|MS/MS, no match	2763|202.02868|0.379	202.02868	0.379	C4 H12 N3 Na O P2	203.03596	203.03533	0.00063	3.1	NA	NA	NA	NA	NA	negative
	4|MS/MS, no match	2766|449.03219|0.398	449.03219	0.398	C13 H21 N2 Na O8 P2 S	450.03946	450.03915	0.00031	0.69	NA	NA	NA	NA	NA	negative
	4|MS/MS, no match	2768|107.0365|3.48	107.0365	3.48	C4 H4 N4	108.04378	108.0436	0.00019	1.71	NA	NA	NA	NA	NA	negative
	4|MS/MS, no match	2772|211.01828|4.331	211.01828	4.331	C5 H10 N4 Na P S	212.02556	212.02615	-0.00059	-2.8	NA	NA	NA	NA	NA	negative
	4|MS/MS, no match	2773|920.54322|9.943	920.54322	9.943	C38 H82 N7 Na2 O13 P	921.55049	921.55036	0.00013	0.14	NA	NA	NA	NA	NA	negative
	4|MS/MS, no match	2775|344.12473|3.23	344.12473	3.23	C13 H25 N Na O6 P	345.132	345.13172	0.00029	0.83	NA	NA	NA	NA	NA	negative
	4|MS/MS, no match	2780|851.51991|10	851.51991	10	C45 H78 N2 Na2 O8 S	852.52719	852.52743	-0.00024	-0.28	NA	NA	NA	NA	NA	negative
	4|MS/MS, no match	2786|396.90825|0.439	396.90825	0.439	C4 H7 K2 N4 Na O2 P2 S	337.89432	337.89368	0.00065	1.91	NA	NA	NA	NA	NA	negative
	4|MS/MS, no match	2787|396.90831|0.439	396.90831	0.439	C8 H5 K N6 O5 P2 S	397.91559	397.91544	0.00014	0.36	NA	NA	NA	NA	NA	negative
	4|MS/MS, no match	2790|857.56668|12.914	857.56668	12.914	C43 H79 N8 Na O6 S	858.57412	858.5741	2e-05	0.03	NA	NA	NA	NA	NA	negative
	4|MS/MS, no match	2796|705.44209|8.88	705.44209	8.88	C33 H61 N10 Na2 O2 P	706.44937	706.4512	-0.00183	-2.59	NA	NA	NA	NA	NA	negative
	4|MS/MS, no match	2799|498.0767|0.811	498.0767	0.811	C15 H22 N3 O14 P	499.08398	499.08394	4e-05	0.08	NA	NA	NA	NA	NA	negative
	4|MS/MS, no match	2806|299.02607|5.77	299.02607	5.77	C4 H13 N8 O2 P S2	300.03334	300.03405	-0.00071	-2.36	NA	NA	NA	NA	NA	negative
	4|MS/MS, no match	2807|592.49533|9.983	592.49533	9.983	C31 H65 N3 Na P	533.48144	533.48138	6e-05	0.12	NA	NA	NA	NA	NA	negative
	4|MS/MS, no match	2808|592.49527|9.988	592.49527	9.988	C40 H67 N S	593.50255	593.49942	0.00312	5.26	NA	NA	NA	NA	NA	negative	exceeds +/-5 ppm error	incorrect formula prediction
	4|MS/MS, no match	2809|679.56362|10.712	679.56362	10.712	C39 H78 K N4 Na O	680.57089	680.57104	-0.00015	-0.22	NA	NA	NA	NA	NA	negative
	4|MS/MS, no match	2811|642.99066|0.408	642.99066	0.408	C21 H22 K2 N8 Na O2 P3 S	643.99794	643.99711	0.00083	1.28	NA	NA	NA	NA	NA	negative
	4|MS/MS, no match	2812|196.06155|1.301	196.06155	1.301	C9 H11 N O4	197.06882	197.06881	2e-05	0.08	NA	NA	NA	NA	NA	negative
	4|MS/MS, no match	2813|325.20166|6.797	325.20166	6.797	C15 H32 N2 Na O2 P	326.20893	326.20991	-0.00098	-3	NA	NA	NA	NA	NA	negative
	4|MS/MS, no match	2817|667.564|10.804	667.564	10.804	C40 H80 N2 O S2	668.57128	668.57121	7e-05	0.11	NA	NA	NA	NA	NA	negative
	4|MS/MS, no match	2819|734.66761|11.326	734.66761	11.326	C45 H91 K N3 Na	735.67489	735.67478	0.00011	0.15	NA	NA	NA	NA	NA	negative
	4|MS/MS, no match	2822|686.33187|7.213	686.33187	7.213	C30 H56 N3 Na O9 P2	687.33915	687.33895	2e-04	0.29	NA	NA	NA	NA	NA	negative
	4|MS/MS, no match	2823|512.43216|9.409	512.43216	9.409	C30 H62 N Na2 P	513.43943	513.44153	-0.00209	-4.08	NA	NA	NA	NA	NA	negative
	4|MS/MS, no match	2824|403.08208|4.988	403.08208	4.988	C15 H13 N4 O4 P	344.06821	344.06744	0.00077	2.24	NA	NA	NA	NA	NA	negative
	4|MS/MS, no match	2825|403.08196|4.987	403.08196	4.987	C16 H19 K N6 Na O P	404.08922	404.08927	-6e-05	-0.14	NA	NA	NA	NA	NA	negative
	4|MS/MS, no match	2826|480.30953|7.465	480.30953	7.465	C22 H45 N5 Na O3 P	481.31683	481.31577	0.00106	2.2	NA	NA	NA	NA	NA	negative
	4|MS/MS, no match	2829|225.18605|8.241	225.18605	8.241	C14 H26 O2	226.19333	226.19328	5e-05	0.22	NA	NA	NA	NA	NA	negative
	4|MS/MS, no match	2830|225.18607|8.248	225.18607	8.248	C14 H28 O3	244.2039	244.20384	5e-05	0.22	NA	NA	NA	NA	NA	negative
	4|MS/MS, no match	2831|612.26148|7.542	612.26148	7.542	C25 H55 N Na O4 P3 S2	613.26876	613.2683	0.00046	0.74	NA	NA	NA	NA	NA	negative
	4|MS/MS, no match	2834|559.30416|7.454	559.30416	7.454	C26 H45 K N6 O5	560.31143	560.30885	0.00258	4.61	NA	NA	NA	NA	NA	negative
	4|MS/MS, no match	2836|297.24317|7.905	297.24317	7.905	C18 H34 O3	298.25042	298.25079	-0.00037	-1.24	NA	NA	NA	NA	NA	negative
	4|MS/MS, no match	2838|864.44967|10.053	864.44967	10.053	C46 H71 K N5 Na O3 P2	865.45686	865.45669	0.00017	0.2	NA	NA	NA	NA	NA	negative
	4|MS/MS, no match	2839|712.33645|7.465	712.33645	7.465	C28 H55 N9 Na O5 P3	713.34373	713.34367	6e-05	0.08	NA	NA	NA	NA	NA	negative
	4|MS/MS, no match	2840|460.2833|7.479	460.2833	7.479	C20 H46 N3 Na O3 P2	461.29058	461.29121	-0.00063	-1.37	NA	NA	NA	NA	NA	negative
	4|MS/MS, no match	2853|160.04061|1.17	160.04061	1.17	C9 H7 N O2	161.04789	161.04768	0.00021	1.31	NA	NA	NA	NA	NA	negative
	4|MS/MS, no match	2856|538.19374|2.115	538.19374	2.115	C23 H31 N7 Na O5 P	539.20101	539.2022	-0.00118	-2.19	NA	NA	NA	NA	NA	negative
	4|MS/MS, no match	2859|295.26389|9.39	295.26389	9.39	C19 H36 O2	296.27116	296.27153	-0.00037	-1.24	NA	NA	NA	NA	NA	negative
	4|MS/MS, no match	2871|764.52428|9.588	764.52428	9.588	C38 H73 N9 O3 P2	765.53155	765.53116	0.00039	0.51	NA	NA	NA	NA	NA	negative
	4|MS/MS, no match	2872|381.23123|7.662	381.23123	7.662	C17 H35 N4 Na O2 S	382.23851	382.23784	0.00067	1.74	NA	NA	NA	NA	NA	negative
	4|MS/MS, no match	2876|242.10094|0.882	242.10094	0.882	C8 H15 N5 Na2 O	243.10822	243.1072	0.00102	4.19	NA	NA	NA	NA	NA	negative
	4|MS/MS, no match	2878|315.07524|7.425	315.07524	7.425	C9 H17 N4 Na O5 S	316.08251	316.08173	0.00078	2.47	NA	NA	NA	NA	NA	negative
	4|MS/MS, no match	2881|173.11848|5.114	173.11848	5.114	C9 H18 O3	174.12575	174.12559	0.00016	0.91	NA	NA	NA	NA	NA	negative
	4|MS/MS, no match	2884|699.11625|0.542	699.11625	0.542	C20 H36 N2 Na2 O18 P2	700.12353	700.12337	0.00015	0.22	NA	NA	NA	NA	NA	negative
	4|MS/MS, no match	2890|608.52669|10.331	608.52669	10.331	C35 H67 N O3	549.51281	549.51209	0.00072	1.31	NA	NA	NA	NA	NA	negative
	4|MS/MS, no match	2891|608.5265|10.349	608.5265	10.349	C37 H71 N O5	609.53376	609.53322	0.00054	0.89	NA	NA	NA	NA	NA	negative
	4|MS/MS, no match	2899|457.36472|7.6	457.36472	7.6	C27 H55 O P S	458.37199	458.37112	0.00087	1.89	NA	NA	NA	NA	NA	negative
	4|MS/MS, no match	2901|763.32729|7.369	763.32729	7.369	C27 H59 N4 Na O15 P2	764.33456	764.33498	-0.00042	-0.55	NA	NA	NA	NA	NA	negative
	4|MS/MS, no match	2902|603.51382|10.654	603.51382	10.654	C28 H66 N10 Na2 O	604.52109	604.52165	-0.00055	-0.92	NA	NA	NA	NA	NA	negative
	4|MS/MS, no match	2905|521.03359|0.466	521.03359	0.466	C8 H19 N8 Na O13 S2	522.04087	522.04107	-2e-04	-0.38	NA	NA	NA	NA	NA	negative
	4|MS/MS, no match	2911|954.56764|13.13	954.56764	13.13	C52 H84 K N7 O3 P2	955.57492	955.57479	0.00013	0.13	NA	NA	NA	NA	NA	negative
	4|MS/MS, no match	2914|861.16938|0.569	861.16938	0.569	C35 H38 N8 Na O11 P3	862.17666	862.17706	-4e-04	-0.46	NA	NA	NA	NA	NA	negative
	4|MS/MS, no match	2915|341.02931|1.297	341.02931	1.297	C8 H11 N6 Na O6 S	342.03707	342.03585	0.00122	3.57	NA	NA	NA	NA	NA	negative
	4|MS/MS, no match	2916|215.10389|2.016	215.10389	2.016	C10 H18 Na2 O2	216.11116	216.11022	0.00095	4.37	NA	NA	NA	NA	NA	negative
	4|MS/MS, no match	2923|794.53501|9.584	794.53501	9.584	C36 H75 N7 Na2 O9	795.54228	795.54217	0.00012	0.15	NA	NA	NA	NA	NA	negative
	4|MS/MS, no match	2926|913.15913|0.731	913.15913	0.731	C42 H38 K N8 O8 P3	914.1664	914.16625	0.00015	0.17	NA	NA	NA	NA	NA	negative
	4|MS/MS, no match	2932|696.49821|9.886	696.49821	9.886	C30 H67 N9 O9	697.50548	697.50617	-0.00069	-0.99	NA	NA	NA	NA	NA	negative
	4|MS/MS, no match	2933|845.5665|13.042	845.5665	13.042	C49 H81 N6 P3	846.57377	846.57356	0.00022	0.26	NA	NA	NA	NA	NA	negative
	4|MS/MS, no match	2936|660.35038|7.421	660.35038	7.421	C33 H58 N3 Na O3 P2 S	661.35765	661.35718	0.00047	0.72	NA	NA	NA	NA	NA	negative
	4|MS/MS, no match	2940|641.13269|1.298	641.13269	1.298	C25 H31 N4 O12 P S	642.13996	642.13968	0.00028	0.44	NA	NA	NA	NA	NA	negative
	4|MS/MS, no match	2943|255.1752|8.714	255.1752	8.714	C12 H25 N4 P	256.18248	256.18168	8e-04	3.11	NA	NA	NA	NA	NA	negative
	4|MS/MS, no match	2945|491.35892|8.508	491.35892	8.508	C24 H50 N6 Na O P	492.36619	492.36814	-0.00195	-3.96	NA	NA	NA	NA	NA	negative
	4|MS/MS, no match	2955|419.9874|1.304	419.9874	1.304	C8 H16 N3 Na2 O8 P3	420.99467	420.99456	0.00011	0.26	NA	NA	NA	NA	NA	negative
	4|MS/MS, no match	2956|272.05695|3.795	272.05695	3.795	C9 H16 N Na O5 S	273.06423	273.06469	-0.00046	-1.67	NA	NA	NA	NA	NA	negative
	4|MS/MS, no match	2958|420.02138|0.593	420.02138	0.593	C9 H17 N3 O12 P2	421.02864	421.02875	-0.00011	-0.25	NA	NA	NA	NA	NA	negative
	4|MS/MS, no match	2959|420.0214|0.593	420.0214	0.593	C9 H19 N3 O13 P2	439.0393	439.03931	-1e-05	-0.01	NA	NA	NA	NA	NA	negative
	4|MS/MS, no match	2962|640.55223|10.669	640.55223	10.669	C33 H72 N9 O P	641.55952	641.55974	-0.00023	-0.36	NA	NA	NA	NA	NA	negative
	4|MS/MS, no match	2964|460.01858|1.012	460.01858	1.012	C12 H14 N7 Na2 O6 P S	461.02586	461.02593	-7e-05	-0.16	NA	NA	NA	NA	NA	negative
	4|MS/MS, no match	2970|414.04751|0.543	414.04751	0.543	C17 H19 N3 Na O2 P S2	415.05473	415.0554	-0.00066	-1.6	NA	NA	NA	NA	NA	negative
	4|MS/MS, no match	2972|172.09812|4.182	172.09812	4.182	C8 H15 N O3	173.10539	173.10519	2e-04	1.15	NA	NA	NA	NA	NA	negative
	4|MS/MS, no match	2973|347.15043|6.924	347.15043	6.924	C12 H24 N6 O4 S	348.1577	348.15797	-0.00027	-0.78	NA	NA	NA	NA	NA	negative
	4|MS/MS, no match	2975|590.25072|7.071	590.25072	7.071	C26 H38 N7 O7 P	591.258	591.25703	0.00096	1.63	NA	NA	NA	NA	NA	negative
	4|MS/MS, no match	2977|319.21231|6.856	319.21231	6.856	C16 H32 O6	320.21959	320.21989	-3e-04	-0.94	NA	NA	NA	NA	NA	negative
	4|MS/MS, no match	2978|519.22095|3.484	519.22095	3.484	C20 H34 N8 Na O5 P	520.22822	520.22875	-0.00052	-1	NA	NA	NA	NA	NA	negative
	4|MS/MS, no match	2984|779.18179|1.788	779.18179	1.788	C25 H45 N4 Na2 O15 P3	780.18907	780.18897	1e-04	0.13	NA	NA	NA	NA	NA	negative
	4|MS/MS, no match	2985|636.28382|7.605	636.28382	7.605	C24 H52 N7 Na O3 S4	637.2911	637.29122	-0.00012	-0.19	NA	NA	NA	NA	NA	negative
	4|MS/MS, no match	2990|358.29577|8.29	358.29577	8.29	C18 H37 N O2	299.28192	299.28243	-0.00051	-1.69	NA	NA	NA	NA	NA	negative
	4|MS/MS, no match	2991|358.29577|8.29	358.29577	8.29	C19 H38 N5 Na	359.30305	359.30249	0.00055	1.54	NA	NA	NA	NA	NA	negative
	4|MS/MS, no match	2996|342.24668|8.202	342.24668	8.202	C19 H37 N O2 S	343.25395	343.2545	-0.00055	-1.6	NA	NA	NA	NA	NA	negative
	4|MS/MS, no match	2997|640.55263|10.54	640.55263	10.54	C40 H73 N3 Na2	641.5599	641.55999	-9e-05	-0.14	NA	NA	NA	NA	NA	negative
	4|MS/MS, no match	3002|277.03261|4.368	277.03261	4.368	C10 H8 N4 Na2 O3	278.03989	278.03918	0.00071	2.56	NA	NA	NA	NA	NA	negative
	4|MS/MS, no match	3005|374.17494|4.688	374.17494	4.688	C16 H29 N3 O5 S	375.18221	375.18279	-0.00058	-1.54	NA	NA	NA	NA	NA	negative
	4|MS/MS, no match	3006|449.10481|2.645	449.10481	2.645	C14 H30 K N4 O4 P3	450.11209	450.1117	0.00039	0.87	NA	NA	NA	NA	NA	negative
	4|MS/MS, no match	3008|162.02595|5.349	162.02595	5.349	C4 H10 N3 P S	163.03322	163.0333	-8e-05	-0.5	NA	NA	NA	NA	NA	negative
	4|MS/MS, no match	3012|434.23694|7.26	434.23694	7.26	C21 H39 N3 Na O P S	435.24422	435.24491	-7e-04	-1.61	NA	NA	NA	NA	NA	negative
	4|MS/MS, no match	3014|373.04478|6.61	373.04478	6.61	C9 H21 Na O10 P2	374.05207	374.05076	0.00131	3.49	NA	NA	NA	NA	NA	negative
	4|MS/MS, no match	3015|343.09084|0.508	343.09084	0.508	C23 H17 Cl O	344.09811	344.09679	0.00132	3.84	NA	NA	NA	NA	NA	negative
	4|MS/MS, no match	3016|343.09077|0.541	343.09077	0.541	C23 H19 Cl O2	362.10855	362.10736	0.00119	3.28	NA	NA	NA	NA	NA	negative
	4|MS/MS, no match	3019|527.12982|1.047	527.12982	1.047	C16 H27 N8 Na O7 P2	528.1371	528.13756	-0.00046	-0.88	NA	NA	NA	NA	NA	negative
	4|MS/MS, no match	3023|588.15564|0.52	588.15564	0.52	C18 H32 N5 O15 P	589.16291	589.16325	-0.00034	-0.57	NA	NA	NA	NA	NA	negative
	4|MS/MS, no match	3024|276.08501|2.115	276.08501	2.115	C11 H13 N5 Na2 O	277.09228	277.09155	0.00073	2.65	NA	NA	NA	NA	NA	negative
	4|MS/MS, no match	3026|720.49818|9.714	720.49818	9.714	C43 H70 N3 Na2 O P	721.50545	721.50519	0.00026	0.37	NA	NA	NA	NA	NA	negative
	4|MS/MS, no match	3033|652.58911|10.79	652.58911	10.79	C38 H75 N O3	593.57526	593.5747	0.00056	0.95	NA	NA	NA	NA	NA	negative
	4|MS/MS, no match	3035|525.46779|10.885	525.46779	10.885	C30 H63 N4 O P	526.47507	526.47395	0.00112	2.12	NA	NA	NA	NA	NA	negative
	4|MS/MS, no match	3036|602.32942|7.359	602.32942	7.359	C21 H51 N9 O7 P2	603.3367	603.33867	-0.00197	-3.26	NA	NA	NA	NA	NA	negative
	4|MS/MS, no match	3038|446.09047|2.97	446.09047	2.97	C8 H20 N9 Na2 O8 P	447.09778	447.09678	0.00099	2.22	NA	NA	NA	NA	NA	negative
	4|MS/MS, no match	3039|446.09049|2.978	446.09049	2.978	C9 H14 N7 Na O9	387.07663	387.07507	0.00156	4.04	NA	NA	NA	NA	NA	negative
	4|MS/MS, no match	3041|384.31162|8.429	384.31162	8.429	C20 H39 N O2	325.29776	325.29808	-0.00032	-0.97	NA	NA	NA	NA	NA	negative
	4|MS/MS, no match	3042|384.3116|8.43	384.3116	8.43	C21 H40 N5 Na	385.31888	385.31814	0.00074	1.92	NA	NA	NA	NA	NA	negative
	4|MS/MS, no match	3044|620.52643|10.223	620.52643	10.223	C30 H68 N5 O2 P	561.51257	561.51106	0.00151	2.68	NA	NA	NA	NA	NA	negative
	4|MS/MS, no match	3045|620.52644|10.226	620.52644	10.226	C32 H72 N5 O4 P	621.53372	621.53219	0.00152	2.45	NA	NA	NA	NA	NA	negative
	4|MS/MS, no match	3047|957.59617|7.606	957.59617	7.606	C51 H91 N6 Na2 P3 S	958.60344	958.60342	3e-05	0.03	NA	NA	NA	NA	NA	negative
	4|MS/MS, no match	3049|445.18673|6.86	445.18673	6.86	C22 H28 N6 Na O P	446.194	446.19599	-0.00199	-4.45	NA	NA	NA	NA	NA	negative
	4|MS/MS, no match	3051|550.15598|1.125	550.15598	1.125	C17 H33 N3 O15 S	551.16326	551.16324	2e-05	0.04	NA	NA	NA	NA	NA	negative
	4|MS/MS, no match	3057|652.42574|10.154	652.42574	10.154	C36 H66 K N Na O3 P	653.43301	653.43151	0.0015	2.3	NA	NA	NA	NA	NA	negative
	4|MS/MS, no match	3066|334.08098|0.482	334.08098	0.482	C8 H18 N5 Na O6 S	335.08828	335.08755	0.00073	2.18	NA	NA	NA	NA	NA	negative
	4|MS/MS, no match	3069|724.99374|0.407	724.99374	0.407	C27 H19 K2 N10 Na O3 P2 S	726.00102	726.00094	8e-05	0.11	NA	NA	NA	NA	NA	negative
	4|MS/MS, no match	3072|598.50573|10.096	598.50573	10.096	C30 H66 N9 O P	599.513	599.51279	0.00021	0.35	NA	NA	NA	NA	NA	negative
	4|MS/MS, no match	3073|365.13459|3.812	365.13459	3.812	C13 H18 N8 O5	366.14187	366.14002	0.00185	5.05	NA	NA	NA	NA	NA	negative	exceeds +/-5 ppm error	incorrect formula prediction
	4|MS/MS, no match	3075|791.02245|0.404	791.02245	0.404	C28 H30 K2 N4 Na O11 P3	792.02972	792.02958	0.00015	0.19	NA	NA	NA	NA	NA	negative
	4|MS/MS, no match	3078|790.23037|0.593	790.23037	0.593	C29 H42 N7 O17 P	791.23756	791.23748	8e-05	0.1	NA	NA	NA	NA	NA	negative
	4|MS/MS, no match	3080|433.3169|8.45	433.3169	8.45	C22 H43 N4 Na O3	434.32418	434.32329	0.00089	2.06	NA	NA	NA	NA	NA	negative
	4|MS/MS, no match	3084|744.36925|7.62	744.36925	7.62	C33 H58 N5 Na2 O9 P	745.37653	745.37675	-0.00022	-0.3	NA	NA	NA	NA	NA	negative
	4|MS/MS, no match	3088|228.03916|0.519	228.03916	0.519	C6 H12 K N3 O4	229.04644	229.04649	-5e-05	-0.21	NA	NA	NA	NA	NA	negative
	4|MS/MS, no match	3091|710.6307|11.137	710.6307	11.137	C38 H82 N9 O P	711.63798	711.63799	-2e-05	-0.02	NA	NA	NA	NA	NA	negative
	4|MS/MS, no match	3092|710.63051|11.128	710.63051	11.128	C41 H81 N O4	651.61669	651.61656	0.00013	0.2	NA	NA	NA	NA	NA	negative
	4|MS/MS, no match	3093|241.08298|1.301	241.08298	1.301	C12 H19 O P S	242.09026	242.08942	0.00083	3.45	NA	NA	NA	NA	NA	negative
	4|MS/MS, no match	3094|241.08298|1.295	241.08298	1.295	C11 H18 Na2 O4	260.1008	260.10005	0.00075	2.89	NA	NA	NA	NA	NA	negative
	4|MS/MS, no match	3095|513.1755|4.988	513.1755	4.988	C22 H33 N2 Na2 O7 P	514.18278	514.18208	7e-04	1.37	NA	NA	NA	NA	NA	negative
	4|MS/MS, no match	3096|498.26271|7.125	498.26271	7.125	C22 H44 N3 Na O4 P2	499.26999	499.27047	-0.00049	-0.98	NA	NA	NA	NA	NA	negative
	4|MS/MS, no match	3097|498.26283|7.145	498.26283	7.145	C22 H40 K N3 Na P	439.24888	439.24946	-0.00059	-1.33	NA	NA	NA	NA	NA	negative
	4|MS/MS, no match	3100|405.05008|0.487	405.05008	0.487	C10 H15 N8 O6 P S	406.05735	406.05729	7e-05	0.16	NA	NA	NA	NA	NA	negative
	4|MS/MS, no match	3103|112.04062|0.607	112.04062	0.607	C5 H7 N O2	113.04789	113.04768	0.00021	1.9	NA	NA	NA	NA	NA	negative
	4|MS/MS, no match	3104|556.34123|8.051	556.34123	8.051	C25 H58 N3 O2 P3 S	557.34851	557.34626	0.00225	4.04	NA	NA	NA	NA	NA	negative
	4|MS/MS, no match	3105|628.36257|7.679	628.36257	7.679	C32 H57 N Na2 O6 S	629.36985	629.3702	-0.00035	-0.55	NA	NA	NA	NA	NA	negative
	4|MS/MS, no match	3106|626.34696|7.685	626.34696	7.685	C33 H51 N5 Na2 O2 S	627.35415	627.35589	-0.00174	-2.77	NA	NA	NA	NA	NA	negative
	4|MS/MS, no match	3111|346.17666|10.232	346.17666	10.232	C18 H25 N3 O4	347.18393	347.18451	-0.00057	-1.65	NA	NA	NA	NA	NA	negative
	4|MS/MS, no match	3112|583.33662|7.683	583.33662	7.683	C26 H51 K N8 Na O P	584.3439	584.34582	-0.00192	-3.29	NA	NA	NA	NA	NA	negative
	4|MS/MS, no match	3120|509.12186|2.114	509.12186	2.114	C20 H29 N2 Na O8 P2	510.12914	510.12968	-0.00055	-1.07	NA	NA	NA	NA	NA	negative
	4|MS/MS, no match	3126|667.10372|1.286	667.10372	1.286	C16 H29 N8 O17 P S	668.11094	668.1109	4e-05	0.06	NA	NA	NA	NA	NA	negative
	4|MS/MS, no match	3134|525.18097|5.686	525.18097	5.686	C21 H43 N2 Na2 P3 S2	526.18825	526.18759	0.00066	1.25	NA	NA	NA	NA	NA	negative
	4|MS/MS, no match	3136|628.17713|0.542	628.17713	0.542	C24 H44 N Na2 O7 P3 S	629.18426	629.18467	-0.00041	-0.65	NA	NA	NA	NA	NA	negative
	4|MS/MS, no match	3139|509.3443|8.006	509.3443	8.006	C20 H46 N8 O7	510.35158	510.34895	0.00264	5.16	NA	NA	NA	NA	NA	negative	exceeds +/-5 ppm error	incorrect formula prediction
	4|MS/MS, no match	3140|920.31571|2.557	920.31571	2.557	C43 H53 N7 O12 P2	921.32299	921.32274	0.00025	0.27	NA	NA	NA	NA	NA	negative
	4|MS/MS, no match	3143|640.29306|8.004	640.29306	8.004	C27 H59 N Na O4 P3 S2	641.30034	641.2996	0.00073	1.14	NA	NA	NA	NA	NA	negative
	4|MS/MS, no match	3144|813.54162|12.971	813.54162	12.971	C44 H75 N6 O6 P	814.5489	814.54857	0.00033	0.41	NA	NA	NA	NA	NA	negative
	4|MS/MS, no match	3148|832.51463|10.273	832.51463	10.273	C36 H78 N9 Na O5 P2 S	833.5219	833.52195	-5e-05	-0.06	NA	NA	NA	NA	NA	negative
	4|MS/MS, no match	3149|269.21186|8.358	269.21186	8.358	C16 H30 O3	270.21914	270.21949	-0.00035	-1.3	NA	NA	NA	NA	NA	negative
	4|MS/MS, no match	3151|380.066|3.975	380.066	3.975	C13 H12 N3 O5 P	321.05215	321.05146	0.00069	2.15	NA	NA	NA	NA	NA	negative
	4|MS/MS, no match	3152|380.06604|3.971	380.06604	3.971	C15 H17 N3 Na2 O4 S	381.07331	381.07352	-2e-04	-0.53	NA	NA	NA	NA	NA	negative
	4|MS/MS, no match	3155|654.60419|10.983	654.60419	10.983	C38 H77 N O3	595.59036	595.59035	2e-05	0.03	NA	NA	NA	NA	NA	negative
	4|MS/MS, no match	3156|654.60445|10.984	654.60445	10.984	C35 H78 N9 P	655.61172	655.61178	-5e-05	-0.08	NA	NA	NA	NA	NA	negative
	4|MS/MS, no match	3161|298.06946|1.783	298.06946	1.783	C5 H15 N7 Na2 O3 S	299.07673	299.07525	0.00149	4.97	NA	NA	NA	NA	NA	negative
	4|MS/MS, no match	3168|682.26823|7.417	682.26823	7.417	C25 H54 K N7 O4 S4	683.27551	683.27572	-0.00021	-0.31	NA	NA	NA	NA	NA	negative
	4|MS/MS, no match	3172|626.54848|10.826	626.54848	10.826	C37 H77 N3 S2	627.55576	627.55589	-0.00013	-0.21	NA	NA	NA	NA	NA	negative
	4|MS/MS, no match	3175|902.09536|1.784	902.09536	1.784	C49 H25 N5 Na2 O7 P2	903.10264	903.10246	0.00017	0.19	NA	NA	NA	NA	NA	negative
	4|MS/MS, no match	3180|135.03011|0.66	135.03011	0.66	C4 H8 O5	136.03738	136.03717	0.00021	1.55	NA	NA	NA	NA	NA	negative
	4|MS/MS, no match	3183|188.03545|4.185	188.03545	4.185	C10 H7 N O3	189.04272	189.04259	0.00013	0.68	NA	NA	NA	NA	NA	negative
	4|MS/MS, no match	3185|249.08789|4.618	249.08789	4.618	C12 H14 N2 O4	250.09517	250.09536	-0.00019	-0.77	NA	NA	NA	NA	NA	negative
	4|MS/MS, no match	3187|326.12421|2.879	326.12421	2.879	C16 H17 N5 O3	327.13148	327.13314	-0.00166	-5.06	NA	NA	NA	NA	NA	negative	exceeds +/-5 ppm error	incorrect formula prediction
	4|MS/MS, no match	3199|630.37831|7.792	630.37831	7.792	C29 H58 N3 Na O8 S	631.38559	631.38423	0.00136	2.15	NA	NA	NA	NA	NA	negative
	4|MS/MS, no match	3200|630.37833|7.792	630.37833	7.792	C34 H55 N3 O9	649.3958	649.39383	0.00197	3.03	NA	NA	NA	NA	NA	negative
	4|MS/MS, no match	3203|385.01638|1.226	385.01638	1.226	C8 H7 N10 O7 P	386.02366	386.02368	-2e-05	-0.06	NA	NA	NA	NA	NA	negative
	4|MS/MS, no match	3207|269.17549|6.966	269.17549	6.966	C12 H28 N2 Na O P	270.18278	270.18369	-0.00091	-3.38	NA	NA	NA	NA	NA	negative
	4|MS/MS, no match	3208|792.58754|10.221	792.58754	10.221	C43 H82 N5 Na2 O3 P	793.59482	793.59507	-0.00025	-0.31	NA	NA	NA	NA	NA	negative
	4|MS/MS, no match	3212|583.33658|7.617	583.33658	7.617	C24 H47 N10 Na2 O2 P	584.34385	584.34165	0.00221	3.78	NA	NA	NA	NA	NA	negative
	4|MS/MS, no match	3214|664.28526|7.326	664.28526	7.326	C28 H48 N3 O13 P	665.29254	665.29247	6e-05	0.1	NA	NA	NA	NA	NA	negative
	4|MS/MS, no match	3220|463.32765|8.023	463.32765	8.023	C21 H41 N4 Na O2	404.31379	404.31272	0.00107	2.65	NA	NA	NA	NA	NA	negative
	4|MS/MS, no match	3221|411.19329|5.371	411.19329	5.371	C16 H29 N2 Na O3 S	352.1794	352.17966	-0.00026	-0.74	NA	NA	NA	NA	NA	negative
	4|MS/MS, no match	3224|476.95815|0.55	476.95815	0.55	C7 H12 N4 Na O15 P S	477.96543	477.96552	-9e-05	-0.19	NA	NA	NA	NA	NA	negative
	4|MS/MS, no match	3227|446.96375|0.436	446.96375	0.436	C8 H15 N6 O6 P3 S2	447.97103	447.97073	0.00029	0.65	NA	NA	NA	NA	NA	negative
	4|MS/MS, no match	3231|360.23863|4.984	360.23863	4.984	C18 H35 N O6	361.2459	361.24644	-0.00054	-1.48	NA	NA	NA	NA	NA	negative
	4|MS/MS, no match	3232|942.58246|10.99	942.58246	10.99	C54 H86 N5 Na2 P3	943.58973	943.58915	0.00059	0.62	NA	NA	NA	NA	NA	negative
	4|MS/MS, no match	3233|957.6323|7.607	957.6323	7.607	C50 H88 N8 Na2 O5 S	958.63957	958.63938	2e-04	0.2	NA	NA	NA	NA	NA	negative
	4|MS/MS, no match	3235|591.11728|1.287	591.11728	1.287	C18 H24 N8 Na O4 P3	532.10343	532.10311	0.00032	0.61	NA	NA	NA	NA	NA	negative
	4|MS/MS, no match	3236|591.11729|1.289	591.11729	1.289	C20 H36 Na2 O11 P2 S	592.12457	592.12489	-0.00032	-0.55	NA	NA	NA	NA	NA	negative
	4|MS/MS, no match	3240|619.13888|0.523	619.13888	0.523	C14 H35 N6 Na2 O14 P S	620.14616	620.1465	-0.00034	-0.54	NA	NA	NA	NA	NA	negative
	4|MS/MS, no match	3243|623.57402|10.831	623.57402	10.831	C38 H76 N2 O4	624.5813	624.58051	0.00079	1.27	NA	NA	NA	NA	NA	negative
	4|MS/MS, no match	3246|525.08859|0.796	525.08859	0.796	C14 H26 N2 O17 S	526.09587	526.09522	0.00065	1.23	NA	NA	NA	NA	NA	negative
	4|MS/MS, no match	3248|808.4937|9.508	808.4937	9.508	C39 H79 N3 Na2 O5 P2 S	809.50098	809.50111	-0.00013	-0.16	NA	NA	NA	NA	NA	negative
	4|MS/MS, no match	3250|714.54521|10.8	714.54521	10.8	C40 H79 N Na2 O4 S	715.55249	715.55252	-3e-05	-0.04	NA	NA	NA	NA	NA	negative
	4|MS/MS, no match	3252|580.49519|10.014	580.49519	10.014	C29 H64 K N5	521.48131	521.47988	0.00143	2.75	NA	NA	NA	NA	NA	negative
	4|MS/MS, no match	3253|580.49516|10.013	580.49516	10.013	C28 H65 N9 Na P	581.50244	581.49982	0.00262	4.5	NA	NA	NA	NA	NA	negative
	4|MS/MS, no match	3255|129.05596|3.176	129.05596	3.176	C6 H10 O3	130.06323	130.06299	0.00024	1.83	NA	NA	NA	NA	NA	negative
	4|MS/MS, no match	3262|675.53224|10.351	675.53224	10.351	C42 H79 P3	676.53952	676.53946	6e-05	0.09	NA	NA	NA	NA	NA	negative
	4|MS/MS, no match	3266|655.22639|3.805	655.22639	3.805	C30 H43 Na2 O11 P	656.23366	656.23384	-0.00017	-0.27	NA	NA	NA	NA	NA	negative
	4|MS/MS, no match	3267|408.11346|3.475	408.11346	3.475	C13 H12 N9 Na O2	349.09954	349.10117	-0.00163	-4.66	NA	NA	NA	NA	NA	negative
	4|MS/MS, no match	3271|466.29384|7.684	466.29384	7.684	C24 H41 N3 O6	467.30111	467.29954	0.00158	3.37	NA	NA	NA	NA	NA	negative
	4|MS/MS, no match	3275|295.22765|7.733	295.22765	7.733	C18 H32 O3	296.23492	296.23514	-0.00023	-0.76	NA	NA	NA	NA	NA	negative
	4|MS/MS, no match	3277|349.08841|0.744	349.08841	0.744	C13 H20 Na2 O8	350.09568	350.09536	0.00033	0.93	NA	NA	NA	NA	NA	negative
	4|MS/MS, no match	3278|677.06526|1.312	677.06526	1.312	C25 H27 N6 Na2 O6 P3 S	678.07253	678.0721	0.00043	0.64	NA	NA	NA	NA	NA	negative
	4|MS/MS, no match	3283|974.56617|13.054	974.56617	13.054	C46 H93 N Na2 O11 P2 S	975.57344	975.574	-0.00055	-0.57	NA	NA	NA	NA	NA	negative
	4|MS/MS, no match	3284|665.07018|3.539	665.07018	3.539	C20 H29 N4 Na O14 P2 S	666.07745	666.07739	6e-05	0.1	NA	NA	NA	NA	NA	negative
	4|MS/MS, no match	3291|223.17036|8.015	223.17036	8.015	C14 H24 O2	224.17764	224.17763	1e-05	0.03	NA	NA	NA	NA	NA	negative
	4|MS/MS, no match	3302|886.51369|8.774	886.51369	8.774	C42 H77 N9 Na O4 P3	887.52097	887.52091	7e-05	0.07	NA	NA	NA	NA	NA	negative
	4|MS/MS, no match	3305|720.30277|7.902	720.30277	7.902	C32 H55 N Na2 O10 P2	721.31005	721.30966	0.00039	0.54	NA	NA	NA	NA	NA	negative
	4|MS/MS, no match	3306|720.30271|7.902	720.30271	7.902	C25 H55 N Na O11 P3	661.2888	661.28857	0.00024	0.36	NA	NA	NA	NA	NA	negative
	4|MS/MS, no match	3307|815.60105|10.199	815.60105	10.199	C47 H85 N4 O3 P S	816.60833	816.608	0.00033	0.4	NA	NA	NA	NA	NA	negative
	4|MS/MS, no match	3311|356.26233|8.492	356.26233	8.492	C20 H39 N O2 S	357.26961	357.27015	-0.00054	-1.52	NA	NA	NA	NA	NA	negative
	4|MS/MS, no match	3312|384.03236|1.417	384.03236	1.417	C11 H17 N5 Na O3 P S2	385.03963	385.04081	-0.00118	-3.06	NA	NA	NA	NA	NA	negative
	4|MS/MS, no match	3313|523.45221|10.734	523.45221	10.734	C36 H60 O2	524.45948	524.45933	0.00015	0.29	NA	NA	NA	NA	NA	negative
	4|MS/MS, no match	3316|517.26642|9.917	517.26642	9.917	C22 H47 N4 Na O2 S3	518.2737	518.27588	-0.00219	-4.22	NA	NA	NA	NA	NA	negative
	4|MS/MS, no match	3318|426.03511|0.776	426.03511	0.776	C10 H19 N3 Na O10 P S	427.04238	427.04265	-0.00026	-0.61	NA	NA	NA	NA	NA	negative
	4|MS/MS, no match	3319|176.05662|0.515	176.05662	0.515	C5 H13 K N3 Na	177.06389	177.06442	-0.00053	-3.02	NA	NA	NA	NA	NA	negative
	4|MS/MS, no match	3320|442.08314|2.114	442.08314	2.114	C10 H20 N5 O5 P3	383.06926	383.06773	0.00153	4	NA	NA	NA	NA	NA	negative
	4|MS/MS, no match	3323|753.56328|10.835	753.56328	10.835	C37 H75 N10 O4 P	754.57055	754.57104	-0.00048	-0.64	NA	NA	NA	NA	NA	negative
	4|MS/MS, no match	3324|397.11551|0.486	397.11551	0.486	C13 H27 Na O10 S	398.12281	398.12226	0.00055	1.38	NA	NA	NA	NA	NA	negative
	4|MS/MS, no match	3325|397.11543|0.486	397.11543	0.486	C11 H23 Na O8 S	338.10158	338.10113	0.00045	1.33	NA	NA	NA	NA	NA	negative
	4|MS/MS, no match	3328|362.98118|0.445	362.98118	0.445	C7 H11 Cl N6 Na O4 P S	363.98846	363.98863	-0.00017	-0.47	NA	NA	NA	NA	NA	negative
	4|MS/MS, no match	3329|565.28749|7.902	565.28749	7.902	C20 H42 N10 O7 S	566.29476	566.29586	-0.0011	-1.94	NA	NA	NA	NA	NA	negative
	4|MS/MS, no match	3330|607.54274|10.668	607.54274	10.668	C37 H72 N2 O4	608.55002	608.54921	0.00081	1.33	NA	NA	NA	NA	NA	negative
	4|MS/MS, no match	3331|655.10929|1.212	655.10929	1.212	C15 H36 N6 Na O13 P3 S	656.11657	656.11716	-0.00059	-0.9	NA	NA	NA	NA	NA	negative
	4|MS/MS, no match	3334|589.04711|0.389	589.04711	0.389	C31 H16 Cl N4 O5 P	590.05438	590.05468	-3e-04	-0.51	NA	NA	NA	NA	NA	negative
	4|MS/MS, no match	3338|613.48021|10.009	613.48021	10.009	C32 H67 N2 Na O7	614.48753	614.4846	0.00293	4.77	NA	NA	NA	NA	NA	negative
	4|MS/MS, no match	3340|303.14472|6.537	303.14472	6.537	C10 H23 N6 Na2 P	304.15199	304.15172	0.00027	0.9	NA	NA	NA	NA	NA	negative
	4|MS/MS, no match	3342|365.04994|2.558	365.04994	2.558	C10 H16 N4 Na2 O6 S	366.05722	366.05859	-0.00137	-3.75	NA	NA	NA	NA	NA	negative
	4|MS/MS, no match	3345|615.49591|9.797	615.49591	9.797	C37 H69 Na O5	616.50319	616.50427	-0.00108	-1.76	NA	NA	NA	NA	NA	negative
	4|MS/MS, no match	3351|544.26849|7.042	544.26849	7.042	C27 H46 N3 Na O P2 S	545.27577	545.27345	0.00232	4.25	NA	NA	NA	NA	NA	negative
	4|MS/MS, no match	3352|413.29064|8.424	413.29064	8.424	C24 H38 N4 O2	414.29792	414.29948	-0.00156	-3.76	NA	NA	NA	NA	NA	negative
	4|MS/MS, no match	3356|223.02809|11.109	223.02809	11.109	C8 H16 O S3	224.03537	224.03633	-0.00096	-4.28	NA	NA	NA	NA	NA	negative
	4|MS/MS, no match	3359|611.53756|10.814	611.53756	10.814	C35 H69 N6 Na O	612.54484	612.54306	0.00178	2.91	NA	NA	NA	NA	NA	negative
	4|MS/MS, no match	3360|933.24798|1.3	933.24798	1.3	C33 H50 N10 Na2 O13 P2 S	934.25509	934.25501	7e-05	0.08	NA	NA	NA	NA	NA	negative
	4|MS/MS, no match	3362|645.54278|10.471	645.54278	10.471	C36 H74 N2 O7	646.55006	646.5496	0.00046	0.7	NA	NA	NA	NA	NA	negative
	4|MS/MS, no match	3365|600.33147|7.179	600.33147	7.179	C27 H54 N3 Na O6 P2	601.33874	601.33855	0.00019	0.32	NA	NA	NA	NA	NA	negative
	4|MS/MS, no match	3367|586.09815|3.477	586.09815	3.477	C17 H30 N5 Na2 O9 P3	587.10543	587.10518	0.00025	0.43	NA	NA	NA	NA	NA	negative
	4|MS/MS, no match	3369|373.04477|6.476	373.04477	6.476	C9 H21 K2 N4 O5 P	374.05205	374.05237	-0.00032	-0.85	NA	NA	NA	NA	NA	negative
	4|MS/MS, no match	3370|666.23705|7.016	666.23705	7.016	C31 H40 N7 Na2 O3 P S	667.24433	667.24463	-3e-04	-0.46	NA	NA	NA	NA	NA	negative
	4|MS/MS, no match	3372|370.27799|8.775	370.27799	8.775	C21 H41 N O2 S	371.28527	371.2858	-0.00053	-1.43	NA	NA	NA	NA	NA	negative
	4|MS/MS, no match	3376|337.02383|5.413	337.02383	5.413	C14 H7 N6 O3 P	338.03111	338.03172	-0.00062	-1.83	NA	NA	NA	NA	NA	negative
	4|MS/MS, no match	3378|330.0688|2.556	330.0688	2.556	C12 H18 N3 O4 P S	331.07607	331.07556	0.00051	1.54	NA	NA	NA	NA	NA	negative
	4|MS/MS, no match	3379|325.12492|0.49	325.12492	0.49	C10 H19 N6 Na O5	326.13222	326.13146	0.00076	2.33	NA	NA	NA	NA	NA	negative
	4|MS/MS, no match	3380|261.13406|4.911	261.13406	4.911	C11 H19 N4 Na O2	262.14133	262.14057	0.00076	2.91	NA	NA	NA	NA	NA	negative
	4|MS/MS, no match	3381|261.13412|4.91	261.13412	4.91	C9 H15 N4 Na	202.12042	202.11944	0.00098	4.85	NA	NA	NA	NA	NA	negative
	4|MS/MS, no match	3384|826.4706|10.742	826.4706	10.742	C44 H73 K N5 Na O2 P2	827.47788	827.47743	0.00045	0.55	NA	NA	NA	NA	NA	negative
	4|MS/MS, no match	3390|401.05955|1.329	401.05955	1.329	C10 H24 N2 Na O7 P S2	402.06683	402.06602	8e-04	2	NA	NA	NA	NA	NA	negative
	4|MS/MS, no match	3391|705.57933|10.743	705.57933	10.743	C44 H78 N4 Na2 O	724.59718	724.5971	7e-05	0.1	NA	NA	NA	NA	NA	negative
	4|MS/MS, no match	3392|705.57944|10.739	705.57944	10.739	C43 H82 N2 O S2	706.58671	706.58686	-0.00014	-0.21	NA	NA	NA	NA	NA	negative
	4|MS/MS, no match	3396|339.3263|10.244	339.3263	10.244	C22 H44 O2	340.33358	340.33413	-0.00055	-1.62	NA	NA	NA	NA	NA	negative
	4|MS/MS, no match	3397|249.99669|4.35	249.99669	4.35	C7 H8 K N3 Na2 O2	251.00396	251.0049	-0.00093	-3.72	NA	NA	NA	NA	NA	negative
	4|MS/MS, no match	3401|815.55519|9.155	815.55519	9.155	C39 H80 N8 Na2 O3 P2	816.56247	816.5624	7e-05	0.08	NA	NA	NA	NA	NA	negative
	4|MS/MS, no match	3407|313.07818|9.646	313.07818	9.646	C8 H14 N10 S2	314.08545	314.08443	0.00102	3.25	NA	NA	NA	NA	NA	negative
	4|MS/MS, no match	3408|432.99478|1.313	432.99478	1.313	C6 H13 N8 O9 P3	434.00206	434.00183	0.00023	0.52	NA	NA	NA	NA	NA	negative
	4|MS/MS, no match	3409|558.28163|7.282	558.28163	7.282	C21 H47 N5 O8 P2	559.2889	559.28999	-0.00108	-1.94	NA	NA	NA	NA	NA	negative
	4|MS/MS, no match	3411|239.05963|11.522	239.05963	11.522	C7 H13 N4 Na O2 S	240.0669	240.06569	0.00121	5.05	NA	NA	NA	NA	NA	negative	exceeds +/-5 ppm error	incorrect formula prediction
	4|MS/MS, no match	3412|602.30296|7.418	602.30296	7.418	C26 H50 Cl N7 Na2 P2	603.31024	603.30868	0.00155	2.58	NA	NA	NA	NA	NA	negative
	4|MS/MS, no match	3413|642.36317|7.728	642.36317	7.728	C30 H55 N5 Na2 O5 S	643.37044	643.37193	-0.00149	-2.31	NA	NA	NA	NA	NA	negative
	4|MS/MS, no match	3414|912.63232|10.395	912.63232	10.395	C54 H85 N5 Na2 O4	913.63964	913.6397	-6e-05	-0.06	NA	NA	NA	NA	NA	negative
	4|MS/MS, no match	3420|777.52719|10.165	777.52719	10.165	C37 H76 N6 Na2 O6 S	778.53446	778.53424	0.00022	0.28	NA	NA	NA	NA	NA	negative
	4|MS/MS, no match	3423|630.38786|7.531	630.38786	7.531	C27 H54 N9 O6 P	631.39513	631.39347	0.00167	2.64	NA	NA	NA	NA	NA	negative
	4|MS/MS, no match	3425|847.44189|10.056	847.44189	10.056	C41 H73 K N4 Na2 O5 P2	848.44917	848.44887	3e-04	0.36	NA	NA	NA	NA	NA	negative
	4|MS/MS, no match	3429|716.08546|1.062	716.08546	1.062	C36 H21 K N7 O6 P	717.09274	717.0928	-6e-05	-0.09	NA	NA	NA	NA	NA	negative
	4|MS/MS, no match	3437|914.51545|13.132	914.51545	13.132	C37 H75 N9 Na2 O14	915.52246	915.52289	-0.00042	-0.46	NA	NA	NA	NA	NA	negative
	4|MS/MS, no match	3438|439.043|3.481	439.043	3.481	C9 H20 N6 Na O7 P3	440.05027	440.0504	-0.00013	-0.29	NA	NA	NA	NA	NA	negative
	4|MS/MS, no match	3439|301.02646|0.376	301.02646	0.376	C4 H12 Cl2 N10 S	302.03374	302.03442	-0.00068	-2.25	NA	NA	NA	NA	NA	negative
	4|MS/MS, no match	3440|505.14029|3.803	505.14029	3.803	C19 H28 O8 P2	446.12667	446.12594	0.00073	1.64	NA	NA	NA	NA	NA	negative
	4|MS/MS, no match	3441|411.20629|8.736	411.20629	8.736	C19 H32 N4 O4 S	412.21357	412.21443	-0.00086	-2.08	NA	NA	NA	NA	NA	negative
	4|MS/MS, no match	3442|622.26814|7.52	622.26814	7.52	C26 H50 N3 Na2 O5 P3	623.27542	623.27587	-0.00045	-0.72	NA	NA	NA	NA	NA	negative
	4|MS/MS, no match	3446|236.0234|0.572	236.0234	0.572	C6 H8 N5 Na O2 S	237.03067	237.02964	0.00103	4.35	NA	NA	NA	NA	NA	negative
	4|MS/MS, no match	3448|850.29486|0.519	850.29486	0.519	C27 H62 N5 Na2 O14 P3 S	851.30213	851.30222	-9e-05	-0.1	NA	NA	NA	NA	NA	negative
	4|MS/MS, no match	3449|440.0735|2.976	440.0735	2.976	C9 H14 N9 Na O3 P2	381.05959	381.05925	0.00033	0.87	NA	NA	NA	NA	NA	negative
	4|MS/MS, no match	3450|440.07351|2.969	440.07351	2.969	C11 H25 N O13 P2	441.08079	441.08011	0.00068	1.53	NA	NA	NA	NA	NA	negative
	4|MS/MS, no match	3454|863.24512|0.627	863.24512	0.627	C27 H48 Cl N10 Na2 O15 P	864.2524	864.25221	0.00019	0.22	NA	NA	NA	NA	NA	negative
	4|MS/MS, no match	3456|585.48723|9.185	585.48723	9.185	C28 H63 N10 O P	586.4945	586.49239	0.00211	3.6	NA	NA	NA	NA	NA	negative
	4|MS/MS, no match	3460|433.11311|0.501	433.11311	0.501	C12 H23 N6 Na O8 S	434.12039	434.11958	0.00081	1.87	NA	NA	NA	NA	NA	negative
	4|MS/MS, no match	3467|557.32094|7.466	557.32094	7.466	C19 H46 N10 O7 S	558.32822	558.32716	0.00105	1.88	NA	NA	NA	NA	NA	negative
	4|MS/MS, no match	3468|280.97834|0.445	280.97834	0.445	C3 H11 Cl N4 O5 S2	281.98562	281.98594	-0.00032	-1.14	NA	NA	NA	NA	NA	negative
	4|MS/MS, no match	3469|571.28943|6.904	571.28943	6.904	C24 H46 N4 Na O8 P	572.2967	572.2951	0.00161	2.81	NA	NA	NA	NA	NA	negative
	4|MS/MS, no match	3478|649.2094|3.807	649.2094	3.807	C31 H36 N6 O6 P2	650.21668	650.21716	-0.00048	-0.73	NA	NA	NA	NA	NA	negative
	4|MS/MS, no match	3481|305.24825|8.954	305.24825	8.954	C20 H34 O2	306.25553	306.25588	-0.00035	-1.15	NA	NA	NA	NA	NA	negative
	4|MS/MS, no match	3482|760.3364|7.389	760.3364	7.389	C32 H62 N O13 P3	761.34367	761.3434	0.00027	0.36	NA	NA	NA	NA	NA	negative
	4|MS/MS, no match	3483|614.18009|2.115	614.18009	2.115	C27 H36 N3 Na O8 P2	615.18736	615.18753	-0.00017	-0.28	NA	NA	NA	NA	NA	negative
	4|MS/MS, no match	3486|322.08237|0.496	322.08237	0.496	C7 H20 N5 Na O4 P2	323.08964	323.08882	0.00082	2.55	NA	NA	NA	NA	NA	negative
	4|MS/MS, no match	3487|275.05364|0.524	275.05364	0.524	C7 H14 Cl N4 Na O4	276.06089	276.06013	0.00076	2.76	NA	NA	NA	NA	NA	negative
	4|MS/MS, no match	3489|479.08699|0.491	479.08699	0.491	C12 H28 N4 Na2 O7 P2 S	480.09427	480.09493	-0.00066	-1.38	NA	NA	NA	NA	NA	negative
	4|MS/MS, no match	3497|679.30841|7.111	679.30841	7.111	C30 H50 N4 Na O10 P	680.31568	680.31622	-0.00054	-0.79	NA	NA	NA	NA	NA	negative
	4|MS/MS, no match	3498|431.12222|4.989	431.12222	4.989	C20 H16 N8 O4	432.1295	432.12945	5e-05	0.11	NA	NA	NA	NA	NA	negative
	4|MS/MS, no match	3501|344.02057|0.602	344.02057	0.602	C13 H9 N5 Na2 O2 S	345.02785	345.02723	0.00061	1.77	NA	NA	NA	NA	NA	negative
	4|MS/MS, no match	3503|806.99693|0.408	806.99693	0.408	C24 H21 K N10 O14 S3	808.00421	808.00379	0.00042	0.52	NA	NA	NA	NA	NA	negative
	4|MS/MS, no match	3507|353.08921|0.498	353.08921	0.498	C9 H19 Na O7 S	294.07544	294.07492	0.00052	1.76	NA	NA	NA	NA	NA	negative
	4|MS/MS, no match	3512|625.51672|10.321	625.51672	10.321	C38 H75 O2 P S	626.524	626.52254	0.00146	2.32	NA	NA	NA	NA	NA	negative
	4|MS/MS, no match	3515|465.00634|0.404	465.00634	0.404	C12 H18 K N2 Na2 O10 P	466.01364	466.01315	0.00048	1.04	NA	NA	NA	NA	NA	negative
	4|MS/MS, no match	3516|556.30491|7.914	556.30491	7.914	C28 H43 N7 O3 S	557.31218	557.31481	-0.00262	-4.71	NA	NA	NA	NA	NA	negative
	4|MS/MS, no match	3519|309.11234|3.143	309.11234	3.143	C11 H22 N2 O6 S	310.11962	310.11986	-0.00024	-0.76	NA	NA	NA	NA	NA	negative
	4|MS/MS, no match	3520|357.10477|2.556	357.10477	2.556	C12 H23 N4 Na O3 S2	358.11204	358.11093	0.00112	3.12	NA	NA	NA	NA	NA	negative
	4|MS/MS, no match	3530|316.1163|0.49	316.1163	0.49	C5 H19 N9 O5 S	317.12358	317.12299	0.00059	1.87	NA	NA	NA	NA	NA	negative
	4|MS/MS, no match	3531|316.11624|0.489	316.11624	0.489	C11 H28 N3 Na O P2 S	335.13393	335.1326	0.00133	3.97	NA	NA	NA	NA	NA	negative
	4|MS/MS, no match	3536|450.29891|7.822	450.29891	7.822	C21 H45 N3 O5 S	451.30618	451.30799	-0.00181	-4.01	NA	NA	NA	NA	NA	negative
	4|MS/MS, no match	3537|790.35359|7.419	790.35359	7.419	C32 H60 N5 Na O12 P2	791.36087	791.36114	-0.00027	-0.34	NA	NA	NA	NA	NA	negative
	4|MS/MS, no match	3544|840.44943|10.257	840.44943	10.257	C49 H64 N5 Na O4 S	841.45703	841.45767	-0.00064	-0.76	NA	NA	NA	NA	NA	negative
	4|MS/MS, no match	3548|363.25116|9.281	363.25116	9.281	C21 H33 N4 Na	364.25844	364.26029	-0.00185	-5.09	NA	NA	NA	NA	NA	negative	exceeds +/-5 ppm error	incorrect formula prediction
	4|MS/MS, no match	3549|511.10822|0.725	511.10822	0.725	C13 H25 N6 Na O12 S	512.1155	512.11489	0.00062	1.2	NA	NA	NA	NA	NA	negative
	4|MS/MS, no match	3550|395.08501|0.521	395.08501	0.521	C8 H22 Cl N6 O8 P	396.09228	396.09253	-0.00024	-0.61	NA	NA	NA	NA	NA	negative
	4|MS/MS, no match	3552|542.47938|9.912	542.47938	9.912	C31 H66 N3 O2 P	543.48665	543.48926	-0.00261	-4.8	NA	NA	NA	NA	NA	negative
	4|MS/MS, no match	3553|428.87349|7.853	428.87349	7.853	C8 H13 Cl3 N2 Na2 O P2 S2	429.88086	429.88055	0.00031	0.71	NA	NA	NA	NA	NA	negative
	4|MS/MS, no match	3554|569.15035|4.187	569.15035	4.187	C24 H27 N4 Na O11	570.15763	570.1574	0.00022	0.39	NA	NA	NA	NA	NA	negative
	4|MS/MS, no match	3559|136.02834|1.127	136.02834	1.127	C2 H8 N3 O2 P	137.03562	137.03541	2e-04	1.49	NA	NA	NA	NA	NA	negative
	4|MS/MS, no match	3562|652.23429|2.556	652.23429	2.556	C19 H46 N5 Na O14 P2	653.24157	653.24142	0.00015	0.23	NA	NA	NA	NA	NA	negative
	4|MS/MS, no match	3565|552.3099|7.418	552.3099	7.418	C19 H48 N9 Na O4 S2	553.31721	553.31684	0.00037	0.67	NA	NA	NA	NA	NA	negative
	4|MS/MS, no match	3566|457.23591|7.379	457.23591	7.379	C16 H37 N8 Na O2 P2	458.24319	458.24124	0.00195	4.25	NA	NA	NA	NA	NA	negative
	4|MS/MS, no match	3567|521.1616|0.521	521.1616	0.521	C14 H31 N6 O13 P	522.16887	522.16867	2e-04	0.38	NA	NA	NA	NA	NA	negative
	4|MS/MS, no match	3569|418.00058|0.462	418.00058	0.462	C9 H22 K N3 O5 S4	419.00786	419.00794	-8e-05	-0.19	NA	NA	NA	NA	NA	negative
	4|MS/MS, no match	3571|570.28428|7.111	570.28428	7.111	C27 H43 N5 Na O5 P	571.29156	571.28995	0.00161	2.81	NA	NA	NA	NA	NA	negative
	4|MS/MS, no match	3577|672.25405|7.026	672.25405	7.026	C28 H51 N3 Na O6 P3 S	673.26133	673.26091	0.00042	0.62	NA	NA	NA	NA	NA	negative
	4|MS/MS, no match	3580|371.04713|6.64	371.04713	6.64	C5 H15 Cl2 N10 Na O4	372.05445	372.05525	-8e-04	-2.14	NA	NA	NA	NA	NA	negative
	4|MS/MS, no match	3582|864.53586|11.023	864.53586	11.023	C47 H78 N7 O2 P3	865.54314	865.54298	0.00015	0.17	NA	NA	NA	NA	NA	negative
	4|MS/MS, no match	3585|718.35346|7.465	718.35346	7.465	C29 H61 N7 Na O4 P3 S	719.36073	719.36163	-9e-04	-1.24	NA	NA	NA	NA	NA	negative
	4|MS/MS, no match	3586|201.10335|4.988	201.10335	4.988	C12 H14 N2 O	202.11063	202.11061	2e-05	0.08	NA	NA	NA	NA	NA	negative
	4|MS/MS, no match	3587|367.02865|0.395	367.02865	0.395	C6 H13 N6 Na O9 S	368.03592	368.03624	-0.00032	-0.86	NA	NA	NA	NA	NA	negative
	4|MS/MS, no match	3589|227.16527|7.16	227.16527	7.16	C13 H24 O3	228.17255	228.17254	0	0.02	NA	NA	NA	NA	NA	negative
	4|MS/MS, no match	3590|859.28197|6.864	859.28197	6.864	C31 H49 N8 Na2 O8 P3	800.26829	800.26816	0.00013	0.16	NA	NA	NA	NA	NA	negative
	4|MS/MS, no match	3591|859.28209|6.866	859.28209	6.866	C39 H52 N8 Na O5 P3 S	860.28937	860.28919	0.00018	0.21	NA	NA	NA	NA	NA	negative
	4|MS/MS, no match	3596|271.06946|1.127	271.06946	1.127	C10 H8 N8 O2	272.07673	272.07702	-0.00029	-1.06	NA	NA	NA	NA	NA	negative
	4|MS/MS, no match	3597|271.06944|1.126	271.06944	1.126	C4 H10 N6 Na O P	212.05556	212.05514	0.00042	1.96	NA	NA	NA	NA	NA	negative
	4|MS/MS, no match	3599|359.11061|1.158	359.11061	1.158	C12 H18 N8 Na O2 P	360.11789	360.1188	-0.00092	-2.55	NA	NA	NA	NA	NA	negative
	4|MS/MS, no match	3601|279.19627|7.324	279.19627	7.324	C17 H28 O3	280.20355	280.20384	-3e-04	-1.07	NA	NA	NA	NA	NA	negative
	4|MS/MS, no match	3602|629.32113|7.418	629.32113	7.418	C29 H58 N2 Na O3 P3 S	630.3284	630.32787	0.00053	0.85	NA	NA	NA	NA	NA	negative
	4|MS/MS, no match	3604|475.21017|7.121	475.21017	7.121	C19 H39 N2 Na O6 P2	476.21745	476.2181	-0.00066	-1.38	NA	NA	NA	NA	NA	negative
	4|MS/MS, no match	3606|260.0593|2.115	260.0593	2.115	C9 H12 N5 Na O S	261.06658	261.06603	0.00056	2.13	NA	NA	NA	NA	NA	negative
	4|MS/MS, no match	3609|618.08563|0.724	618.08563	0.724	C17 H27 N5 O16 P2	619.0929	619.0928	1e-04	0.16	NA	NA	NA	NA	NA	negative
	4|MS/MS, no match	3610|600.06505|1.289	600.06505	1.289	C16 H22 N3 Na2 O11 P S	541.05101	541.0508	0.00021	0.38	NA	NA	NA	NA	NA	negative
	4|MS/MS, no match	3611|600.06492|1.296	600.06492	1.296	C16 H29 N Na2 O16 S2	601.07234	601.07231	3e-05	0.04	NA	NA	NA	NA	NA	negative
	4|MS/MS, no match	3617|417.22326|8.735	417.22326	8.735	C15 H30 N8 O6	418.23053	418.22883	0.0017	4.07	NA	NA	NA	NA	NA	negative
	4|MS/MS, no match	3619|108.02053|1.241	108.02053	1.241	C4 H5 N3 O2	127.03837	127.03818	2e-04	1.54	NA	NA	NA	NA	NA	negative
	4|MS/MS, no match	3620|108.02048|1.239	108.02048	1.239	C4 H3 N3 O	109.02776	109.02761	0.00015	1.34	NA	NA	NA	NA	NA	negative
	4|MS/MS, no match	3621|538.35177|7.694	538.35177	7.694	C24 H50 N7 Na O3 S	539.35905	539.35935	-0.00031	-0.57	NA	NA	NA	NA	NA	negative
	4|MS/MS, no match	3622|505.14018|3.804	505.14018	3.804	C26 H28 Na O7 P	506.14746	506.14703	0.00042	0.84	NA	NA	NA	NA	NA	negative
	4|MS/MS, no match	3625|764.27132|7.36	764.27132	7.36	C31 H48 N9 Na2 O5 P3	765.27859	765.27866	-7e-05	-0.09	NA	NA	NA	NA	NA	negative
	4|MS/MS, no match	3626|336.99291|1.128	336.99291	1.128	C11 H20 Cl K O S3	338.00019	338.00019	0	0	NA	NA	NA	NA	NA	negative
	4|MS/MS, no match	3632|132.94651|0.52	132.94651	0.52	C2 H4 Cl K O2	133.95379	133.95369	1e-04	0.74	NA	NA	NA	NA	NA	negative
	4|MS/MS, no match	3634|605.45615|8.888	605.45615	8.888	C32 H68 N2 O4 P2	606.46342	606.46543	-0.00201	-3.31	NA	NA	NA	NA	NA	negative
	4|MS/MS, no match	3636|719.22538|0.52	719.22538	0.52	C30 H45 N2 O14 P S	720.23266	720.23291	-0.00025	-0.35	NA	NA	NA	NA	NA	negative
	4|MS/MS, no match	3640|342.98691|1.293	342.98691	1.293	C9 H11 N2 Na O7 P2	343.99446	343.99392	0.00054	1.58	NA	NA	NA	NA	NA	negative
	4|MS/MS, no match	3641|839.31353|7.362	839.31353	7.362	C25 H58 N4 O17 P2 S	780.29972	780.29929	0.00043	0.55	NA	NA	NA	NA	NA	negative
	4|MS/MS, no match	3642|839.31329|7.37	839.31329	7.37	C32 H58 N4 Na O16 P S	840.32057	840.32038	0.00018	0.22	NA	NA	NA	NA	NA	negative
	4|MS/MS, no match	3643|192.03368|0.722	192.03368	0.722	C6 H11 N O4 S	193.04083	193.04088	-5e-05	-0.23	NA	NA	NA	NA	NA	negative
	4|MS/MS, no match	3645|297.24322|7.788	297.24322	7.788	C18 H34 O3	298.2505	298.25079	-3e-04	-0.99	NA	NA	NA	NA	NA	negative
	4|MS/MS, no match	3647|435.05439|0.657	435.05439	0.657	C9 H21 N2 Na O14 S	436.06167	436.06112	0.00055	1.26	NA	NA	NA	NA	NA	negative
	4|MS/MS, no match	3650|437.26715|9.138	437.26715	9.138	C26 H39 Na O4	438.27443	438.2746	-0.00018	-0.4	NA	NA	NA	NA	NA	negative
	4|MS/MS, no match	3652|740.96822|0.412	740.96822	0.412	C23 H30 K2 N4 O7 P2 S4	741.97549	741.97467	0.00082	1.11	NA	NA	NA	NA	NA	negative
	4|MS/MS, no match	3657|899.51976|9.753	899.51976	9.753	C53 H75 K N4 Na2 O3	900.52704	900.52716	-0.00012	-0.14	NA	NA	NA	NA	NA	negative
	4|MS/MS, no match	3659|486.06699|2.148	486.06699	2.148	C15 H23 N Na2 O12 S	487.07427	487.07363	0.00063	1.3	NA	NA	NA	NA	NA	negative
	4|MS/MS, no match	3678|609.25633|7.36	609.25633	7.36	C24 H46 N8 Na O P3 S	610.2636	610.26258	0.00102	1.67	NA	NA	NA	NA	NA	negative
	4|MS/MS, no match	3682|820.35557|7.684	820.35557	7.684	C36 H61 N3 O14 P2	821.36285	821.36288	-3e-05	-0.03	NA	NA	NA	NA	NA	negative
	4|MS/MS, no match	3683|433.05667|0.48	433.05667	0.48	C11 H27 N4 Na2 O P3 S2	434.06395	434.06345	0.00049	1.14	NA	NA	NA	NA	NA	negative
	4|MS/MS, no match	3685|944.54302|9.861	944.54302	9.861	C64 H78 N Na P2	945.55029	945.55072	-0.00042	-0.45	NA	NA	NA	NA	NA	negative
	4|MS/MS, no match	3689|293.04232|0.468	293.04232	0.468	C7 H15 N2 Na O7 S	294.0496	294.04977	-0.00017	-0.57	NA	NA	NA	NA	NA	negative
	4|MS/MS, no match	3695|840.44955|10.19	840.44955	10.19	C45 H70 N3 Na2 O5 P S	841.45689	841.45692	-3e-05	-0.03	NA	NA	NA	NA	NA	negative
	4|MS/MS, no match	3696|786.61053|10.138	786.61053	10.138	C39 H83 N3 Na O5 P	727.59667	727.5968	-0.00014	-0.19	NA	NA	NA	NA	NA	negative
	4|MS/MS, no match	3697|786.61062|10.117	786.61062	10.117	C44 H78 N9 Na O2	787.61789	787.61762	0.00027	0.35	NA	NA	NA	NA	NA	negative
	4|MS/MS, no match	3704|408.99164|0.552	408.99164	0.552	C3 H9 N6 Na2 O7 P S	349.97772	349.97864	-0.00093	-2.65	NA	NA	NA	NA	NA	negative
	4|MS/MS, no match	3705|231.9785|0.023	231.9785	0.023	C5 H7 N3 Na2 O P2	232.98577	232.98597	-2e-04	-0.86	NA	NA	NA	NA	NA	negative
	4|MS/MS, no match	3706|356.10293|4.047	356.10293	4.047	C12 H17 N3 Na2 O S	297.08912	297.08877	0.00035	1.16	NA	NA	NA	NA	NA	negative
	4|MS/MS, no match	3711|202.10848|4.442	202.10848	4.442	C9 H17 N O4	203.11575	203.11576	0	-0.02	NA	NA	NA	NA	NA	negative
	4|MS/MS, no match	3712|274.94983|0.659	274.94983	0.659	C4 H7 K N4 O4 P2	275.95712	275.95796	-0.00084	-3.05	NA	NA	NA	NA	NA	negative
	4|MS/MS, no match	3713|622.46692|10.096	622.46692	10.096	C35 H62 N5 Na O3	623.47419	623.47504	-0.00084	-1.35	NA	NA	NA	NA	NA	negative
	4|MS/MS, no match	3714|634.27695|7.606	634.27695	7.606	C20 H49 N9 Na2 O5 P2 S	635.28423	635.2848	-0.00057	-0.89	NA	NA	NA	NA	NA	negative
	4|MS/MS, no match	3720|545.45386|9.904	545.45386	9.904	C29 H63 N4 O3 P	546.46114	546.46378	-0.00264	-4.84	NA	NA	NA	NA	NA	negative
	4|MS/MS, no match	3722|245.05424|1.172	245.05424	1.172	C7 H13 N4 Na2 O P	246.06145	246.06224	-0.00079	-3.2	NA	NA	NA	NA	NA	negative
	4|MS/MS, no match	3724|281.11166|0.88	281.11166	0.88	C9 H14 N8 O3	282.11894	282.11889	5e-05	0.18	NA	NA	NA	NA	NA	negative
	4|MS/MS, no match	3728|610.57854|11.004	610.57854	11.004	C38 H77 N O4	611.58582	611.58526	0.00056	0.91	NA	NA	NA	NA	NA	negative
	4|MS/MS, no match	3741|441.25258|7.253	441.25258	7.253	C19 H39 N4 Na O4 S	442.25986	442.25897	0.00088	2	NA	NA	NA	NA	NA	negative
	4|MS/MS, no match	3743|621.24815|0.519	621.24815	0.519	C18 H44 N6 Na O14 P	622.25542	622.25508	0.00034	0.55	NA	NA	NA	NA	NA	negative
	4|MS/MS, no match	3746|190.01806|1.034	190.01806	1.034	C3 H11 N3 Na O P S	191.02534	191.02581	-0.00048	-2.49	NA	NA	NA	NA	NA	negative
	4|MS/MS, no match	3749|852.5168|9.847	852.5168	9.847	C53 H78 N O2 P3	853.52407	853.52454	-0.00047	-0.55	NA	NA	NA	NA	NA	negative
	4|MS/MS, no match	3750|226.99641|0.79	226.99641	0.79	C5 H6 Cl N4 Na O3	228.00369	228.00261	0.00108	4.73	NA	NA	NA	NA	NA	negative
	4|MS/MS, no match	3759|702.60487|10.745	702.60487	10.745	C41 H83 N3 Na O2 P	703.61215	703.61206	9e-05	0.12	NA	NA	NA	NA	NA	negative
	4|MS/MS, no match	3761|688.28518|7.417	688.28518	7.417	C30 H48 N3 O13 P	689.29246	689.29247	-2e-05	-0.03	NA	NA	NA	NA	NA	negative
	4|MS/MS, no match	3762|787.57005|9.826	787.57005	9.826	C37 H78 N10 Na2 O3 S	788.57733	788.57745	-0.00012	-0.15	NA	NA	NA	NA	NA	negative
	4|MS/MS, no match	3765|383.02365|1.373	383.02365	1.373	C4 H14 Cl N8 O9 P	384.03093	384.03099	-6e-05	-0.16	NA	NA	NA	NA	NA	negative
	4|MS/MS, no match	3768|182.04603|1.3	182.04603	1.3	C8 H9 N O4	183.05331	183.05316	0.00015	0.82	NA	NA	NA	NA	NA	negative
	4|MS/MS, no match	3769|182.04605|1.294	182.04605	1.294	C6 H5 N O2	123.03221	123.03203	0.00018	1.47	NA	NA	NA	NA	NA	negative
	4|MS/MS, no match	3770|369.22778|5.54	369.22778	5.54	C14 H35 N4 O5 P	370.23506	370.23451	0.00055	1.5	NA	NA	NA	NA	NA	negative
	4|MS/MS, no match	3771|391.26178|8.727	391.26178	8.727	C20 H38 Cl N4 Na	392.26906	392.26827	0.00079	2.01	NA	NA	NA	NA	NA	negative
	4|MS/MS, no match	3777|271.06023|0.476	271.06023	0.476	C9 H14 N4 Na2 O S	272.0675	272.06837	-0.00087	-3.19	NA	NA	NA	NA	NA	negative
	4|MS/MS, no match	3778|323.18935|7.35	323.18935	7.35	C11 H30 N6 O P2	324.19662	324.19563	0.00099	3.06	NA	NA	NA	NA	NA	negative
	4|MS/MS, no match	3781|227.10131|0.434	227.10131	0.434	C6 H12 N8 O2	228.10859	228.10832	0.00027	1.18	NA	NA	NA	NA	NA	negative
	4|MS/MS, no match	3784|680.45675|10.453	680.45675	10.453	C37 H71 K N3 Na P2	681.46403	681.4658	-0.00177	-2.59	NA	NA	NA	NA	NA	negative
	4|MS/MS, no match	3785|680.45692|10.452	680.45692	10.452	C39 H65 N5 O4 S	699.4748	699.47573	-0.00093	-1.32	NA	NA	NA	NA	NA	negative
	4|MS/MS, no match	3789|566.38323|8.141	566.38323	8.141	C26 H52 N9 Na2 P	567.39051	567.38787	0.00264	4.66	NA	NA	NA	NA	NA	negative
	4|MS/MS, no match	3790|642.3008|7.605	642.3008	7.605	C20 H51 N7 O12 P2	643.30807	643.30709	0.00098	1.52	NA	NA	NA	NA	NA	negative
	4|MS/MS, no match	3791|642.30078|7.602	642.30078	7.602	C29 H42 N3 Na O8	583.28696	583.28696	0	0	NA	NA	NA	NA	NA	negative
	4|MS/MS, no match	3793|223.02798|11.249	223.02798	11.249	C5 H10 K N6 P	224.03526	224.03416	0.0011	4.9	NA	NA	NA	NA	NA	negative
	4|MS/MS, no match	3803|948.27176|0.52	948.27176	0.52	C36 H54 N7 O17 P3	949.27903	949.2789	0.00013	0.14	NA	NA	NA	NA	NA	negative
	4|MS/MS, no match	3804|948.27179|0.521	948.27179	0.521	C26 H55 N9 Na2 O14 P2 S2	889.25793	889.25805	-0.00012	-0.14	NA	NA	NA	NA	NA	negative
	4|MS/MS, no match	3807|438.11862|1.016	438.11862	1.016	C19 H22 K N5 O5	439.1259	439.1258	1e-04	0.22	NA	NA	NA	NA	NA	negative
	4|MS/MS, no match	3815|923.60694|9.42	923.60694	9.42	C50 H88 K N8 Na P2	924.61422	924.61419	3e-05	0.03	NA	NA	NA	NA	NA	negative
	4|MS/MS, no match	3820|617.51146|10.137	617.51146	10.137	C43 H70 S	618.51874	618.51982	-0.00108	-1.75	NA	NA	NA	NA	NA	negative
	4|MS/MS, no match	3822|750.50886|9.887	750.50886	9.887	C40 H70 N7 Na O3 S	751.51618	751.51585	0.00032	0.43	NA	NA	NA	NA	NA	negative
	4|MS/MS, no match	3823|530.30219|7.465	530.30219	7.465	C23 H48 Cl N5 Na O3 P	531.30946	531.3081	0.00137	2.57	NA	NA	NA	NA	NA	negative
	4|MS/MS, no match	3834|892.53085|13.138	892.53085	13.138	C51 H77 N5 Na O3 P S	893.53813	893.53824	-0.00012	-0.13	NA	NA	NA	NA	NA	negative
	4|MS/MS, no match	3836|382.03067|0.535	382.03067	0.535	C6 H18 K N7 Na2 O3 P2	383.038	383.03788	0.00012	0.3	NA	NA	NA	NA	NA	negative
	4|MS/MS, no match	3837|828.3881|8.004	828.3881	8.004	C29 H63 N7 O18 S	829.39537	829.39503	0.00034	0.41	NA	NA	NA	NA	NA	negative
	4|MS/MS, no match	3844|646.55244|10.476	646.55244	10.476	C33 H74 N7 O3 P	647.55971	647.55908	0.00064	0.98	NA	NA	NA	NA	NA	negative
	4|MS/MS, no match	3845|568.39883|8.14	568.39883	8.14	C23 H55 N9 O5 S	569.40611	569.40469	0.00142	2.49	NA	NA	NA	NA	NA	negative
	4|MS/MS, no match	3851|446.37635|10.339	446.37635	10.339	C27 H49 N3 O2	447.38363	447.38248	0.00115	2.58	NA	NA	NA	NA	NA	negative
	4|MS/MS, no match	3852|629.51156|10.246	629.51156	10.246	C28 H68 N10 Na O2 P	630.51883	630.5162	0.00263	4.18	NA	NA	NA	NA	NA	negative
	4|MS/MS, no match	3858|720.06145|1.788	720.06145	1.788	C23 H34 K2 N5 Na O9 S3	721.06873	721.06905	-0.00032	-0.44	NA	NA	NA	NA	NA	negative
	4|MS/MS, no match	3865|667.35599|8.004	667.35599	8.004	C27 H57 N8 O5 P S2	668.36327	668.36309	0.00017	0.26	NA	NA	NA	NA	NA	negative
	4|MS/MS, no match	3866|955.7861|9.181	955.7861	9.181	C54 H111 K N4 Na O3 P	956.79338	956.79286	0.00052	0.55	NA	NA	NA	NA	NA	negative
	4|MS/MS, no match	3868|294.98334|0.659	294.98334	0.659	C4 H6 N6 Na2 O5 S	295.99062	295.99158	-0.00096	-3.23	NA	NA	NA	NA	NA	negative
	4|MS/MS, no match	3869|360.22095|7.014	360.22095	7.014	C18 H35 N O4 S	361.22823	361.22868	-0.00045	-1.25	NA	NA	NA	NA	NA	negative
	4|MS/MS, no match	3870|331.26387|9.337	331.26387	9.337	C22 H36 O2	332.27114	332.27153	-0.00039	-1.17	NA	NA	NA	NA	NA	negative
	4|MS/MS, no match	3873|234.95644|1.127	234.95644	1.127	C5 H6 K N2 Na O3 S	235.96372	235.96339	0.00033	1.38	NA	NA	NA	NA	NA	negative
	4|MS/MS, no match	3875|504.30973|7.727	504.30973	7.727	C22 H45 K N9 P	505.317	505.31726	-0.00026	-0.51	NA	NA	NA	NA	NA	negative
	4|MS/MS, no match	3876|152.02326|1.241	152.02326	1.241	C2 H8 N3 O3 P	153.03054	153.03033	0.00021	1.38	NA	NA	NA	NA	NA	negative
	4|MS/MS, no match	3877|860.57989|13.122	860.57989	13.122	C48 H89 N Na O4 P S2	861.58717	861.58683	0.00033	0.39	NA	NA	NA	NA	NA	negative
	4|MS/MS, no match	3879|527.4836|11.032	527.4836	11.032	C36 H64 O2	528.49088	528.49063	0.00025	0.46	NA	NA	NA	NA	NA	negative
	4|MS/MS, no match	3881|729.52797|10.281	729.52797	10.281	C34 H72 N10 Na2 O2 S	730.53534	730.53558	-0.00024	-0.33	NA	NA	NA	NA	NA	negative
	4|MS/MS, no match	3885|607.16295|2.115	607.16295	2.115	C28 H31 Na O6 P2	548.14893	548.14936	-0.00042	-0.77	NA	NA	NA	NA	NA	negative
	4|MS/MS, no match	3887|484.12323|0.514	484.12323	0.514	C10 H28 N7 O11 P S	485.1305	485.13051	-1e-05	-0.01	NA	NA	NA	NA	NA	negative
	4|MS/MS, no match	3890|669.57956|11.017	669.57956	11.017	C34 H75 N10 O P	670.58684	670.58629	0.00055	0.81	NA	NA	NA	NA	NA	negative
	4|MS/MS, no match	3893|239.06731|1.17	239.06731	1.17	C12 H17 O P S	240.07459	240.07377	0.00082	3.41	NA	NA	NA	NA	NA	negative
	4|MS/MS, no match	3897|263.06719|4.187	263.06719	4.187	C11 H9 N6 Na O	264.07447	264.07355	0.00091	3.45	NA	NA	NA	NA	NA	negative
	4|MS/MS, no match	3903|802.5764|10.728	802.5764	10.728	C39 H79 N7 Na2 O7	803.58367	803.58364	4e-05	0.04	NA	NA	NA	NA	NA	negative
	4|MS/MS, no match	3907|682.06859|1.32	682.06859	1.32	C40 H15 N5 Na O4 P	683.07586	683.07594	-8e-05	-0.11	NA	NA	NA	NA	NA	negative
	4|MS/MS, no match	3909|706.56092|10.901	706.56092	10.901	C35 H75 N9 Na O2 P	707.5682	707.5679	0.00029	0.41	NA	NA	NA	NA	NA	negative
	4|MS/MS, no match	3920|671.08712|3.54	671.08712	3.54	C22 H29 N8 Na2 O6 P3 S	672.0944	672.0939	5e-04	0.74	NA	NA	NA	NA	NA	negative
	4|MS/MS, no match	3922|523.0185|0.39	523.0185	0.39	C22 H21 Cl K N4 O P3	524.02578	524.02538	4e-04	0.75	NA	NA	NA	NA	NA	negative
	4|MS/MS, no match	3923|606.38029|9.159	606.38029	9.159	C30 H58 N O9 P	607.38757	607.38492	0.00265	4.36	NA	NA	NA	NA	NA	negative
	4|MS/MS, no match	3924|595.54289|10.567	595.54289	10.567	C37 H74 Na2 O2	596.55016	596.54842	0.00174	2.92	NA	NA	NA	NA	NA	negative
	4|MS/MS, no match	3926|320.09184|1.199	320.09184	1.199	C10 H16 N7 Na O2 S	321.09912	321.09839	0.00073	2.28	NA	NA	NA	NA	NA	negative
	4|MS/MS, no match	3927|315.17457|5.074	315.17457	5.074	C16 H30 Na2 O S	316.18184	316.18128	0.00057	1.8	NA	NA	NA	NA	NA	negative
	4|MS/MS, no match	3928|522.07686|2.975	522.07686	2.975	C14 H24 N5 Na O11 P2	523.08413	523.08452	-0.00039	-0.75	NA	NA	NA	NA	NA	negative
	4|MS/MS, no match	3929|365.16648|0.897	365.16648	0.897	C12 H23 N8 Na O4	366.17376	366.174	-0.00024	-0.64	NA	NA	NA	NA	NA	negative
	4|MS/MS, no match	3930|386.00624|1.333	386.00624	1.333	C8 H11 N3 Na2 O12	387.01352	387.01381	-0.00029	-0.75	NA	NA	NA	NA	NA	negative
	4|MS/MS, no match	3933|318.09393|0.609	318.09393	0.609	C12 H19 N Na2 O6	319.10121	319.10078	0.00044	1.37	NA	NA	NA	NA	NA	negative
	4|MS/MS, no match	3935|227.14007|3.787	227.14007	3.787	C8 H22 N4 Na P	228.14735	228.14798	-0.00063	-2.77	NA	NA	NA	NA	NA	negative
	4|MS/MS, no match	3937|643.28968|6.963	643.28968	6.963	C31 H52 N4 Na O P3 S	644.29695	644.29724	-0.00029	-0.45	NA	NA	NA	NA	NA	negative
	4|MS/MS, no match	3939|434.08735|1.697	434.08735	1.697	C9 H22 N7 O9 P S	435.09463	435.09373	9e-04	2.06	NA	NA	NA	NA	NA	negative
	4|MS/MS, no match	3941|188.093|3.981	188.093	3.981	C8 H15 N O4	189.10028	189.10011	0.00017	0.92	NA	NA	NA	NA	NA	negative
	4|MS/MS, no match	3948|826.47068|10.584	826.47068	10.584	C45 H72 N3 Na2 O4 P S	827.47795	827.47765	3e-04	0.36	NA	NA	NA	NA	NA	negative
	4|MS/MS, no match	3952|638.36824|7.847	638.36824	7.847	C26 H55 N7 Na2 O6 S	639.37551	639.37299	0.00252	3.94	NA	NA	NA	NA	NA	negative
	4|MS/MS, no match	3953|369.06747|4.184	369.06747	4.184	C11 H15 N4 Na O9	370.07479	370.07367	0.00112	3.03	NA	NA	NA	NA	NA	negative
	4|MS/MS, no match	3955|799.23723|0.607	799.23723	0.607	C39 H45 O16 P	800.24451	800.24452	-1e-05	-0.02	NA	NA	NA	NA	NA	negative
	4|MS/MS, no match	3956|173.00938|0.861	173.00938	0.861	C8 H4 N2 Na2	174.01666	174.01699	-0.00033	-1.9	NA	NA	NA	NA	NA	negative
	4|MS/MS, no match	3963|657.1248|0.782	657.1248	0.782	C28 H30 N8 Na O2 P3 S	658.13208	658.1323	-0.00022	-0.33	NA	NA	NA	NA	NA	negative
	4|MS/MS, no match	3966|476.27828|7.419	476.27828	7.419	C22 H43 N3 O6 S	477.28556	477.28726	-0.0017	-3.56	NA	NA	NA	NA	NA	negative
	4|MS/MS, no match	3969|504.3097|7.351	504.3097	7.351	C22 H48 N3 Na O6 S	505.31697	505.31615	0.00082	1.62	NA	NA	NA	NA	NA	negative
	4|MS/MS, no match	3975|922.58245|10.179	922.58245	10.179	C42 H83 N7 Na2 O12	923.58972	923.58951	0.00021	0.22	NA	NA	NA	NA	NA	negative
	4|MS/MS, no match	3977|532.29934|7.542	532.29934	7.542	C20 H46 K N7 Na2 O4	533.30662	533.30437	0.00225	4.21	NA	NA	NA	NA	NA	negative
	4|MS/MS, no match	3980|922.58224|10.169	922.58224	10.169	C45 H84 N3 Na O7 P2	863.56801	863.56822	-0.00021	-0.24	NA	NA	NA	NA	NA	negative
	4|MS/MS, no match	3986|236.12678|5.311	236.12678	5.311	C11 H20 N Na O3	237.13406	237.13409	-3e-05	-0.12	NA	NA	NA	NA	NA	negative
	4|MS/MS, no match	3992|528.30961|7.388	528.30961	7.388	C27 H51 N Na2 O2 P2	529.31699	529.31904	-0.00205	-3.87	NA	NA	NA	NA	NA	negative
	4|MS/MS, no match	3995|311.22251|7.667	311.22251	7.667	C19 H28 N4	312.22978	312.2314	-0.00161	-5.16	NA	NA	NA	NA	NA	negative	exceeds +/-5 ppm error	incorrect formula prediction
	4|MS/MS, no match	3996|373.04478|6.292	373.04478	6.292	C7 H19 K N4 O9 S	374.05205	374.05098	0.00107	2.87	NA	NA	NA	NA	NA	negative
	4|MS/MS, no match	3999|331.02795|0.647	331.02795	0.647	C9 H10 N4 Na2 O7	332.03523	332.03449	0.00074	2.23	NA	NA	NA	NA	NA	negative
	4|MS/MS, no match	4000|580.33981|8.793	580.33981	8.793	C28 H54 N3 Na O4 P2	581.34709	581.34872	-0.00163	-2.81	NA	NA	NA	NA	NA	negative
	4|MS/MS, no match	4009|346.99119|0.534	346.99119	0.534	C7 H6 Cl N2 Na O7	287.97738	287.97612	0.00126	4.37	NA	NA	NA	NA	NA	negative
	4|MS/MS, no match	4012|563.23576|9.812	563.23576	9.812	C26 H43 K2 Na O S	504.22187	504.22065	0.00122	2.43	NA	NA	NA	NA	NA	negative
	4|MS/MS, no match	4013|563.2358|9.817	563.2358	9.817	C25 H51 Na O2 P2 S3	564.24308	564.24241	0.00067	1.19	NA	NA	NA	NA	NA	negative
	4|MS/MS, no match	4014|437.24628|8.439	437.24628	8.439	C24 H36 Cl N4 Na	438.25356	438.25262	0.00094	2.14	NA	NA	NA	NA	NA	negative
	4|MS/MS, no match	4015|508.35621|8.322	508.35621	8.322	C29 H52 N O4 P	509.36349	509.3634	1e-04	0.19	NA	NA	NA	NA	NA	negative
	4|MS/MS, no match	4016|313.07824|10.77	313.07824	10.77	C9 H20 K N6 P S	314.08552	314.08448	0.00103	3.29	NA	NA	NA	NA	NA	negative
	4|MS/MS, no match	4017|609.51054|8.729	609.51054	8.729	C38 H66 N4 O2	610.51782	610.51858	-0.00076	-1.24	NA	NA	NA	NA	NA	negative
	4|MS/MS, no match	4018|532.17675|2.115	532.17675	2.115	C24 H30 N7 Na O2 P2	533.18403	533.18339	0.00064	1.2	NA	NA	NA	NA	NA	negative
	4|MS/MS, no match	4019|269.13091|6.584	269.13091	6.584	C14 H23 O3 P	270.13819	270.13848	-0.00029	-1.08	NA	NA	NA	NA	NA	negative
	4|MS/MS, no match	4021|176.03887|2.502	176.03887	2.502	C6 H11 N O3 S	177.04614	177.04596	0.00018	1.01	NA	NA	NA	NA	NA	negative
	4|MS/MS, no match	4023|484.36429|9.519	484.36429	9.519	C20 H49 N9 Na O P	485.37157	485.36954	0.00203	4.18	NA	NA	NA	NA	NA	negative
	4|MS/MS, no match	4024|484.36441|9.535	484.36441	9.535	C22 H49 N3 Na O P	425.35052	425.35109	-0.00057	-1.35	NA	NA	NA	NA	NA	negative
	4|MS/MS, no match	4028|350.07241|0.739	350.07241	0.739	C10 H16 K N7 Na2 O2	351.07969	351.07979	-0.00011	-0.31	NA	NA	NA	NA	NA	negative
	4|MS/MS, no match	4037|613.52087|9.198	613.52087	9.198	C31 H68 N8 Na2 O	614.52814	614.53115	-0.003	-4.89	NA	NA	NA	NA	NA	negative
	4|MS/MS, no match	4040|666.07248|0.783	666.07248	0.783	C39 H19 N Na O7 P	667.07976	667.07968	8e-05	0.12	NA	NA	NA	NA	NA	negative
	4|MS/MS, no match	4041|784.33666|7.474	784.33666	7.474	C42 H59 N3 Na O2 P3 S	785.34394	785.34385	8e-05	0.1	NA	NA	NA	NA	NA	negative
	4|MS/MS, no match	4043|917.51544|9.655	917.51544	9.655	C37 H76 N8 Na2 O15	918.52272	918.52255	0.00016	0.18	NA	NA	NA	NA	NA	negative
	4|MS/MS, no match	4045|695.59517|11.003	695.59517	11.003	C43 H78 N4 Na2	696.60244	696.60219	0.00025	0.36	NA	NA	NA	NA	NA	negative
	4|MS/MS, no match	4046|582.10072|0.513	582.10072	0.513	C13 H22 N9 Na O16	583.108	583.10822	-0.00022	-0.38	NA	NA	NA	NA	NA	negative
	4|MS/MS, no match	4048|540.33112|7.227	540.33112	7.227	C24 H51 N3 O8 S	541.33839	541.33969	-0.00129	-2.39	NA	NA	NA	NA	NA	negative
	4|MS/MS, no match	4050|620.19708|2.115	620.19708	2.115	C22 H43 N5 Na O6 P3 S	621.20436	621.20446	-1e-04	-0.16	NA	NA	NA	NA	NA	negative
	4|MS/MS, no match	4053|295.22751|8.197	295.22751	8.197	C18 H32 O3	296.23478	296.23514	-0.00036	-1.21	NA	NA	NA	NA	NA	negative
	4|MS/MS, no match	4057|243.9661|0.456	243.9661	0.456	C4 H9 K N Na O5 S	244.97337	244.97362	-0.00025	-1.01	NA	NA	NA	NA	NA	negative
	4|MS/MS, no match	4060|544.26632|7.171	544.26632	7.171	C23 H44 N3 Na O8 S	545.27359	545.27468	-0.00109	-1.99	NA	NA	NA	NA	NA	negative
	4|MS/MS, no match	4069|718.5403|12.863	718.5403	12.863	C38 H80 K N3 Na O3 P	719.54754	719.54721	0.00033	0.46	NA	NA	NA	NA	NA	negative
	4|MS/MS, no match	4078|580.36273|8.083	580.36273	8.083	C21 H54 N9 Na O4 P2	581.37	581.36717	0.00284	4.88	NA	NA	NA	NA	NA	negative
	4|MS/MS, no match	4080|598.1397|0.55	598.1397	0.55	C17 H34 N O12 P S2	539.1257	539.126	-3e-04	-0.55	NA	NA	NA	NA	NA	negative
	4|MS/MS, no match	4081|598.13988|0.549	598.13988	0.549	C13 H32 N9 Na2 O11 P S	599.14716	599.1475	-0.00034	-0.56	NA	NA	NA	NA	NA	negative
	4|MS/MS, no match	4082|544.26632|7.241	544.26632	7.241	C25 H47 N3 Na2 O P2 S	545.27359	545.27105	0.00255	4.67	NA	NA	NA	NA	NA	negative
	4|MS/MS, no match	4086|762.62356|11.135	762.62356	11.135	C41 H83 K N9 Na	763.63084	763.63062	0.00022	0.29	NA	NA	NA	NA	NA	negative
	4|MS/MS, no match	4089|547.1683|4.187	547.1683	4.187	C20 H37 N6 Na2 O P3 S	548.17558	548.17578	-2e-04	-0.37	NA	NA	NA	NA	NA	negative
	4|MS/MS, no match	4091|728.15324|3.945	728.15324	3.945	C33 H31 N7 Na2 O6 P2	729.16052	729.16064	-0.00013	-0.17	NA	NA	NA	NA	NA	negative
	4|MS/MS, no match	4093|869.51556|9.746	869.51556	9.746	C41 H82 N6 Na O4 P3 S	870.52284	870.52288	-4e-05	-0.04	NA	NA	NA	NA	NA	negative
	4|MS/MS, no match	4096|395.38923|10.785	395.38923	10.785	C26 H52 O2	396.3965	396.39673	-0.00023	-0.57	NA	NA	NA	NA	NA	negative
	4|MS/MS, no match	4101|890.57154|10.127	890.57154	10.127	C42 H83 K N7 Na O9	891.57882	891.5787	0.00011	0.13	NA	NA	NA	NA	NA	negative
	4|MS/MS, no match	4102|636.35207|7.828	636.35207	7.828	C24 H57 N5 O10 P2	637.35937	637.35807	0.00131	2.05	NA	NA	NA	NA	NA	negative
	4|MS/MS, no match	4107|653.29283|6.989	653.29283	6.989	C22 H49 N8 Na O9 P2	654.30011	654.29954	0.00056	0.86	NA	NA	NA	NA	NA	negative
	4|MS/MS, no match	4109|386.32726|8.796	386.32726	8.796	C22 H45 N O4	387.33454	387.33486	-0.00032	-0.83	NA	NA	NA	NA	NA	negative
	4|MS/MS, no match	4110|222.03034|2.115	222.03034	2.115	C7 H6 Cl N7	223.03762	223.03732	3e-04	1.34	NA	NA	NA	NA	NA	negative
	4|MS/MS, no match	4111|760.60795|11.123	760.60795	11.123	C42 H89 N3 O2 P2 S	761.61523	761.61507	0.00016	0.21	NA	NA	NA	NA	NA	negative
	4|MS/MS, no match	4112|469.1578|7.209	469.1578	7.209	C23 H29 N4 Na2 P S	470.16508	470.16459	0.00049	1.03	NA	NA	NA	NA	NA	negative
	4|MS/MS, no match	4120|643.52732|10.255	643.52732	10.255	C31 H69 N10 O2 P	644.53459	644.53426	0.00033	0.52	NA	NA	NA	NA	NA	negative
	4|MS/MS, no match	4123|850.47025|10.583	850.47025	10.583	C46 H73 K N5 Na O2 P2	851.47752	851.47743	1e-04	0.12	NA	NA	NA	NA	NA	negative
	4|MS/MS, no match	4126|496.1676|1.135	496.1676	1.135	C19 H34 N5 Na O3 P2 S	497.17487	497.17553	-0.00066	-1.32	NA	NA	NA	NA	NA	negative
	4|MS/MS, no match	4129|639.32455|7.543	639.32455	7.543	C28 H47 K N10 Na2 O2	640.33182	640.33159	0.00023	0.36	NA	NA	NA	NA	NA	negative
	4|MS/MS, no match	4130|550.09589|1.065	550.09589	1.065	C25 H22 N5 O6 P S	551.10317	551.10284	0.00033	0.59	NA	NA	NA	NA	NA	negative
	4|MS/MS, no match	4131|612.38862|8.005	612.38862	8.005	C27 H59 K N7 Na2 O P	613.39589	613.39512	0.00078	1.27	NA	NA	NA	NA	NA	negative
	4|MS/MS, no match	4132|666.14229|1.304	666.14229	1.304	C16 H35 N7 Na O16 P S	667.14957	667.14963	-6e-05	-0.09	NA	NA	NA	NA	NA	negative
	4|MS/MS, no match	4133|711.13791|0.732	711.13791	0.732	C27 H32 N8 Na O8 P3	712.14518	712.14536	-0.00018	-0.26	NA	NA	NA	NA	NA	negative
	4|MS/MS, no match	4134|515.13881|2.116	515.13881	2.116	C21 H25 N8 O4 P S	516.14612	516.14571	0.00041	0.8	NA	NA	NA	NA	NA	negative
	4|MS/MS, no match	4138|386.23681|7.192	386.23681	7.192	C17 H39 N3 Na O P S	387.24408	387.24491	-0.00083	-2.15	NA	NA	NA	NA	NA	negative
	4|MS/MS, no match	4143|683.05448|0.553	683.05448	0.553	C12 H28 N10 Na O14 P3 S	684.06176	684.06177	-1e-05	-0.02	NA	NA	NA	NA	NA	negative
	4|MS/MS, no match	4146|822.43937|10.186	822.43937	10.186	C48 H63 K N7 O P	823.44665	823.44688	-0.00023	-0.28	NA	NA	NA	NA	NA	negative
	4|MS/MS, no match	4147|551.21834|5.433	551.21834	5.433	C27 H34 N6 Na2 O2 S	552.22562	552.22593	-0.00031	-0.57	NA	NA	NA	NA	NA	negative
	4|MS/MS, no match	4150|300.13511|3.231	300.13511	3.231	C17 H21 N Na2 O	301.14239	301.14185	0.00054	1.79	NA	NA	NA	NA	NA	negative
	4|MS/MS, no match	4152|789.17283|0.678	789.17283	0.678	C41 H39 N4 Na2 O2 P3 S	790.1801	790.1802	-9e-05	-0.12	NA	NA	NA	NA	NA	negative
	4|MS/MS, no match	4156|511.4733|9.085	511.4733	9.085	C32 H64 O4	512.48058	512.48046	0.00012	0.23	NA	NA	NA	NA	NA	negative
	4|MS/MS, no match	4160|299.00218|0.401	299.00218	0.401	C5 H16 Cl N4 Na O P2 S	300.00945	300.01063	-0.00117	-3.91	NA	NA	NA	NA	NA	negative
	4|MS/MS, no match	4161|299.00216|0.401	299.00216	0.401	C3 H2 Cl N8 Na O2	239.98832	239.98869	-0.00038	-1.56	NA	NA	NA	NA	NA	negative
	4|MS/MS, no match	4164|354.02612|0.507	354.02612	0.507	C6 H15 N5 Na O7 P S	355.0335	355.03275	0.00075	2.11	NA	NA	NA	NA	NA	negative
	4|MS/MS, no match	4165|656.35211|6.941	656.35211	6.941	C25 H58 N5 Na O9 P2	657.35939	657.36075	-0.00135	-2.06	NA	NA	NA	NA	NA	negative
	4|MS/MS, no match	4169|624.52134|10.156	624.52134	10.156	C33 H72 N5 Na O2 S	625.52862	625.53044	-0.00182	-2.92	NA	NA	NA	NA	NA	negative
	4|MS/MS, no match	4173|546.28415|7.117	546.28415	7.117	C21 H44 N9 Na2 O P S	547.29143	547.29225	-0.00082	-1.5	NA	NA	NA	NA	NA	negative
	4|MS/MS, no match	4174|239.05959|11.11	239.05959	11.11	C8 H16 O6 S	240.06687	240.06676	0.00011	0.46	NA	NA	NA	NA	NA	negative
	4|MS/MS, no match	4177|667.49061|9.185	667.49061	9.185	C32 H73 N6 O2 P S2	668.49789	668.4974	0.00048	0.72	NA	NA	NA	NA	NA	negative
	4|MS/MS, no match	4181|736.33657|7.35	736.33657	7.35	C35 H58 N Na O10 P2	737.34384	737.34336	0.00048	0.65	NA	NA	NA	NA	NA	negative
	4|MS/MS, no match	4183|579.08539|0.472	579.08539	0.472	C24 H30 N6 Na O P3 S2	598.10325	598.10331	-5e-05	-0.09	NA	NA	NA	NA	NA	negative
	4|MS/MS, no match	4186|320.18974|6.49	320.18974	6.49	C14 H28 N5 Na S	321.19701	321.19631	7e-04	2.19	NA	NA	NA	NA	NA	negative
	4|MS/MS, no match	4189|574.49775|10.489	574.49775	10.489	C34 H70 Cl N O3	575.50503	575.50442	0.00061	1.05	NA	NA	NA	NA	NA	negative
	4|MS/MS, no match	4191|474.26255|7.108	474.26255	7.108	C20 H44 N3 Na O4 P2	475.26982	475.27047	-0.00065	-1.37	NA	NA	NA	NA	NA	negative
	4|MS/MS, no match	4197|142.06642|4.22	142.06642	4.22	C10 H9 N	143.0737	143.0735	2e-04	1.39	NA	NA	NA	NA	NA	negative
	4|MS/MS, no match	4198|201.03807|0.772	201.03807	0.772	C6 H11 Na O6	202.04535	202.04533	2e-05	0.09	NA	NA	NA	NA	NA	negative
	4|MS/MS, no match	4206|314.01031|0.601	314.01031	0.601	C7 H11 N5 Na O4 P S	315.01757	315.01671	0.00086	2.73	NA	NA	NA	NA	NA	negative
	4|MS/MS, no match	4208|818.57173|10.724	818.57173	10.724	C53 H74 N5 Na O	819.57902	819.57911	-9e-05	-0.11	NA	NA	NA	NA	NA	negative
	4|MS/MS, no match	4209|856.51177|13.347	856.51177	13.347	C41 H82 N Na2 O10 P S	857.51904	857.51924	-2e-04	-0.23	NA	NA	NA	NA	NA	negative
	4|MS/MS, no match	4212|378.09724|3.426	378.09724	3.426	C10 H23 N5 Na O5 P S	379.10452	379.10552	-0.001	-2.64	NA	NA	NA	NA	NA	negative
	4|MS/MS, no match	4213|343.22736|7.937	343.22736	7.937	C13 H33 N6 Na O S	344.23463	344.23342	0.00121	3.51	NA	NA	NA	NA	NA	negative
	4|MS/MS, no match	4216|699.04727|1.316	699.04727	1.316	C21 H24 N10 Na2 O7 P2 S2	700.05455	700.05415	4e-04	0.58	NA	NA	NA	NA	NA	negative
	4|MS/MS, no match	4217|225.00767|4.145	225.00767	4.145	C7 H14 O2 S3	226.01494	226.01559	-0.00065	-2.86	NA	NA	NA	NA	NA	negative
	4|MS/MS, no match	4224|476.0898|2.701	476.0898	2.701	C15 H19 N5 O13	477.09707	477.09794	-0.00086	-1.81	NA	NA	NA	NA	NA	negative
	4|MS/MS, no match	4227|498.35495|7.704	498.35495	7.704	C27 H51 N Na2 O4	499.36222	499.36135	0.00087	1.75	NA	NA	NA	NA	NA	negative
	4|MS/MS, no match	4228|146.02498|4.184	146.02498	4.184	C8 H5 N O2	147.03205	147.03203	2e-05	0.15	NA	NA	NA	NA	NA	negative
	4|MS/MS, no match	4229|797.12984|2.593	797.12984	2.593	C33 H33 N6 O12 P3	798.13712	798.13693	0.00019	0.23	NA	NA	NA	NA	NA	negative
	4|MS/MS, no match	4231|915.58575|7.603	915.58575	7.603	C55 H78 N6 Na2 O3	916.59303	916.59308	-5e-05	-0.05	NA	NA	NA	NA	NA	negative
	4|MS/MS, no match	4233|802.54006|10.17	802.54006	10.17	C40 H82 N5 Na2 O2 P3	803.54732	803.54768	-0.00036	-0.44	NA	NA	NA	NA	NA	negative
	4|MS/MS, no match	4234|543.01572|0.464	543.01572	0.464	C14 H17 N8 Na O8 S3	544.023	544.02292	8e-05	0.15	NA	NA	NA	NA	NA	negative
	4|MS/MS, no match	4236|437.21401|3.574	437.21401	3.574	C13 H32 N10 Na2 O2 S	438.22129	438.22258	-0.00129	-2.95	NA	NA	NA	NA	NA	negative
	4|MS/MS, no match	4237|768.55734|11.107	768.55734	11.107	C45 H76 Cl N5 O3	769.56462	769.56367	0.00095	1.24	NA	NA	NA	NA	NA	negative
	4|MS/MS, no match	4240|990.53911|13.22	990.53911	13.22	C40 H84 K N9 Na O13 P	991.54638	991.5461	0.00029	0.29	NA	NA	NA	NA	NA	negative
	4|MS/MS, no match	4241|838.43401|10.028	838.43401	10.028	C47 H65 N5 Na2 O2 P2	839.44128	839.44089	0.00039	0.47	NA	NA	NA	NA	NA	negative
	4|MS/MS, no match	4245|820.35553|7.621	820.35553	7.621	C37 H55 N7 O12 S	821.36281	821.36294	-0.00013	-0.16	NA	NA	NA	NA	NA	negative
	4|MS/MS, no match	4247|644.03986|1.789	644.03986	1.789	C13 H23 N9 Na O14 P3	645.04714	645.0475	-0.00036	-0.56	NA	NA	NA	NA	NA	negative
	4|MS/MS, no match	4248|310.09618|0.829	310.09618	0.829	C13 H19 N3 Na2 O S	311.10345	311.10442	-0.00097	-3.11	NA	NA	NA	NA	NA	negative
	4|MS/MS, no match	4251|508.10872|1.118	508.10872	1.118	C16 H25 N9 Na O3 P S2	509.11599	509.11571	0.00029	0.56	NA	NA	NA	NA	NA	negative
	4|MS/MS, no match	4256|445.10171|3.74	445.10171	3.74	C17 H23 N2 O10 P	446.10899	446.10903	-4e-05	-0.09	NA	NA	NA	NA	NA	negative
	4|MS/MS, no match	4259|300.08522|0.498	300.08522	0.498	C9 H17 Cl N5 Na O3	301.09247	301.09176	0.00071	2.34	NA	NA	NA	NA	NA	negative
	4|MS/MS, no match	4262|740.27155|7.326	740.27155	7.326	C29 H48 N9 Na2 O5 P3	741.27883	741.27866	0.00017	0.22	NA	NA	NA	NA	NA	negative
	4|MS/MS, no match	4266|453.07301|0.768	453.07301	0.768	C10 H18 N10 O7 S2	454.08029	454.08013	0.00015	0.33	NA	NA	NA	NA	NA	negative
	4|MS/MS, no match	4270|216.92843|0.441	216.92843	0.441	C H2 K N4 Na2 O2 P	217.9357	217.93478	0.00092	4.21	NA	NA	NA	NA	NA	negative
	4|MS/MS, no match	4273|504.07634|1.112	504.07634	1.112	C12 H21 K N9 O9 P	505.08342	505.08369	-0.00027	-0.53	NA	NA	NA	NA	NA	negative
	4|MS/MS, no match	4276|349.16993|3.733	349.16993	3.733	C16 H30 O6 S	350.17721	350.17631	9e-04	2.56	NA	NA	NA	NA	NA	negative
	4|MS/MS, no match	4277|680.0344|3.539	680.0344	3.539	C28 H15 N9 Na2 O6 P2	681.04168	681.04159	9e-05	0.13	NA	NA	NA	NA	NA	negative
	4|MS/MS, no match	4278|822.97125|0.411	822.97125	0.411	C27 H26 Cl K2 N2 Na2 O16 P	823.97854	823.9778	0.00074	0.9	NA	NA	NA	NA	NA	negative
	4|MS/MS, no match	4282|578.30266|7.388	578.30266	7.388	C23 H46 Cl N9 O4 S	579.30994	579.3082	0.00174	3	NA	NA	NA	NA	NA	negative
	4|MS/MS, no match	4283|297.27956|9.723	297.27956	9.723	C19 H38 O2	298.28683	298.28718	-0.00035	-1.17	NA	NA	NA	NA	NA	negative
	4|MS/MS, no match	4287|520.05871|0.815	520.05871	0.815	C12 H23 N5 Na2 O11 P2	521.06599	521.06647	-0.00048	-0.93	NA	NA	NA	NA	NA	negative
	4|MS/MS, no match	4288|227.20166|8.488	227.20166	8.488	C14 H28 O2	228.20894	228.20893	1e-05	0.03	NA	NA	NA	NA	NA	negative
	4|MS/MS, no match	4292|485.08532|4.988	485.08532	4.988	C17 H25 N6 O3 P3 S	486.09259	486.09217	0.00043	0.88	NA	NA	NA	NA	NA	negative
	4|MS/MS, no match	4295|417.0774|1.267	417.0774	1.267	C7 H16 N6 Na2 O6 S	358.0632	358.06474	-0.00154	-4.31	NA	NA	NA	NA	NA	negative
	4|MS/MS, no match	4296|417.07736|1.266	417.07736	1.266	C14 H15 N6 Na O8	418.08464	418.08491	-0.00027	-0.64	NA	NA	NA	NA	NA	negative
	4|MS/MS, no match	4300|576.33129|7.233	576.33129	7.233	C28 H53 N Na2 O6 S	577.33856	577.3389	-0.00033	-0.58	NA	NA	NA	NA	NA	negative
	4|MS/MS, no match	4305|399.04604|0.632	399.04604	0.632	C9 H23 N4 Na O4 P2 S2	400.05332	400.05336	-4e-05	-0.11	NA	NA	NA	NA	NA	negative
	4|MS/MS, no match	4310|824.37548|3.807	824.37548	3.807	C45 H52 N7 Na O7	825.38276	825.38259	0.00016	0.2	NA	NA	NA	NA	NA	negative
	4|MS/MS, no match	4313|196.07448|0.644	196.07448	0.644	C6 H16 N O4 P	197.08176	197.08169	7e-05	0.34	NA	NA	NA	NA	NA	negative
	4|MS/MS, no match	4317|640.33689|8.004	640.33689	8.004	C30 H62 K N Na O3 P S2	641.34416	641.34435	-0.00019	-0.29	NA	NA	NA	NA	NA	negative
	4|MS/MS, no match	4333|829.53432|12.908	829.53432	12.908	C44 H81 Na2 O9 P	830.5416	830.54136	0.00024	0.29	NA	NA	NA	NA	NA	negative
	4|MS/MS, no match	4334|587.46466|9.432	587.46466	9.432	C31 H66 K N4 Na O2	588.47194	588.47205	-0.00011	-0.19	NA	NA	NA	NA	NA	negative
	4|MS/MS, no match	4335|271.9996|0.594	271.9996	0.594	C5 H9 N5 Na O3 P S	273.00687	273.00614	0.00073	2.68	NA	NA	NA	NA	NA	negative
	4|MS/MS, no match	4338|584.35733|7.543	584.35733	7.543	C22 H54 K N9 Na O3 P	585.36461	585.3622	0.00241	4.11	NA	NA	NA	NA	NA	negative
	4|MS/MS, no match	4339|294.97389|0.66	294.97389	0.66	C6 H9 Na O10 S	295.98117	295.98141	-0.00024	-0.81	NA	NA	NA	NA	NA	negative
	4|MS/MS, no match	4341|488.89494|7.852	488.89494	7.852	C9 H13 Cl3 K2 N6 Na O3 P	489.90222	489.90242	-2e-04	-0.41	NA	NA	NA	NA	NA	negative
	4|MS/MS, no match	4344|239.12885|7.171	239.12885	7.171	C11 H16 O2	180.115	180.11503	-3e-05	-0.17	NA	NA	NA	NA	NA	negative
	4|MS/MS, no match	4345|700.58907|10.592	700.58907	10.592	C41 H81 N3 Na O2 P	701.59635	701.59641	-6e-05	-0.08	NA	NA	NA	NA	NA	negative
	4|MS/MS, no match	4353|481.12446|0.791	481.12446	0.791	C15 H23 N8 Na O7 S	482.13173	482.13081	0.00092	1.91	NA	NA	NA	NA	NA	negative
	4|MS/MS, no match	4356|686.14224|3.735	686.14224	3.735	C20 H42 N3 Na2 O12 P3 S	687.14952	687.14974	-0.00022	-0.32	NA	NA	NA	NA	NA	negative
	4|MS/MS, no match	4362|628.28511|7.519	628.28511	7.519	C24 H55 N3 Na O6 P3 S	629.29242	629.29221	0.00021	0.33	NA	NA	NA	NA	NA	negative
	4|MS/MS, no match	4366|369.03716|1.129	369.03716	1.129	C9 H8 N6 Na2 O2 S	310.02331	310.02248	0.00083	2.66	NA	NA	NA	NA	NA	negative
	4|MS/MS, no match	4367|369.03723|1.13	369.03723	1.13	C10 H13 K N8 Na O2 P	370.04451	370.04338	0.00112	3.04	NA	NA	NA	NA	NA	negative
	4|MS/MS, no match	4370|597.30522|7.03	597.30522	7.03	C21 H47 N10 O6 P S	598.3125	598.31384	-0.00134	-2.24	NA	NA	NA	NA	NA	negative
	4|MS/MS, no match	4373|513.0829|2.607	513.0829	2.607	C13 H25 K N4 Na2 O12	514.09018	514.09014	4e-05	0.07	NA	NA	NA	NA	NA	negative
	4|MS/MS, no match	4374|519.07161|0.791	519.07161	0.791	C15 H23 K N4 Na2 O11	520.07889	520.07958	-0.00069	-1.33	NA	NA	NA	NA	NA	negative
	4|MS/MS, no match	4375|502.10445|2.115	502.10445	2.115	C25 H23 N Na O7 P	503.11173	503.11098	0.00074	1.48	NA	NA	NA	NA	NA	negative
	4|MS/MS, no match	4376|390.06254|0.728	390.06254	0.728	C10 H22 K N7 O S3	391.06982	391.0685	0.00131	3.36	NA	NA	NA	NA	NA	negative
	4|MS/MS, no match	4378|712.22086|2.115	712.22086	2.115	C37 H42 N Na O8 P2	713.22813	713.22833	-2e-04	-0.28	NA	NA	NA	NA	NA	negative
	4|MS/MS, no match	4383|506.12491|0.488	506.12491	0.488	C14 H32 N5 Na2 O6 P S2	507.13219	507.1327	-0.00052	-1.02	NA	NA	NA	NA	NA	negative
	4|MS/MS, no match	4385|466.03558|1.008	466.03558	1.008	C10 H18 N3 O16 P	467.04285	467.04247	0.00039	0.83	NA	NA	NA	NA	NA	negative
	4|MS/MS, no match	4389|210.08839|0.73	210.08839	0.73	C10 H17 N Na2 O2	229.10624	229.10547	0.00077	3.36	NA	NA	NA	NA	NA	negative
	4|MS/MS, no match	4390|341.94269|0.564	341.94269	0.564	C2 H5 N9 Na2 O3 P2 S	342.94996	342.95067	-0.00071	-2.06	NA	NA	NA	NA	NA	negative
	4|MS/MS, no match	4392|322.02109|0.66	322.02109	0.66	C7 H11 N5 Na2 O5 S	323.02836	323.02763	0.00073	2.27	NA	NA	NA	NA	NA	negative
	4|MS/MS, no match	4396|299.06997|3.801	299.06997	3.801	C7 H19 N4 Na2 O2 P S	300.07724	300.07617	0.00107	3.57	NA	NA	NA	NA	NA	negative
	4|MS/MS, no match	4399|636.43045|10.409	636.43045	10.409	C34 H66 N Na O4 P2	637.43766	637.43648	0.00119	1.86	NA	NA	NA	NA	NA	negative
	4|MS/MS, no match	4401|364.10483|0.484	364.10483	0.484	C16 H21 K N3 Na O3	365.11217	365.11177	4e-04	1.09	NA	NA	NA	NA	NA	negative
	4|MS/MS, no match	4403|190.07223|1.18	190.07223	1.18	C7 H13 N O5	191.07951	191.07937	0.00013	0.7	NA	NA	NA	NA	NA	negative
	4|MS/MS, no match	4405|471.07033|1.036	471.07033	1.036	C8 H24 K N10 O5 P3	472.0776	472.07811	-5e-04	-1.07	NA	NA	NA	NA	NA	negative
	4|MS/MS, no match	4407|174.01783|0.658	174.01783	0.658	C4 H8 N3 Na2 P	175.0251	175.02512	-2e-05	-0.11	NA	NA	NA	NA	NA	negative
	4|MS/MS, no match	4409|636.28396|7.531	636.28396	7.531	C20 H52 N9 Na2 O3 P3 S	637.29124	637.29221	-0.00097	-1.52	NA	NA	NA	NA	NA	negative
	4|MS/MS, no match	4411|255.23278|12.86	255.23278	12.86	C16 H32 O2	256.24004	256.24023	-2e-04	-0.76	NA	NA	NA	NA	NA	negative
	4|MS/MS, no match	4420|820.51799|7.541	820.51799	7.541	C45 H73 N7 O3 P2	821.52527	821.52501	0.00025	0.31	NA	NA	NA	NA	NA	negative
	4|MS/MS, no match	4421|801.50403|10.019	801.50403	10.019	C36 H72 N10 O6 P2	802.51131	802.51115	0.00016	0.2	NA	NA	NA	NA	NA	negative
	4|MS/MS, no match	4424|325.10717|3.122	325.10717	3.122	C10 H19 N6 Na O3 S	326.11445	326.1137	0.00075	2.29	NA	NA	NA	NA	NA	negative
	4|MS/MS, no match	4436|511.15716|3.803	511.15716	3.803	C18 H30 N4 Na O2 P S2	452.1433	452.14455	-0.00125	-2.76	NA	NA	NA	NA	NA	negative
	4|MS/MS, no match	4442|365.04046|2.55	365.04046	2.55	C9 H20 O11 P2	366.04857	366.04808	0.00049	1.34	NA	NA	NA	NA	NA	negative
	4|MS/MS, no match	4445|359.08406|2.555	359.08406	2.555	C12 H16 N4 O9	360.09132	360.09173	-0.00041	-1.13	NA	NA	NA	NA	NA	negative
	4|MS/MS, no match	4446|552.30994|7.651	552.30994	7.651	C26 H48 N3 Na O6 S	553.31722	553.31615	0.00107	1.93	NA	NA	NA	NA	NA	negative
	4|MS/MS, no match	4448|340.91578|0.444	340.91578	0.444	C7 H8 Cl N2 Na2 O3 P3	341.92305	341.92317	-0.00011	-0.34	NA	NA	NA	NA	NA	negative
	4|MS/MS, no match	4454|304.21266|6.463	304.21266	6.463	C16 H35 N S2	305.21994	305.22109	-0.00115	-3.77	NA	NA	NA	NA	NA	negative
	4|MS/MS, no match	4455|413.34226|9.922	413.34226	9.922	C22 H47 N4 O P	414.34953	414.34875	0.00078	1.89	NA	NA	NA	NA	NA	negative
	4|MS/MS, no match	4456|692.11316|1.725	692.11316	1.725	C22 H30 N7 Na2 O12 P S	693.12043	693.12062	-0.00018	-0.26	NA	NA	NA	NA	NA	negative
	4|MS/MS, no match	4459|286.05419|0.777	286.05419	0.777	C8 H11 N5 Na2 O4	287.06146	287.06064	0.00082	2.86	NA	NA	NA	NA	NA	negative
	4|MS/MS, no match	4460|165.04103|10.003	165.04103	10.003	C5 H10 O6	166.0483	166.04774	0.00056	3.39	NA	NA	NA	NA	NA	negative
	4|MS/MS, no match	4461|662.33205|7.177	662.33205	7.177	C34 H55 N3 O4 P2 S	663.33932	663.33885	0.00047	0.71	NA	NA	NA	NA	NA	negative
	4|MS/MS, no match	4462|211.0183|4.849	211.0183	4.849	C9 H10 Na2 O S	212.02557	212.02478	8e-04	3.77	NA	NA	NA	NA	NA	negative
	4|MS/MS, no match	4468|462.06904|3.976	462.06904	3.976	C15 H22 N Na O12 S	463.07632	463.07604	0.00028	0.6	NA	NA	NA	NA	NA	negative
	4|MS/MS, no match	4469|462.06891|3.968	462.06891	3.968	C20 H11 N3 Na2 O4	403.05509	403.0545	0.00059	1.47	NA	NA	NA	NA	NA	negative
	4|MS/MS, no match	4470|425.25774|7.702	425.25774	7.702	C24 H44 P2 S	426.26502	426.2639	0.00112	2.63	NA	NA	NA	NA	NA	negative
	4|MS/MS, no match	4471|285.18156|3.809	285.18156	3.809	C12 H22 N2 O2	226.16774	226.16813	-0.00038	-1.7	NA	NA	NA	NA	NA	negative
	4|MS/MS, no match	4478|857.05112|0.401	857.05112	0.401	C35 H26 N8 Na2 O8 P2 S2	858.0584	858.05856	-0.00017	-0.19	NA	NA	NA	NA	NA	negative
	4|MS/MS, no match	4482|257.17565|6.892	257.17565	6.892	C13 H23 N4 Na	258.18293	258.18204	0.00089	3.46	NA	NA	NA	NA	NA	negative
	4|MS/MS, no match	4486|499.45217|10.841	499.45217	10.841	C34 H60 O2	500.45945	500.45933	0.00012	0.24	NA	NA	NA	NA	NA	negative
	4|MS/MS, no match	4487|433.11329|0.569	433.11329	0.569	C15 H24 N4 Na2 O6 S	434.12055	434.12119	-0.00065	-1.49	NA	NA	NA	NA	NA	negative
	4|MS/MS, no match	4489|224.02796|5.231	224.02796	5.231	C4 H13 N5 O3 S2	243.04579	243.04598	-2e-04	-0.8	NA	NA	NA	NA	NA	negative
	4|MS/MS, no match	4492|171.06648|4.19	171.06648	4.19	C8 H12 O4	172.07376	172.07356	2e-04	1.16	NA	NA	NA	NA	NA	negative
	4|MS/MS, no match	4496|337.02507|2.114	337.02507	2.114	C8 H16 N2 Na O7 P S	338.03237	338.03135	0.00102	3.01	NA	NA	NA	NA	NA	negative
	4|MS/MS, no match	4499|605.02202|0.392	605.02202	0.392	C26 H23 K N4 O3 S4	606.02929	606.02901	0.00029	0.48	NA	NA	NA	NA	NA	negative
	4|MS/MS, no match	4500|317.21181|8.245	317.21181	8.245	C20 H30 O3	318.21917	318.21949	-0.00032	-1.01	NA	NA	NA	NA	NA	negative
	4|MS/MS, no match	4503|338.19451|8.74	338.19451	8.74	C15 H36 N O P3	339.20179	339.20097	0.00081	2.4	NA	NA	NA	NA	NA	negative
	4|MS/MS, no match	4505|888.64145|9.809	888.64145	9.809	C47 H93 K N3 Na O8	889.64965	889.64974	-1e-04	-0.11	NA	NA	NA	NA	NA	negative
	4|MS/MS, no match	4511|662.33204|7.241	662.33204	7.241	C31 H54 N O12 P	663.33932	663.33836	0.00095	1.44	NA	NA	NA	NA	NA	negative
	4|MS/MS, no match	4515|309.20444|8.594	309.20444	8.594	C16 H31 Na O4	310.21171	310.212	-0.00029	-0.94	NA	NA	NA	NA	NA	negative
	4|MS/MS, no match	4516|571.05335|0.661	571.05335	0.661	C18 H24 N4 Na O10 P3	572.06063	572.0603	0.00033	0.58	NA	NA	NA	NA	NA	negative
	4|MS/MS, no match	4517|520.26831|6.941	520.26831	6.941	C21 H44 N3 Na O8 S	521.27559	521.27468	9e-04	1.74	NA	NA	NA	NA	NA	negative
	4|MS/MS, no match	4518|631.14012|0.486	631.14012	0.486	C16 H39 N6 Na2 O9 P S3	632.1474	632.14736	3e-05	0.05	NA	NA	NA	NA	NA	negative
	4|MS/MS, no match	4519|356.88972|0.445	356.88972	0.445	C4 H5 Cl N4 Na O6 P S2	357.89699	357.89743	-0.00044	-1.23	NA	NA	NA	NA	NA	negative
	4|MS/MS, no match	4523|252.97292|0.615	252.97292	0.615	C3 H5 N4 Na2 O5 P	253.98019	253.9793	9e-04	3.54	NA	NA	NA	NA	NA	negative
	4|MS/MS, no match	4526|896.56437|10.278	896.56437	10.278	C40 H85 Cl N7 Na O9 S	897.57164	897.57157	7e-05	0.08	NA	NA	NA	NA	NA	negative
	4|MS/MS, no match	4529|446.07429|4.682	446.07429	4.682	C15 H24 N Na O9 P2	447.08157	447.0824	-0.00083	-1.86	NA	NA	NA	NA	NA	negative
	4|MS/MS, no match	4531|162.93134|12.954	162.93134	12.954	C2 H7 K P2 S	163.93862	163.93808	0.00054	3.31	NA	NA	NA	NA	NA	negative
	4|MS/MS, no match	4533|460.02749|1.022	460.02749	1.022	C9 H20 K N5 Na O P3 S	401.01361	401.01362	-1e-05	-0.03	NA	NA	NA	NA	NA	negative
	4|MS/MS, no match	4534|460.02758|1.023	460.02758	1.023	C11 H24 K N5 Na O3 P3 S	461.03484	461.03475	1e-04	0.21	NA	NA	NA	NA	NA	negative
	4|MS/MS, no match	4535|387.27489|8.305	387.27489	8.305	C23 H38 N2 Na2	388.28217	388.28304	-0.00087	-2.24	NA	NA	NA	NA	NA	negative
	4|MS/MS, no match	4539|410.08554|3.975	410.08554	3.975	C14 H15 N9 Na O3 P	411.09282	411.09332	-5e-04	-1.22	NA	NA	NA	NA	NA	negative
	4|MS/MS, no match	4544|766.35338|7.389	766.35338	7.389	C30 H60 N5 Na O12 P2	767.36065	767.36114	-0.00049	-0.63	NA	NA	NA	NA	NA	negative
	4|MS/MS, no match	4546|327.11694|0.847	327.11694	0.847	C10 H16 N8 O5	328.12421	328.12437	-0.00015	-0.46	NA	NA	NA	NA	NA	negative
	4|MS/MS, no match	4547|149.06102|6.139	149.06102	6.139	C9 H10 O2	150.0683	150.06808	0.00022	1.46	NA	NA	NA	NA	NA	negative
	4|MS/MS, no match	4548|395.24696|7.908	395.24696	7.908	C18 H37 N4 Na O2 S	396.25422	396.25349	0.00073	1.84	NA	NA	NA	NA	NA	negative
	4|MS/MS, no match	4553|426.96779|6.577	426.96779	6.577	C10 H12 N6 Na O4 P3 S	427.97507	427.97513	-6e-05	-0.14	NA	NA	NA	NA	NA	negative
	4|MS/MS, no match	4557|363.22059|7.811	363.22059	7.811	C13 H33 N8 P S	364.22787	364.22865	-0.00078	-2.15	NA	NA	NA	NA	NA	negative
	4|MS/MS, no match	4558|472.08494|1.088	472.08494	1.088	C14 H29 N Na O9 P S2	473.09221	473.0919	0.00031	0.65	NA	NA	NA	NA	NA	negative
	4|MS/MS, no match	4560|197.94|0.455	197.94	0.455	C4 H4 Cl K N3 P	198.94728	198.94684	0.00044	2.19	NA	NA	NA	NA	NA	negative
	4|MS/MS, no match	4563|293.1757|7.293	293.1757	7.293	C17 H26 O4	294.18298	294.18311	-0.00013	-0.45	NA	NA	NA	NA	NA	negative
	4|MS/MS, no match	4567|889.00009|0.408	889.00009	0.408	C28 H26 N8 O16 S5	890.00737	890.00703	0.00034	0.38	NA	NA	NA	NA	NA	negative
	4|MS/MS, no match	4572|667.12621|1.296	667.12621	1.296	C16 H35 N10 Na2 O8 P S3	668.13348	668.13345	3e-05	0.05	NA	NA	NA	NA	NA	negative
	4|MS/MS, no match	4576|620.28884|7.729	620.28884	7.729	C24 H51 N5 Na O6 P3	621.29611	621.29499	0.00113	1.81	NA	NA	NA	NA	NA	negative
	4|MS/MS, no match	4577|355.16751|7.121	355.16751	7.121	C17 H26 N4 Na O P	356.17479	356.17419	0.00059	1.67	NA	NA	NA	NA	NA	negative
	4|MS/MS, no match	4578|416.12564|3.804	416.12564	3.804	C15 H23 N5 O7 S	417.13292	417.13182	0.0011	2.64	NA	NA	NA	NA	NA	negative
	4|MS/MS, no match	4579|760.60795|10.91	760.60795	10.91	C43 H86 K N3 Na2 O2	761.61522	761.61525	-3e-05	-0.03	NA	NA	NA	NA	NA	negative
	4|MS/MS, no match	4581|610.26798|7.464	610.26798	7.464	C27 H53 N3 O2 S5	611.27525	611.27413	0.00112	1.83	NA	NA	NA	NA	NA	negative
	4|MS/MS, no match	4586|372.13087|1.219	372.13087	1.219	C14 H21 N7 Na O2 P	373.13814	373.1392	-0.00106	-2.84	NA	NA	NA	NA	NA	negative
	4|MS/MS, no match	4591|904.37406|8.004	904.37406	8.004	C40 H66 K N3 Na O14 P	905.38133	905.38172	-0.00038	-0.42	NA	NA	NA	NA	NA	negative
	4|MS/MS, no match	4592|575.13753|4.185	575.13753	4.185	C19 H30 N4 Na O13 P	576.1448	576.14447	0.00034	0.58	NA	NA	NA	NA	NA	negative
	4|MS/MS, no match	4601|239.07844|1.124	239.07844	1.124	C9 H12 N4 O4	240.08572	240.08585	-0.00014	-0.57	NA	NA	NA	NA	NA	negative
	4|MS/MS, no match	4604|800.35662|7.546	800.35662	7.546	C28 H63 N5 Na2 O14 P2	801.3639	801.36421	-0.00032	-0.4	NA	NA	NA	NA	NA	negative
	4|MS/MS, no match	4605|449.1736|7.292	449.1736	7.292	C21 H33 Cl N2 Na O3 P	450.18088	450.1815	-0.00063	-1.39	NA	NA	NA	NA	NA	negative
	4|MS/MS, no match	4606|424.99049|1.351	424.99049	1.351	C8 H11 K N10 Na2 O2 P2	425.99776	425.99741	0.00035	0.82	NA	NA	NA	NA	NA	negative
	4|MS/MS, no match	4612|554.30217|7.35	554.30217	7.35	C25 H48 Cl N5 Na O3 P	555.30945	555.3081	0.00135	2.43	NA	NA	NA	NA	NA	negative
	4|MS/MS, no match	4614|704.10032|0.472	704.10032	0.472	C17 H40 K N7 Na O9 P3 S2	705.10765	705.10765	0	0	NA	NA	NA	NA	NA	negative
	4|MS/MS, no match	4615|614.5292|10.79	614.5292	10.79	C37 H74 Cl N O3	615.53648	615.53572	0.00076	1.23	NA	NA	NA	NA	NA	negative
	4|MS/MS, no match	4616|239.05963|10.954	239.05963	10.954	C9 H20 O S3	240.0669	240.06763	-0.00072	-3.02	NA	NA	NA	NA	NA	negative
	4|MS/MS, no match	4618|391.28267|9.577	391.28267	9.577	C22 H41 Na O4	392.28994	392.29025	-0.00031	-0.79	NA	NA	NA	NA	NA	negative
	4|MS/MS, no match	4619|391.2827|9.573	391.2827	9.573	C16 H37 N4 O P	332.2689	332.2705	-0.00159	-4.8	NA	NA	NA	NA	NA	negative
	4|MS/MS, no match	4624|628.05653|0.719	628.05653	0.719	C18 H20 N7 Na O15 S	629.06381	629.06358	0.00023	0.37	NA	NA	NA	NA	NA	negative
	4|MS/MS, no match	4625|316.03402|0.649	316.03402	0.649	C4 H14 N7 Na2 O3 P S	317.0413	317.04118	0.00011	0.35	NA	NA	NA	NA	NA	negative
	4|MS/MS, no match	4630|225.18601|8.368	225.18601	8.368	C14 H26 O2	226.19328	226.19328	0	0.02	NA	NA	NA	NA	NA	negative
	4|MS/MS, no match	4639|145.05217|11.375	145.05217	11.375	C7 H6 N4	146.05943	146.05925	0.00019	1.27	NA	NA	NA	NA	NA	negative
	4|MS/MS, no match	4640|840.44956|10.126	840.44956	10.126	C44 H71 K N5 Na O3 P2	841.45687	841.45669	0.00018	0.21	NA	NA	NA	NA	NA	negative
	4|MS/MS, no match	4646|622.30444|8.041	622.30444	8.041	C35 H43 K N7 Na	623.31171	623.31147	0.00024	0.39	NA	NA	NA	NA	NA	negative
	4|MS/MS, no match	4656|120.05687|11.127	120.05687	11.127	C6 H7 N3	121.06415	121.064	0.00015	1.25	NA	NA	NA	NA	NA	negative
	4|MS/MS, no match	4658|327.25366|9.277	327.25366	9.277	C18 H33 N4 Na	328.26094	328.26029	0.00064	1.96	NA	NA	NA	NA	NA	negative
	4|MS/MS, no match	4664|358.98748|0.783	358.98748	0.783	C5 H16 N4 Na O5 P3 S	359.99475	359.99519	-0.00044	-1.23	NA	NA	NA	NA	NA	negative
	4|MS/MS, no match	4665|250.046|0.896	250.046	0.896	C7 H12 K N5 Na2	251.05328	251.05252	0.00076	3.03	NA	NA	NA	NA	NA	negative
	4|MS/MS, no match	4666|353.14204|8.736	353.14204	8.736	C16 H29 Na O3 P2	354.14932	354.14896	0.00035	1	NA	NA	NA	NA	NA	negative
	4|MS/MS, no match	4667|495.42081|10.517	495.42081	10.517	C34 H56 O2	496.42809	496.42803	6e-05	0.12	NA	NA	NA	NA	NA	negative
	4|MS/MS, no match	4671|585.30519|7.182	585.30519	7.182	C29 H52 N2 O4 P2 S	586.31248	586.3123	0.00017	0.3	NA	NA	NA	NA	NA	negative
	4|MS/MS, no match	4674|319.22744|7.897	319.22744	7.897	C13 H32 N6 O S	320.23472	320.23583	-0.00111	-3.47	NA	NA	NA	NA	NA	negative
	4|MS/MS, no match	4676|528.09379|2.976	528.09379	2.976	C14 H27 N7 Na2 O6 P2 S	529.10107	529.10141	-0.00034	-0.65	NA	NA	NA	NA	NA	negative
	4|MS/MS, no match	4684|313.07822|10.954	313.07822	10.954	C6 H19 N8 O P S2	314.08549	314.08609	-0.00059	-1.88	NA	NA	NA	NA	NA	negative
	4|MS/MS, no match	4691|404.01408|1.044	404.01408	1.044	C11 H22 K N Na O5 P S2	405.02136	405.02118	0.00018	0.45	NA	NA	NA	NA	NA	negative
	4|MS/MS, no match	4692|955.22949|1.297	955.22949	1.297	C45 H36 N10 O15	956.23655	956.23616	0.00039	0.4	NA	NA	NA	NA	NA	negative
	4|MS/MS, no match	4693|701.54824|10.483	701.54824	10.483	C35 H74 N8 O4 S	702.55552	702.55537	0.00015	0.21	NA	NA	NA	NA	NA	negative
	4|MS/MS, no match	4694|151.02639|3.498	151.02639	3.498	C5 H4 N4 O2	152.03367	152.03343	0.00024	1.59	NA	NA	NA	NA	NA	negative
	4|MS/MS, no match	4696|580.89873|0.021	580.89873	0.021	C24 H3 N4 Na2 O6 P3	581.90601	581.90608	-8e-05	-0.13	NA	NA	NA	NA	NA	negative
	4|MS/MS, no match	4699|325.11664|0.989	325.11664	0.989	C10 H20 N6 Na O3 P	326.12392	326.12322	7e-04	2.15	NA	NA	NA	NA	NA	negative
	4|MS/MS, no match	4701|125.09741|5.099	125.09741	5.099	C8 H16 O2	144.11525	144.11503	0.00022	1.54	NA	NA	NA	NA	NA	negative
	4|MS/MS, no match	4703|292.05839|0.46	292.05839	0.46	C7 H16 N3 Na O6 S	293.06567	293.06575	-8e-05	-0.28	NA	NA	NA	NA	NA	negative
	4|MS/MS, no match	4704|346.03589|0.376	346.03589	0.376	C13 H15 K N3 O4 P	347.04316	347.04372	-0.00056	-1.62	NA	NA	NA	NA	NA	negative
	4|MS/MS, no match	4706|876.34272|7.546	876.34272	7.546	C32 H68 N Na2 O17 P3	877.34999	877.34955	0.00044	0.51	NA	NA	NA	NA	NA	negative
	4|MS/MS, no match	4713|626.51205|9.655	626.51205	9.655	C33 H70 N3 Na O6	627.51933	627.51623	0.00309	4.93	NA	NA	NA	NA	NA	negative
	4|MS/MS, no match	4714|567.14448|3.496	567.14448	3.496	C20 H24 N8 O12	568.15176	568.15137	0.00039	0.68	NA	NA	NA	NA	NA	negative
	4|MS/MS, no match	4715|318.00264|0.546	318.00264	0.546	C6 H9 N7 Na2 O2 P2	319.00992	319.00883	0.00108	3.39	NA	NA	NA	NA	NA	negative
	4|MS/MS, no match	4718|726.31978|7.901	726.31978	7.901	C25 H57 N5 Na2 O12 P2	727.32705	727.32743	-0.00038	-0.52	NA	NA	NA	NA	NA	negative
	4|MS/MS, no match	4719|803.10512|0.75	803.10512	0.75	C32 H27 N10 O10 P3	804.1124	804.11245	-5e-05	-0.06	NA	NA	NA	NA	NA	negative
	4|MS/MS, no match	4720|473.10157|0.722	473.10157	0.722	C14 H26 N4 O10 S2	474.10884	474.10903	-0.00019	-0.4	NA	NA	NA	NA	NA	negative
	4|MS/MS, no match	4724|937.19731|0.73	937.19731	0.73	C33 H54 K N6 O13 P3 S2	938.20459	938.20402	0.00057	0.61	NA	NA	NA	NA	NA	negative
	4|MS/MS, no match	4731|277.10374|0.511	277.10374	0.511	C9 H16 Na2 O3	218.08994	218.08948	0.00046	2.11	NA	NA	NA	NA	NA	negative
	4|MS/MS, no match	4732|277.10375|0.51	277.10375	0.51	C12 H16 N4 Na2 O	278.11103	278.11195	-0.00092	-3.31	NA	NA	NA	NA	NA	negative
	4|MS/MS, no match	4733|390.09165|0.522	390.09165	0.522	C12 H22 K N3 O9	391.09892	391.09931	-0.00039	-1	NA	NA	NA	NA	NA	negative
	4|MS/MS, no match	4735|805.4407|9.687	805.4407	9.687	C43 H69 Na2 O9 P	806.44798	806.44746	0.00052	0.65	NA	NA	NA	NA	NA	negative
	4|MS/MS, no match	4740|638.27741|7.683	638.27741	7.683	C25 H52 N7 O2 P3 S2	639.28469	639.28367	0.00102	1.59	NA	NA	NA	NA	NA	negative
	4|MS/MS, no match	4742|677.30211|1.138	677.30211	1.138	C27 H49 N6 Na2 O9 P	678.30938	678.3094	-2e-05	-0.03	NA	NA	NA	NA	NA	negative
	4|MS/MS, no match	4744|475.17485|7.213	475.17485	7.213	C16 H31 N8 Na2 O2 P S	476.18212	476.18237	-0.00024	-0.51	NA	NA	NA	NA	NA	negative
	4|MS/MS, no match	4750|608.29779|7.562	608.29779	7.562	C27 H54 N3 O4 P3 S	609.30507	609.30479	0.00028	0.46	NA	NA	NA	NA	NA	negative
	4|MS/MS, no match	4751|610.13748|0.522	610.13748	0.522	C17 H38 N5 Na2 O8 P3 S	611.14476	611.14493	-0.00017	-0.29	NA	NA	NA	NA	NA	negative
	4|MS/MS, no match	4759|734.53543|9.742	734.53543	9.742	C41 H74 Cl N5 O4	735.54271	735.54293	-0.00023	-0.31	NA	NA	NA	NA	NA	negative
	4|MS/MS, no match	4760|520.26833|7.004	520.26833	7.004	C26 H39 N3 O8	521.2756	521.27371	0.00189	3.62	NA	NA	NA	NA	NA	negative
	4|MS/MS, no match	4762|358.86879|0.441	358.86879	0.441	C2 H6 K N4 Na2 O4 P3 S	359.87613	359.87551	0.00062	1.73	NA	NA	NA	NA	NA	negative
	4|MS/MS, no match	4768|628.36263|7.584	628.36263	7.584	C30 H52 N7 Na O4 S	629.36991	629.36992	-1e-05	-0.02	NA	NA	NA	NA	NA	negative
	4|MS/MS, no match	4771|800.45473|10.591	800.45473	10.591	C42 H71 K N5 Na O2 P2	801.46201	801.46178	0.00023	0.29	NA	NA	NA	NA	NA	negative
	4|MS/MS, no match	4776|648.48279|10.156	648.48279	10.156	C32 H69 K N5 Na O4	649.49006	649.48843	0.00163	2.51	NA	NA	NA	NA	NA	negative
	4|MS/MS, no match	4777|197.11831|5.311	197.11831	5.311	C11 H20 O4	216.13615	216.13616	-1e-05	-0.05	NA	NA	NA	NA	NA	negative
	4|MS/MS, no match	4792|664.51416|10.538	664.51416	10.538	C35 H77 N3 O2 P2 S	665.52144	665.52117	0.00027	0.4	NA	NA	NA	NA	NA	negative
	4|MS/MS, no match	4794|487.13201|2.557	487.13201	2.557	C15 H27 N10 Na2 P S2	488.13928	488.13946	-0.00018	-0.36	NA	NA	NA	NA	NA	negative
	4|MS/MS, no match	4796|615.16754|0.73	615.16754	0.73	C14 H39 N10 Na2 O6 P S3	616.17481	616.17492	-1e-04	-0.17	NA	NA	NA	NA	NA	negative
	4|MS/MS, no match	4798|403.14845|0.49	403.14845	0.49	C9 H26 N8 Na2 O5 S	404.15573	404.15423	0.0015	3.72	NA	NA	NA	NA	NA	negative
	4|MS/MS, no match	4800|265.07483|4.594	265.07483	4.594	C10 H18 O6 S	266.08211	266.08241	-3e-04	-1.14	NA	NA	NA	NA	NA	negative
	4|MS/MS, no match	4803|567.05235|0.377	567.05235	0.377	C32 H16 Cl N4 Na2 P	568.05962	568.05965	-3e-05	-0.04	NA	NA	NA	NA	NA	negative
	4|MS/MS, no match	4804|459.19604|3.572	459.19604	3.572	C14 H33 N6 O9 P	460.20332	460.20466	-0.00134	-2.92	NA	NA	NA	NA	NA	negative
	4|MS/MS, no match	4815|211.09761|5.894	211.09761	5.894	C11 H16 O4	212.10489	212.10486	3e-05	0.13	NA	NA	NA	NA	NA	negative
	4|MS/MS, no match	4818|395.24367|6.967	395.24367	6.967	C21 H33 N4 Na O2	396.25094	396.25012	0.00082	2.07	NA	NA	NA	NA	NA	negative
	4|MS/MS, no match	4823|274.88678|0.446	274.88678	0.446	C6 H4 Cl Na O3 P2 S	275.89406	275.89426	-2e-04	-0.73	NA	NA	NA	NA	NA	negative
	4|MS/MS, no match	4829|528.28652|7.19	528.28652	7.19	C26 H47 Cl N3 Na2 O P	529.2938	529.29407	-0.00027	-0.51	NA	NA	NA	NA	NA	negative
	4|MS/MS, no match	4832|536.1037|1.066	536.1037	1.066	C16 H31 N5 Na O6 P3 S	537.11098	537.11056	0.00042	0.78	NA	NA	NA	NA	NA	negative
	4|MS/MS, no match	4835|396.03687|0.564	396.03687	0.564	C12 H14 K N7 Na O3 P	397.04414	397.04305	0.00109	2.75	NA	NA	NA	NA	NA	negative
	4|MS/MS, no match	4838|506.34878|9.051	506.34878	9.051	C23 H46 K N5 O	447.3349	447.33394	0.00096	2.14	NA	NA	NA	NA	NA	negative
	4|MS/MS, no match	4839|506.34879|9.051	506.34879	9.051	C22 H47 N9 Na O P	507.35607	507.35389	0.00218	4.29	NA	NA	NA	NA	NA	negative
	4|MS/MS, no match	4842|605.32101|7.388	605.32101	7.388	C32 H52 N2 Na2 O2 S2	606.32829	606.32656	0.00173	2.85	NA	NA	NA	NA	NA	negative
	4|MS/MS, no match	4846|401.20403|3.628	401.20403	3.628	C16 H27 N8 Na O3	402.21131	402.21038	0.00092	2.3	NA	NA	NA	NA	NA	negative
	4|MS/MS, no match	4847|365.34196|10.241	365.34196	10.241	C24 H46 O2	366.34926	366.34978	-0.00052	-1.43	NA	NA	NA	NA	NA	negative
	4|MS/MS, no match	4855|329.23303|6.012	329.23303	6.012	C17 H31 N4 Na O	330.2403	330.23956	0.00075	2.26	NA	NA	NA	NA	NA	negative
	4|MS/MS, no match	4856|624.20401|7.36	624.20401	7.36	C28 H39 N5 Na O4 P3	625.21128	625.21126	2e-05	0.04	NA	NA	NA	NA	NA	negative
	4|MS/MS, no match	4861|430.29608|8.213	430.29608	8.213	C18 H38 N5 O P	371.2822	371.2814	0.00081	2.17	NA	NA	NA	NA	NA	negative
	4|MS/MS, no match	4862|430.29606|8.212	430.29606	8.212	C20 H42 N5 O3 P	431.30333	431.30253	0.00081	1.87	NA	NA	NA	NA	NA	negative
	4|MS/MS, no match	4863|856.1478|2.555	856.1478	2.555	C36 H30 N9 Na2 O12 P	857.15507	857.15469	0.00038	0.44	NA	NA	NA	NA	NA	negative
	4|MS/MS, no match	4864|856.14797|2.557	856.14797	2.557	C40 H39 K N7 Na2 O5 P3	875.16572	875.1658	-8e-05	-0.09	NA	NA	NA	NA	NA	negative
	4|MS/MS, no match	4865|638.27742|7.616	638.27742	7.616	C34 H45 K N5 Na2 P	639.28469	639.2845	0.00019	0.29	NA	NA	NA	NA	NA	negative
	4|MS/MS, no match	4870|342.11896|1.206	342.11896	1.206	C10 H18 N9 O3 P	343.12623	343.12702	-0.00079	-2.3	NA	NA	NA	NA	NA	negative
	4|MS/MS, no match	4873|668.58395|10.9	668.58395	10.9	C35 H76 N9 O P	669.59123	669.59104	0.00018	0.27	NA	NA	NA	NA	NA	negative
	4|MS/MS, no match	4874|329.11155|0.48	329.11155	0.48	C9 H20 N6 Na O4 P	330.11883	330.11813	7e-04	2.11	NA	NA	NA	NA	NA	negative
	4|MS/MS, no match	4875|285.07262|2.467	285.07262	2.467	C10 H11 N6 Na O3	286.0799	286.07903	0.00086	3.02	NA	NA	NA	NA	NA	negative
	4|MS/MS, no match	4878|570.47435|9.76	570.47435	9.76	C33 H65 N O6	571.48163	571.48119	0.00044	0.77	NA	NA	NA	NA	NA	negative
	4|MS/MS, no match	4880|267.09048|4.768	267.09048	4.768	C12 H17 N2 O3 P	268.09775	268.09768	7e-05	0.28	NA	NA	NA	NA	NA	negative
	4|MS/MS, no match	4881|580.23537|7.902	580.23537	7.902	C22 H49 K N3 Na2 O3 P3	581.24264	581.24192	0.00072	1.24	NA	NA	NA	NA	NA	negative
	4|MS/MS, no match	4882|902.35852|7.683	902.35852	7.683	C36 H59 N9 O14 P2	903.3658	903.36567	0.00013	0.14	NA	NA	NA	NA	NA	negative
	4|MS/MS, no match	4885|341.02498|0.439	341.02498	0.439	C4 H8 N6 Na2 O4 S	282.01113	282.01231	-0.00118	-4.2	NA	NA	NA	NA	NA	negative
	4|MS/MS, no match	4889|642.23107|4.185	642.23107	4.185	C27 H46 N5 Na2 O2 P3 S	643.23835	643.23805	3e-04	0.47	NA	NA	NA	NA	NA	negative
	4|MS/MS, no match	4891|687.02481|0.393	687.02481	0.393	C31 H22 Cl K N2 O10 S	688.03209	688.03207	1e-05	0.02	NA	NA	NA	NA	NA	negative
	4|MS/MS, no match	4893|449.14997|6.414	449.14997	6.414	C18 H29 N4 Na O4 P2	450.15724	450.15617	0.00107	2.38	NA	NA	NA	NA	NA	negative
	4|MS/MS, no match	4894|449.14998|6.413	449.14998	6.413	C13 H29 K N4 O3 P2	390.13608	390.1352	0.00088	2.26	NA	NA	NA	NA	NA	negative
	4|MS/MS, no match	4899|892.58757|10.288	892.58757	10.288	C44 H92 K N5 Na O3 P3	893.59582	893.59478	0.00105	1.17	NA	NA	NA	NA	NA	negative
	4|MS/MS, no match	4902|478.86645|0.021	478.86645	0.021	C9 H5 K N6 Na O6 P3 S	479.87372	479.87389	-0.00016	-0.34	NA	NA	NA	NA	NA	negative
	4|MS/MS, no match	4908|673.51676|10.181	673.51676	10.181	C35 H75 N6 P S2	674.52403	674.52322	0.00081	1.2	NA	NA	NA	NA	NA	negative
	4|MS/MS, no match	4911|409.09906|4.988	409.09906	4.988	C18 H14 N4 O2 S	350.08514	350.08375	0.00139	3.97	NA	NA	NA	NA	NA	negative
	4|MS/MS, no match	4912|409.09904|4.987	409.09904	4.987	C12 H14 N10 O7	410.10632	410.10469	0.00163	3.97	NA	NA	NA	NA	NA	negative
	4|MS/MS, no match	4920|610.31317|7.72	610.31317	7.72	C28 H50 N3 Na O8 S	611.32044	611.32163	-0.00119	-1.94	NA	NA	NA	NA	NA	negative
	4|MS/MS, no match	4922|408.12743|3.027	408.12743	3.027	C13 H30 N3 Na O4 P2 S	409.1347	409.13299	0.00171	4.18	NA	NA	NA	NA	NA	negative
	4|MS/MS, no match	4923|370.08783|4.682	370.08783	4.682	C13 H14 N7 Na O5	371.09511	371.09541	-3e-04	-0.82	NA	NA	NA	NA	NA	negative
	4|MS/MS, no match	4924|794.33969|7.466	794.33969	7.466	C30 H58 N9 Na2 O7 P3	795.34697	795.34674	0.00023	0.29	NA	NA	NA	NA	NA	negative
	4|MS/MS, no match	4927|639.20379|1.049	639.20379	1.049	C24 H43 N4 Na2 O7 P S2	640.21107	640.21062	0.00045	0.7	NA	NA	NA	NA	NA	negative
	4|MS/MS, no match	4928|730.63637|10.951	730.63637	10.951	C45 H87 K N3 Na	731.64365	731.64348	0.00017	0.24	NA	NA	NA	NA	NA	negative
	4|MS/MS, no match	4934|465.11725|2.344	465.11725	2.344	C10 H25 N4 Na2 O6 P S	406.10337	406.10278	0.00059	1.44	NA	NA	NA	NA	NA	negative
	4|MS/MS, no match	4936|629.51161|9.969	629.51161	9.969	C34 H71 N4 O4 P	630.51889	630.52129	-0.00241	-3.82	NA	NA	NA	NA	NA	negative
	4|MS/MS, no match	4937|612.30547|7.544	612.30547	7.544	C26 H47 Cl N9 Na2 O P	613.31275	613.31251	0.00024	0.39	NA	NA	NA	NA	NA	negative
	4|MS/MS, no match	4942|844.48103|12.926	844.48103	12.926	C51 H65 N7 Na O P	845.48848	845.48859	-0.00011	-0.13	NA	NA	NA	NA	NA	negative
	4|MS/MS, no match	4944|280.1035|0.496	280.1035	0.496	C9 H21 K N3 Na O3	281.11078	281.11177	-0.00099	-3.51	NA	NA	NA	NA	NA	negative
	4|MS/MS, no match	4948|521.24109|9.183	521.24109	9.183	C17 H43 K N8 Na2 O P2	522.24837	522.24675	0.00161	3.09	NA	NA	NA	NA	NA	negative
	4|MS/MS, no match	4952|560.14078|0.575	560.14078	0.575	C22 H26 N7 Na2 O6 P	561.14805	561.14776	3e-04	0.53	NA	NA	NA	NA	NA	negative
	4|MS/MS, no match	4953|111.02019|1.282	111.02019	1.282	C4 H4 N2 O2	112.02747	112.02728	0.00019	1.71	NA	NA	NA	NA	NA	negative
	4|MS/MS, no match	4955|866.33968|7.419	866.33968	7.419	C34 H61 N7 Na2 O10 P2 S	867.34696	867.34712	-0.00016	-0.19	NA	NA	NA	NA	NA	negative
	4|MS/MS, no match	4956|504.3097|7.784	504.3097	7.784	C22 H48 N3 Na O6 S	505.31698	505.31615	0.00082	1.63	NA	NA	NA	NA	NA	negative
	4|MS/MS, no match	4957|465.32204|8.79	465.32204	8.79	C28 H42 N4 O2	466.32932	466.33078	-0.00146	-3.12	NA	NA	NA	NA	NA	negative
	4|MS/MS, no match	4958|536.505|11.041	536.505	11.041	C33 H68 N3 P	537.51278	537.51509	-0.00231	-4.3	NA	NA	NA	NA	NA	negative
	4|MS/MS, no match	4959|565.03633|0.66	565.03633	0.66	C21 H21 N4 Na2 O6 P S2	566.0436	566.04355	5e-05	0.09	NA	NA	NA	NA	NA	negative
	4|MS/MS, no match	4960|318.08671|0.891	318.08671	0.891	C10 H20 K N5 Na O P	319.09399	319.09402	-4e-05	-0.12	NA	NA	NA	NA	NA	negative
	4|MS/MS, no match	4963|319.07793|1.29	319.07793	1.29	C5 H17 N6 O8 P	320.08535	320.08455	0.00081	2.52	NA	NA	NA	NA	NA	negative
	4|MS/MS, no match	4964|317.06232|1.285	317.06232	1.285	C9 H13 K N8 Na2	318.06959	318.06956	3e-05	0.09	NA	NA	NA	NA	NA	negative
	4|MS/MS, no match	4967|536.2376|3.807	536.2376	3.807	C22 H41 N7 Na O P S2	537.24491	537.24493	-2e-05	-0.04	NA	NA	NA	NA	NA	negative
	4|MS/MS, no match	4968|299.026|5.208	299.026	5.208	C8 H13 N4 Na O3 S2	300.03328	300.03268	6e-04	2.01	NA	NA	NA	NA	NA	negative
	4|MS/MS, no match	4973|569.13521|1.287	569.13521	1.287	C14 H29 N2 Na2 O13 P	510.12117	510.12026	9e-04	1.77	NA	NA	NA	NA	NA	negative
	4|MS/MS, no match	4974|241.18087|7.486	241.18087	7.486	C14 H26 O3	242.18815	242.18819	-4e-05	-0.18	NA	NA	NA	NA	NA	negative
	4|MS/MS, no match	4977|223.02833|7.831	223.02833	7.831	C7 H14 O7 S	242.04616	242.04602	0.00014	0.57	NA	NA	NA	NA	NA	negative
	4|MS/MS, no match	4978|303.05952|4.186	303.05952	4.186	C6 H14 N6 Na O5 P	304.06673	304.0661	0.00063	2.07	NA	NA	NA	NA	NA	negative
	4|MS/MS, no match	4983|181.96618|0.496	181.96618	0.496	C4 H4 Cl N3 Na P	182.97346	182.97291	0.00055	3.02	NA	NA	NA	NA	NA	negative
	4|MS/MS, no match	4985|443.07445|3.801	443.07445	3.801	C17 H18 N4 Na O7 P	444.08173	444.08108	0.00065	1.46	NA	NA	NA	NA	NA	negative
	4|MS/MS, no match	4993|277.05936|3.563	277.05936	3.563	C9 H17 Cl K N4 Na	278.06663	278.06765	-0.00102	-3.66	NA	NA	NA	NA	NA	negative
	4|MS/MS, no match	4994|359.29504|9.598	359.29504	9.598	C24 H40 O2	360.30232	360.30283	-0.00051	-1.42	NA	NA	NA	NA	NA	negative
	4|MS/MS, no match	4997|274.11152|4.569	274.11152	4.569	C12 H21 N O4 S	275.1188	275.11913	-0.00033	-1.19	NA	NA	NA	NA	NA	negative
	4|MS/MS, no match	4999|341.17873|6.562	341.17873	6.562	C12 H31 N4 O3 P S	342.18601	342.18545	0.00056	1.63	NA	NA	NA	NA	NA	negative
	4|MS/MS, no match	5003|746.15143|1.049	746.15143	1.049	C26 H36 N7 O13 P3	747.1587	747.15839	0.00031	0.42	NA	NA	NA	NA	NA	negative
	4|MS/MS, no match	5004|604.10235|0.492	604.10235	0.492	C14 H28 N7 Na2 O5 P3 S	545.08848	545.08809	0.00039	0.72	NA	NA	NA	NA	NA	negative
	4|MS/MS, no match	5005|604.10246|0.49	604.10246	0.49	C15 H32 N9 O10 P3 S	623.12003	623.12057	-0.00054	-0.86	NA	NA	NA	NA	NA	negative
	4|MS/MS, no match	5006|604.10245|0.49	604.10245	0.49	C14 H35 N5 Na2 O10 P2 S2	605.10973	605.1096	0.00013	0.22	NA	NA	NA	NA	NA	negative
	4|MS/MS, no match	5007|540.33102|7.311	540.33102	7.311	C24 H51 N3 O8 S	541.33829	541.33969	-0.00139	-2.57	NA	NA	NA	NA	NA	negative
	4|MS/MS, no match	5009|895.58267|12.925	895.58267	12.925	C51 H89 K N2 O4 S2	896.58992	896.59008	-0.00016	-0.18	NA	NA	NA	NA	NA	negative
	4|MS/MS, no match	5011|680.30653|3.805	680.30653	3.805	C30 H55 N5 Na O3 P3 S	681.3138	681.31362	0.00019	0.28	NA	NA	NA	NA	NA	negative
	4|MS/MS, no match	5014|748.24004|7.021	748.24004	7.021	C30 H44 N9 Na2 O5 P3	749.24732	749.24736	-5e-05	-0.06	NA	NA	NA	NA	NA	negative
[truncated: 5,091 more rows]
