# Supplementary material for: Exosomal Profiling Reveals Mechanisms of Hibernation-Associated Neuroprotection
Source: bioRxiv. 2026 Jun 29:2026.06.23.733742. Preprint. [Version 1] doi: 10.64898/2026.06.23.733742 (PMC13345078; doi:10.64898/2026.06.23.733742)
Supplement: Supplement 3 [file media-3.txt]

"SampleID"	"1003|162.05487|1.175"	"1004|162.05485|1.176"	"1005|231.17032|0.753"	"1006|510.48809|10.105"	"1008|262.12852|1.615"	"1009|880.58468|10.109"	"1010|385.27396|7.365"	"1013|478.2928|7.287"	"1022|810.52786|9.842"	"1025|310.12854|2.968"	"1026|230.06996|0.903"	"1029|302.30537|8.444"	"103|782.56688|8.885"	"1031|856.58443|10.199"	"1032|276.14417|1.071"	"1038|277.10302|0.654"	"1040|726.50455|9.962"	"1041|224.12811|3.402"	"1045|123.04401|1.058"	"1051|704.52273|10.28"	"1053|310.18021|6.003"	"1055|181.02838|13.501"	"1057|622.33907|8.007"	"1059|198.0373|0.749"	"106|832.58443|10.404"	"1060|220.11794|3.6"	"1062|688.49137|9.64"	"1065|790.57446|10.268"	"1069|570.28259|7.067"	"107|792.55311|10.116"	"1071|814.53806|9.848"	"1073|677.55918|9.328"	"1076|246.16997|4.292"	"1078|150.05829|0.68"	"108|204.12291|1.153"	"1080|816.55357|10.037"	"1081|126.02191|0.588"	"1085|775.5435|12.909"	"1086|222.02918|0.476"	"1088|594.5821|10.917"	"109|808.58466|12.923"	"1093|861.67301|11.851"	"1104|677.50397|12.874"	"1105|550.62857|11.837"	"1106|613.15892|1.279"	"1107|852.55924|9.047"	"1112|524.37116|7.936"	"1116|235.01379|1.135"	"1117|264.05431|2.13"	"1119|860.61623|13.046"	"112|766.53763|10.084"	"1121|590.43582|11.294"	"1122|138.05491|0.569"	"1123|138.05491|0.569"	"1124|291.11867|0.498"	"1125|370.29542|8.172"	"1128|147.04405|1.057"	"1131|862.55444|13.144"	"1132|613.15879|1.41"	"1133|452.39472|8.649"	"1143|132.10189|0.755"	"1146|772.52235|10.891"	"1147|269.10118|3.523"	"1149|623.31642|7.374"	"115|768.55334|10.419"	"1150|800.55619|10.655"	"1155|587.11436|1.293"	"1158|754.57414|12.908"	"1160|554.2876|7.612"	"1162|263.14621|0.522"	"1166|742.53828|10.284"	"1168|806.569|9.818"	"1169|528.30849|7.567"	"117|282.27914|8.748"	"1171|510.3554|7.777"	"1172|648.62885|11.121"	"1176|828.55378|9.814"	"1177|598.48884|8.785"	"1178|376.25965|7.201"	"118|308.09097|0.788"	"1188|757.62152|10.4"	"119|730.53808|10.08"	"1192|367.15011|2.29"	"1196|570.35535|7.63"	"1197|468.38933|8.098"	"1198|468.38956|8.099"	"12|703.57447|9.625"	"1203|343.29559|6.527"	"1206|518.49321|10.166"	"1207|695.13316|1.043"	"1208|576.57181|10.927"	"121|748.52715|10.085"	"1212|428.03677|1.785"	"1213|629.13671|3.537"	"1218|830.56714|13.119"	"122|764.52196|9.936"	"1221|192.03249|0.614"	"1222|192.03246|0.613"	"1228|169.9858|0.463"	"123|522.3551|7.619"	"1233|340.39384|11.14"	"1235|876.66434|11.801"	"1237|790.57434|10.535"	"1238|453.16748|7.295"	"1242|205.07937|5.359"	"1243|361.05556|1.294"	"1245|756.63458|10.404"	"1246|800.5559|10.503"	"1247|530.32417|7.725"	"1249|185.07668|0.588"	"1250|339.28945|7.539"	"1253|247.1077|4.989"	"1254|550.38692|8.106"	"1256|577.51922|13.063"	"1267|468.30844|7.079"	"1268|765.20556|0.583"	"1270|325.11298|0.584"	"1272|906.6002|10.146"	"1275|329.00706|0.408"	"1277|184.07331|0.737"	"1278|278.95181|0.416"	"1279|516.30617|7.194"	"1280|546.35557|7.546"	"1281|544.33886|7.544"	"1283|344.13404|1.435"	"129|482.32378|7.908"	"1290|911.56017|9.781"	"1293|384.11521|3.752"	"1296|493.01329|0.411"	"1297|820.58429|10.775"	"130|426.35796|9.631"	"1301|824.55383|10.94"	"1302|385.27399|9.284"	"1305|232.01285|0.763"	"1309|284.07982|0.493"	"1311|603.29294|6.928"	"1314|528.30848|7.464"	"1315|261.03055|0.385"	"1316|294.15475|1.088"	"1320|858.60031|10.436"	"1322|746.51205|9.781"	"1326|156.07672|0.468"	"1327|346.08985|0.539"	"1328|201.9337|0.46"	"133|568.33944|7.421"	"1338|826.53549|9.969"	"134|526.29245|7.365"	"1340|361.27387|7.332"	"1341|116.07057|0.524"	"135|258.10999|0.494"	"1351|642.51517|8.751"	"1352|975.64018|7.542"	"1354|160.13316|0.902"	"1357|441.17621|0.491"	"136|706.538|10.548"	"1361|298.18017|4.91"	"1366|424.10218|1.076"	"1368|749.53114|9.892"	"1369|816.59003|10.293"	"1372|834.52534|13.144"	"1373|246.16998|4.22"	"1374|341.30511|7.366"	"1375|771.57273|12.908"	"138|756.55341|10.292"	"1387|349.06793|1.039"	"1389|260.18562|4.88"	"1390|389.05056|0.814"	"1391|310.05666|0.479"	"1392|716.55908|13.045"	"1394|354.17012|5.023"	"1396|328.13911|3.044"	"14|735.57272|8.998"	"1400|820.65379|9.634"	"1404|508.9876|0.414"	"1418|198.08898|0.657"	"142|754.53542|10.796"	"1421|798.59163|12.929"	"1422|185.95974|0.462"	"1425|284.09894|2.992"	"1426|243.01998|0.385"	"1428|570.35539|7.531"	"1429|739.57258|9.904"	"143|522.35521|7.687"	"1432|188.06818|2.131"	"1433|880.50706|13.152"	"1434|811.53139|9.816"	"1441|484.11659|1.233"	"1443|639.28165|7.366"	"1444|676.49115|9.543"	"1445|819.64144|9.631"	"1446|245.07679|1.288"	"1449|472.34223|9.097"	"1451|849.63243|12.997"	"1452|609.44949|10.845"	"1453|324.05918|0.601"	"1454|273.10809|0.496"	"1456|349.05452|1.07"	"146|759.57239|10.769"	"1461|245.05899|0.735"	"147|902.57504|9.15"	"1471|536.50389|10.165"	"1473|478.2929|7.357"	"148|785.58845|13.035"	"1480|420.02295|1.023"	"1481|359.14901|6.269"	"1487|339.28947|7.341"	"1489|432.23812|0.9"	"1490|387.18053|6.863"	"1493|548.42515|11.465"	"1495|564.23967|7.365"	"1499|399.25078|7.874"	"150|837.60987|8.415"	"1506|764.55818|10.298"	"1507|349.06217|1.344"	"1509|822.60058|10.296"	"151|704.52239|9.981"	"1513|594.46802|11.378"	"1514|154.0246|1.247"	"1517|208.13319|13.456"	"1518|117.05727|3.828"	"1524|856.53729|13.018"	"1530|294.10062|0.771"	"1535|659.25043|6.859"	"1536|851.39699|7.296"	"154|783.57038|9.184"	"1541|221.05059|0.383"	"1544|728.52037|13.119"	"1545|385.12908|2.357"	"1547|471.24493|4.194"	"1548|450.35794|9.615"	"1558|230.09575|0.65"	"156|184.07329|0.592"	"1561|300.28973|8.274"	"1564|121.01642|0.382"	"1567|716.55902|12.907"	"1568|398.03331|0.473"	"1570|134.04476|0.748"	"1574|355.06358|4.981"	"1576|131.04912|2.129"	"1579|250.09347|3.736"	"1583|306.08089|2.985"	"1585|380.24749|8.742"	"1586|769.55606|12.902"	"159|188.07059|3.791"	"1592|146.02702|0.615"	"1593|146.02702|0.615"	"1597|609.18841|1.303"	"160|369.35172|10.303"	"1600|369.11235|2.13"	"1602|815.54146|9.847"	"1603|572.37107|7.741"	"1605|169.05835|0.472"	"1607|440.40994|9.995"	"1609|856.58215|10.91"	"1612|331.06997|0.478"	"1616|426.35808|9.864"	"1617|212.1645|5.669"	"162|161.02947|0.383"	"1622|750.56391|9.803"	"1625|620.32333|7.621"	"1626|258.13349|1.207"	"1627|190.04984|4.198"	"1629|901.66378|13.003"	"163|750.54259|10.211"	"1630|854.58525|10.904"	"1635|348.07042|3.471"	"1638|928.59054|9.851"	"1639|620.32343|7.687"	"1640|216.05431|13.29"	"1643|754.57385|10.689"	"1644|554.27232|7.293"	"1645|554.27231|7.294"	"1646|198.1488|5.305"	"1647|575.01627|0.413"	"1651|371.32702|7.081"	"1655|482.40519|8.282"	"1656|482.40527|8.282"	"1657|897.47971|9.038"	"1658|367.15013|3.832"	"1664|724.52537|12.872"	"1669|929.51225|9.154"	"167|834.6005|13.004"	"1670|910.63178|12.925"	"1674|119.08548|7.296"	"1685|526.43143|8.25"	"1686|310.11331|0.561"	"1687|757.62161|10.291"	"1689|324.05919|0.524"	"1695|258.06079|1.292"	"1698|454.29296|7.386"	"1699|353.05197|0.473"	"1700|858.50398|9.66"	"1701|430.15689|3.499"	"1703|753.58769|12.894"	"1704|201.10222|4.989"	"1707|226.18007|6.032"	"171|628.53802|9.465"	"1710|159.09165|3.827"	"1714|772.58457|12.909"	"1716|644.5952|11.145"	"1717|657.01937|0.415"	"1719|376.92925|0.419"	"1721|153.04067|3.522"	"1722|462.03349|1.024"	"1724|518.32417|7.168"	"1728|316.98246|0.465"	"1729|103.0542|2.13"	"173|137.04574|1.029"	"1731|524.96194|0.418"	"1735|806.60553|12.908"	"1736|496.33996|8.098"	"1737|508.30341|7.822"	"1738|781.59355|8.159"	"1739|580.29223|7.908"	"1746|120.01967|0.382"	"1747|482.32422|7.829"	"1750|506.49315|10.258"	"1754|613.15877|1.207"	"1755|690.54337|10.29"	"1759|692.52249|10.174"	"176|774.54264|10.138"	"1763|326.03068|0.478"	"1769|324.05915|0.697"	"1770|185.03226|0.468"	"1773|840.54834|10.986"	"1778|294.06091|1.294"	"1781|374.32678|8.523"	"1796|337.27373|7.328"	"1797|314.17508|5.431"	"18|758.56906|12.959"	"1802|266.12342|0.557"	"1803|700.57239|9.746"	"1805|286.05575|1.287"	"1806|286.05576|1.276"	"1808|649.51923|9.08"	"1818|262.12846|0.75"	"1819|738.50469|10.06"	"182|706.53808|12.921"	"1821|316.21185|4.193"	"1824|498.10261|1.705"	"1825|739.02239|0.416"	"1828|506.36057|7.802"	"1829|508.37619|7.791"	"183|364.06526|1.032"	"1830|506.36019|7.791"	"1833|938.58554|13.151"	"1840|138.04271|1.132"	"1848|374.12121|1.029"	"185|776.5584|10.453"	"1851|247.00391|0.407"	"1853|232.99686|0.625"	"1854|564.09833|0.751"	"1859|786.50688|9.581"	"1868|223.07124|1.177"	"1869|223.07125|1.179"	"1870|952.59032|9.79"	"1873|590.99095|0.416"	"1874|213.12334|1.125"	"1875|600.32491|7.545"	"1876|628.35604|8.007"	"1877|778.57368|10.275"	"1878|604.09326|1.278"	"188|754.53576|11.015"	"1880|602.07901|1.279"	"1881|603.08621|1.28"	"1883|581.30858|7.109"	"1885|437.74895|13.285"	"1888|666.30792|7.421"	"1889|674.51194|10.144"	"189|731.60645|12.946"	"190|731.60618|8.121"	"1900|452.27732|7.103"	"1901|296.06597|0.491"	"1902|154.94164|1.031"	"1907|635.13677|2.571"	"1908|804.55142|13.121"	"1909|205.03756|0.383"	"1910|205.03759|0.383"	"1911|133.07364|0.521"	"1913|306.99729|0.623"	"1917|271.98559|1.035"	"192|780.55118|10.902"	"1921|762.52778|13.067"	"1923|521.0861|0.756"	"1926|420.01535|0.47"	"1929|712.11202|1.065"	"193|496.33959|7.467"	"1930|241.1295|0.469"	"1937|880.69554|11.77"	"1940|210.05015|2.129"	"1941|210.05016|2.133"	"1944|923.6481|10.345"	"1948|240.23215|6.528"	"1949|399.35827|7.609"	"195|544.33965|7.391"	"1951|326.12328|1.245"	"1953|137.05874|3.44"	"1957|720.49638|9.689"	"1959|905.69524|10.578"	"1961|360.02391|1.245"	"1962|716.55888|10.423"	"1963|434.14058|2.709"	"1968|814.57231|13.122"	"1969|818.56709|13.134"	"1974|328.13913|2.895"	"1978|263.23692|8.475"	"1980|301.03436|1.352"	"1982|468.30846|6.995"	"1983|540.93633|0.422"	"1987|396.31099|8.413"	"1988|954.60592|10.106"	"1990|188.07059|4.989"	"1994|672.99394|0.417"	"1995|271.98559|1.041"	"1996|821.58773|10.796"	"1997|722.51192|9.905"	"1998|346.13985|3.585"	"1999|880.58458|10.025"	"2|834.60011|8.545"	"2004|257.14717|2.132"	"2005|257.14719|2.13"	"2006|530.28779|7.591"	"2008|360.95509|0.415"	"2010|196.87788|0.45"	"2011|196.87789|0.449"	"2012|272.1856|4.458"	"2017|246.13358|1.377"	"2022|689.21085|0.597"	"2025|258.11007|0.739"	"2026|258.11002|0.733"	"2027|814.55109|13.05"	"2028|852.55348|9.733"	"2029|110.03486|2.568"	"2030|110.03485|2.572"	"2031|464.08136|3.567"	"2032|316.21188|4.388"	"2036|193.15868|6.508"	"2039|159.07639|0.49"	"204|123.05519|1.464"	"2041|447.06777|0.522"	"2042|137.05872|3.437"	"2045|344.98109|0.412"	"2048|402.08212|0.743"	"205|809.58802|12.997"	"2055|574.31388|7.296"	"2059|754.99655|0.418"	"206|804.55338|9.963"	"2060|219.02653|0.455"	"2063|212.85183|0.45"	"2065|906.6052|8.729"	"2066|603.15328|0.545"	"2069|546.35555|7.633"	"2073|540.23988|7.332"	"2079|272.2584|7.536"	"2080|208.06041|4.196"	"2081|968.20419|1.316"	"2084|442.3528|8.557"	"2089|134.04475|0.817"	"2093|143.07294|3.83"	"2094|261.99785|13.454"	"2098|548.3713|7.842"	"21|308.09097|0.735"	"210|747.57287|8.523"	"2100|624.44118|9.487"	"2105|181.03756|0.382"	"2106|270.95264|0.619"	"2107|189.12335|0.557"	"2108|189.12337|0.557"	"211|717.59045|9.913"	"2111|829.28166|0.655"	"2113|794.39294|5.025"	"2115|260.00213|13.463"	"2117|136.06175|1.786"	"2119|524.29838|7.169"	"2120|875.64805|12.878"	"2123|159.09164|4.989"	"2124|159.09158|4.985"	"2127|303.06524|3.825"	"2130|594.30787|7.467"	"2132|721.58596|9.272"	"2133|555.29285|6.984"	"2134|816.58998|10.637"	"2141|556.33973|7.86"	"2142|164.92999|0.447"	"2143|164.92998|0.447"	"2145|332.08393|5.668"	"215|740.52242|10.014"	"2152|411.01027|0.41"	"2153|411.01027|0.409"	"2159|736.49131|9.58"	"2162|899.64796|10.494"	"2163|430.38924|10.199"	"2164|403.21887|3.66"	"2165|506.42035|11.135"	"2173|528.30829|7.623"	"218|415.21126|7.296"	"2182|528.40241|11.108"	"2183|341.30512|7.908"	"2187|522.59724|11.773"	"2194|635.40065|7.545"	"2195|635.40069|7.545"	"2196|212.10291|0.723"	"2197|598.02593|1.785"	"22|836.60649|8.639"	"2201|287.98053|1.025"	"2202|287.98051|1.017"	"2205|144.1019|0.629"	"2209|342.20651|4.248"	"2212|110.03484|1.132"	"2213|110.03483|1.142"	"2218|454.3893|10.375"	"2224|265.0819|4.2"	"2225|867.51666|9.27"	"223|274.9751|13.504"	"2231|389.09584|0.551"	"2234|180.90392|0.448"	"2236|622.61321|11.145"	"2238|248.22201|4.462"	"2242|265.11174|0.633"	"2243|881.51078|13.156"	"2244|311.03122|1.133"	"2245|311.03117|1.134"	"2246|360.10551|0.626"	"2248|615.15419|0.697"	"225|720.55378|8.424"	"2251|235.01381|2.569"	"2252|235.01383|2.571"	"2258|606.96554|0.42"	"226|742.538|10.164"	"2261|570.35548|7.684"	"227|778.53761|10.063"	"2272|835.52884|13.146"	"2275|468.3449|7.991"	"2277|620.59752|10.92"	"2278|290.13468|0.844"	"2279|290.1347|0.841"	"2280|290.13478|0.841"	"2289|344.2619|8.218"	"2291|223.07132|4.199"	"2294|162.02191|0.788"	"2297|466.32925|7.684"	"230|718.57443|8.66"	"2300|310.31048|9.043"	"2301|546.28286|6.978"	"2304|399.14466|0.546"	"2308|350.91825|0.445"	"2309|566.34527|8.191"	"2310|886.55888|9.494"	"2315|290.13467|0.758"	"2317|821.02539|0.417"	"2318|818.97838|0.416"	"2321|688.968|0.42"	"2326|248.08052|0.903"	"2327|248.08049|0.897"	"2332|281.13835|7.296"	"2333|281.13833|7.296"	"2337|696.11712|1.056"	"2338|233.11318|0.969"	"2339|186.10592|0.65"	"2342|291.06455|0.793"	"2343|794.50901|9.862"	"235|520.33986|7.354"	"2350|476.37355|9.718"	"2354|527.15834|0.554"	"2355|527.15831|0.547"	"2356|792.51725|9.819"	"2359|445.36772|10.722"	"2360|445.36767|10.722"	"2362|450.35795|9.41"	"2363|452.37361|9.932"	"2364|396.31101|8.601"	"237|415.21166|7.371"	"2373|716.55897|10.792"	"2374|431.14088|3.449"	"2375|348.93042|0.464"	"2376|348.93041|0.465"	"2378|365.10547|0.505"	"238|786.59144|8.559"	"2380|596.48242|11.329"	"2388|704.94219|0.422"	"2389|924.65228|12.994"	"239|120.08068|2.128"	"2394|524.29835|7.238"	"2397|344.134|1.219"	"24|806.56886|10.338"	"2408|780.54588|9.851"	"241|813.54693|8.682"	"2410|427.38949|8.13"	"2411|650.43932|8.353"	"2413|800.51993|9.883"	"2415|766.5378|9.596"	"2419|793.49859|9.853"	"2421|398.24156|7.2"	"2426|739.54679|10.283"	"2428|604.96788|0.419"	"243|828.55106|10.34"	"2431|216.13322|3.525"	"2432|534.19118|2.129"	"2435|295.20164|5.569"	"244|718.57469|8.858"	"2440|182.08116|3.995"	"2441|740.55885|10.267"	"2442|740.55891|10.275"	"2445|925.66368|12.998"	"2447|460.26949|7.296"	"2448|284.2948|8.42"	"2450|608.22974|7.02"	"2452|770.97098|0.42"	"246|625.51909|9.153"	"2463|316.13649|1.182"	"2465|264.0502|1.289"	"2466|482.36064|7.657"	"2469|276.12637|4.575"	"2472|564.26089|7.519"	"2473|190.04979|1.177"	"2476|241.07949|0.761"	"2478|404.02797|1.039"	"2479|346.03811|0.783"	"2486|371.05246|1.134"	"249|118.0862|1.12"	"2490|244.11797|0.664"	"2492|663.432|8.007"	"2493|663.43213|8.007"	"2494|622.93969|0.423"	"2498|346.04698|0.743"	"25|784.58462|8.431"	"2500|317.18933|5.073"	"2501|112.89568|0.453"	"2504|564.23995|7.422"	"2505|406.14564|0.731"	"2506|268.91508|0.445"	"251|757.55681|10.231"	"2511|230.13858|1.213"	"2512|280.13898|0.73"	"2513|712.49109|9.638"	"2515|331.20924|5.029"	"2517|361.16474|0.902"	"2518|319.15405|0.901"	"252|675.54345|9.157"	"2520|366.89222|0.445"	"2521|366.89232|0.444"	"2522|232.15122|3.87"	"2523|846.44164|7.296"	"2524|642.30782|7.392"	"2527|462.32428|10.82"	"253|885.54845|9.151"	"2534|246.15221|6.03"	"2535|246.15222|6.033"	"2539|476.27481|7.468"	"254|772.58488|8.74"	"2540|286.14387|4.395"	"2541|951.2253|1.32"	"2542|284.88901|0.446"	"2543|284.88892|0.445"	"2544|512.41582|7.99"	"255|344.9847|13.568"	"2551|572.37112|7.796"	"2558|715.57488|9.54"	"2559|752.61361|11.12"	"256|162.11241|0.504"	"2563|249.15572|0.527"	"2564|340.19083|4.619"	"2569|661.5281|9.407"	"2575|359.01737|1.267"	"2578|158.04475|1.303"	"2582|836.99942|0.418"	"2585|290.13465|0.907"	"2586|196.09682|5.48"	"2594|282.11968|1.086"	"2596|487.16589|0.591"	"26|758.56905|7.973"	"2605|297.0743|5.668"	"2606|297.07427|5.658"	"2607|596.92753|0.442"	"2610|866.62656|10.262"	"2613|633.16852|3.448"	"2617|365.06578|4.196"	"262|837.54268|12.863"	"2621|419.14444|0.517"	"2625|247.14006|0.822"	"2626|342.33669|10.111"	"2628|736.49178|9.508"	"2629|480.345|7.696"	"2630|148.06042|0.645"	"2631|345.07585|4.988"	"2632|332.09526|0.57"	"2635|424.1022|0.999"	"2640|765.06978|1.027"	"2642|363.31068|8.161"	"2644|103.00586|0.384"	"2645|178.08625|3.994"	"2649|394.29533|8.183"	"2654|494.56596|11.726"	"2659|749.07487|1.037"	"2660|592.2923|7.193"	"2661|260.92792|0.451"	"2662|158.04475|4.2"	"2665|378.03463|1.328"	"2669|110.03485|1.247"	"267|808.58461|7.944"	"2670|446.03851|1.039"	"2671|446.03849|1.039"	"2673|278.12477|2.055"	"2675|542.32429|7.182"	"2677|364.90443|0.462"	"268|568.33958|7.476"	"2683|343.04498|0.758"	"2684|130.06509|3.829"	"2689|849.63232|12.877"	"269|756.55329|10.182"	"2690|360.36261|10.847"	"2692|164.04023|5.361"	"2700|502.3893|10.005"	"2704|944.55704|13.148"	"2706|368.1858|5.955"	"2707|728.60384|10.125"	"2709|348.0704|1.99"	"271|502.2927|7.332"	"2711|366.04113|1.313"	"2717|385.27402|7.142"	"2721|280.04922|1.063"	"2724|508.37619|8.142"	"2725|510.39188|8.138"	"2727|524.45887|11.218"	"2728|176.0658|0.906"	"273|746.56949|12.908"	"2730|280.26338|7.82"	"274|702.54315|10.561"	"2742|961.80374|10.999"	"2745|447.13409|3.828"	"2748|427.09522|0.538"	"275|752.55847|10.569"	"2753|508.33988|8.007"	"2758|490.42552|11.087"	"276|734.56056|10.669"	"2761|504.30855|7.569"	"2764|440.31365|7.55"	"2766|440.13339|1.024"	"2769|720.91616|0.423"	"277|480.30836|7.612"	"2771|529.31193|7.567"	"2775|244.95398|0.451"	"2782|152.07051|1.172"	"2785|426.98447|0.413"	"2788|810.50691|9.518"	"279|878.56874|9.883"	"2791|276.14416|1.918"	"2793|221.0332|1.103"	"2796|911.55625|13.136"	"280|780.59|12.902"	"2802|326.3054|8.436"	"2804|219.03631|1.112"	"2806|204.0631|1.061"	"2808|643.28498|6.914"	"2811|504.30851|7.475"	"2813|503.29639|7.471"	"2818|521.19783|7.365"	"2820|908.61589|10.407"	"2824|241.08188|1.302"	"2826|358.2776|8.501"	"2827|786.94531|0.423"	"2835|902.48905|13.154"	"2843|367.33613|9.964"	"2850|851.26327|0.664"	"2851|271.07472|2.29"	"2852|520.27107|7.908"	"2854|632.40173|7.538"	"2856|102.00913|0.385"	"2857|545.341|7.719"	"2867|291.12988|0.494"	"2868|194.04477|1.279"	"2871|462.29807|7.484"	"2873|224.03848|1.133"	"2877|701.57588|9.742"	"288|705.58981|9.835"	"2885|618.30769|7.352"	"2897|276.1442|2.087"	"290|830.56908|10.048"	"2901|959.60883|7.612"	"2903|247.12884|2.842"	"2904|606.43077|10.521"	"2905|225.08698|0.497"	"2906|225.08698|0.497"	"2908|198.08731|0.591"	"2909|154.08382|0.887"	"2911|280.94971|0.415"	"2914|930.60571|10.228"	"2915|202.02102|1.184"	"2922|341.05044|1.326"	"2926|252.07274|3.744"	"2927|560.08596|0.481"	"2928|560.08602|0.483"	"2931|112.0505|0.601"	"2932|490.46219|9.848"	"2933|120.08074|4.693"	"2935|130.08624|0.656"	"2936|190.98632|0.625"	"2938|149.05968|2.131"	"2939|369.02598|0.473"	"2948|395.05112|1.289"	"2949|395.05106|1.289"	"2950|580.361|8.232"	"2955|303.04118|0.385"	"2958|191.07667|0.428"	"2962|269.0768|1.299"	"2966|632.12658|0.732"	"2969|847.6164|10.065"	"2971|666.30789|7.477"	"2973|688.34551|7.218"	"2976|247.18045|4.743"	"2977|545.02999|0.471"	"2979|514.92441|0.443"	"298|836.52192|9.66"	"2984|479.95305|0.465"	"2987|819.57085|13.126"	"2989|796.52696|9.805"	"299|836.52177|9.657"	"2994|411.30078|6.373"	"2995|385.06692|2.569"	"2999|626.34033|7.62"	"30|732.55353|10.634"	"300|526.29273|7.422"	"3003|391.14623|0.657"	"3004|391.14624|0.658"	"3006|110.07125|0.474"	"3015|324.17768|6.004"	"3016|238.14379|3.818"	"3021|130.06509|4.99"	"3022|110.05997|1.175"	"3025|345.097|0.863"	"3027|558.35535|8.057"	"303|744.55379|10.475"	"3033|320.10888|0.62"	"3034|432.28052|4.299"	"3035|432.28038|4.298"	"3038|382.86629|0.445"	"3039|382.86621|0.446"	"3045|584.22387|4.195"	"3047|262.97785|0.411"	"305|779.54055|10.169"	"3052|240.05025|1.283"	"3054|435.98916|0.471"	"3057|476.30668|4.392"	"3062|353.187|5.364"	"3063|518.25564|7.611"	"3064|518.25523|7.611"	"3066|710.4602|7.321"	"307|729.59056|9.759"	"3078|662.47586|9.552"	"3084|216.12301|0.662"	"3087|275.00745|0.663"	"3091|153.04065|2.994"	"3092|497.34341|7.805"	"3093|450.12769|0.543"	"3097|145.04946|1.156"	"3100|688.34543|7.274"	"3102|124.99977|0.482"	"3103|302.19625|3.886"	"3105|534.29583|7.545"	"3107|227.07908|3.825"	"3108|852.97394|0.421"	"3114|903.02811|0.418"	"3117|572.29833|7.197"	"3121|292.87582|0.451"	"3123|672.6265|11.362"	"3129|648.13845|1.35"	"313|702.54301|10.748"	"3134|264.10772|0.495"	"3135|530.89841|0.443"	"314|854.56879|9.957"	"3146|276.09001|0.827"	"315|179.04844|0.735"	"3151|319.04495|1.344"	"3152|238.04506|0.471"	"3153|238.04508|0.47"	"3157|124.05857|1.787"	"3158|634.45231|8.007"	"3160|599.31924|7.109"	"3162|616.28983|7.547"	"3165|307.01254|0.398"	"3170|104.05281|0.68"	"3173|212.05534|1.291"	"3174|184.07329|7.469"	"3179|562.32695|8.006"	"318|792.59001|12.974"	"3183|300.86294|0.447"	"3184|300.8629|0.446"	"3185|344.27964|7.766"	"3189|667.08378|3.575"	"319|788.52218|9.752"	"3196|204.04333|0.383"	"3204|838.59554|9.783"	"3205|266.17266|6.026"	"3211|408.10555|2.1"	"3215|752.52235|9.895"	"3217|337.17176|0.469"	"322|166.08621|2.129"	"3225|226.10482|1.178"	"3227|659.25046|6.926"	"323|818.60589|13.016"	"3230|137.02946|0.383"	"324|428.37345|10.233"	"3240|370.27767|8.379"	"3242|890.65626|8.869"	"3243|459.35593|7.707"	"3249|340.00104|0.662"	"3250|733.08028|1.04"	"3252|661.41644|7.618"	"3253|661.41637|7.619"	"3254|927.25804|0.635"	"3255|188.10699|4.743"	"3258|222.04375|2.129"	"326|840.5531|9.95"	"3267|989.69227|8.04"	"3271|122.07125|0.633"	"3272|122.0712|0.634"	"3276|665.26746|6.865"	"3283|985.183|1.319"	"3284|984.17461|1.32"	"3286|151.04777|0.47"	"3289|563.55113|8.739"	"329|783.57277|12.927"	"3291|624.35094|7.687"	"3294|949.62434|7.469"	"3295|442.95868|0.417"	"33|856.58161|8.295"	"3314|119.03518|0.909"	"3317|339.28947|7.612"	"3318|543.43679|9.618"	"3319|332.07555|1.715"	"332|787.5077|9.819"	"3321|546.35566|7.702"	"3323|118.12258|0.708"	"3324|500.27746|7.129"	"3325|770.5095|13.165"	"3329|919.00248|0.42"	"3330|130.159|4.219"	"3331|335.06392|0.622"	"3332|266.08866|0.656"	"3334|725.53018|11.053"	"3335|608.44631|10.251"	"3336|356.26192|8.116"	"3337|153.04065|1.03"	"334|153.04063|1.247"	"3340|681.09306|1.277"	"3342|980.59327|7.856"	"3347|313.23498|7.583"	"3348|622.42555|9.701"	"335|400.34224|9.385"	"3350|650.64444|11.359"	"3355|802.91911|0.424"	"3357|291.95084|13.508"	"3361|268.18831|6.506"	"3366|991.3339|0.716"	"3368|722.50491|7.965"	"3371|515.21282|0.497"	"3372|407.23876|1.159"	"3373|339.28948|7.161"	"3376|264.14417|1.378"	"3377|311.979|0.813"	"3379|855.56966|12.869"	"3381|526.28828|7.908"	"3386|858.65373|11.86"	"3389|247.16517|1.215"	"3390|370.29539|8.077"	"3397|831.12809|0.48"	"3398|478.29292|7.426"	"3400|282.01349|13.285"	"3401|282.01355|13.284"	"3404|176.05536|0.816"	"3407|144.1018|1.155"	"3408|144.10179|1.157"	"3411|626.34046|7.688"	"3413|250.96278|1.032"	"3416|817.04093|0.471"	"3417|558.31903|7.921"	"3419|309.16564|0.461"	"3421|452.31371|7.828"	"3425|520.33294|4.479"	"3426|313.27375|7.386"	"3427|212.05292|1.059"	"3428|263.08735|1.301"	"3430|570.35541|7.588"	"3433|200.20089|7.436"	"3436|315.14284|0.517"	"3449|504.40496|10.286"	"3450|468.3085|7.69"	"3452|506.28808|7.534"	"3453|279.11861|0.508"	"3462|368.27974|7.76"	"3467|212.10296|0.653"	"3469|506.3241|7.745"	"3474|268.26349|7.081"	"3476|112.0505|0.692"	"3477|499.11078|0.528"	"348|782.56886|10.292"	"3483|862.55405|12.863"	"349|716.52248|10.045"	"3491|678.47838|7.978"	"3492|518.32414|7.235"	"350|792.58975|7.999"	"3503|295.11761|7.296"	"3505|448.89534|0.444"	"3506|239.03391|1.464"	"3509|540.32263|7.673"	"351|932.56832|8.404"	"3513|580.56649|10.799"	"3515|679.07873|1.321"	"3517|375.18764|2.159"	"3521|385.274|7.013"	"3522|644.37693|7.735"	"3523|219.09754|0.861"	"3526|874.64843|11.748"	"3527|436.2823|7.467"	"3528|392.13021|0.722"	"3529|392.13017|0.865"	"3530|471.9527|13.291"	"354|494.32422|7.198"	"3544|309.22717|5.028"	"3546|615.17463|0.786"	"3547|389.01586|0.401"	"3551|578.27653|7.612"	"3555|886.63142|13.066"	"3559|158.15391|1.056"	"356|786.59198|13.05"	"3567|274.09211|0.699"	"3569|262.10322|0.498"	"357|776.55754|10.174"	"3570|255.1451|0.471"	"3571|885.67216|11.702"	"3573|288.21692|5.983"	"3576|207.05065|0.441"	"358|876.55954|8.98"	"3589|622.4077|8.348"	"359|806.56908|10.159"	"3591|365.04939|1.243"	"3595|369.22472|3.474"	"3597|311.2581|7.112"	"360|182.08113|1.058"	"3603|570.25676|7.365"	"3604|298.09684|0.55"	"3616|541.29279|7.374"	"3618|458.93256|0.42"	"362|838.53748|9.756"	"3620|602.27418|7.907"	"3623|389.17983|0.518"	"3627|268.26349|7.897"	"3628|268.2635|7.908"	"3631|564.09832|0.814"	"3632|146.09238|0.668"	"3633|312.96328|0.657"	"3634|312.96323|0.658"	"364|327.07987|1.299"	"3640|811.27143|0.657"	"3642|593.13172|1.294"	"3643|593.13181|1.294"	"3644|359.92283|0.586"	"3646|465.98365|1.784"	"3647|465.98368|1.793"	"3648|304.21192|4.871"	"3651|305.00094|0.448"	"3652|305.00094|0.446"	"3653|471.01869|0.403"	"3654|633.23486|0.596"	"366|884.54331|9.657"	"3660|843.19567|2.571"	"3664|643.52731|11.046"	"3665|643.52698|11.035"	"3666|832.50514|7.119"	"3671|892.58471|10.125"	"3672|703.21407|10.02"	"3676|456.08472|0.479"	"3680|361.0743|0.65"	"3681|361.07427|0.638"	"3682|343.19457|8.886"	"3683|506.93718|0.449"	"3684|625.51898|10.091"	"3689|284.08118|2.357"	"369|732.60957|7.998"	"3691|373.11062|5.668"	"3692|578.13726|0.524"	"3693|578.13699|0.524"	"3695|415.21171|7.071"	"3696|867.37093|7.296"	"3697|204.12299|0.73"	"37|759.57281|13.045"	"370|165.05457|1.058"	"3701|679.51959|12.873"	"3702|543.3399|7.767"	"3704|136.04803|0.524"	"3705|766.53624|12.904"	"3706|327.13162|0.992"	"3707|526.96163|0.41"	"3708|564.35917|4.555"	"3710|707.40059|7.421"	"3711|707.40056|7.421"	"3713|670.0446|0.471"	"3714|670.04474|0.473"	"3719|352.32115|8.608"	"372|537.1688|2.57"	"3720|352.32113|8.61"	"3724|232.11791|0.706"	"3725|567.09112|1.055"	"3728|656.59531|11.019"	"3729|656.59531|11.017"	"373|877.66387|9.343"	"3730|329.24756|8.86"	"3734|175.11896|0.73"	"3737|939.21002|0.733"	"3741|538.05065|1.125"	"3748|858.49493|12.928"	"375|730.53842|10.283"	"3752|538.03816|0.814"	"3754|390.02328|0.539"	"3756|152.03176|0.471"	"3758|610.97548|0.466"	"3761|564.29724|8.047"	"3763|934.97687|0.422"	"3765|868.94806|0.424"	"3766|637.30546|9.399"	"377|732.60941|13.016"	"3770|327.20142|4.08"	"3775|796.52527|13.181"	"3779|836.53864|12.861"	"3781|626.16745|1.302"	"3784|138.02963|1.133"	"3785|138.02963|1.133"	"3791|386.29034|7.248"	"3792|553.02191|0.405"	"380|877.66377|9.487"	"3801|328.32106|8.8"	"3803|630.57952|11.032"	"3804|630.57944|11.036"	"3810|921.63249|9.962"	"3817|373.07305|0.751"	"3821|478.06657|0.476"	"3822|220.08156|0.737"	"3826|623.50344|9.937"	"3827|236.11285|0.531"	"3828|573.30351|6.984"	"3829|351.17635|0.602"	"3830|351.1763|0.6"	"3831|351.17632|0.6"	"3833|510.98493|0.415"	"3838|392.13023|0.639"	"3839|316.83687|0.448"	"3840|316.83686|0.448"	"3844|824.55382|12.863"	"3845|500.27489|7.286"	"3847|788.47881|7.126"	"385|729.56238|10.652"	"3850|741.25351|6.86"	"3851|264.03963|0.558"	"3852|283.17515|3.952"	"3859|320.97486|0.449"	"386|284.33118|10.025"	"3860|320.97488|0.448"	"3862|510.35554|7.705"	"3869|876.53097|7.113"	"3871|279.17222|3.729"	"3874|477.22919|7.908"	"3875|497.19786|7.332"	"3877|804.48898|7.928"	"3883|218.10228|0.549"	"3884|945.56068|13.149"	"3885|784.30785|0.574"	"3887|509.37951|7.795"	"3888|814.57233|12.878"	"3889|378.07155|0.559"	"389|806.56923|12.924"	"3893|696.11695|1.116"	"3895|554.32407|7.714"	"3905|572.96662|0.445"	"3907|449.149|6.424"	"3910|642.30781|7.451"	"3911|524.27728|7.236"	"3913|226.08221|0.958"	"3914|442.04189|2.568"	"3915|600.32498|7.468"	"3920|338.10164|0.731"	"3925|325.04315|0.822"	"3929|621.30123|7.097"	"393|834.52777|9.68"	"3934|959.64511|7.612"	"3935|261.18085|2.294"	"3943|383.02875|2.565"	"3945|238.03797|0.583"	"3946|238.03802|0.586"	"3947|414.32166|7.878"	"3948|672.32494|7.422"	"395|448.34229|9.136"	"3957|389.01588|0.551"	"3961|525.28531|0.524"	"3965|389.30529|7.665"	"3968|588.94057|0.447"	"3969|487.11633|0.699"	"3970|508.47245|9.842"	"3971|917.59841|7.609"	"3972|344.18178|3.975"	"3976|490.96336|0.449"	"3977|285.22131|9.174"	"3979|266.06927|0.676"	"3980|382.06724|2.992"	"3981|568.9964|0.405"	"3987|144.04776|0.633"	"3988|482.32418|7.313"	"399|343.04492|1.292"	"3995|346.04121|0.603"	"3996|552.40265|8.481"	"4004|970.5727|13.152"	"4006|397.10488|6.269"	"4009|636.24583|0.534"	"4011|575.30383|4.549"	"4012|414.35802|9.812"	"4015|208.06042|0.496"	"402|780.55138|13.116"	"4021|355.07407|1.215"	"4031|241.12952|0.585"	"4032|180.04328|0.383"	"4034|744.45294|7.134"	"4038|519.2305|0.522"	"4044|287.10266|3.248"	"4045|918.54161|13.15"	"4046|250.98613|1.135"	"4047|522.91104|0.448"	"4049|610.35016|7.729"	"4052|538.38684|8.244"	"4054|347.03782|1.292"	"4056|236.23725|10.418"	"4057|236.23725|10.418"	"4058|247.06877|1.178"	"4059|387.28963|7.336"	"4062|512.05719|1.254"	"4063|514.06501|0.755"	"4064|163.0614|2.055"	"4065|163.06142|2.06"	"4066|518.25548|7.537"	"4067|118.06515|2.129"	"4068|118.06516|2.13"	"407|768.58984|8.4"	"4073|123.05525|0.622"	"4074|123.05528|0.621"	"4082|557.28736|7.145"	"4083|552.26105|7.469"	"4086|599.18635|0.725"	"4090|285.04179|0.381"	"4094|909.66906|12.999"	"4098|991.6712|7.467"	"4101|279.09332|6.501"	"4104|331.0046|0.408"	"4106|646.24282|7.365"	"4107|646.24279|7.364"	"4108|381.00086|0.817"	"4109|562.28163|7.735"	"411|466.32911|8.046"	"4111|583.08608|1.064"	"4115|872.55636|13.191"	"4117|663.15949|0.735"	"4119|540.24008|7.396"	"4121|511.31836|9.711"	"4122|337.2738|7.084"	"4128|336.3262|8.306"	"4129|336.3262|8.303"	"4140|254.24782|8.227"	"4145|223.10776|3.529"	"4146|222.10392|3.556"	"4147|560.31119|7.619"	"4148|490.29055|7.08"	"415|583.32406|7.372"	"4150|204.05603|0.464"	"4151|371.11323|1.172"	"4152|633.1466|1.316"	"4154|335.25808|7.088"	"4159|364.1352|0.628"	"416|768.58986|8.561"	"4160|364.13523|0.627"	"4166|378.11603|0.572"	"4169|548.37128|7.767"	"417|282.27917|8.788"	"4175|339.21937|5.82"	"4176|290.97978|0.66"	"4177|289.97196|0.664"	"4178|290.97978|0.665"	"418|689.55922|9.39"	"4181|811.52807|13.128"	"4182|339.01698|0.78"	"4184|442.25892|7.554"	"4186|476.27729|7.112"	"4193|635.02471|0.406"	"4194|334.20853|0.715"	"4197|642.36129|7.452"	"4198|688.52043|7.974"	"42|496.33945|7.545"	"420|290.94749|13.299"	"4202|322.9901|0.393"	"4203|717.11509|1.037"	"4206|475.2134|7.612"	"4208|864.61137|9.874"	"421|480.30854|7.539"	"4216|170.09238|0.489"	"4217|301.05228|0.637"	"4221|362.02259|2.138"	"4230|664.34572|7.182"	"4235|884.92185|0.423"	"424|724.52773|10.172"	"4241|734.51209|9.875"	"4245|554.32414|7.657"	"4246|554.32402|7.656"	"4250|341.30513|7.829"	"4256|477.29422|7.423"	"4258|935.12903|0.481"	"4259|935.12928|0.483"	"426|802.57192|12.891"	"4263|568.5664|10.758"	"4265|313.27375|7.469"	"4268|622.25519|0.564"	"4271|897.63018|13.109"	"4274|833.01474|0.473"	"4276|546.2829|7.038"	"4278|510.12278|1.118"	"4279|726.54081|12.872"	"4283|702.22121|2.592"	"4285|964.58335|7.1"	"4286|618.30762|7.421"	"4289|920.55713|7.106"	"4293|327.06796|1.295"	"4299|430.18614|0.888"	"4303|892.54125|7.898"	"4306|959.6089|7.539"	"4311|721.28457|7.366"	"4312|721.28472|7.355"	"4317|768.55344|7.121"	"4318|533.11066|1.287"	"4319|533.11066|1.289"	"4320|631.14932|0.637"	"4322|345.03474|0.563"	"4323|596.37118|7.727"	"4328|922.25769|0.737"	"4329|266.12338|0.665"	"4330|154.03758|1.246"	"4332|380.11244|1.686"	"4334|291.07155|4.994"	"4336|244.11793|0.738"	"4342|726.59824|11.142"	"4347|292.1027|0.698"	"4350|507.36394|8.17"	"4354|640.03613|1.787"	"4356|524.37133|8.363"	"4357|330.24618|7.933"	"4358|430.24358|5.388"	"436|876.55947|9.197"	"4367|363.28954|7.06"	"4371|584.97052|0.406"	"4376|588.23349|7.294"	"4377|310.97446|0.465"	"4378|240.09549|1.071"	"438|738.50682|9.717"	"4386|538.08352|0.595"	"4390|590.22911|0.58"	"4392|336.32617|9.301"	"4394|472.08747|2.71"	"4397|522.28278|6.96"	"4403|142.0349|0.382"	"4404|316.24826|6.929"	"4409|877.48437|12.907"	"441|544.33978|7.451"	"4412|935.68462|12.999"	"4418|399.12048|0.897"	"442|678.50674|9.874"	"4420|442.1101|2.569"	"4424|455.07231|1.297"	"4426|314.23262|6.562"	"4431|792.24359|0.597"	"4436|839.02266|0.471"	"4438|476.99789|1.019"	"4439|526.25414|7.125"	"444|754.5355|7.971"	"4440|523.03964|1.127"	"4442|550.35054|7.925"	"4447|717.02774|0.408"	"445|130.04985|0.604"	"4453|254.01905|0.47"	"4457|201.08698|1.063"	"446|796.58484|12.908"	"4460|637.26603|7.106"	"4461|658.36592|6.944"	"4469|181.97942|0.719"	"447|794.56669|12.915"	"4473|173.07843|2.462"	"4475|937.70007|9.533"	"4478|595.28594|6.979"	"4481|298.09688|1.357"	"4484|203.22301|0.395"	"4485|576.41067|7.803"	"4488|147.11277|0.468"	"4489|147.11276|0.467"	"449|599.50363|9.068"	"4492|432.0926|0.762"	"4494|508.33968|7.459"	"4495|313.27373|7.249"	"4496|683.40055|7.392"	"4503|771.51294|12.86"	"4507|401.21458|3.455"	"4508|400.20677|3.507"	"4512|948.71875|9.228"	"4515|276.18054|3.614"	"4522|640.04785|1.784"	"4528|571.13442|4.202"	"453|880.51196|9.324"	"4530|298.27405|7.809"	"4532|346.12479|1.069"	"4534|880.71752|11.709"	"4535|431.38837|10.725"	"4537|700.42659|7.142"	"4539|568.27099|7.665"	"4546|885.54192|13.152"	"4547|392.1302|0.673"	"4548|572.13809|2.13"	"4552|542.05792|1.289"	"4553|524.27235|7.611"	"4558|374.12112|0.752"	"4560|441.02192|1.355"	"4561|300.12055|1.028"	"4563|546.2569|7.332"	"457|762.5066|9.659"	"4580|250.12849|0.705"	"4583|348.96104|0.458"	"4584|661.41649|7.686"	"4585|661.41649|7.687"	"4586|312.2323|6.3"	"4588|572.29839|7.107"	"4589|572.29822|7.109"	"459|368.42518|11.382"	"4591|792.56744|7.418"	"4592|384.27471|6.896"	"4593|385.27407|6.895"	"4594|758.3137|7.546"	"4598|386.13262|2.354"	"4599|361.27389|7.088"	"46|524.37076|8.007"	"460|276.144|1.188"	"4600|664.3457|7.244"	"4602|577.97711|1.779"	"4604|248.11284|0.661"	"4606|388.39406|11.124"	"461|907.53039|9.144"	"4616|214.98632|0.663"	"4619|542.32431|7.244"	"4622|550.11039|0.748"	"4623|253.02435|1.135"	"4624|648.32479|7.392"	"4633|323.12543|0.905"	"4634|348.06926|0.563"	"4637|361.13953|1.061"	"4638|360.14018|1.073"	"464|136.07563|1.058"	"4642|516.1129|1.715"	"4645|634.21883|0.619"	"4646|542.7919|7.38"	"465|136.07559|1.06"	"4655|220.0645|4.69"	"4661|166.07231|1.637"	"4667|371.22769|4.196"	"4669|298.09682|2.318"	"467|753.5622|10.563"	"4670|510.35553|7.624"	"4671|207.97222|0.452"	"4673|416.33724|8.267"	"4675|345.16654|3.805"	"4676|345.16628|3.809"	"4679|649.51912|10.002"	"4680|632.63386|11.361"	"4682|478.46204|9.941"	"4686|368.92969|0.617"	"4687|173.09205|0.612"	"469|796.58475|10.738"	"4690|391.13826|0.48"	"4696|259.11345|0.597"	"4698|361.17194|3.417"	"4699|849.21304|2.569"	"47|782.56887|10.49"	"470|267.09751|4.196"	"4701|733.00268|0.409"	"4702|358.165|4.233"	"4704|278.12343|0.602"	"4705|269.22636|11.222"	"4707|186.11244|0.709"	"471|520.33989|7.421"	"4710|146.16515|0.378"	"4716|265.11175|0.77"	"4717|511.39962|11.104"	"4718|231.09768|0.656"	"472|860.61565|8.613"	"4720|412.25182|7.229"	"4724|268.21854|11.229"	"4728|435.0714|0.483"	"4729|341.30508|7.519"	"4730|620.43685|7.782"	"4738|408.9602|0.449"	"4739|552.49021|11.363"	"4746|984.49189|13.156"	"475|526.31395|7.521"	"4751|251.10265|4.63"	"4753|259.07538|4.99"	"4758|424.93419|0.45"	"4759|208.09683|4.688"	"476|781.5936|12.952"	"4764|796.52523|12.866"	"4765|606.2958|7.422"	"4774|331.13056|7.126"	"4780|200.07677|0.378"	"4781|200.07677|0.379"	"4782|532.38457|7.827"	"4783|440.2586|7.515"	"4785|187.05353|0.735"	"4786|187.05354|0.736"	"4787|353.23239|5.543"	"4788|804.58966|10.676"	"4789|710.35924|8.008"	"479|233.05899|0.735"	"4790|446.25375|7.295"	"4791|445.25639|7.297"	"4793|364.2147|9.836"	"4800|112.0505|0.958"	"4807|550.48066|11.401"	"4810|332.2432|5.886"	"4811|712.48835|10.01"	"4816|708.08023|1.784"	"4817|556.30337|7.717"	"4818|306.1296|0.607"	"4819|428.28546|4.96"	"482|818.60568|7.974"	"4820|651.10588|1.21"	"4822|803.15282|0.597"	"4825|175.10769|0.569"	"4826|533.28511|7.323"	"4828|412.18289|1.536"	"483|701.55936|9.284"	"4831|482.10757|0.875"	"4833|553.23289|5.43"	"4836|548.29849|7.114"	"4843|985.03105|0.419"	"4848|699.51466|11.035"	"485|104.10694|0.476"	"4851|598.38691|7.936"	"4852|356.18582|3.628"	"4857|522.05571|1.122"	"4858|522.05564|1.121"	"4864|423.09012|0.543"	"4865|600.36047|7.072"	"4872|323.05492|1.178"	"4873|733.55646|12.455"	"4875|622.24272|7.331"	"4876|622.2428|7.341"	"4879|297.99042|0.622"	"488|454.29285|7.469"	"4880|297.99046|0.623"	"4882|155.0427|0.471"	"4883|155.04269|0.469"	"4886|821.08347|0.75"	"4887|591.07593|1.062"	"4888|209.09204|2.349"	"4890|287.21514|5.594"	"4891|381.0795|0.503"	"4894|799.03077|0.409"	"4895|797.04607|0.424"	"4903|521.19773|7.422"	"4904|276.14414|3.193"	"4907|223.94612|0.453"	"4910|927.25815|0.577"	"4919|389.10455|0.617"	"4920|487.36065|8.283"	"4923|301.11424|0.655"	"4926|404.97431|0.622"	"4928|650.10134|2.568"	"4931|226.96279|0.707"	"4939|296.98563|0.626"	"494|768.55142|8.519"	"4944|467.27687|7.265"	"4946|166.04978|1.174"	"4947|614.02051|1.011"	"4949|482.32421|7.233"	"4950|550.38697|8.041"	"4954|810.11497|0.482"	"4955|810.11418|0.483"	"4962|597.28255|7.542"	"4965|462.19446|0.557"	"4966|682.3277|7.546"	"497|269.08804|2.57"	"4970|238.09345|1.701"	"4971|401.13044|2.57"	"4975|995.64751|9.882"	"4976|573.12554|1.294"	"4977|558.2958|7.339"	"4981|578.27654|7.538"	"4982|576.28055|7.537"	"4983|266.17502|4.293"	"4988|298.09685|2.678"	"499|148.0604|1.302"	"4993|477.13261|0.856"	"4997|550.29059|7.567"	"50|904.59039|9.513"	"500|256.26349|8.597"	"5000|271.18799|6.168"	"5001|271.188|6.165"	"5002|951.67926|12.999"	"5003|397.11128|2.129"	"5004|397.1113|2.13"	"5005|600.94444|0.408"	"5007|248.14912|1.193"	"5008|370.36815|10.812"	"5012|373.22007|5.85"	"5017|341.31636|8.217"	"5019|516.23975|7.286"	"5021|600.25866|7.6"	"5023|686.01795|0.472"	"5024|901.66736|11.713"	"5025|386.01708|1.133"	"5026|386.01708|1.134"	"5029|931.65038|8.047"	"503|233.05904|0.791"	"5030|975.64015|7.607"	"5044|504.30868|7.637"	"5053|907.57769|7.47"	"5058|327.14144|6.551"	"5059|486.99406|0.403"	"5062|459.18664|3.785"	"5066|429.17306|5.366"	"5068|508.37629|8.319"	"5072|327.00815|7.104"	"5075|113.02329|0.645"	"5076|113.02328|0.658"	"5078|342.84767|0.449"	"5082|558.35532|8"	"5083|523.35887|7.86"	"5084|359.23641|5.917"	"5085|224.23725|7.517"	"5092|650.99978|0.407"	"51|348.07026|1.036"	"510|767.56217|8.565"	"5107|381.08982|1.21"	"5109|303.05617|0.376"	"511|766.55865|8.486"	"5116|654.24553|0.525"	"5117|652.22944|0.529"	"5119|540.42612|10.032"	"5120|514.06499|0.812"	"5121|502.57286|1.308"	"5124|463.08526|1.29"	"5126|329.14258|0.906"	"5127|615.57976|11.088"	"5129|243.21067|10.3"	"5131|345.10585|0.576"	"5132|345.10578|0.573"	"5136|847.51147|12.913"	"5145|376.17167|3.043"	"5147|575.08091|1.043"	"5148|992.74504|9.195"	"5151|582.98578|0.447"	"5152|920.00537|0.422"	"5156|786.34503|8.006"	"5158|384.25958|4.879"	"5164|656.40049|7.15"	"5166|170.0326|0.522"	"5167|966.92477|0.424"	"5168|590.22915|0.625"	"5169|228.23216|5.549"	"5172|894.60038|9.844"	"5174|327.90056|0.458"	"5175|203.13899|0.726"	"5176|440.33725|8.118"	"518|119.01889|0.383"	"5182|350.11953|0.596"	"5183|441.01288|1.367"	"5185|121.06475|1.057"	"5187|429.25253|8.596"	"5188|467.08017|2.131"	"5191|492.30867|6.962"	"5193|570.25664|7.423"	"5197|611.25018|6.98"	"5199|472.31165|5.041"	"5208|624.39525|7.203"	"5210|344.98953|0.615"	"5213|578.155|2.13"	"5214|194.04816|0.621"	"5225|198.876|0.45"	"5230|468.44119|10.709"	"5233|473.94498|0.468"	"5235|487.02725|0.814"	"5236|865.52887|13.115"	"5237|562.2452|7.177"	"5238|614.24652|7.017"	"524|772.5273|9.853"	"5247|560.31131|7.687"	"5249|232.08288|1.785"	"5251|184.04544|0.381"	"5254|610.11043|1.281"	"5257|385.02914|2.567"	"5258|385.02914|2.573"	"5262|451.16463|6.396"	"5263|287.06726|0.651"	"5265|599.18651|0.677"	"5266|815.00563|0.409"	"5268|376.17165|2.736"	"5272|307.14016|0.918"	"5274|516.33775|5.109"	"5275|277.10303|2.712"	"5276|173.02946|0.701"	"5277|173.02949|0.698"	"528|732.55379|13.191"	"5283|532.33928|7.928"	"5287|180.12932|3.605"	"529|464.31346|7.735"	"5293|189.12337|0.666"	"5294|785.44015|4.483"	"5300|296.11289|1.499"	"5302|971.64798|9.958"	"5304|266.06916|0.728"	"5307|245.04449|0.729"	"5309|784.06617|1.785"	"531|834.59197|10.405"	"5310|784.06624|1.783"	"5320|169.0356|0.952"	"5321|372.21705|5.748"	"5322|482.28784|7.685"	"5327|447.0697|1.134"	"5330|617.51144|11.035"	"5337|540.30434|7.546"	"5338|528.34358|7.778"	"5339|530.35806|7.795"	"5340|529.34647|7.791"	"5342|338.03697|0.466"	"5343|259.16524|1.81"	"535|834.5277|9.793"	"5354|102.05493|0.68"	"5356|150.0774|1.087"	"5357|124.03915|1.468"	"5360|288.96328|0.621"	"5368|834.61698|11.124"	"5372|320.25598|7.396"	"5374|325.01052|0.385"	"538|836.5431|10.232"	"5383|582.21267|7.365"	"5390|584.00827|1.785"	"5391|584.00817|1.789"	"5393|723.47343|11.323"	"5394|412.13862|0.754"	"5396|478.10479|2.709"	"5398|280.02667|2.131"	"5399|367.28449|7.822"	"54|784.58485|13.032"	"5400|853.10986|0.48"	"5404|137.05873|0.908"	"5405|137.05874|0.909"	"5406|137.05873|0.908"	"5407|195.00289|0.477"	"541|790.53546|10.476"	"5411|456.40494|10.827"	"5412|361.95648|0.412"	"5415|628.60261|10.936"	"5418|399.24483|7.199"	"5419|594.97988|1.787"	"542|745.55725|10.423"	"5420|925.66373|12.874"	"5421|174.18523|5.425"	"5424|623.31892|7.059"	"5426|901.12907|0.592"	"5427|878.48891|13.134"	"5430|348.21048|5.465"	"5432|279.04761|0.503"	"5434|431.09492|7.093"	"5438|150.05494|0.836"	"5439|150.05493|0.838"	"5444|318.0861|0.882"	"5448|576.05998|0.481"	"545|796.58483|13.059"	"5455|470.18495|0.904"	"5456|470.18497|0.903"	"5459|225.1961|6.475"	"5461|285.29005|7.253"	"5462|161.13238|10.305"	"5463|335.05914|1.134"	"5465|580.34158|7.538"	"5466|297.10815|2.449"	"5468|364.09886|0.613"	"5469|623.29779|7.628"	"5471|386.13092|1.529"	"5476|319.2843|7.224"	"5477|603.08128|0.478"	"5479|324.08438|0.629"	"548|864.55322|9.868"	"5480|324.08437|0.627"	"5485|451.11954|2.664"	"5488|375.04107|0.664"	"549|309.12927|0.495"	"5491|240.99952|0.711"	"5492|176.0376|0.624"	"5493|485.28765|7.263"	"5498|102.04638|2.129"	"5499|503.95999|0.664"	"5501|346.03565|0.6"	"5502|143.03009|0.379"	"5503|658.61083|11.247"	"5504|110.97529|0.72"	"5505|465.7357|3.799"	"5507|452.13342|0.711"	"5510|362.15595|1.907"	"5516|162.07606|0.519"	"5517|619.05761|1.281"	"5518|500.27762|7.195"	"5519|290.13454|0.592"	"552|438.29794|7.607"	"5521|135.03011|1.024"	"5522|916.65003|11.21"	"5523|917.6621|11.212"	"5526|385.27394|7.418"	"553|132.10187|0.893"	"5530|822.54084|13.184"	"5531|334.13992|3.885"	"5534|574.3139|7.411"	"5535|582.29548|7.415"	"5537|664.46304|7.761"	"5544|246.09065|0.65"	"5546|579.09755|0.414"	"5547|405.16168|0.71"	"5548|290.08708|0.634"	"5550|684.62632|11.21"	"5553|702.3264|7.623"	"5554|542.29021|7.395"	"5555|244.09277|0.65"	"5556|244.09269|0.651"	"5557|248.05869|0.494"	"5558|247.05778|0.497"	"5564|172.97571|0.66"	"5567|380.03318|2.13"	"5569|119.08395|7.296"	"557|217.12945|0.714"	"5572|380.0168|0.704"	"5575|754.61894|10.196"	"5577|193.03585|0.614"	"558|217.12946|0.715"	"5580|536.37116|7.898"	"5585|665.12848|1.257"	"5589|795.28741|0.661"	"5592|900.57014|13.149"	"5594|660.48929|7.453"	"5595|596.37114|7.779"	"5598|469.07064|0.648"	"56|731.60588|10.209"	"560|570.28261|7.014"	"5605|738.54061|12.87"	"561|856.58236|13.145"	"5611|708.34355|7.691"	"5612|197.05326|0.635"	"5613|197.05327|0.636"	"5619|596.36419|6.65"	"5623|672.32486|7.478"	"5628|771.16246|1.288"	"5629|450.12775|0.601"	"5630|709.20654|0.524"	"5631|313.27379|6.981"	"5633|531.27302|7.213"	"5634|219.52021|1.023"	"5636|309.13094|6.684"	"5638|387.16269|6.914"	"5645|363.31066|7.249"	"5646|313.89996|0.421"	"5647|312.90215|0.417"	"5649|398.11118|0.906"	"5650|398.11111|0.907"	"5653|707.09721|0.528"	"5654|378.93115|0.404"	"5656|261.10973|6.191"	"5657|646.2428|7.423"	"5658|646.24288|7.423"	"5659|784.3296|7.622"	"5660|748.54132|7.428"	"5663|411.03243|0.816"	"5675|279.95633|0.714"	"5678|599.14375|2.568"	"5682|247.12884|2.267"	"5684|184.97572|0.664"	"5685|378.1509|0.711"	"5687|395.11198|0.666"	"5692|382.15459|6.047"	"5694|268.02559|0.904"	"5704|387.14004|1.769"	"5705|704.5155|7.44"	"571|778.53789|9.881"	"5712|556.30333|7.816"	"5714|425.37397|7.777"	"5716|492.30866|7.048"	"5717|491.30901|7.072"	"5721|705.34864|4.847"	"5722|311.92657|0.459"	"5723|734.06388|1.055"	"5725|441.15518|1.353"	"5727|360.27462|6.747"	"573|330.07304|0.746"	"5740|562.32582|8.333"	"5741|727.54594|11.195"	"5742|600.40235|8.151"	"5746|134.05999|1.176"	"5747|616.46289|7.467"	"5748|278.95157|0.59"	"5749|550.55606|10.83"	"5766|146.06003|2.338"	"5767|293.01935|1.121"	"5770|530.52971|10.68"	"5772|190.07097|1.049"	"5775|262.09213|0.51"	"5776|262.09209|0.54"	"5777|568.02206|1.783"	"5778|187.95785|0.463"	"5779|329.31632|8.07"	"5780|669.36198|7.545"	"5783|387.28959|7.464"	"5784|313.27378|6.899"	"5787|260.14629|3.828"	"5792|420.0451|1.232"	"5795|570.27806|7.512"	"5798|645.30361|6.897"	"58|785.58817|8.505"	"580|322.07693|1.289"	"5802|534.28565|7.54"	"5804|468.38949|7.279"	"5806|175.04512|0.381"	"5809|444.01497|0.786"	"5810|594.04911|1.783"	"5813|752.28156|0.633"	"5824|612.37405|7.159"	"5827|462.34273|7.483"	"5829|492.24004|7.47"	"583|544.33745|7.69"	"5831|842.56636|12.864"	"5832|841.55307|12.869"	"5833|336.22091|7.466"	"5835|348.14032|0.677"	"5836|348.14023|0.675"	"5838|424.36345|7.266"	"5839|244.12907|0.743"	"584|580.01521|1.786"	"5841|201.05454|0.73"	"5842|345.01714|0.383"	"5843|485.33349|7.116"	"5846|449.07384|0.599"	"5849|524.29946|7.543"	"5850|523.29907|7.546"	"5859|560.36388|5.172"	"5863|482.42063|10.856"	"5869|401.1021|1.066"	"587|780.58997|10.896"	"5872|195.05574|0.627"	"5873|301.05225|0.694"	"5874|650.12564|1.307"	"5876|585.28241|6.918"	"5877|397.03583|0.665"	"5878|397.03576|0.664"	"5887|596.3559|8.052"	"5888|935.97907|0.424"	"589|361.27388|6.859"	"5892|397.16539|2.319"	"5895|476.20198|0.907"	"5896|476.20199|0.911"	"590|577.51909|8.47"	"5901|582.34026|8.043"	"5904|476.27735|7.183"	"5905|597.07336|0.481"	"5909|699.00731|0.41"	"591|136.06175|0.978"	"5913|979.57764|7.378"	"5916|316.02511|0.602"	"5919|508.09081|0.916"	"5922|464.08115|1.301"	"5933|572.43673|7.483"	"5935|595.23437|7.144"	"5939|234.1336|0.659"	"594|123.05524|1.786"	"5940|294.20638|4.756"	"5942|221.00344|0.665"	"5945|696.62647|11.145"	"5949|329.01938|0.731"	"595|123.05527|1.781"	"5956|184.06046|0.761"	"5957|666.97424|0.408"	"5959|410.94026|0.657"	"596|250.17775|6.514"	"5960|502.26057|7.736"	"5964|312.11111|1.212"	"5966|302.21484|7.423"	"5967|626.45677|10.963"	"5968|425.04465|0.549"	"5969|696.05766|1.268"	"5974|216.01955|0.66"	"5975|217.01933|0.624"	"5976|270.08498|2.563"	"5978|314.12348|1.498"	"598|664.11621|1.786"	"5989|409.08469|1.218"	"5990|595.07206|0.415"	"5999|504.96769|0.664"	"6002|338.1|1.029"	"6003|617.00426|0.409"	"6005|301.05226|0.952"	"6007|909.67962|10.486"	"6009|750.40682|11.15"	"6010|794.53297|9.315"	"6014|583.26681|7.909"	"6019|697.39302|8.01"	"6021|748.97687|0.409"	"6026|618.13724|0.485"	"6027|344.1341|1.902"	"6035|343.02118|0.386"	"6037|708.48914|7.741"	"6040|307.05173|1.288"	"6043|389.13385|0.517"	"6048|243.96648|0.707"	"6050|117.05617|3.831"	"6052|203.03396|0.728"	"6055|435.13572|0.72"	"6057|153.05367|2.991"	"6058|317.11582|0.901"	"606|590.32172|7.422"	"6060|543.13244|0.542"	"6062|158.08116|0.714"	"6063|158.08115|0.693"	"6069|350.10176|2.772"	"6071|821.52987|13.183"	"6072|510.29323|8.047"	"6075|708.34332|7.623"	"6076|876.66129|8.825"	"6078|611.04557|0.417"	"6079|239.10267|1.694"	"608|776.52169|9.864"	"6080|239.10261|1.695"	"6081|673.34019|4.709"	"6083|254.06921|0.726"	"6084|409.00824|1.137"	"6087|793.49656|13.155"	"6094|414.08863|0.526"	"6099|406.02897|0.757"	"6105|262.10335|0.6"	"6106|707.40046|7.475"	"6107|707.40054|7.475"	"6110|333.14058|0.623"	"6111|192.15932|1.202"	"6112|871.61451|13.11"	"6115|415.0916|0.411"	"6116|814.28214|0.593"	"612|294.15467|1.207"	"6125|404.01498|0.816"	"6126|246.1448|0.646"	"6129|932.7062|12.896"	"6130|361.17194|1.515"	"6133|303.16635|1.361"	"6137|881.0336|0.409"	"6138|878.98707|0.412"	"614|502.29295|7.396"	"6140|897.00845|0.41"	"6144|263.00877|1.289"	"6146|566.25553|7.463"	"6147|600.40249|8.098"	"6148|380.33721|7.248"	"615|754.53557|12.881"	"6153|276.03998|0.665"	"6159|421.31752|7.201"	"6161|530.12833|1.064"	"6164|580.21248|7.364"	"6165|601.13924|2.575"	"6169|446.15192|3.272"	"6170|901.66704|11.278"	"6171|311.12624|6.912"	"6173|351.17631|0.663"	"6174|351.17615|0.664"	"6175|201.12337|2.845"	"6177|342.08846|0.38"	"6178|342.08856|0.38"	"6183|954.29588|0.644"	"6185|449.02427|0.397"	"6188|508.33979|7.94"	"6189|505.18906|0.658"	"619|331.205|5.367"	"6191|485.16129|7.125"	"6196|425.14923|7.125"	"620|331.20498|5.36"	"6201|117.05728|2.13"	"6204|198.02844|0.664"	"6206|603.29935|7.538"	"6210|451.32019|6.956"	"6213|240.09954|7.523"	"6214|267.96284|0.461"	"6215|261.18085|3.174"	"6219|229.14102|4.994"	"622|925.5111|9.433"	"6220|228.13833|4.986"	"6223|143.01891|0.721"	"6225|994.57259|13.15"	"623|104.10695|0.56"	"6230|590.58715|11.032"	"6233|151.07534|2.9"	"6236|704.06799|1.782"	"6238|115.05017|0.731"	"624|179.04|0.382"	"6241|180.17464|6.026"	"6242|180.17464|6.027"	"6251|238.01183|0.662"	"6257|569.34244|7.735"	"6263|346.136|6.909"	"6268|296.00902|1.466"	"6269|246.0285|0.76"	"627|163.02688|0.383"	"6277|648.32473|7.452"	"628|724.5254|10.715"	"6281|606.35218|8.3"	"6284|158.04478|0.662"	"629|724.52559|10.544"	"6290|444.33219|7.874"	"6295|388.13522|0.73"	"6300|305.05564|0.906"	"6301|186.07604|0.721"	"6304|507.26935|7.237"	"6305|920.68734|8.796"	"6310|714.98205|0.412"	"6311|354.96552|0.665"	"6313|376.19027|4.691"	"6317|290.00957|0.481"	"6319|187.01813|0.665"	"6321|550.47463|11.219"	"6322|606.29572|7.475"	"6323|269.22637|6.859"	"6329|417.37294|10.719"	"6330|218.12658|0.713"	"6331|777.12999|0.886"	"6336|528.41063|7.499"	"6338|220.08156|1.333"	"6341|682.09615|1.262"	"6343|830.98009|0.41"	"6344|295.15163|7.468"	"6345|294.14882|7.458"	"6346|609.27213|7.545"	"6347|519.19651|7.296"	"6352|728.08689|1.783"	"6356|244.99726|0.731"	"6359|117.00203|0.675"	"6360|309.13083|6.905"	"6362|403.35715|10.311"	"6367|410.143|0.521"	"6369|620.18388|0.55"	"6370|375.31071|8.871"	"6378|350.10176|2.391"	"6384|251.06954|0.651"	"6388|374.19635|4.739"	"6390|269.16083|0.776"	"6395|590.08931|1.149"	"6396|508.27748|7.736"	"6398|434.31126|6.876"	"641|310.31044|9.185"	"6410|566.27653|7.08"	"6419|424.19099|7.142"	"642|310.31049|9.188"	"6420|454.18214|2.24"	"6427|153.01263|0.678"	"643|424.34243|9.11"	"6431|387.28962|7.566"	"6432|470.01936|0.4"	"6433|143.08148|0.549"	"6438|362.15593|3.079"	"6439|764.04137|1.787"	"6440|661.10097|0.415"	"6441|472.19696|1.135"	"6442|245.11319|0.608"	"6443|244.1114|0.61"	"6445|327.00353|1.135"	"6448|372.28994|8.218"	"645|763.5089|9.9"	"6451|685.08988|1.286"	"6457|241.03114|1.137"	"6459|568.34802|7.169"	"6462|433.00541|0.618"	"6465|165.09097|10.723"	"6467|610.27966|7.544"	"6470|277.97198|0.625"	"6478|678.26016|7.909"	"648|714.50682|9.761"	"6482|410.16718|2.788"	"6487|369.35186|6.956"	"6490|397.16541|2.679"	"6492|532.18729|0.575"	"6493|321.20189|1.156"	"6494|353.03923|0.623"	"650|266.12337|0.488"	"6509|333.98326|0.38"	"651|175.11892|0.466"	"6510|258.17006|4.488"	"6518|188.07397|0.93"	"652|175.1189|0.465"	"6523|251.99269|0.724"	"6525|596.99134|1.79"	"6526|597.9882|1.789"	"6537|990.28007|0.6"	"6538|484.38448|7.515"	"654|211.06889|0.733"	"6542|305.91868|0.46"	"6544|335.01156|0.448"	"655|211.06883|0.74"	"6556|902.66039|12.893"	"6557|427.0773|2.554"	"6558|425.06176|2.573"	"6562|369.14058|0.752"	"6564|636.62887|11.243"	"6567|318.98046|0.664"	"6568|345.18277|5.263"	"6570|623.26196|0.524"	"6573|244.97336|0.708"	"6578|281.0445|1.464"	"658|991.67149|7.545"	"6582|247.16522|0.619"	"6586|370.17227|0.585"	"6587|383.11625|0.461"	"6588|188.12813|0.693"	"6590|363.97251|0.66"	"6593|880.61966|7.396"	"6600|251.00011|7.105"	"6601|701.07387|0.479"	"6618|578.58718|11.037"	"6620|785.31507|0.524"	"6623|828.58746|12.864"	"6629|641.54083|1.779"	"6630|441.10756|0.662"	"6633|642.36135|7.504"	"6638|404.99009|0.402"	"6640|137.05965|0.957"	"6641|137.05964|0.954"	"6648|328.06291|2.997"	"665|152.05664|2.992"	"6658|656.43421|6.776"	"666|152.05664|2.995"	"6660|250.09333|0.55"	"6663|229.95083|0.664"	"6665|592.361|8.348"	"6668|586.03255|1.785"	"6669|457.11714|6.269"	"667|280.26349|8.483"	"6670|409.98905|0.664"	"6673|616.34546|7.313"	"6674|307.16084|0.903"	"6676|832.63513|8.852"	"6682|584.22961|6.978"	"6685|494.36079|8.485"	"6686|295.05943|0.712"	"6687|473.11967|0.668"	"6688|320.14521|0.702"	"669|797.58818|12.906"	"6692|268.15428|0.774"	"6693|234.05884|0.737"	"6695|604.39046|5.228"	"6698|674.08886|1.129"	"67|758.56901|10.771"	"6701|743.1039|0.418"	"6703|686.11846|1.256"	"6705|469.01856|0.385"	"6706|606.37659|7.95"	"6708|562.15482|0.576"	"6709|395.96741|0.619"	"671|546.27701|4.194"	"6713|290.01823|0.624"	"6714|291.01971|0.624"	"6715|290.01841|0.636"	"6716|421.00687|1.214"	"6719|296.00529|0.797"	"6725|658.33512|7.309"	"6727|629.31524|7.671"	"6728|690.08228|1.783"	"673|858.52515|13.137"	"6735|614.40511|9.937"	"6739|244.09278|0.69"	"674|530.32406|7.665"	"6740|392.12296|1.206"	"6741|255.09509|0.965"	"675|767.55403|12.871"	"6750|510.35553|8.342"	"6754|530.12132|0.497"	"6755|530.12151|0.496"	"6756|311.12378|1.461"	"6758|448.16759|0.673"	"6759|448.16739|0.69"	"6760|390.16221|0.574"	"6766|242.11353|0.709"	"6767|730.95592|0.411"	"6774|502.96926|0.403"	"6778|295.06355|0.894"	"6780|358.25894|6.406"	"6783|554.51425|9.803"	"6787|641.15421|2.571"	"6791|498.2568|7.469"	"6793|565.3646|8.817"	"6794|565.36478|8.816"	"6796|236.07781|2.357"	"6797|737.2168|2.129"	"6799|922.59084|13.143"	"68|759.57246|7.905"	"680|262.12849|0.66"	"6801|781.01008|0.412"	"6805|410.04534|1.039"	"6806|253.10699|6.269"	"6809|375.22401|1.393"	"6810|791.27952|1.237"	"6815|394.12799|2.407"	"682|754.53576|13.119"	"6820|361.27402|7.394"	"6821|608.18571|0.553"	"6824|776.57293|7.935"	"6825|321.96181|0.624"	"6826|322.96969|0.624"	"6827|359.15625|0.658"	"6829|637.15645|0.785"	"6832|677.22292|6.86"	"6836|412.37883|9.154"	"6837|127.03241|0.649"	"684|372.31103|8.562"	"6843|444.95595|0.408"	"6852|728.24549|7.364"	"6855|426.09103|0.711"	"6856|529.32328|7.041"	"6862|355.97344|0.664"	"6863|270.07167|2.131"	"6866|338.15584|0.509"	"6872|413.26879|7.614"	"6873|470.14385|0.609"	"688|162.03033|0.383"	"6894|295.05945|0.666"	"6895|167.0926|2.128"	"6896|168.09289|2.13"	"6900|492.34504|8.136"	"6902|157.01072|0.622"	"6903|137.04568|0.909"	"6912|423.99883|0.581"	"6913|388.1394|0.878"	"6915|288.99236|0.465"	"6921|571.13687|1.294"	"6923|777.20598|0.545"	"6927|739.1834|0.885"	"6928|532.34013|7.968"	"693|812.52235|9.712"	"6930|649.52812|8.861"	"6932|799.41938|8.858"	"6934|384.18788|1.235"	"6935|645.54286|11.196"	"6938|299.09145|0.884"	"6944|260.12405|0.599"	"6947|933.63017|7.602"	"6951|835.6206|11.122"	"6955|924.64595|7.387"	"6956|361.17197|0.662"	"6963|499.11073|1.035"	"6964|606.37684|8.402"	"6966|831.18367|1.293"	"6967|267.12268|6.864"	"6968|367.16142|3.268"	"6969|927.6193|7.736"	"6970|437.19365|7.109"	"6971|364.05618|0.661"	"6977|387.19347|8.367"	"6978|386.19667|8.365"	"6982|368.31375|8.181"	"6986|344.06589|0.669"	"7|835.60344|8.528"	"70|857.58536|8.353"	"7005|219.09754|0.651"	"7007|536.24346|7.91"	"701|254.24783|7.523"	"7012|676.65984|11.329"	"7016|459.21858|7.736"	"7018|752.5154|7.724"	"7019|419.08788|0.475"	"7022|291.15668|5.807"	"7023|198.18523|6.025"	"7024|198.18525|6.028"	"7033|552.57166|11.014"	"7034|233.02677|0.662"	"7039|203.08148|1.296"	"7044|592.23467|7.613"	"7046|906.25839|11.588"	"7048|535.00142|0.407"	"7050|421.2233|7.222"	"7051|511.17044|0.626"	"7052|436.97605|0.661"	"7053|368.04128|0.685"	"706|770.50917|10.07"	"7060|184.08783|1.059"	"7066|129.1022|0.557"	"7067|129.10225|0.559"	"7073|251.08525|0.409"	"7075|748.16468|1.058"	"7076|415.33539|9.161"	"7078|301.15062|0.672"	"7079|301.1507|0.675"	"708|601.33481|7.368"	"7080|805.24902|2.566"	"7081|526.48306|9.438"	"7083|334.09312|0.857"	"7086|319.1164|0.894"	"7088|250.96962|0.626"	"709|690.50689|9.956"	"7091|798.29827|0.572"	"7092|357.06068|2.671"	"7094|120.06548|0.634"	"7098|282.0271|2.124"	"71|857.58526|8.657"	"7109|671.47032|7.249"	"7115|917.24954|1.287"	"712|739.51016|9.786"	"7123|403.19377|1.472"	"7127|300.60166|4.192"	"713|130.04983|0.734"	"7130|422.21171|6.97"	"7133|627.23543|7.364"	"714|130.04984|0.736"	"7147|257.0506|0.378"	"7148|430.01554|0.482"	"7151|216.19578|5.706"	"7153|221.01565|0.382"	"7154|834.50608|9.524"	"7157|408.12668|0.569"	"7158|808.50236|8.446"	"716|387.19327|7.125"	"7163|543.33639|7.481"	"7164|385.08473|2.129"	"7166|226.96277|1.046"	"7167|426.26189|7.014"	"7173|516.23945|7.359"	"7174|553.11678|1.29"	"7175|552.12281|1.29"	"7176|182.08113|2.134"	"7183|748.3106|7.42"	"7185|524.32188|7.179"	"719|786.50425|9.931"	"7191|386.12612|2.327"	"7192|134.02684|0.549"	"7193|369.15216|5.369"	"7194|384.92538|0.422"	"7197|606.4669|11.41"	"7204|705.60019|11.144"	"7209|430.08809|2.571"	"7210|985.66059|7.725"	"7211|751.41936|8.887"	"7213|345.9619|0.665"	"7216|392.25463|7.805"	"7217|817.23969|6.859"	"722|866.56894|10.023"	"7225|299.30568|7.953"	"7228|195.06512|2.006"	"7229|608.29122|7.907"	"723|367.05631|2.563"	"7231|662.64456|11.21"	"7232|914.15358|1.052"	"7234|236.08729|0.9"	"7236|556.33986|7.803"	"7239|138.04116|1.137"	"724|136.06177|1.036"	"7242|326.09591|0.919"	"7251|254.2115|6.647"	"7252|254.21146|6.645"	"7257|905.16601|0.493"	"7267|551.07309|0.664"	"7276|474.27321|8.403"	"7277|546.20298|0.561"	"7279|259.03828|0.711"	"7283|473.26436|7.268"	"7285|688.16116|9.99"	"7286|846.95383|0.411"	"7287|261.01856|0.662"	"729|544.33789|7.583"	"7291|771.08659|0.993"	"7292|847.15334|0.491"	"73|132.07662|0.521"	"7301|804.06817|1.78"	"7304|336.14018|0.596"	"7316|918.18139|2.566"	"7318|203.98247|0.71"	"732|838.53765|9.853"	"7324|558.21263|7.331"	"7326|368.1698|0.711"	"7329|476.1915|0.862"	"7332|695.37712|7.615"	"7338|233.1536|5.795"	"7339|318.17724|0.672"	"7347|308.17038|1.899"	"7354|534.22787|7.612"	"7361|448.20379|1.921"	"7363|858.16061|2.568"	"7365|724.31128|7.393"	"7366|361.20835|0.649"	"7369|168.06548|0.927"	"7370|770.23794|0.598"	"7371|317.00669|1.289"	"7376|582.17603|1.066"	"7377|426.30649|6.211"	"7379|335.27926|7.576"	"7381|272.13531|0.631"	"7383|312.03844|0.699"	"7384|312.03834|0.699"	"7385|613.06015|1.791"	"7394|573.30355|6.899"	"7399|337.10472|7.656"	"7401|674.64419|11.147"	"7402|153.06584|1.727"	"7405|683.40027|7.458"	"7409|513.17543|0.52"	"7412|823.25633|6.863"	"7413|586.3509|7.688"	"7417|644.24512|0.522"	"7421|490.22568|1.405"	"7422|979.01239|0.409"	"7425|684.27305|5.768"	"7426|248.00741|0.409"	"7428|153.06586|2.295"	"7437|963.03653|0.41"	"7439|498.21|6.267"	"7440|328.16158|2.566"	"7444|184.058|0.884"	"7445|614.36626|7.828"	"7446|525.03993|0.657"	"745|910.55412|9.781"	"7458|413.15143|8.858"	"7459|848.16196|1.293"	"7462|144.06552|1.355"	"7472|335.13506|0.538"	"7477|453.16761|7.072"	"7484|324.97003|0.624"	"7486|297.10811|1.737"	"7487|281.0996|5.949"	"749|788.51974|10.112"	"7495|765.21564|2.127"	"7496|765.21544|2.131"	"7498|174.11244|1.068"	"750|542.06846|1.786"	"7504|684.25614|0.525"	"7509|239.00668|1.124"	"7518|580.29219|7.83"	"752|186.03415|13.573"	"753|812.51961|9.995"	"7531|919.67779|11.125"	"7532|596.59779|10.991"	"7533|566.27655|6.996"	"7537|660.43323|7.963"	"7541|250.08558|0.618"	"7543|653.10976|2.572"	"7547|916.49654|7.318"	"755|631.1703|1.294"	"7552|545.15826|0.525"	"7559|968.67213|7.375"	"7560|184.06043|2.612"	"7562|594.58194|11.035"	"7563|327.92772|0.663"	"7564|619.30444|0.572"	"757|818.56673|10.798"	"7571|327.05004|1.943"	"7572|325.05636|1.938"	"7574|441.17003|8.888"	"7578|522.25681|7.291"	"7580|300.14822|6.026"	"7581|638.2961|7.624"	"7582|583.25511|7.153"	"7584|580.97564|1.787"	"7586|160.03919|1.177"	"7592|279.03928|6.228"	"7597|397.295|8.135"	"76|733.55684|10.651"	"760|470.14387|0.933"	"7603|548.93199|0.426"	"7608|132.10179|0.595"	"761|862.55405|10.976"	"7612|214.99525|0.667"	"7614|309.00168|0.637"	"7618|228.14364|4.044"	"7619|309.13074|1.122"	"7622|187.10772|0.571"	"763|113.0345|1.289"	"7631|267.21073|11.218"	"7638|759.46066|6.737"	"7639|549.15575|2.128"	"7641|219.1339|0.606"	"7642|854.40287|5.524"	"7645|408.03381|0.523"	"7652|334.06585|1.781"	"7653|421.24472|8.048"	"7654|147.06513|6.265"	"7658|334.16092|2.073"	"7660|459.28167|5.121"	"7665|813.29797|0.597"	"7669|368.97825|1.051"	"767|248.14923|1.481"	"7671|220.0638|0.679"	"7682|360.18794|2.366"	"7683|773.49318|7.201"	"7688|133.07222|0.522"	"7690|746.56317|8.112"	"7692|110.03485|2.992"	"7694|805.43633|8.859"	"7698|296.12401|2.109"	"77|784.5844|13.188"	"7700|214.07107|0.659"	"7703|396.33214|7.55"	"7705|997.55609|7.611"	"771|608.44623|11.25"	"7710|348.17652|1.718"	"7714|645.54506|11.018"	"7717|609.23305|7.078"	"7720|584.08895|0.599"	"7724|251.09142|6.246"	"7736|364.11721|1.217"	"7739|339.04005|2.128"	"7750|329.10438|0.401"	"7757|501.25252|8.456"	"7759|361.02207|2.13"	"7761|675.43345|8.889"	"7763|160.06042|0.55"	"7766|859.16645|2.571"	"7772|657.23485|7.372"	"7776|589.17252|2.991"	"7779|795.36086|7.127"	"7780|354.20676|13.457"	"7781|349.00097|0.4"	"7787|536.43752|11.253"	"7788|211.01379|1.135"	"779|882.60037|10.279"	"7790|267.08622|6.272"	"7795|583.25507|7.229"	"7797|240.05435|2.137"	"78|627.53458|9.446"	"780|144.08075|3.825"	"7803|534.42215|11.253"	"7805|424.97643|7.103"	"7814|915.49088|6.75"	"7817|318.30027|8.294"	"7822|247.11835|8.142"	"7824|743.22149|0.524"	"7826|423.07596|2.358"	"7828|208.16965|6.031"	"7829|902.39434|10.048"	"7831|247.12885|0.692"	"7836|978.33181|0.679"	"7840|171.01393|0.864"	"7842|322.02686|0.678"	"7844|364.1352|0.697"	"7853|329.15724|0.675"	"7870|242.11356|0.611"	"7871|488.98604|0.667"	"7875|881.42192|8.856"	"7876|444.09789|2.131"	"7877|939.25816|0.577"	"7879|335.06396|0.692"	"788|304.06638|1.297"	"7880|566.02649|1.792"	"7882|178.00223|0.658"	"7883|781.04267|1.021"	"789|248.14922|1.743"	"7892|187.91669|0.616"	"79|592.45089|11.347"	"7903|581.25113|7.611"	"7909|547.17348|8.855"	"791|152.04726|1.309"	"7912|283.12882|1.08"	"7914|523.17341|8.89"	"7916|354.12972|3.04"	"7922|441.18312|0.526"	"7928|575.14658|2.131"	"7934|247.10772|2.289"	"7935|247.10764|2.296"	"7936|833.42303|8.887"	"7939|312.95497|0.623"	"794|692.55882|8.539"	"7940|164.03727|0.469"	"7943|358.15911|8.89"	"7944|178.05392|2.132"	"7945|131.96137|0.708"	"7946|487.38729|8.129"	"7954|354.99429|0.626"	"796|208.06027|1.175"	"7961|465.24931|7.241"	"7962|322.05489|2.988"	"7965|939.64406|11.21"	"7972|429.14463|2.141"	"7976|323.20603|6.275"	"798|284.2948|9.095"	"7983|562.04453|1.788"	"7987|912.70675|11.212"	"799|248.11285|0.487"	"7993|457.16782|0.589"	"7996|749.14393|0.557"	"8000|464.07016|2.995"	"8007|531.18563|0.635"	"8010|509.03266|0.387"	"802|265.08525|0.657"	"8022|342.99737|0.662"	"803|265.08527|0.656"	"8031|264.66851|5.057"	"8035|355.22448|7.797"	"8036|793.5582|7.937"	"8038|326.01216|0.662"	"8047|606.61852|11.237"	"8048|606.6179|11.241"	"8050|387.18037|6.925"	"8054|675.22805|0.52"	"8067|389.02521|1.138"	"807|282.2791|8.27"	"8075|250.07437|2.359"	"8082|174.99214|7.105"	"8084|324.02338|0.645"	"8087|410.26689|7.172"	"8090|527.02182|1.25"	"8091|405.16174|1.572"	"8095|702.06964|1.272"	"8098|405.1617|0.659"	"810|565.3138|7.369"	"8100|152.05283|0.616"	"8107|515.32048|7.201"	"811|868.58461|10.234"	"8117|775.41966|8.87"	"8118|856.14763|0.556"	"8119|856.14816|0.559"	"8122|253.11831|1.921"	"8125|279.15916|9.064"	"8127|145.02763|0.379"	"813|114.97145|13.352"	"8132|589.36447|8.578"	"8140|818.11755|0.601"	"8141|285.1721|7.17"	"8151|304.01628|0.678"	"8152|560.21527|7.126"	"8155|606.2716|7.821"	"8156|147.06516|7.296"	"816|766.57455|10.286"	"8161|434.15199|0.612"	"8163|464.01393|0.659"	"8165|128.02294|0.686"	"8169|710.15706|0.549"	"8173|198.00939|0.665"	"8174|333.03037|0.661"	"8193|425.90471|0.66"	"8196|119.03518|1.315"	"8197|653.0234|0.403"	"8202|721.54917|8.212"	"8207|290.05643|1.202"	"8209|301.21627|6.005"	"8214|241.92734|0.619"	"8217|278.16449|8.433"	"8219|170.91405|0.783"	"8234|250.65311|7.264"	"8237|325.96802|0.626"	"8240|269.11321|0.947"	"8246|280.04853|0.7"	"8251|287.00745|0.664"	"8267|248.07682|2.14"	"8270|740.16901|0.695"	"8271|103.95551|9.854"	"8275|301.05518|0.516"	"8276|593.5983|11.088"	"8279|633.16518|0.597"	"8282|404.20675|6.269"	"8283|155.07259|0.926"	"8289|134.02699|2.363"	"829|862.62508|9.424"	"8291|253.14609|6.643"	"8294|288.92543|0.619"	"8298|674.21459|6.854"	"830|203.05259|0.465"	"8300|500.05567|0.66"	"831|267.05875|1.288"	"8313|105.00043|0.684"	"8317|201.12339|2.283"	"832|146.11752|0.585"	"8323|527.07041|0.556"	"833|905.69508|12.997"	"8330|366.9808|0.655"	"8337|358.97073|0.662"	"8338|357.9738|0.662"	"8349|435.13908|0.896"	"8353|267.16158|5.961"	"8358|386.0476|1.365"	"8363|401.98867|0.663"	"8365|384.98447|0.619"	"8366|540.05623|2.987"	"8367|313.96271|0.622"	"8368|315.96338|0.623"	"8371|384.98456|0.617"	"8380|282.01359|6.8"	"8383|187.03898|0.636"	"839|779.57777|10.544"	"8390|291.04759|0.551"	"8393|166.08621|1.385"	"8394|253.99845|1.458"	"8396|127.05019|2.675"	"8410|422.12301|0.7"	"8412|383.27933|7.896"	"8416|265.16257|7.069"	"8426|530.99773|0.667"	"8432|543.33652|7.128"	"8433|350.05685|5.68"	"8438|540.05496|0.554"	"844|860.66945|11.87"	"8441|174.09539|0.599"	"8443|400.07772|2.993"	"8444|282.04152|0.693"	"8447|133.06314|7.296"	"8453|335.095|0.549"	"8463|237.14859|5.932"	"8470|424.01609|1.007"	"8476|303.14529|1.655"	"8478|316.10268|0.999"	"8479|350.11655|1.623"	"8508|113.05387|0.692"	"8509|292.94784|18.92"	"8519|922.28969|11.261"	"852|222.11245|1.298"	"8538|301.06865|1.35"	"857|245.1608|1.813"	"8576|104.07059|0.966"	"8591|105.06865|6.861"	"861|748.52745|9.917"	"862|702.56226|9.295"	"8620|292.94776|1.62"	"863|832.58496|12.922"	"8631|171.11273|12.547"	"8644|180.03245|0.879"	"8668|162.03276|2.12"	"869|464.44621|9.768"	"871|566.32235|7.375"	"873|779.54148|9.881"	"875|711.12806|1.042"	"879|745.62226|13.019"	"881|542.32191|7.356"	"884|203.02268|1.102"	"885|203.02274|1.183"	"886|203.02275|1.181"	"887|202.02102|1.088"	"889|228.19578|6.515"	"89|887.56384|9.451"	"891|834.60029|10.807"	"898|875.6481|12.998"	"90|137.04567|1.133"	"900|621.30326|6.859"	"902|202.18011|1.964"	"903|752.55752|10.26"	"91|627.53479|9.718"	"911|928.59082|9.323"	"912|735.56333|10.675"	"913|504.30627|7.907"	"917|963.64008|7.908"	"921|577.51918|9.327"	"924|951.67888|8.638"	"928|890.65597|9.817"	"929|594.3079|7.545"	"93|746.56951|8.547"	"936|766.5744|12.924"	"937|808.58289|9.093"	"938|346.13985|3.249"	"939|162.05492|4.197"	"94|905.59393|9.345"	"944|133.03173|0.68"	"946|647.51232|8.72"	"948|628.49945|8.513"	"949|727.12296|1.03"	"95|790.53753|10.001"	"954|143.01889|0.384"	"955|143.0189|0.382"	"958|184.07333|9.634"	"960|146.06001|3.827"	"961|703.57513|13.035"	"962|292.10269|0.568"	"965|280.13909|0.662"	"97|811.604|10.282"	"982|231.17029|0.938"	"985|647.13541|1.301"	"99|836.54301|13.055"	"990|615.17454|0.735"	"993|489.1146|0.558"	"995|132.07671|0.729"	"996|225.08688|1.175"
"2022MCF0011_p_1_01"	6.17407914663425	6.17407914663425	7.00759275114599	6.96629313046579	6.0298968284578	7.05720238930417	7.00008939813461	6.39088552090701	7.16361548944165	6.80865811231321	7.19735562474696	6.89831311454617	7.35928025169872	7.29591921222798	6.69858949005037	7.10724300259419	6.8698896852105	7.33368204362903	7.08065418277248	6.79125383422864	7.03854392008658	7.21123300122121	7.26457707501213	7.24859705612175	8.41818388333191	7.14395342163924	6.38377891045354	6.88631216907401	7.13450841864845	6.95816094178007	7.12168710336765	6.88262843250218	6.90715457770784	7.29306686684144	8.42064314795737	7.10292063417527	6.97977398429235	5.64589179356142	7.12814339810867	7.25361297958858	8.59817618191049	6.30867452793113	6.73181443549286	7.32975099882842	7.28095663837073	6.60650361598908	7.08662258797221	7.26771606893488	7.17591946827472	6.74656790583025	8.49095400907246	6.9360560658631	7.07895609829566	7.07895609829566	6.48501971913274	6.32363863670372	7.02063824932792	7.03339896983488	5.16029317911475	6.15190555342701	6.97784698526981	6.79148023794814	7.10498583023661	6.99160243276929	8.53883406871232	7.08582953464294	7.26730119599848	6.47325934259478	6.76186151350824	7.16258047004405	6.40791405314613	4.98399204848434	6.85561984168249	5.48443362401397	7.09734323942555	6.87591573547397	6.90488500507237	4.99856993516479	7.24089787573772	8.61633603696259	6.90676697425282	7.96090569859371	7.13781942664	6.51824668891293	6.02497354015359	6.02497354015359	9.30744197515441	6.48787346004415	6.93892629142222	6.98992172361083	7.1563038068154	8.58225622811882	7.19717836860717	7.2296142590978	7.059026023821	8.54751907222482	7.20450237992184	7.20450237992184	7.2480951871143	8.33243216017596	6.69291440938568	6.42917214233675	7.10596430206424	7.10656030125219	7.23818465636107	7.19950675228348	6.89336928079056	7.08582953464294	6.93813311811972	5.55850506477337	6.88527620970722	5.64241863821742	7.00131862225813	6.66842673863908	6.91632395112701	6.35206687692584	6.43609516452593	7.09175286204229	7.21949424041859	7.12867527821589	6.42559762710235	6.71946413325859	6.56124157490206	6.56124157490206	5.67397133883581	8.22571962663901	6.99243370128331	7.15514931387308	7.20932174696036	6.92134727353925	8.05328056167811	7.20505049735088	6.98975537150426	7.14309939757824	6.56933565396114	7.05709954343108	6.76797630808806	6.93392086780389	6.3245641002514	7.06009463487388	6.83972265031093	6.68854868795698	6.90665874161371	6.73606970639212	8.08106197985108	6.9508152150397	8.2438043729725	6.82149445643184	6.86070459714334	8.52660713171887	4.67759763837255	6.63049673992279	7.02268726837918	7.11125237081485	8.40812341743827	7.12068587328901	7.05625667137173	6.97635213088812	6.19728312252356	6.96425406723086	6.52987783067616	6.76774577265051	6.91515692205913	8.2189621713279	6.99020195784751	6.75644248292566	7.04484562762333	6.73681066605219	6.67868302901492	6.93029598276833	6.23662785936961	7.77504330542559	6.60117037596626	7.08138995407653	6.60205955464464	8.37531538690566	6.19029836801205	7.03273401891328	7.11731762312332	6.9077089318763	6.54951756542465	7.06441417082154	8.35826845871295	6.91907141973021	6.99659099667683	6.83668634251699	6.77211315341587	6.79573233503177	5.50679766180551	6.57942268421041	7.09321282791364	6.68781736796844	7.01212660209615	6.39815395908584	6.96198897142435	6.38497073856183	6.79609854547814	7.71902104468497	7.1051567255522	8.28502278628773	6.81339711212655	6.46363590235853	7.88484457708724	7.08650826673789	7.03432020670103	6.52770405618641	6.68909804920727	4.57702814263193	6.78255080174607	6.89146377835376	6.57669637845145	6.07871668511327	6.05589649634531	7.05043546149438	6.92138522764512	7.89765239678269	6.82616548753227	7.10024582092786	7.03928483049539	6.69587112228853	6.87862018979661	6.14730280053821	6.76953561817089	6.79220897623247	7.47141566404875	6.94250056506715	6.8040791389403	7.05505471190536	7.04658483044985	6.61968029078067	6.52336238069848	7.39364602118661	6.70966007920096	6.94921781740121	6.57033000003428	7.02078416530234	6.99445705774647	4.97326017502695	6.87760217187951	7.01839921595481	7.03855849967624	4.65073734545626	6.91515692205913	8.1516392719779	7.02132612287863	7.02132612287863	6.6713331558494	8.30660609939008	6.79828422655578	6.85589432443403	6.6443901946472	7.05782950631787	6.9615382150409	6.65174721456083	7.054494415833	6.73232398312043	5.73417724566601	8.37828398019624	6.20393588475454	6.8387769999267	6.24599082650003	6.11220343367265	6.38858941452238	8.35787958617881	6.64506972354036	6.63792520524039	6.38812635793618	6.90454670533488	6.690590284152	6.93953503953513	6.8307092848284	6.8307092848284	5.5048646831752	7.04326864071854	6.2449285755309	6.89934743941141	6.89934743941141	6.82483979665176	5.9438302024178	5.90417196417055	6.99315759496951	7.81971979709214	6.6099519291414	6.86762315394017	6.82432940148885	6.63871022128168	6.50485576292432	6.34151049691145	6.80422940446826	6.63427844897975	7.02415805204997	6.81298444636762	6.58151974441407	6.50341523538272	5.58165594075086	6.78924096814587	8.29293420122574	6.61796458034175	6.92526080855783	6.88155959706625	7.01596979974755	5.9123380116051	6.846177776079	6.99624812531245	6.34672348611094	7.01185084597502	6.83239726225655	6.45339292891802	6.75029628887114	6.96205215904647	6.44989126074941	6.59164497746685	4.73066430647519	6.71656961084076	6.87909330900842	6.69253708881251	6.71135257254571	6.76769961976298	6.36376734228915	6.26945441325518	8.38349320567667	6.31694260175639	6.93642450957192	6.77195553891663	6.88741692177918	6.98958534712266	5.42984488205517	6.52770405618641	6.01741755749034	9.10250909279719	5.64234806365075	6.28656899290523	6.42206963985325	6.42206963985325	6.48492745320176	5.8144607877152	6.41011514700399	8.33856999657547	6.73268950251545	6.66144619266606	6.97438617574626	6.67406898948699	6.66854267597261	8.33293434017598	6.67406898948699	5.59740609614394	6.90869761060524	6.3305124626592	8.35929028959331	6.96655032703064	6.74969651297422	6.83759181549322	6.60958041596756	5.70780055963721	5.70780055963721	6.21524055000085	6.88089882729415	6.44440835018246	6.85137413545969	6.8774788305319	6.42158782066161	6.54110315720308	7.41909353959547	6.54110315720308	6.54110315720308	6.53250211220807	6.40629439201643	6.5160619303429	6.8375054661136	8.24747170188693	6.73879343972127	5.99449660219558	6.73642357495237	6.9516593778509	6.90703339126915	6.87132906046764	6.80170827902489	6.80170827902489	6.82970516144246	6.48550058794364	6.82397009579747	7.76510726922742	6.56304029482614	6.90127382912003	6.94399010942686	6.64690650827475	8.08182400406236	6.53637862725679	6.10170082839878	6.82460680600984	6.82460680600984	6.90163950318722	6.14844204688672	6.13881722141493	7.94615270113428	6.57506316753779	6.6819505429215	6.54553201954642	5.59502051231897	6.56913950645118	6.01748536029867	6.88519670662694	6.55037325417146	6.23943605465356	6.40841823883471	5.07109444921395	6.87147187297675	6.52089864597426	6.15344148461808	5.59947629076886	6.12292204191274	5.36216671008254	6.91415390558111	6.82397009579747	6.65698695279027	6.61766209549453	6.25326978689503	6.5621305689856	7.49656111584348	6.82704709274728	6.82704709274728	6.28976664094899	6.23446726969994	6.28107859086517	6.28107859086517	5.82434924517516	6.54450532841963	6.14365176661111	6.85169346905142	6.85169346905142	6.20035737714173	6.30579144597412	6.81845511987077	6.81845511987077	6.42132281184483	6.06011027579717	6.72962751082273	6.58704346824227	8.37088049031896	6.22057818465035	6.6819505429215	6.60421052537472	5.85721866071087	8.286471611854	6.64087100392676	6.8652826855952	8.01699885077163	6.86209484388646	5.42989670991651	5.52194389939467	6.14060429364925	6.62228783483562	6.57720137367224	6.3777876757385	6.00358145163867	6.64930900349616	5.83344960603708	6.83114301829553	6.45321918878043	6.82733156987384	6.69494392564456	9.31613060957019	5.90631714510908	6.16175910593779	6.74478521498187	6.68543539584398	6.37454123033625	6.37454123033625	8.14625674955249	5.93738275817091	6.50999326754058	6.82733156987384	6.82929218344772	6.44997441013104	5.91183077597439	5.15221947694536	5.15221947694536	6.60055331012183	6.62686057210896	6.54536195573526	6.47762651508352	6.69648108500051	6.33822261545711	6.86425477484171	6.86425477484171	6.6724291011356	8.00248879503333	6.86170800703361	6.86170800703361	6.63040791746367	6.8421094985034	6.19052339042815	6.68715872702986	6.25673928149609	6.52390594153861	8.21263862607245	6.41037066661723	6.45897546940805	6.6502538987351	6.57071633807765	6.57071633807765	5.80684931603419	6.80679873363711	6.10908084684834	6.7415590506461	6.7415590506461	5.3007633447363	6.66607066038261	6.80328752216021	6.80328752216021	6.26607183913987	5.97851798084005	6.49821153590697	8.30924805824426	6.24608692546688	6.6691120867118	6.61029552660363	6.83133003434194	6.82939325028042	6.70722636919894	6.76726840615272	6.76726840615272	6.27803049717114	6.79126985551017	6.06778701599576	6.6826500267341	6.6826500267341	6.52941862864269	7.4317624350794	6.35868750315807	7.81868535508801	6.60992298851685	6.49887147909739	6.44020951976798	5.79062512990089	5.79062512990089	5.79062512990089	6.54414240657065	6.02128219382341	6.77545184375402	6.50177090111328	5.56964199000446	6.56852434099768	6.40871817874858	6.64402529570696	6.7645692352897	5.50284181792362	6.69501029066372	5.87955627444237	6.80370432449736	6.80370432449736	6.54045747317398	6.61619943111769	6.61619943111769	6.65040838617344	6.65040838617344	6.52333210791333	6.67102436946561	6.20875245460829	6.70091297676462	6.51591581425915	7.23654885981789	6.44199654652496	6.12583167964431	6.21431659783682	6.2061714219989	6.65312557852495	6.65312557852495	6.2139209982299	5.86934183962152	5.40668020590659	6.56350967455751	6.77871640174354	6.09095977129571	6.46333486909611	6.46333486909611	6.20322661179455	6.15398399657423	5.56398601814987	6.0504719170746	6.64173408494018	8.13813828800989	6.53292702525205	6.29403589350544	9.14661672038052	6.39662848655099	7.3717623440134	5.52788755487639	6.18861305683082	6.58475363242114	6.69530938580524	6.51591581425915	6.74631607039203	6.31449466333101	6.59983514132272	7.91049713753354	6.58949321206334	6.35687787690418	6.14532788697248	5.72675527943175	5.14201484168129	6.34155824862967	6.34155824862967	6.64173408494018	6.60361511399393	6.41857948086768	6.52676375908329	6.50592679270821	8.01192054466345	5.82605428536702	6.65303591313609	6.37154682889725	6.18563645224385	6.40371681062279	5.47516063313721	6.33065231509981	6.60080955435699	6.64441569898494	6.68916008831808	7.83470559419463	5.79334402449709	6.54426277444113	6.54426277444113	5.98037153690796	6.55208419239962	8.06784145441638	6.35436660811635	6.59522373550893	6.60829786100649	6.29766624387018	6.71379544307084	7.86320442947864	5.75902090146057	5.92363350055884	6.31586045547099	6.61529641013881	6.4622576289117	6.45078397577124	7.71404842615866	6.60532007861264	6.60532007861264	6.46231717311733	6.4553054673306	6.61625406535062	4.56645796837308	8.00010821139959	6.27428554864043	6.27428554864043	6.38494004892587	5.87476657233661	5.96741290020779	6.64913437112778	6.60612043313435	6.60612043313435	6.53245567298144	8.06674662185228	6.45269365828177	6.01334700889734	6.45693755804903	7.94274393726577	6.43646658958875	6.72975624943723	6.27439928498612	4.76754050206995	6.65652839235176	6.723699521324	5.81813527600931	6.2477815512501	6.5886225277256	5.92275120689741	6.75846881561667	6.63989326670292	6.63989326670292	6.63258133782349	6.35972116572936	3.93507816120115	5.98140752784758	6.10109313908932	6.0979181739342	6.15912653981236	6.22548445216245	5.61193527278598	6.38471217042711	6.63323859975602	5.25142859613674	6.70724379682742	6.52675940525141	6.43817338463759	5.72250889624477	6.5891524529301	5.16886895163817	5.85565910980004	5.87565908532547	6.58318820506269	6.2066675198513	6.635641385697	5.72722935251938	6.46634686858583	6.69368976644951	6.74393156323038	6.57423950056806	6.57423950056806	6.44480166977974	6.14067034865205	5.75045377159561	7.88033497447391	6.40652575344258	6.33300979041549	6.20153118808677	7.29523095307691	5.94754477129632	6.68958778508817	6.14170613622599	6.44698125224909	6.65310263833252	6.22736653090461	6.44698696690556	7.83461249593865	6.46519630912923	6.39104255839038	6.35619263748423	6.43810055963164	6.400696727562	5.79851426951514	6.61198929275306	8.02623729230444	6.05911742639545	8.07924059665695	5.77165016930033	6.21787416221755	6.34752588889484	8.09677152117089	6.29337281764288	6.46717693476851	7.85196307979414	6.14249472628166	6.21896462028827	6.63787892539037	5.30537846019244	7.86747689456387	6.29677305232522	6.55529355537876	5.52175378573851	6.51157450094128	6.24721782012265	7.78998600879935	4.78556324806313	4.92403179064604	6.33665817249211	7.80735320963292	6.36762533003363	4.92877465478011	6.38340308267145	6.51589543674669	6.24101970245413	6.24101970245413	6.29921669487741	6.48174850702233	6.59383767671056	6.56406813746971	5.96628045710373	6.53020192924113	6.3844726031022	5.87073617461153	6.56146549236819	6.35466089395249	6.09423861264659	6.51978176388223	6.49819777313716	5.90494836005672	6.04438492405782	6.13251967498329	6.55978572347656	5.91203016192533	7.92695720529661	5.64400137516811	5.12857739664697	7.96559484481145	5.90619730383809	6.23447477144298	6.31474903585442	5.68055541845642	5.68055541845642	5.51349005089682	6.40201440903703	5.89398838644575	5.21524503579472	5.88973256061592	5.90050060376637	6.54322427738117	6.28652672859921	6.28652672859921	6.45598081715374	5.77819130814873	5.07713972881487	6.46666353063226	6.38757923353847	6.446115115337	6.51283383649702	6.52945620900621	6.52945620900621	5.55247738400319	6.39246560803847	6.60333148939961	6.56026418630733	6.53903092416891	5.22464144142264	6.3225236318158	5.7726115822974	6.32245064608928	6.61383061281274	6.57912766795634	7.92957845686696	6.57760328787672	5.56922827187758	5.9217905895519	7.92957845686696	6.1522979941769	6.55775108925508	6.34725143721254	8.82948410907795	7.96218145305782	6.30155777020457	5.48486183096604	6.05991979598389	4.89388818635792	6.05500980502796	4.96657211708723	5.38031938114481	6.27795862209798	5.82410743519781	7.70384680698431	6.46806121737517	6.20322528038686	6.20322528038686	6.09048445960344	6.09048445960344	6.5554444671565	6.33879191987691	7.92442763619053	6.05807592440781	6.36671421080466	6.16378828631185	5.97133531197019	6.29544701336133	6.29544701336133	5.59368376442705	7.76962125660733	5.45186949721939	5.83335592380678	6.49288960592484	6.5610997934602	5.77941258387203	5.78314250630247	6.33333862340171	5.71603736309466	6.47193207192526	6.58626992930133	6.35503726085376	6.11411744577627	6.41835550595501	6.58376236762251	6.32814062965712	5.85256924741288	6.23801139809854	6.19233507401373	7.80341491526558	5.74625974505829	6.43759710945817	7.80941291573203	5.40321998347749	8.14504537563356	6.54346203804207	6.5665678408818	6.5665678408818	6.51890076789126	5.65911776196965	6.15282152143089	6.5090202837168	6.42812495601299	6.45442928279572	6.27774726294193	6.10051859740806	6.41479415133659	7.98587800519557	6.06028650205248	6.06028650205248	5.8172501701964	6.47220350027969	7.73626851460575	6.37376050486662	6.29393649979842	6.3380501382092	6.10778724158673	6.16841901350508	5.50354457857227	7.94414656905402	6.23687924983818	6.36746491004509	7.62051515363036	6.44819880059493	7.7048449747832	6.03005759834231	5.42444094904343	5.56017191359525	6.4348410629416	6.30230332542686	5.96907319892331	5.96907319892331	5.20590706087873	6.19934457190912	6.40707372684864	8.01457882061065	6.00420953113349	6.53217610971233	6.53217610971233	6.33908857137416	6.20608952896973	6.04482880670942	6.4871431821144	4.50916607919247	8.10122842463423	4.82631706197658	5.75176755279527	6.02789433005972	6.73946742046882	6.49497084713693	6.0858227627238	5.42023361547874	6.52343764140331	7.73626851460575	6.25482104459724	6.05973146454351	5.92099605278821	5.69387885561879	6.51157530555868	5.69958559450423	6.48902386503361	5.64965061659544	6.0156081850445	5.32950499266552	6.19712695423377	6.48742491104638	8.1257008750141	6.17303664684694	5.44449062539895	5.30295830298311	6.21033070880012	7.87117580098732	6.13327923218349	5.3391173582739	6.1428971967582	6.26522920379783	5.58935304759438	5.58851506793074	6.28079205645603	5.61278149499874	5.81349939097952	6.12381649859096	6.48610394663256	5.97100187452309	6.35763006211708	5.60352736222461	6.29370939713212	5.36256663772936	6.36705164746744	5.8435757154898	6.35790450761398	6.35790450761398	6.41910005847134	6.17244903235923	6.17244903235923	6.38119341314647	6.41224441207542	6.49280728848308	6.01761364448734	5.50234102882284	6.07771500188163	6.0829173775692	6.11795748656299	6.16440484575338	6.46559096546565	6.1173052475375	5.62121744346057	6.37518469365461	5.39965502271126	6.07661650220859	6.04042348431695	6.04608343950727	5.48958372389307	5.46320369748663	5.91547033010219	5.65000068666014	6.374487343289	6.16682316367817	7.14094448759432	5.86817571426094	7.48654211970228	6.06065293953611	6.05345285949369	6.6115064321858	6.30327904899964	6.31562511011559	6.43835132669356	6.02060544372977	5.98142988923404	6.45930241418822	6.03244694648068	6.02554535810293	6.25068308432662	5.63849049524125	5.88217198695262	5.32708706802813	6.06897302087327	6.20132274788999	5.43717184154774	6.23355462943026	7.59300675522886	6.34841010302437	6.36870806157188	6.39036523207617	6.13142957165812	5.37942482372525	5.82394630420731	7.32685592659561	6.19407261354359	5.64772781899788	7.92442763619053	6.01939983746056	6.33243798764535	5.60153459751163	6.09435672641801	7.87795896652182	5.72808027320044	7.78993958564928	5.61001051629486	6.40237435811124	5.77917398246587	7.81848176941014	6.25163743020185	6.26493942496075	5.49800364003032	5.42864256554757	7.82728191291268	6.25796085058955	6.31058536857482	5.89425419845818	5.89425419845818	6.20793719524505	5.96346773237852	6.37976997038916	6.37976997038916	8.04051391579685	5.32173027153438	6.43013019583494	6.43013019583494	6.19491217094269	6.3693553448714	6.3693553448714	5.56360618310677	6.21038683221316	6.21038683221316	6.38522424424419	5.44460757780565	7.76811863833638	6.34005275027822	5.56663603523434	5.56663603523434	6.04628480287888	6.11574774967445	6.43258998620111	6.36525021322206	5.71613976124744	5.71613976124744	6.32395099199494	6.25269080115665	6.24902480922914	6.40010351530022	6.58957850721936	6.31419726288191	5.8385539006827	5.8385539006827	5.81175397605987	6.12299126270766	6.316717055563	8.75591699093626	7.79399405008628	5.91348851177921	6.15540692372423	6.42069149696778	5.93229326609645	6.29458096064538	6.0666198443639	6.068288504953	5.51403169597868	5.51403169597868	6.36945688018993	6.36945688018993	5.9270996327171	7.93619433692718	5.9270996327171	5.98995744522948	6.12658561287656	6.26751593255763	6.26751593255763	6.57631192339617	5.98106844822703	6.13682092798819	6.41276181875103	6.3336982320449	6.22162064898891	7.6532007836125	6.17941970362214	6.21019845465671	6.41394239116363	6.38980546414662	6.06268166010503	6.22171039323537	5.85618385777237	6.05515105600135	7.8926591855249	6.12761074085243	6.02474886110563	6.33164792948634	6.15961704461191	6.35644634946206	6.35644634946206	5.50762647558227	6.34669369756618	6.57687803039093	6.25838260376218	6.29400888233887	6.29400888233887	5.74827311185005	5.94910417391786	6.40023258492814	6.19240206798919	6.204694195113	6.3335455747439	5.99321633744095	5.56087802930178	5.56087802930178	5.56087802930178	6.34287235136674	5.84902660211217	5.16610275834104	5.16610275834104	6.17958390651423	5.25263534613048	6.09394824907835	7.97473144047858	6.16685973498628	6.3028045295869	6.01708537217719	5.8347441071291	7.29121286720583	5.8347441071291	6.01698555509009	5.95101257053966	6.16963464933406	5.92440852139995	5.94605434138999	5.5953381918948	6.27962695426925	6.13979477316154	5.42422048012357	6.05151679443457	5.93408645886983	6.29573000855772	7.96429247746144	5.4637112523033	5.90216689873813	5.96905130957869	6.12033412623203	6.14118788418022	5.57459145758189	4.49567287884621	6.27666521338494	6.10169126351954	6.31295468073844	6.22702383924162	6.01093413503649	7.92882104670711	5.67712117613187	6.08992274131901	6.32929833742297	6.10836877570548	6.10836877570548	5.5416861142874	5.99766633081577	7.67500392852955	6.14305996359448	6.22291724769998	6.03028656655143	5.99042542343016	5.01848008779817	5.49396643262284	5.69376988138258	5.77689184904273	6.22801354427863	6.02683493270021	6.05282910187615	6.3294459894052	6.11423207250129	6.36108332724612	6.13255363141977	7.98552619461112	6.20521178317242	6.05000253554092	5.66317050110135	6.27242964058675	5.66764443416445	5.2866717815167	6.09486246298724	5.35146228117148	7.72256219460448	6.34599500410822	5.38949341742006	6.22003803984814	6.06178039348965	6.19915383904113	5.15230565281414	6.22766835842355	6.3317077298254	6.01433890814709	5.53071598448888	5.95501212717654	6.27474574070854	6.02155469304806	6.02155469304806	4.87861497177344	5.84754623768815	6.17726912222754	6.30633153243696	6.11550657506451	6.11550657506451	6.13246729127706	6.17670424664862	6.17670424664862	6.68180838817058	6.28183502552653	6.28183502552653	6.03604655889192	6.00030241293017	5.79155417962147	6.08846590315614	6.13124029001835	5.63523032247782	6.2073703632015	6.33270399867952	6.16380690415072	6.16380690415072	6.1503138721567	5.90563104938813	7.62951538534907	6.09335548418142	4.79890719143556	6.25411786518957	6.11489148388864	6.32596493082452	5.59654375681073	5.57768169654678	5.57768169654678	4.57818014378762	6.09366817643452	6.09366817643452	5.87175311076287	6.01985190844869	7.62772343463759	6.27096416235981	6.00766194772558	5.98344927235515	5.59654375681073	6.12503690060396	6.68180838817058	6.12503690060396	5.65144700978604	5.92106724927817	5.12524383626721	5.98407872539545	6.21034288003972	6.21034288003972	6.21034288003972	7.47463063248007	5.97333937930832	6.24217089460039	5.99563008103506	5.58980583331533	6.31193019054911	5.5081880480186	5.35191738631046	5.04893299708132	8.86061078032616	7.8824299315965	6.01536758144264	6.12604914045779	5.76647628442518	5.24910794842275	7.65483486460491	5.60030090672852	6.13476972580078	6.25547662523624	5.41199975114927	5.2685363705161	7.92137270439043	6.12739183404522	5.50633250205335	5.50633250205335	5.98554405558893	5.8435757154898	5.93721719472822	5.93721719472822	6.93298397472753	6.29743832824256	5.87009638177952	5.32759104985516	5.98941766800571	6.05279095686083	6.09023746102825	5.33301361039343	5.27824817608086	5.79028306477393	5.70306451214984	5.67670261634188	5.82798780742126	6.01201014137295	5.82529582026592	5.87415426922173	5.55338644312475	5.82753104010715	5.56013047270307	4.6347689154263	6.09763030494329	6.09763030494329	6.18429178576803	6.11107982987399	5.52303430706256	6.26675057435979	5.28945153523513	6.27912324535039	5.83754722160716	5.03655376829338	5.73662477391334	6.2081504806205	6.16614414737047	5.85532497772503	6.17563303679308	6.1043729615372	6.09980787317009	5.91121676254705	7.87795896652182	6.02443705560408	5.62130420702189	6.02588869789557	6.1159593755551	5.25111833042496	7.49873421697407	6.17812644867215	5.53368411005709	5.89609588952269	6.27044623816552	5.17143138062297	6.10561308844818	5.47024440730119	5.94525153635474	7.64967412505992	5.74102128583526	5.97196298965771	7.40416143685571	6.25850130595871	6.24585537178386	5.40927349458658	5.55852369689772	6.26121845711485	5.98861134983139	5.88734590425287	6.70111782136543	5.97197716729229	5.92253982561463	6.2584128802961	6.84923617984571	6.04771979591282	4.84828997112831	7.13138968622022	5.78811969397511	5.91763207996625	6.08349361385965	6.32434759643682	5.95653676272784	4.88049497706239	5.07260183063936	5.69348886489251	5.88565179903638	6.03567460522395	6.03104695779784	6.03104695779784	7.7308074506165	5.54087211850876	6.23123962593496	5.96539537975642	5.01112761812956	5.24047468350313	6.19227106805554	6.19227106805554	5.88480607696142	5.90398909757199	6.15563579337776	5.19949366312502	7.58777025013671	5.42278077960853	6.22634969472938	5.88216852474335	5.09998281631238	6.00430516225605	5.93607925878114	6.19841300562564	5.96625047665017	5.95895017293067	6.10103919071848	6.16325714573795	5.05580449846433	6.12734725464843	5.85809479845962	6.06627431208099	7.62765781911536	5.72870967094083	6.0646864069823	5.58534957819998	5.58534957819998	5.14974647830268	5.85786870311619	5.85786870311619	7.36828887874631	5.98449003433578	5.83805678998203	5.83805678998203	6.08720287455163	6.19130815811233	6.06259762456408	8.84172182829027	7.1474911458028	5.10199817816442	6.14663686214909	5.29974875399426	4.74327827629575	7.72666123647675	6.14394139971668	5.93449798654822	5.5741843800332	6.19633075060995	5.8802814332389	6.09744543128057	5.61219901756256	5.86857493954655	5.86857493954655	7.63944666273813	5.82063896924181	5.40898288306688	4.89526476256236	7.63944666273813	5.14394406757714	5.80340595527174	5.77630826741056	6.01990738848731	7.77533281504029	5.8141537289559	6.15564373389308	5.58631893950703	5.26928097930081	5.31630503924866	6.04403393226311	5.82656393561057	5.71530671514684	6.03433916066969	6.03717844496559	7.8220942618699	5.9470145608858	5.51573780534805	5.83966383670658	6.19452771489406	9.05317136372176	6.98463061161433	6.04391494973296	5.59075749045844	5.35393457933043	4.99354978295293	5.59780789605062	7.13138626714208	5.78506290003669	5.92226388418389	6.07117547471198	4.50630279215344	6.01507273488146	5.97913037111635	4.99354978295293	5.91810831412447	5.58909241822637	6.00426097341007	6.00016088455359	5.42785338570933	6.11008026900971	7.53080688343338	5.6041083438698	5.00665693026618	6.00806662590698	5.03890919978079	7.45266178715258	5.33071525981459	5.40237925496338	5.91522228245166	6.00181280084099	6.00181280084099	6.004210629621	5.19843924986592	6.16916858024436	6.16916858024436	5.60029069992826	5.61465148880406	6.13778788432533	7.89888784606099	6.05393099056341	6.05393099056341	4.73500639873358	4.51759547264457	5.42785338570933	5.65081376747487	5.16255347226013	6.13580658467205	5.47471203739473	5.8602654387662	6.0751252743062	6.63136229158179	5.99407122040703	5.34543569358889	5.77187054618999	5.47237870083242	5.49368752133863	7.17233026659788	6.10485828740791	5.93971309168914	5.63606072712377	6.1722690741694	5.9362448826126	7.8825453845573	5.60574030957628	5.34726949543371	6.00797989414196	6.00797989414196	5.30348391199246	5.49688237586565	4.89749733649263	4.75247784418619	5.94113195881621	5.35461695228319	6.06555265692859	7.44722542784051	6.06555265692859	5.43575020175198	5.43575020175198	5.87161278152083	5.82134871683579	4.95239722828584	5.10338544481642	5.34240331934522	6.16300943780052	6.16300943780052	5.90627854326123	5.99409398898309	5.81045225641265	4.82363759456625	6.10659311964319	5.7869974121529	5.40539012710063	5.71802069382399	6.01245736719378	5.07684198780482	6.06078650252884	5.86811999607318	5.80859205909158	4.71800820211326	5.89764454270623	5.70947972950769	5.72977390630989	5.68774465363864	5.68774465363864	6.10914053667771	5.97651637390485	6.1002153084563	7.76397985151984	5.54119792540421	5.94932340081975	5.23041910016252	6.10143308856532	5.34436290455945	6.02742086740989	6.02742086740989	5.33742892790669	5.95961561549011	7.80642168631697	5.78393030656131	5.66764965587921	8.80890031752649	6.15198715063466	5.72988538201952	5.72988538201952	5.77424500436463	5.9049312028739	5.9049312028739	5.00973277742928	5.05889743320392	5.93916593562391	5.96881996775191	5.80044046364288	5.24424763355638	5.85664988847444	5.76628826429194	5.80464777938053	5.9837363282746	5.9837363282746	5.36133051675918	7.16630622396063	5.75353004430942	5.8115419151236	5.1389967270677	4.78512594128707	5.85846924116707	5.83353029411315	5.54074111321939	5.71796000652861	5.78546044758852	5.9929915524289	5.9929915524289	6.11054581774229	5.75564829914062	5.78495458604029	5.53363316613324	5.72193886642636	5.96174522825501	8.87133396488359	5.89249651499966	5.87128296949817	5.96012890400704	5.83654766012288	5.7400253320718	5.7400253320718	5.83152065407155	5.88060001917864	6.00940637493283	6.11679508172451	5.92540593461546	5.98017817539984	5.7589542568176	5.91457051735581	5.91457051735581	6.0794240739855	5.73783927678957	5.99817442821234	5.84245933921733	5.8584886842868	6.08087739659922	6.10216709020094	5.97027826776691	5.50478919212802	5.86877038098749	5.22070098670106	5.40338686713483	5.92508774640854	5.95900720908892	5.88858366496711	5.34378856067223	4.65430120001284	7.72825209016992	5.84409056189686	6.01052865467004	5.80230053445114	5.5665534420632	5.98043607111046	5.36188407499564	6.00208813153159	5.74569502364428	6.03097276879934	5.80866696102674	4.62760931845722	5.83783974973657	5.75012314490947	5.38560313540722	6.07741499115619	5.66299388408212	5.96644570698257	5.77171223951237	5.40690511016832	5.94887040812476	7.50308392340513	5.74847625122944	6.03801772354278	5.9510761632667	5.77492030765264	6.00264904185606	6.00264904185606	5.72087866200646	5.30493629996334	5.69815194877448	5.98697229721011	5.70874752285669	5.85841022288273	5.88825918026271	6.07347752941996	5.6790843755888	5.6790843755888	7.5572407941131	5.61005565960049	5.51255256103135	7.39231001691178	5.98885846977071	5.92839892441838	5.78267046917377	5.50258060298535	5.86348750528381	5.67629087338023	6.02810624896702	7.5325500761374	6.02810624896702	5.56429347861492	5.96881996775191	5.4644654478927	5.99131372227567	5.77674884751617	6.03504353956772	5.73768374765679	5.72424825382137	5.73768374765679	6.06717309598488	5.91092496101347	7.54842761520205	5.94652963564152	5.95019076643259	5.81771623972916	5.87291355463122	5.87008804366463	4.94846455054144	5.74601409410079	7.4918364220113	5.64324758135488	6.01386831056855	6.01386831056855	4.79394920988409	6.00169303559232	6.03424132614494	5.93362052368573	5.71452950100493	8.19767639716524	6.056003384309	6.02248417588447	6.02248417588447	6.02248417588447	5.92587329245399	7.44917514159118	4.85037365235132	5.36432087407104	5.66815844814447	6.04617889530699	5.9706439054326	7.36164928505779	5.72508137836278	5.97414709131843	5.56879601395589	5.17164481294777	5.9045358853312	6.04931366976199	6.04926911983861	4.53070023202952	6.04820757526226	6.04820757526226	4.67993284298123	5.24681089288214	7.29914459288969	5.76739797084105	5.76739797084105	4.65000821307493	5.03999385034187	5.73425845575433	5.99064948337285	5.26924096527539	5.74275292180686	5.96791392424242	5.54346672351496	5.46544732333031	5.63666382520433	6.03996888585245	5.51945156266858	7.66060225751923	5.51945156266858	5.8341970001246	5.74462851670508	6.92353924581696	4.96230772243605	5.82768247260412	5.48809371692891	5.83487418306338	5.54022461380747	5.68177951820487	5.86874356669687	5.82274768525157	5.53242673218231	5.89959067906215	4.64095736906181	5.84787949186801	5.57357082874114	5.57370460884754	5.66921312182346	4.40547723302025	7.32626289168722	5.825938080447	5.72880248270906	5.72880248270906	5.81385037232198	7.55819297383199	4.9740814674275	5.98804753344746	5.33173792664979	5.29948903593936	5.92171244952176	5.5198846370397	6.0222473205019	5.35812200682645	5.90083910605473	5.6448788842926	5.83442732805255	5.49800364003032	5.5198846370397	5.5198846370397	5.94490261520649	5.94490261520649	5.71576088068015	5.92185815581067	5.86639165543433	7.11579663735579	5.24642601850433	5.06226664530149	5.90775272200819	7.11579663735579	5.92690317432883	5.56774275538386	4.88016729767604	5.28963993411711	5.90782767188872	5.46804231359068	5.8563101454493	8.77807463016994	7.35515023788333	5.39163636105463	6.4294219095877	5.53723982673409	5.47110860222646	5.47110860222646	5.61092502546614	5.73618992604719	5.66141350728663	5.40215928063479	5.33926979767165	5.41418877257907	5.47237870083242	5.71698600379693	5.66993274874905	5.16002220188031	5.83006334943854	5.34355322464256	5.34355322464256	5.75966005783306	5.75966005783306	5.0572140667133	5.65885308336327	5.87326673206369	5.93796756355017	5.93796756355017	5.55245038263731	5.88879037525311	5.8057238963885	5.39411367049365	5.80395780070102	5.74491431996577	5.89283840331044	5.72656725001813	5.27429674745917	5.896353734218	5.8312852553452	4.72870017512188	5.84196195097576	7.43185193956346	5.34443443986363	5.39944145908173	5.36188407499564	5.36188407499564	5.47680493147374	5.9901873478248	5.76077746859264	5.42643872357424	5.26030290759157	7.7674988999745	5.92437147172221	5.61319791138728	5.15456152103145	4.63207652765296	5.92818278459896	4.74867444181228	5.81965203068478	4.76198687539001	5.09302645675808	5.91046576842722	5.94751929093923	5.9289072482762	5.9289072482762	5.95022201154057	5.76311349543926	5.11291992742278	5.73487073249244	5.65576481039528	5.72623613064939	5.73289210088368	5.63155841513161	5.63552507389981	5.56339355425141	7.99441030078208	7.55340387450743	5.75920775549305	5.94832856447638	5.83202402031051	5.86734296502899	5.9207573520982	5.30778800236251	5.75422597091365	5.31149503447005	5.66362737624326	7.54376702845208	5.84245950126007	5.81451079526754	5.63776981545537	5.72306627713933	5.72306627713933	5.97234231817241	5.9313620826825	7.71285300165378	5.73826208341948	5.70599503461986	5.61374170894697	5.61260166947362	5.86209681799998	5.86209681799998	5.80696321977268	4.95243945347117	5.46629447757264	7.75803594263057	5.55239962047125	5.59100268123857	5.96802912273396	5.55349845424885	5.76263782731981	5.76263782731981	4.86852884132411	5.75989746510717	7.44226487654233	5.77688377376477	5.8252163991121	5.8252163991121	6.03252484277349	5.18004878105121	5.33480571113778	5.36444051367008	5.95995298056158	7.67216634613432	4.88140968801841	5.85026898530494	5.41608370301196	4.53918642256373	5.94373345690989	5.6969942832868	5.18752755781863	7.68427905294113	5.68010393790998	5.85683886911452	5.32804760871358	5.86749721916013	7.68427905294113	5.4797428111764	5.52907497960808	5.86550446207798	7.59266278574503	5.51435143640884	4.64215278300226	4.7860694206978	5.36428996052959	5.62101036320375	5.65794472237301	5.53055220862544	5.53055220862544	5.83650278827841	5.64427104337043	7.69102025113348	5.68719136842118	5.72682750390718	5.82972895466244	5.61416495092964	5.94203324608673	5.43588332592834	5.21706992482795	5.74052520192748	5.94039765183199	5.71373378135042	5.65345014796394	5.69844723243406	5.63416017326232	4.60634786262157	5.6418372132845	5.75849299302948	5.87127870044339	5.83332116011708	4.84720619043556	5.49086121137967	5.65175024212959	5.86258430309811	5.88359583725651	5.6536011914418	7.22588775138841	4.93950971231204	5.06448173213112	5.06448173213112	5.43702109185158	4.9740814674275	5.67415914310703	5.58024270656167	5.54746859253199	5.33554463858865	5.69665975524194	7.39100933175008	5.69665975524194	5.49195389143981	5.68545576739692	5.89455991875158	5.39182107766855	5.65083941254804	5.03490994740605	5.53295845721145	5.28045354830719	5.28045354830719	5.60063482643201	5.37034651599407	5.60306631194825	5.84629428282861	5.16397397149424	6.73301841881227	5.73153174728053	5.74701748407415	5.30380426070731	5.69384406173815	5.83050324488799	5.91437837358856	5.91437837358856	7.46198018330324	5.85163208727134	5.83597163376998	5.41295421715752	5.19217452847985	5.73723687779916	7.61866490439203	5.59677835968736	5.82943745685516	5.51272332665168	5.91050396419915	5.87351310148315	4.97075826624765	5.63661260932491	5.43640299640108	5.56087802930178	5.56087802930178	5.41070676182015	5.55840192573889	5.55840192573889	5.05112756813463	5.62894927140202	5.63365257285934	5.50847315681477	7.15510198352546	5.66103849310341	5.56382953986392	7.15510198352546	5.761187215005	5.7175194395948	5.56898823815189	4.45335650444443	4.73304905356504	5.09980422035157	5.51808818675526	5.89739929577919	7.52316754236059	5.89739929577919	5.8873459765867	5.64831867110797	6.90853474618126	5.69240513344379	5.75529097210335	5.86196769073828	5.8077538325334	7.56728539651612	5.61572066740888	5.61572066740888	5.75420812840409	5.28528987387427	5.31649982092357	5.84822589401659	5.6653771252115	7.57766524022437	5.55498010157222	7.40455370562421	5.84466763076043	5.134404925189	7.40455370562421	5.74727746650869	5.72479409528138	5.73507822667665	5.74177500018047	5.4681586616054	5.47930263376523	5.86867987009006	5.6993418455167	5.73450874916262	5.17962494926161	5.02200282803433	5.03604931443785	5.10492019861969	5.44115091171443	5.85225855570294	5.30730191389264	5.61214298595493	5.84975183473419	5.53975033346878	5.56306426139406	5.55869142923954	4.73282401698202	5.07690542951736	5.84557470273036	5.72590800045144	5.82258998995748	5.78891884688669	5.65961376187119	5.43640299640108	5.34890321889083	5.86037625910174	5.68542639924266	5.7432859511028	5.65956166378171	5.31575383912928	5.73450874916262	5.69052055818996	5.45829645322123	5.50596469451297	5.32470916654255	6.42726353246357	5.51438001951792	5.59931907732939	6.42726353246357	5.78240468480397	5.71817973193702	6.93686746811659	5.51376332787202	5.81183529718007	5.67174804840287	5.58422077794654	5.78077201420173	5.8068717638477	5.42193627775769	5.46124590327862	5.46124590327862	5.81053166864623	5.57651751177624	7.61412434313353	5.69051319099749	5.81859295219334	5.57530199693421	5.48628399659357	5.40124818458151	5.85287507510623	5.39558590355498	5.67161218106947	6.81856350353735	5.7300856528304	4.50136112744397	5.67961398308857	5.8187418981414	5.39077038875463	5.54744935443808	7.17313703790532	5.65301602124105	7.38442990076613	5.4385242050234	5.81937186596511	7.38442990076613	5.75335046508988	5.51128247014578	5.70444681889073	5.1663775275746	5.73093459017462	6.51086871250827	5.48886848530714	5.83217434639882	6.51086871250827	5.24437374762659	5.40675963188722	5.5354188701172	5.02175818834792	5.55890760035196	5.77448527786322	4.83696285291954	5.5635444037617	5.0027578437576	5.52393160803933	7.0940966441715	5.62889929833223	5.38646010185741	5.82226351771644	5.01761782355728	5.46879817288675	5.7006741115269	5.47311902257913	4.981185375154	5.65739760578223	5.32075177715185	5.81515695323675	5.55441052341475	5.03297272006583	5.35191738631046	4.75125790427402	5.73530968807646	5.73530968807646	5.66420966856875	7.64822415325239	5.50601543166426	7.64822415325239	5.56367323835963	5.4214282600265	4.97043217198491	5.75204764717953	5.67868219806954	4.9921120363598	5.5536770987107	4.7545327460838	5.56571778253331	5.46639791856968	5.37385532312631	5.4016399843774	5.3504652178879	5.55024106595304	5.47266106251038	6.82495705228956	5.69052055818996	5.75866307715581	5.64037007137667	5.69993540738775	8.06505151300304	5.72782186624924	4.91213971164884	5.58081788677017	4.80045537921752	5.42776902583212	5.69349027967215	7.62695126603297	5.13485194471959	5.18910937878496	5.18910937878496	5.49009834891424	5.57005320814451	5.25799351705901	5.7629965898668	5.79226091067576	7.46838615061536	5.41540889239717	5.56297287791604	7.28380559676146	5.0958640932366	5.5113717315623	7.30209835715102	5.34972812550197	5.78650425962694	5.78650425962694	5.44878860643138	5.01155723864532	5.01155723864532	5.15276976416943	4.70076892935136	5.6053174227109	5.01078289661751	5.6465575215842	5.23787157758059	5.56492047126019	5.77983162546945	5.47338401401173	5.32399596028223	5.32399596028223	5.76458386036383	5.36882985554846	5.21266951970173	6.76180952041287	6.90685434493993	5.77771362608223	5.56043972021233	5.71665182340163	5.55896185206528	5.07692509501409	5.64198916814521	7.48203068330903	5.58794258105981	4.9471657057817	4.65507361901798	5.34145561316873	5.34145561316873	5.7715772115692	5.52524561856039	5.35042704996093	5.76772020139371	5.1670324658814	6.85376000863981	5.05637310759228	5.49072295127266	5.50126508724237	5.35893336641581	5.6993418455167	5.37752255618187	4.90623476866114	5.21389663805929	4.98988389865779	7.49861080280184	5.75344086200288	5.36026536878117	5.56910797232531	5.38212548354003	5.45870111802614	5.73749440416606	5.48972275223762	4.95201453209681	5.72166217609515	5.63365714835889	4.70027208089603	4.97214088074071	5.35418209654724	7.48758227335836	5.25243856121724	5.56507577451324	5.32073062504382	5.35189305975001	5.41927665317256	5.30418114025367	4.96724865051132	5.32953876930003	5.54741430406398	5.71973304287959	5.55146213560208	4.54734445664851	5.69127203005991	4.75208280830074	5.13935504205358	4.8329702239751	5.02058808633738	4.9935176731374	5.71732088579501	5.71732088579501	5.63647617796728	5.42117880662726	7.38455042209878	6.26419055276907	5.42618097749483	5.63239270019961	7.15402213548008	5.40050037993357	5.10917129487021	5.58077041628249	5.34539652385291	5.24121526604529	5.49703836437585	5.49703836437585	5.28320733245613	5.63230736455709	5.22405835635119	5.29585502354204	4.83808710537996	5.72166885698489	5.51119525394431	5.43142915867623	5.66236537376429	5.47134505572449	7.5391627211081	5.42271353264322	5.42366511984219	5.42366511984219	5.45006588703549	4.99835186490406	5.47677508354312	5.42388678883687	5.42388678883687	7.24435603941483	5.56553582950196	5.64177549690086	4.40522341677267	5.40949298152377	5.41268033066648	7.01092322096223	4.99577996433376	5.51808912074455	4.52325636991916	5.53515722543572	5.72066578387341	5.33842430680801	5.60279888794902	6.19912880185927	5.667655913751	5.62516482441049	7.0768943676252	5.61400423317354	5.4043360433411	7.0768943676252	5.5186576302025	5.08504117413607	5.33667085691465	5.56223201637	5.14898307107315	5.38011969617774	4.98435060235186	7.36532298098742	5.27497690060067	5.46255046480437	5.39350728535693	5.27669028061981	5.24424763355638	5.53289658918708	5.53289658918708	4.859364571478	5.34172361029784	5.28838054334535	7.55896560554687	5.18779075900954	5.11125585532235	5.18705525326336	5.13088724085909	4.77586487127138	5.11468134924779	5.48635671975302	5.03376585401479	5.61252839780372	5.46195431863847	5.54759657429079	5.49601028736437	7.39768199117311	4.71536290833601	4.64990830147484	5.38988599802418	7.55634976125781	5.17739596258451	5.3555093554114	5.18325400745096	5.1035407198002	5.63526603491862	7.45678934147776	5.50098309617923	5.41098808620958	5.41098808620958	5.6636452300044	5.39240007958174	5.65672658326259	5.5478526964432	4.79433416706043	5.37185501320011	5.38112071837543	4.96329865840116	5.34471063709793	6.32809186328188	5.34882740951015	5.13984803669763	8.75068652766411	5.17898279728672	5.40142275523784	5.45597198014369	4.60434588562256	7.36749912996863	5.23687270928714	4.64412768220497	5.11714420315896	4.96575979910273	4.94584374900056	5.26110763729381	4.35454627468812	5.28707227773042	4.52182679067376	5.60612291342804	5.36775375920397	5.47775193877676	4.61129151865004	4.78826570684573	5.51234137542419	4.87337282616222	5.45154619626134	5.17693307789054	5.56201948286158	5.42348877933516	5.42348877933516	5.52447408816755	5.05336499904093	5.55839846308176	4.64315961589768	5.0442883181287	4.91908639940822	5.38803302282513	5.17053766615984	4.67195629247238	5.43742918267883	5.52226367032365	5.38452542377608	5.4377327662091	5.32156823942574	5.3076988430876	5.60987018326344	5.4648648655797	5.365218390805	5.60819842954361	4.95798710436795	5.27237362663463	7.48403312856364	5.60328430347511	5.36648331380052	5.05547954192604	5.44916120706457	4.72110700824991	5.02240238615271	5.49796001709351	5.51846302889477	7.44255085631217	5.18071787040095	5.18071787040095	4.55048181505863	7.52696184460628	5.50029448289377	5.5883299407632	5.19750458057219	7.47280140217238	7.55564563764813	5.37011600997135	5.56282579646532	5.21921537255347	5.23032050016384	5.51040017552308	4.87519571259948	4.96942544999913	7.58990119343774	5.1986596319676	5.47752220856981	5.33989850740557	5.15227828759679	5.52718472907084	4.9426516245308	7.47583700094769	5.31152335646435	5.31152335646435	5.44459411801741	4.72466798156217	5.32702298816744	5.52866713334326	4.65115902893116	5.4128091968202	4.60479459002701	4.79887470306177	4.52806410580524	8.47775239744874	7.28673258964887	4.97361344223415	5.08681154351901	6.99850125141793	5.39106896869102	4.67854540479094	5.2469041125547	4.8483219629386	5.01127460523154	7.5352385150142	4.74058686781532	5.13075533132543	5.1457065242867	5.3142451105272	4.98931057303946	4.93268835469889	5.52614927736666	5.40279199805479	5.50283397308439	5.24507067196407	5.48125409145247	4.41605937929568	4.9016359057508	6.69599718109943	5.06679559471239	4.79902591130821	5.50060944139731	5.35911777480682	5.52333642179342	5.49202500544307	5.37606414988746	4.3912588578037	7.08662765295152	5.28048725456883	5.11661744411944	4.79404668627603	7.13346849809867	4.43792389066013	5.34679450918737	4.40996629354466	5.26003185059292	5.39115013343857	4.97604205211685	5.35672457876428	5.05561601426152	4.6970175696101	5.41821573118908	5.46941843843308	4.47365594474698	4.90162770266076	4.67420891596447	5.43287729675925	4.83413323494922	5.19497747180415	5.32051471842362	4.73624009511179	5.49051613610178	7.40174878285112	5.41050947129618	4.95607186296139	5.32245571364414	8.64251564141016	7.15162113657689	4.73624009511179	5.31699492605763	5.09570048958658	4.66294780217642	4.98778311722414	5.35213462147483	5.40255541223376	5.18364723022916	5.37172926585827	5.36825425597829	4.6608537207914	4.73316670800305	5.0500044782063	5.24503101524999	5.19680974039067	4.72770323378781	4.55667022733267	5.32443289375251	5.23072048816382	4.44252943806751	5.40269984834758	7.08522038885729	5.42415910183972	4.76857632626973	5.45697031869675	6.33895844824895	5.0781575593023	8.43057760025216	4.79071418514347	5.14632106800147	6.99358137977353	5.25579412972373	5.19320639920291	5.35220062183031	4.85590350836063	5.12278982920855	5.24012923648447	5.24012923648447	5.39683136783289	5.09990769739022	5.69475022959808	5.25230476651919	5.344976325803	4.99862840529982	4.28971973062128	4.60667239322837	5.43145465039231	6.32862389550396	5.28503770518363	5.40784930582168	5.26850851945973	4.99690550977713	4.64461312019316	5.34973614077087	4.91412560320082	5.04000371120898	7.15742055698221	5.1367234518766	5.07540037066165	5.20092613914799	5.22713290219884	5.11355324083591	6.67861130356481	5.09380727881	6.67861130356481	5.09544370363735	5.34529581094335	4.44066960901769	5.28071536616377	5.00154754268849	4.96196326359454	4.36171407546217	5.10391302390875	5.19151063978653	7.06781838264398	5.28356611730244	5.16238902337372	5.0500044782063	4.76927797923142	5.16408137199721	5.27259405602113	4.56835103806609	5.03220729758203	7.08002902836674	5.33852801143481	5.29847340543062	7.02261383512589	5.22196895585426	4.78520446628738	4.78520446628738	4.92915208296614	5.19595222652127	5.24594910834836	7.3951448408304	4.56161067234005	4.34008815589716	4.66599150641519	5.12234627519744	4.94147467699546	4.95535529201215	5.16951248607319	5.49766240246134	4.96491867344849	5.25042834434261	5.04420584146809	4.67234029788967	5.06840428106411	4.77887939756795	5.07410678841585	4.59040780680806	5.30784066549368	5.21393291429075	5.1899315036862	4.71402903223048	5.17016732208929	4.79057821940188	4.83931235354292	4.73724563874933	4.65371677584378	5.07590448562183	5.1211947586722	5.00414008938469	4.89492747774018	5.23319712011654	5.08122627438681	5.00038152293185	5.12150659668251	4.84304925277377	5.14197415059786	5.25617575926329	5.21016573662767	7.00003547780426	5.04520829816569	5.03390253960042	5.0727756481379	7.43293242235543	5.07938030164233	7.44270133692896	5.23071251942843	4.88987687876655	7.4161475693584	4.90250938348154	5.30442199884083	4.57210783425335	5.02244265276388	5.02244265276388	4.71856045440109	4.79556211266783	4.43798641355312	5.03428585205433	4.94649722493802	5.17459099926181	4.5214055625612	4.54252990825638	4.94649722493802	5.16547321290758	4.37547978108566	7.46388894614811	4.65875483918418	5.03125539756119	5.14196655124942	4.98384682782093	4.89078807756744	5.1468748462694	4.44891818893241	4.8939077839189	4.54570013506917	4.69180896269609	4.64673677989678	6.46365763462357	4.91288912369255	4.76874780312479	4.73989108677902	4.91753152117502	4.67417590663164	4.74902399284318	4.95561286071503	4.57450647613857	5.02008844884189	4.86817103796942	4.95492962665503	4.51705648315113	4.78599549318891	7.22257322240642	4.85926611249443	6.23096814816203	4.64353130401017	4.53542018642168	7.28952806255112	6.77906559517241	4.31908655165496	7.34230655508921	4.33604445150479	4.52228217295768	4.33849017422625	6.80884207228535	7.07780186041113	7.107859582028	7.35535910442109	7.38043293099704	6.33206713497407	5.75372495012678	5.91941468025967	5.91941468025967	5.75372495012678	7.31892389571045	8.58724078904495	6.77481773274575	7.17628701428232	8.71766020677306	7.13826111255766	7.3171136857556	6.68817984289671	8.62499190065289	7.13372181288722	7.09164870277758	7.17541528576191	6.74236160131505	6.87952238555839	5.60343732552834	7.13502209933933	7.33775046501609	6.21374052108029	7.28739293342041	6.34760481841607	6.34961951229493	6.53547813809168	8.56183047766551	7.36234132986161	6.51289991378938	5.18743602684678	7.30849879855297	8.57785316732363	7.27237824977907	7.27237824977907	7.05360274192973	7.04335851280921	7.19374908610575	7.0163839123705	6.45044545651221	6.72560336232462	7.03455103382582	7.40896446771615	8.63910873067595	7.40463283359139	7.30356461139124	7.32481416614418	6.18842208152196
"2022MCF0011_p_2_01"	6.49764612837999	6.49764612837999	7.00104763604194	6.62249309083412	6.07553378564697	6.62649211045921	6.62302075218938	5.85178544456953	6.39532012852288	6.65709718434149	7.07660180393998	6.60341601888089	8.43945500756875	7.04211119724167	6.63404457083054	6.97251058775526	6.58179486843493	7.31689039592893	6.91296060490288	5.55193789971716	7.22677547726703	7.20650743440615	6.51368807280265	7.12910761959975	8.12197238944698	7.05600946060756	5.79386709456971	6.5157036463736	6.73858768526703	6.72274748737124	6.39532012852288	5.84488793901495	6.6352481264087	7.05275014114918	8.23725053766688	6.8550392574297	6.97599627577936	5.5312824386559	7.01399047737194	6.69204622934326	8.04699691645905	5.50329076346048	6.14411284307536	6.85815463355192	7.04364510891254	6.18347398245237	6.56824569908667	7.14381744102521	6.99815653106338	6.21358449429744	8.23307193819185	6.51221522261801	6.93977342474921	6.93977342474921	6.43772223670333	5.88375803506203	6.84555424078474	6.87738382428422	4.33000376092235	5.48886222486445	6.7823109594208	5.66502179161877	7.12402640834706	6.66279287263994	8.40918341359155	6.69707569908625	7.14333146073879	5.56660644843535	6.44648713287703	7.05521038865629	5.38729726280338	6.9289993148211	6.36057234295631	5.29820917872728	6.34103621522699	6.51288180021145	6.56274486143615	5.35069999006489	7.11819012059116	8.4880084492293	6.41185923830884	7.61987725522071	7.08793920586704	5.97902934621905	5.68962359735782	5.68962359735782	8.80888056704655	5.76335265603024	6.63495024648551	6.91017193431515	6.57607135043043	8.33348389355032	7.11651318599337	7.10186532406749	6.45158175602698	8.20500646523852	7.03261481834136	7.03261481834136	7.04407541292822	7.89580099880421	6.23043877920636	5.98806226928871	6.42893070991196	7.07602441365318	6.64472244678528	7.12957893415011	6.47282077818817	6.93290935691534	6.42402902485012	5.42777939819762	6.46991224195711	5.66363507645558	6.34103176885952	5.7598561937632	6.36232325647227	5.92110427681123	5.66996536056062	6.70222366003452	7.06435986390554	6.98807159466176	6.490280453071	6.24470545793347	6.04460178011437	6.04460178011437	5.55240396705492	7.79640961050118	5.72567619712679	6.94777779250982	7.00884323285359	6.86884006556016	7.38629464945104	6.67374601685269	6.06951521758522	6.75328182085421	6.56137391431248	6.61759418468754	6.23609747947359	6.84571346169182	6.17388460510643	6.63638404031444	6.31324016212567	6.5754437803217	6.96521215473999	6.81323882603045	7.68908933742105	6.64195651221714	7.8745602069247	6.32452078010389	6.67767328376468	8.47695906307602	5.26243818102506	5.59334314463183	6.6877205232652	6.99489913051021	8.08411059263138	7.04500766202015	7.0477172422227	6.54396456161029	5.90943567138261	6.59430595292628	6.52716161822562	6.52366408997986	6.28017299814433	7.88174501821016	6.96393367028639	6.62200402388535	6.95672099736254	6.62426331245103	5.89523332382634	6.87114747089502	6.07418323852527	9.52594185303248	5.51763093058097	6.99507599262351	6.42342706803984	7.95602270152662	5.67369924575761	6.95619871449357	6.92000153643566	6.7947914438365	6.07255917613022	6.61043859521159	7.78111157908737	6.69898089752103	6.7156913820386	5.7849178731245	6.65957508919254	6.45280615863842	5.56575029515971	5.4540710589194	6.9555743192812	5.68353246098751	6.5905176645198	5.86805666853606	6.89119070763055	6.33726453950176	6.75282480969154	7.23919125572923	6.99060052833195	7.43500098543106	6.4628928361502	6.06465573725674	7.63747247917322	7.05522030315997	6.6211145720414	6.06699454897441	6.39161422217828	4.52096809007789	6.36787824032834	6.56576935664214	6.37169610361731	8.48437528740085	5.82734362875861	7.00580505589559	6.54097098962475	7.56067115238407	6.21854288474658	7.00574799620858	7.06746896733213	6.45331652625211	5.72116976172359	5.95524738544653	6.29381420683343	6.74404676994233	6.40882449026979	6.86799056157765	6.4124762534857	6.85977106184581	6.79714566090637	5.88133688483195	6.40563594707698	7.18849091874201	6.35927196383309	6.86029226037324	5.6449371834272	6.99348313238624	6.92126340485077	4.99900775179624	6.67936513207234	6.91763601607181	6.86879266142933	5.23557788801497	6.28017299814433	7.93990171397387	6.85516018040737	6.85516018040737	6.76687418682427	7.95004752817762	6.49759930406269	6.187776815325	6.17669345968866	6.81009728399397	6.38851872279757	6.52511029552183	6.89550334591767	6.1264598503607	5.61709043183096	8.30514261025271	5.4502603191325	6.42061453616585	6.13159528142022	6.30216894863989	5.74174901484406	8.10557914151212	6.52292187322784	6.76416513981685	5.78069979491484	6.22087027200469	6.97361695187456	6.57965103668389	6.87687005357469	6.87687005357469	5.47219680767184	6.8609782734656	5.46991618348364	6.93963092013227	6.93963092013227	6.21710990301512	5.46763286025547	5.28655580964731	6.37246984284194	7.45817125214342	5.74203616575985	6.8030266029546	6.8700040456066	6.67576783675148	6.60147071163904	6.29695709288754	6.674360871882	6.2844342169851	6.7029686415001	6.12523529461908	5.56020868926359	5.53661531463368	5.57291032862616	6.84583879321195	7.63091351047645	6.4213057623158	6.53835469890927	6.38623804403476	6.82461268749622	5.97402703189215	6.82508951384512	6.96811685416896	5.93611138121176	6.76754516735638	6.6310053031152	6.49639251714497	6.7548437315465	6.36416433683642	5.49797780240928	6.21608871852624	5.67341705008446	6.23372670647356	6.79772110022165	6.19141280157664	6.34378333477309	6.49154913592454	5.7284062251493	5.98515063654463	8.22017186107193	6.32032387582402	6.72929237469054	6.56149695953611	5.63617465649336	6.84310426723787	5.20660418927614	6.06410777450833	6.06188537926604	8.61431114165877	5.77042459930653	5.74772221740514	6.62792572939467	6.62792572939467	6.12739668032776	5.83516881641556	6.11823070590466	7.96089771454999	6.51098232502398	6.38800367853853	6.75176954645372	5.97850356665254	5.97850356665254	8.26376905806847	5.97850356665254	5.05880679031599	6.7360319226716	6.54524284095185	8.24333227632292	6.82756259078578	6.81332188104903	6.76906519336693	5.81390411871463	6.06839808300653	6.06839808300653	5.47016857480535	6.84934923049939	6.35300612140422	6.20370540683424	6.09985413540448	5.89009588359886	6.66819250307786	7.08112938783611	6.67123890230804	6.66819250307786	6.06531483345672	5.68790237147675	6.18759574605971	6.57490227797974	7.66721759940043	8.4054685445389	5.72167924763623	6.57875615660034	6.92606235535192	6.75624778053063	6.28193337090262	6.72998394043573	6.72998394043573	6.74312900852417	6.62681122216456	6.8407813336655	7.28701309264446	5.65182905152302	6.84974312753627	6.85280750126392	6.57935846917224	7.65729970358471	6.87040759073787	5.5511950698935	6.6694361640406	6.6694361640406	6.64476268696548	5.44497958176618	5.82861710276025	7.49991030386922	6.39499261797472	6.68606775103668	6.08494819677148	6.9123800163211	6.4126453720525	5.66349906325104	6.71456445520664	5.3054463437792	5.3054463437792	6.26168844822606	5.69449961823684	6.7962842423124	6.16270041348433	6.27032691553319	5.36168665615078	5.55817535728811	5.1470754649748	6.81902370673285	6.8407813336655	6.52265028082693	6.03601757863513	6.20089002584157	5.95218538738514	10.0538894490325	6.740841363899	6.740841363899	5.9207956355291	6.21434462731167	6.44254819186532	6.44254819186532	5.4688469392173	6.34623690136991	5.59343520594322	6.18010812294258	6.41262801605041	6.6536671090029	5.26161321094517	6.6785180059291	6.6785180059291	6.19454372722323	6.04658617480521	6.79080796285332	6.34216708807248	8.21377213920413	6.15827213768246	6.67043197008432	6.58012183398631	5.67377568426885	7.75283241876244	6.18341833817773	6.79452032434475	7.6115806015183	6.63188123069352	5.82254546304951	5.98901352064856	5.37635013827189	6.13349734727371	6.09970694688951	5.94398717761639	6.08211695652009	6.40885519130311	5.39301624345208	6.7526407683598	6.19930896962416	6.82873958239065	5.76629056321081	9.19828554361782	8.1621076288071	5.59953368045686	6.670340426268	6.73908504827437	6.54021561275924	6.54021561275924	7.69510882991961	5.54975612792548	6.27620278587145	6.82873958239065	6.74607270032451	6.08995209355853	6.68103096868073	5.31359687077819	5.31359687077819	6.43526189741634	6.23176793464071	5.64492976328517	5.97950068819088	6.37834292850763	5.87164105081114	6.70006261362207	6.70006261362207	6.68152946258051	7.63286043237832	6.67362375242579	6.67362375242579	6.03933143353447	6.255124373844	5.2170264272781	6.44966068453869	5.75893120097379	6.0053272436295	8.14621583680358	5.93668479799297	5.96202169742761	6.00733994915432	5.45060769687516	5.45060769687516	5.62186331900102	6.73142301669813	9.2041389790954	6.71426260457778	6.38278763056615	5.13156613335089	6.70809624355354	6.62097791964658	6.62097791964658	5.86831538277012	6.21014268487968	5.95792402215713	8.30635114916993	6.42224871022688	6.68321483549761	6.09341944748918	6.60731225519707	6.46448987322923	6.41261688243832	6.446606893078	6.446606893078	6.3519889435124	6.60876995309676	8.14354374020498	6.20395093646236	6.34378417171621	6.56556055897536	7.26480009139519	5.81476388707403	7.40233417356921	6.27935590726986	5.85120709821231	6.08337868022979	5.67837658569708	5.67837658569708	5.67837658569708	5.49118727935475	6.09659723756351	6.64460468440191	5.84524491602813	7.77841453086344	5.58527912881518	6.0021144126449	6.5348097503315	6.64194970319173	5.71110025750824	5.59093924341791	5.55627572146456	6.56230818383489	6.56230818383489	6.58533053050505	6.50611773114678	6.50611773114678	6.61297751099501	6.61297751099501	6.42517753818752	6.58778369495002	6.07984596982464	6.58591251940908	5.24101624007377	6.76500843494997	5.76341132172608	5.3980461459588	5.3980461459588	5.83749967685888	6.29737537387246	6.29737537387246	5.4899298674711	5.25587568684444	5.28250192422443	6.8059536894862	6.33441372645633	5.73865204076797	6.47203638101677	6.47203638101677	5.5019755472145	7.9096094876016	5.76058548102363	6.18374203464312	5.72195403726477	7.94369702170313	5.95348894242538	6.27878897119798	8.8357743004055	5.85860877074068	8.15691250528435	5.22867361412445	5.79537416718604	5.94744582147648	5.40819318537493	5.83749967685888	6.63413291993469	5.7346072524774	6.58770328321302	7.81945773479913	6.43302732188094	5.92914659186461	5.29950151576838	6.37169693145856	5.14195810079571	5.7346072524774	5.7346072524774	5.9073534146077	6.52419296577665	5.8172561982652	6.08333724720773	6.57808666521908	6.1870551945425	5.73122978535959	6.60076978744744	5.65704875600638	5.85983163920741	5.88723667418405	5.78753073888566	6.30374850940023	6.62982659761821	6.67187145934307	6.47777183830621	7.27705570141624	5.80782773960536	5.79503322086653	5.79503322086653	6.18383105244911	6.45531996902141	8.8133642604463	6.42667526602208	6.60040694669224	6.18220550612489	6.43013660146327	6.6284538574333	7.63216554258763	5.81597533188197	5.74019052409784	5.46479339747517	6.61924691321675	6.27197344599185	6.23001478628417	7.12548393814868	6.67209039345826	6.67209039345826	6.12072877103808	6.38191880162106	6.01054583426637	5.69712700508032	7.16642682094905	6.16251499599453	6.16251499599453	5.86365861466419	7.75632464486359	6.04691010240866	6.13794586286798	6.63723769094247	6.63723769094247	6.59858415299018	7.4600744395057	5.90201460016397	5.74658493788782	6.10415251629461	7.84972815681713	6.36826985594674	6.44391508450057	5.6435652454364	6.4126453720525	6.22534365839264	6.6078736718006	5.68895839308731	5.6015708716323	6.3945556071432	5.195759506206	8.91731723921986	6.65804415602012	6.65804415602012	6.52128756332857	5.69884333994988	6.36872807169161	6.10407633127708	5.92211976582993	6.04709535682947	6.11839165846368	5.68410811779208	5.39256010590621	5.74370114490279	6.45016455619805	5.03341161638441	6.56689411630168	6.35196234797116	6.23008948673093	5.58994458536294	6.51833098638181	5.16881221085779	5.32779136421301	5.45832788919283	6.53578163839958	5.63839696116803	6.63918983775799	5.91754562322391	6.4246365385357	6.60610175459107	8.21948104650106	6.59625669175932	6.59625669175932	6.18347960993527	5.48960569158517	5.93072594665965	7.45998475379438	6.26719112215302	6.10046882138742	5.77751532468903	7.3554061988357	5.57814889831966	6.06608656464412	5.47579691072388	5.93525512197978	6.64659015157002	5.88368800589645	6.06980178169574	7.40502449754978	6.40803813875956	5.64429423445422	6.23707912863021	5.43685844699437	5.43685844699437	5.38380929891593	6.51027521842543	7.4162316361689	5.66935376799142	7.78174317403644	4.75767801559237	5.95104021199826	6.17198232452526	7.79190989512333	5.74267994183018	5.89538173149106	7.25355195389003	5.87429796953693	5.7504355930492	6.46776710283295	5.72727238863838	7.40517144124441	5.83026409179256	6.50454323439195	5.68596930166472	6.45758758158503	5.36794060023221	7.12042391084103	4.77780424925972	5.42666368336323	5.64003208963459	7.18599868354524	5.8668445441586	5.42666368336323	6.21319407958224	6.07808821863617	5.79281193024217	5.79281193024217	5.95290159759546	6.00990097912872	6.13597207440128	5.87893998816889	6.18778311785596	6.16822789067436	5.79315127681001	5.15500705052995	6.34814172659524	5.81070939586476	5.74854606700956	6.4433554934423	5.69531314970802	5.94626764688959	6.30241059709424	5.7202891520227	6.12532904564969	5.35900221395958	7.34180822996091	5.22813453277719	5.08967963748844	7.49233326059743	4.94681641423613	6.35716532937324	5.82378023295773	5.61134159529744	5.61134159529744	5.51279713888812	6.20731497810387	5.84777363521041	4.95579808489759	5.85925334047989	5.87886635228274	6.34774785070083	6.21834082492818	6.21834082492818	6.41068985297044	4.93312815917733	5.09049500687263	6.17886634659262	6.47213881749226	6.24568556328791	6.31943514023193	6.45178405579886	6.45178405579886	5.63254523246873	6.24994846687986	6.49417026800808	6.3888036250205	6.28041080530791	5.28915033380785	5.94942388614865	5.61244677379765	5.07032901537428	6.50708521915728	6.4221889487924	7.31866758074391	6.42982071102591	5.07548740239698	5.94744582147648	7.31866758074391	5.61790326214455	6.44085577890251	5.80632555603433	8.38428897783686	7.55627674609959	6.18991163515255	6.18991163515255	5.87246522211648	6.21704777783101	5.88573932153358	4.96037404029462	5.66593606897458	6.04856595401425	5.24583016461028	7.59567689692775	6.45837629902313	6.05992768662719	6.05992768662719	6.35970655891418	6.35970655891418	6.35517162783166	6.32286214823075	7.45650834952101	6.24722563252858	6.42277100380079	6.06670877633605	6.28907372360299	5.74488440592857	5.74488440592857	5.78986017519059	7.22234165947007	5.43616248143613	5.74155810003044	6.51455101795814	6.35942223267009	5.60215223729589	5.1641692808715	6.19192681286992	5.24458149142302	6.49273809378675	6.34709306696065	5.55356499744719	5.97864988752137	6.48720676595582	6.3799248366666	5.38913530792624	6.2087095286726	5.79866519682844	6.11781341483539	5.70590634158099	5.52683287453078	6.50159122281371	7.26116460432079	5.46668864867147	8.02996540920502	6.26665998799056	6.42080480998398	6.42080480998398	6.40303332875056	5.14054871240359	5.65878402833233	5.93377631070396	6.36320810208526	6.25484714887148	5.70600861055354	5.73883413142736	5.7206547712949	7.51420409696602	6.26234758098692	6.26234758098692	5.51279423975513	6.19967982172038	7.23737081279592	6.3162469952227	5.16630707206769	6.36534967995126	6.10923518831307	5.57747745191223	5.36776006928429	7.75073105778017	6.08422385102084	5.97483485626503	7.18921794475848	6.34875912391606	7.2749344579786	5.70540643781708	5.76093316218196	5.87910606476233	6.53997965754774	6.31004460929075	5.35427364236016	5.35427364236016	5.07723902208534	5.09948929327842	6.23490676157209	7.7069986926256	4.99618387968656	6.18049361733804	6.18049361733804	5.91200687357342	5.96882941341281	5.95994737372899	6.29083954247338	5.09283669244904	7.56275009521187	5.73869542438031	4.69426067565275	6.08212767805607	9.16558593607618	6.31699374157234	5.60064682125697	5.33454262564996	5.72247935997833	6.6646510808863	5.72272249641479	5.5280050442355	5.35962245151745	5.05845168465654	6.4121262343088	6.17900263634624	6.36323815772116	5.36621516102868	5.32564118649758	5.38883481347426	5.67239180860088	6.02791340731417	8.03788297200143	5.88751492596126	5.3235775736029	5.59236452317246	5.27075075261624	6.99093196727282	5.57294711189826	5.47215094259712	6.07946637930795	6.37289305535587	4.98232217523736	5.10348165941175	6.11485260755483	5.16773645174725	5.84665630493318	5.57626120326804	6.4256546267859	5.40279833732185	5.69782874611803	5.17561685353774	6.3510984761386	5.88375803506203	6.37792003377596	5.41752892296803	6.44279845169925	6.44279845169925	6.30047070150747	6.03672651442832	6.03672651442832	5.59415224413131	6.43211149056838	6.42380493015006	5.6255755808583	5.55140955961422	5.52576939455615	5.91995780553533	5.74512704484386	6.27680099193759	6.28856048302332	5.66909523143953	5.7702731364211	6.21724043442389	5.1144847199424	5.5895558909388	5.43481907212892	5.88750133447216	5.16901226688437	5.51101574963736	5.27291526096367	4.81754656889507	6.24791931504843	6.40264182028014	7.25450804065937	5.3863129866996	7.25701128921761	5.25666101658376	5.69621764181731	7.92178910675022	6.24380863020478	6.44073154522155	6.28165254450634	4.70795271698028	8.10469710064472	5.88423866179574	5.71725527587091	6.09420610335233	5.66602972083838	5.0182585227274	5.83027572627019	4.84965726745411	5.47150084435641	6.29411597725647	4.98398593707359	6.42929838372125	7.15102984237072	6.27571353392322	6.13570392251871	6.22073908418204	5.56384803826308	5.2908997283193	5.70916439974467	6.64813244176361	6.02039478750606	5.52683287453078	7.33916020696876	5.7411544681022	5.97287650039972	5.47021392868845	6.09803050322645	6.23938833419697	5.54318651238163	7.52554297097357	6.15214382659046	5.59422042824358	4.89868696972584	7.6390270566255	6.01142204007589	6.22223826064183	4.60779128560446	5.42266486767205	7.14662816372407	5.5214385575633	6.2242252350503	5.3147205910008	5.3147205910008	6.07576679779849	5.83166001357242	6.38666109870196	6.38666109870196	7.88763705195965	5.07420764470371	6.30613235945781	6.30613235945781	6.22704690252907	6.29875846476354	6.29875846476354	5.65592246999461	6.09401212270077	6.09401212270077	6.23337517695007	4.73074328290896	5.89026499650432	6.16248681440616	4.93761634514505	4.7597658893096	5.73301346643015	6.06388029377531	6.06463185790942	6.31926415704656	5.47327463911238	5.47327463911238	5.34716996851567	6.2370605090585	5.86099490526982	6.22823600720949	8.05713700996159	6.31953895402309	5.80191646363229	5.80191646363229	6.27186815087233	6.09151681063512	6.13327407885092	8.27712403607187	7.61497233668364	5.25029618072162	5.46184888852918	6.27180874406448	5.44709079874854	6.32454696483612	6.05360373153953	5.86693293761967	4.66863622854341	4.59740011168806	6.29432460058429	6.29432460058429	5.74765607752715	7.7082521283014	5.74765607752715	5.99498037671379	6.03428701228935	5.75956624641794	5.75956624641794	7.93654702007417	5.26576143250088	5.88607810434189	6.14128212971811	6.22923982403486	5.34498725243077	7.26072754602647	6.07173618280838	6.33580411460968	6.15231497346442	6.13917978636154	5.3940837108294	6.20866759824866	5.99924186937369	5.49704612572299	7.29469791997558	5.93001613507688	5.34250020237725	5.89377862006635	5.91484709005259	6.18494632177892	6.18494632177892	5.5650691985644	6.12889779005503	7.91001063863562	5.3371063935818	5.56868637584477	5.56868637584477	5.30327808336404	5.71660931020532	6.14810628079696	6.12677515981135	5.85188578531913	6.17688835272465	5.51659708784655	5.49010802778518	5.49010802778518	5.49010802778518	6.26020956470968	5.89234129489573	5.50388607659444	5.50388607659444	5.35418991225973	4.7396872420669	5.87221168157514	7.7528392760885	5.58304097178752	6.21631754728116	6.08741140383748	5.82064719446617	7.11252548183846	5.82064719446617	5.73676694748404	5.75996624830611	5.44899397546985	5.32571759843938	5.51637772163905	5.45867254588047	6.06307183907849	5.54700143838734	4.80620164175223	5.23952385578248	5.30712572019149	6.23365899667604	7.41608441593481	5.51172064218297	5.51263879877181	6.03220586200093	6.05713304017641	5.59796283742685	6.38140025262574	4.29601748326541	6.1981396919259	5.64239173766636	6.23027858348429	6.11297024605772	5.53168547929571	7.31769011986167	4.66021808687393	6.28231334640787	6.10064411030493	6.0986175452029	6.0986175452029	5.16586834378699	5.78854404443945	6.68418544986161	6.21701720937885	6.14334177773921	5.58739395745903	6.14407243162942	5.75099537737056	5.02543863501261	4.6008432161318	5.62009497741741	6.09086665322189	5.47472357178206	6.05974305636033	6.13338511279382	6.01925433757763	5.98370320220906	5.44542150635132	7.93668903153025	6.11400674799246	5.39382471158475	5.10522108653945	5.85215954886324	4.94657923484519	5.41285263977365	5.15760079008984	5.23013937908352	7.27040890986437	5.84495923580724	5.68285125903566	6.12211835362671	5.84407199843348	6.12966192763144	4.98275882813195	5.74904460125499	6.13649650597983	6.20927897087164	5.16716875639692	5.54229600405097	6.23676797884037	5.90901525664936	5.90901525664936	5.39502970602083	5.28082156999329	5.72467781229086	6.005256109641	5.82644978596213	5.82644978596213	5.7501890034175	6.00376081055414	6.00376081055414	7.49145038368175	6.16674239634211	6.16674239634211	5.03810279712443	5.47956286977029	6.13884060453864	6.03379081199635	5.41336008272508	4.5752027710029	5.99421405049468	6.20898635812661	5.91523131715952	5.91523131715952	6.11658757007617	5.44035674174732	7.17404925857521	5.8793610505108	4.80735361467026	6.15249782901154	5.69912359373369	5.38011258250514	4.91089708698571	5.21432478248943	5.23945092837421	5.21916168799501	6.05063233622388	6.05063233622388	5.2481077168598	5.4061751945369	7.29491767643816	5.92709348069802	5.82632468665358	6.15692275943755	4.91089708698571	5.96364663234832	7.76717266753423	5.96364663234832	5.70723596846597	5.35226756336635	5.49528955146897	6.0373971195151	6.15207547324526	6.15207547324526	6.15207547324526	6.82922928127185	5.27190638775826	6.15734712168421	5.26521270507212	4.97387961471774	6.07226068129477	5.72280466013821	4.86188250190007	5.17799362157135	8.19304936702345	7.7593628282854	5.92794321030694	6.08881783562748	5.07716415266826	5.05581406485438	7.24111633977342	5.60774951580116	6.06573369840743	6.1335372241985	4.92349255046583	5.4586001575778	7.6485886805955	5.15448052906016	5.05085086755521	5.05085086755521	5.41956077411627	5.41752892296803	5.9203429297572	5.9203429297572	6.24198402944451	5.72108538637984	5.37041428515504	4.57566017142118	5.2589309060907	6.13747863505659	5.42603320952182	4.91314370918614	5.09823946563932	5.07766059997487	5.51994666276448	5.22813453277719	5.67137403159455	5.56766341675094	5.49407423598071	5.46131042348638	4.87501085468531	5.68252080316642	5.68252080316642	5.2579528709244	6.05975543053977	6.05975543053977	6.05199833240721	6.05919782210509	5.00990323834117	6.01297912347637	5.15862084096307	6.19916384071574	6.19497012848389	5.03563336694597	5.55318179741001	5.67663560558635	5.986940316733	5.23052185194699	6.09255782845855	5.42124009944179	5.33694770586882	5.7103072747623	6.97695975070902	5.56302307397031	5.55270418856029	6.09016026815912	6.07532712793902	5.0897580125276	6.99406133619356	6.07113652852683	5.0890539225425	5.43736657633439	6.04539462911784	4.8421097693753	6.09110376064009	5.29227552930757	5.32614687098576	7.20385046736287	5.1903612852252	5.70772050435979	7.03284026463943	6.16449901441252	6.15430015384325	4.96749124977064	4.95697043427624	6.07113399496095	6.12926728952039	5.87814017008828	7.73809549236254	5.89613620707306	5.31730958224712	6.034543268807	6.65625065853545	6.03476969244896	4.66087777462201	6.44374750616227	5.38047516857201	5.78795760393049	5.42226328621311	5.50524800380692	6.12025521519633	5.74531177546339	5.58146629572441	5.64015259898937	4.88653022110598	5.22858534851205	5.87624344525042	5.87624344525042	6.41668756134503	5.4590760444641	5.22109302521953	5.06581605672384	4.71027015283107	4.77181868811859	5.98443933401275	5.98443933401275	5.32601051234388	5.98131056286287	6.09255782845855	5.166746429371	6.71218822392572	4.95015754122085	6.03628277685705	5.45961084151359	4.66782372269153	5.64549030519157	5.635014562996	5.39052172937012	5.84314900121731	5.55437058675526	6.07691375640229	5.50291336607002	5.235436703366	6.12774411464534	5.59461137976441	5.69957009756432	7.05935883746893	5.5748964824219	6.13035738124831	4.92818289204734	4.92818289204734	5.25961230113336	5.39076838158366	5.39076838158366	6.55740952013734	5.32810031837602	5.28891770793583	5.16428603979317	5.34441827240786	6.00940932689807	5.56302307397031	8.20513017150361	7.06749095384204	4.77814079440098	5.97821445255142	5.16716482718131	4.58421329005305	6.38002744179004	6.15306027975047	5.23852469643889	5.2509038271026	6.08229488372909	5.40464465307423	6.00024690351973	5.58721231336885	5.66256246890223	5.66256246890223	7.47318357971211	5.54378510774949	4.75980706398143	4.55915250408736	7.47318357971211	5.15729934578588	5.63499001162634	5.68943749390562	5.44651225469333	6.06299375656676	5.52324669376553	6.02235545803369	5.33606421793798	5.26228620594492	5.13079355932868	5.82672234535087	5.28357212631128	5.06759408551948	6.05183482721497	5.96209114491122	7.49615141416045	5.8126443171596	5.47177072816387	5.71612747665416	5.9840151428447	8.58956913912196	7.17000794403647	5.89528557492642	5.66237919650015	5.18951056785704	4.59190609050161	5.23857774866306	6.65059203018755	5.09715980536571	5.49902908468638	5.53934641003696	5.95391077012558	7.54913729909039	5.40826500641689	4.54200913938833	5.83850347746906	5.04589002747735	5.10014192472899	5.93470570589053	4.98755864731664	5.80980770898603	7.0163524726989	5.9611440016091	5.00573652885415	6.07470945393793	5.05226447783218	6.78683996491232	5.19013917142455	4.65285891747011	5.85897600194071	5.9994016600139	5.9994016600139	5.16597510233993	5.26521270507212	5.68263956361552	5.68263956361552	5.74895430766082	5.28224235811179	5.08488880315377	7.76867674404278	5.91458025335769	5.91458025335769	4.92842947917551	4.50934904846793	4.48720181235546	5.33575029666196	5.53222536427242	6.03375802953932	4.86614871758146	5.88757843458487	5.75232997822634	7.31040446994523	5.57465648503662	4.90173272950494	5.51310093889747	4.93894068112285	5.91842228875639	6.48782524718867	5.79153221791378	5.86346802942443	5.22466341218605	5.99947865473214	5.57474685089962	7.81991303477151	5.19926010051341	4.99590057087125	5.8969890829794	5.8969890829794	4.73517105689076	5.51481363080754	5.23643558286095	4.16015166961362	5.70074892925926	5.70074892925926	6.06815632871726	6.95559886018227	6.06815632871726	5.42897131201658	5.42897131201658	5.83284492731661	6.06264428842058	5.36894470193869	5.28566353299721	4.91188146138744	5.87535035660846	5.87535035660846	5.52725738208904	6.03907800544922	5.97040404449941	5.07723902208534	5.84015114345748	5.85443397054587	5.54047794971016	5.92712804948124	5.86691123614235	5.35277886982885	6.05064813846551	7.61771586792328	4.98354537499048	5.13421794017987	5.74851935274155	5.38062482963975	5.29644845658361	5.76987887618406	5.76987887618406	5.33125704340548	5.91749626102967	5.29073163222187	7.55415383422654	5.23462311116939	5.71851675148322	5.14513917339768	5.99200351999247	4.8236634511952	5.61416958426312	5.61416958426312	5.28016999464827	5.40131558895358	7.66118601551693	5.46695632579915	5.46290613774807	8.19766806512594	6.14542869090977	5.93344990912598	5.93344990912598	5.16165334567804	5.65549980258681	5.65549980258681	4.96090871635598	4.83937269838806	5.32954009677098	6.01084662033754	6.07987116915513	4.7049242833702	5.2898165960534	5.98218009727634	5.40118056766268	5.77161734586703	5.77161734586703	4.86907951257825	7.76867674404278	4.84169805277774	5.67028015031213	4.54852278957398	4.75218044259696	5.72050172398384	5.63760390093032	5.77888070137405	5.37925284397446	5.72423313931322	5.93939590415657	5.93939590415657	5.96297975488632	5.01741344825565	4.98093162934044	5.81281264751077	5.34282553873843	5.85750739611167	8.82062782395732	7.59909471875875	5.57745242948775	6.02530669247206	7.59909471875875	5.83134118895387	5.83134118895387	5.07837317822319	5.57621662100722	5.86882246592958	5.96344806840562	5.79032687253117	5.72611824290486	5.51018948369409	5.79910719418514	5.79910719418514	5.31422151576798	5.71461037379729	5.95741966134267	5.43143070436823	5.8452661790042	5.91737968729706	5.23171082981786	5.60117382240026	5.65900472497166	5.7833916916055	5.24322435827574	4.68752358725535	5.52805013218273	5.08866523252198	5.86900297681282	5.43371697331047	5.19616798672125	7.64357484242849	5.85252999482726	6.05379977490414	5.63711953556979	5.20003012938782	5.75014306151681	4.56334945654064	5.68921038363144	5.04174629612575	5.72915605177815	5.24797457709493	4.5304078172037	5.52204613863333	5.52368991382717	5.6138928161494	5.25012221479387	5.54075988469459	5.92888577337031	5.25790794558432	5.12011886745144	5.29549469824702	6.98479607730532	5.07606920680631	5.98495708587034	5.95480327372165	5.92079553759916	5.88000314741181	5.88000314741181	5.9226147814032	4.98271727632037	5.90850919580842	5.75341713390845	5.63387926691213	5.6391957932119	5.71342772864911	5.89909817864737	5.43457362504502	5.43457362504502	7.12257243873411	5.00687536161072	5.68871247434631	7.01009316245889	5.87919264547853	5.68249176201402	5.58550452561662	5.13515861854699	5.68004452877405	5.4928478968322	5.96425667514529	7.19096648217249	5.96425667514529	5.24214032746188	5.91854485086184	5.041487481297	5.69108651805744	5.19779820564753	5.25036751245299	4.78146510011199	5.0198553661237	4.97210238926574	5.61388394682044	4.857690240092	7.21351770015286	5.67501332290204	5.75277889294148	5.63188347772356	5.87597820038399	5.48989811377811	4.89942010591987	5.68188399776627	7.09275683625384	5.41889794502079	5.95329886469817	5.95329886469817	4.52150255874328	5.90162584877362	5.86305755825918	5.65330325437353	5.20168498526014	7.96505193644435	5.8731253466295	5.81174712381344	5.81174712381344	5.81174712381344	5.79543768183448	7.02308441732264	4.80352954753756	5.44144037242736	5.14427809685902	5.92383911511173	5.9161692818945	7.22716340243466	5.15239403635133	5.92924096417306	5.5737029774501	4.68282084689465	5.34446876605452	5.41957895748073	5.73375463099978	4.52522019223441	5.83617155563892	5.83617155563892	4.67121977759671	5.40492696980855	6.50462891692167	5.54692968116999	5.54692968116999	4.87311758495568	4.64181354920419	5.4746149261656	5.81767191966232	4.84201988473166	5.81972783610594	5.94186344258773	5.22817069763682	4.84652029583735	5.49264162327176	5.78470007824272	5.58684472583928	7.14030735765482	5.58684472583928	5.65559531567504	5.45659028042784	6.81619207061837	5.02537969478684	5.88344115464099	5.05642138019225	5.65427686040486	5.65035116471699	5.91661287682721	5.89057421489557	5.30793817443909	5.48057429145066	5.5496601407357	5.22824300882227	5.50027599272742	5.44486996477676	5.72289922535135	4.96239170088107	4.470334038715	6.96876332171962	5.93230415240156	5.24121961427545	5.24121961427545	5.37260974736566	7.38481604096345	4.7037103494253	5.76293312698714	4.5369703391169	4.73563034738775	5.08666827061874	5.26811991499561	5.84952957775361	5.34422188992658	5.32504896091691	5.2835481797515	5.21494143973516	4.56020044189266	5.26811991499561	5.26811991499561	5.79119655559266	5.79119655559266	5.77398801283041	5.82928386817624	5.78699282454743	7.25666022941166	5.36286064670817	5.05673206567226	5.82189282559546	7.25666022941166	5.33221448518838	5.12069170182176	4.60441759423258	5.04447117525326	5.41849769205631	5.00990323834117	5.80652866234965	8.49627298228917	6.83829398037101	5.11202337542537	6.01916380382016	4.94816816823972	5.34982266702313	5.34982266702313	5.1940744836007	5.24096326697466	5.72088781729483	4.99384848490009	5.28362831834249	4.9406248638404	4.75303774918596	5.69893554091976	5.72095742500096	4.68761616931309	5.50474028860277	5.29093754801632	5.29093754801632	5.59946296270516	5.59946296270516	5.05557167897415	5.45902587507803	5.74714986495077	5.59922254181417	5.59922254181417	4.97030606685941	5.43851261924335	5.76559922889895	5.1963260372229	5.6741460127112	5.72384945167104	5.86265484195202	5.71228941360722	5.42512279853055	5.65988153932622	5.67702925398308	4.69628220411376	5.45055373126749	6.98864077582497	4.75179846624006	4.80982897701579	5.1274089274521	5.11688772817051	5.43742141440386	5.76960717549644	5.68143069709344	5.42380920185367	5.25551267928907	7.67755974261812	5.1816592070891	4.97877600121925	5.39968590197275	4.92885830114509	5.50252563752636	4.72562480307456	4.86196529769056	5.27506863130863	5.35717886177301	5.35873372412265	5.77734214730218	5.8099098717305	5.8099098717305	5.87184384366877	5.79019831151588	5.20050198574571	4.78216169363098	4.72407961404895	5.14954845124435	5.61994327824008	5.3103850843294	5.10411688275509	5.13063282555968	8.50505286396659	7.40246292572092	4.70778796010388	5.3847158097065	5.77653266762574	5.45912417979819	5.84685286916843	4.91945125296342	5.40826941270264	4.6463749844867	5.09136564226478	6.92185354165831	5.18563941062975	5.19743920959345	5.21331908040349	5.70879687851726	5.70879687851726	5.55029911734929	5.12511444494426	7.64669125690297	5.55481910692284	5.66277155488715	5.35038365174806	5.46451537243311	5.03634039329376	5.03634039329376	5.52578595495094	4.75777464980735	5.05946061614474	7.37185115938874	5.36379572504083	5.69845313173787	5.24714313935823	5.01956383607981	5.80081480711418	5.80081480711418	5.021908780393	5.82694709900421	6.9833819357328	5.14081572091218	5.6680391779487	5.6680391779487	7.65524218555414	5.05595066502346	4.96247670035866	5.5779302712235	5.8093074971052	7.44026024411162	4.65086846097999	5.95075575269765	5.355376352707	4.56775143063091	5.50786744130857	4.75422267292761	4.94037658959795	7.58663543015964	5.76044064205701	5.84632268527089	4.92828197817041	4.89195952746156	7.58663543015964	5.31768222764269	5.3609585594198	5.80816163487654	7.63867345618853	5.04272060122603	4.51701921478057	4.74289924134003	4.73100698566275	5.74586394452102	5.46164352406754	4.95146371071187	4.95146371071187	5.21824520733866	5.43999220403929	7.56695738071093	5.63484782660526	5.55221243800916	5.65035116471699	5.35365492409744	5.80794809388635	5.65083006645773	4.77483055156694	5.28555426263507	5.5341141218979	5.07241842191841	5.1075873300447	5.49748769969463	5.4997200723533	4.59858886374223	5.66277155488715	5.01572499728869	5.88226721722052	5.66603122374199	5.28128398720388	5.10142683861515	5.46830726563682	5.57906266150986	5.66693541205403	5.3067372043699	6.80248156564518	4.74361505512762	5.22570357288033	5.22570357288033	5.44229492724132	4.69876488335198	5.0042641738627	4.93082144613807	5.31121678815666	5.24792838105719	5.62759232952913	5.55696413503811	5.62759232952913	5.44596315401014	5.50046977035538	5.63557452849762	4.98695387695948	5.71313541629705	5.11890765673527	5.37818182985854	4.57572439534948	4.58552663529417	5.02451799885784	5.59679732716498	5.11652981467236	5.5734590611829	4.56990346288969	6.62402222665038	5.63291432048673	5.71733656301321	5.91604240731263	5.28271610469343	5.53024239647557	5.67209704866878	5.3644184119335	7.00700746965204	5.51559185083809	5.79396544730214	4.96548563955449	5.16212897266763	5.35695502773154	6.97573346425791	5.29564389073075	5.69615348772123	5.3019187398767	5.42930212997755	5.73980331621403	4.46646867168274	5.24203945190565	4.80383950920288	5.31798081618323	5.31798081618323	5.54173127543725	5.5217479514076	5.5217479514076	4.74841080465043	5.48892467857113	5.02596487027999	5.46751235773365	7.42246362318456	5.53604630927937	5.50618243015826	7.42246362318456	5.52794787048363	5.62579408981199	5.17398889296222	4.45054438945605	4.60180540701982	4.96242840839442	5.69515200427664	5.60654088291912	6.45152654900979	5.60654088291912	5.7023599795758	4.90627758289182	6.81682416233338	5.05468815917817	5.60137931165892	5.71422077571752	5.62431085611278	7.49353370171134	5.69937726302102	5.69937726302102	5.78149045966049	4.85090113514472	4.71606097027154	5.7457180549817	5.59769475075345	7.50391603271296	5.40464465307423	5.7724903431707	5.47078427673742	4.96323907620359	7.00572229924468	4.87038014345311	5.54135111878808	5.57383575217918	5.21659397952378	4.7470739645412	5.32106456745357	5.7840134028887	5.47577915460038	5.72249383635358	5.16573045604924	4.54857778245544	4.51701695143062	4.62901691565295	4.7325880550926	5.14441460977842	5.3169721676347	5.40629355071143	5.48806402477091	5.23189566763996	5.12191979436946	5.38199831290611	5.2205476214131	5.2205476214131	5.17710134544939	5.69319975346484	5.74227346688411	5.60547587034828	5.76287781552538	4.80383950920288	5.26744121840079	5.66858918817432	5.52773181396154	5.46064260879282	5.85697106500199	5.23390324366082	5.72249383635358	5.53237110181451	5.31650592544664	4.85736061090154	4.79409282034766	5.87754472769203	4.91004444041048	5.8172967848542	5.87754472769203	5.67142937163729	5.58376915540697	5.76592606821386	5.08948528089422	5.60189770109884	5.45453403563863	5.5321156307168	5.7481180398524	5.56035193720883	5.34359583323044	5.58340661713938	5.58340661713938	5.44919372638828	5.14782873578474	7.25921176316854	5.37710376453066	5.70750852396101	5.29361155838277	5.59071133898828	4.94064627072982	5.17710134544939	5.46969942796757	5.0403535229291	6.44050544898585	5.58765734463239	4.49854901249263	5.02879588749164	5.67384961768549	5.00144507105202	5.39061506794646	7.04014451229179	5.68290983952183	7.25177729187445	5.34579061604446	5.40597047632872	7.25177729187445	5.56836446808133	5.69439880290185	5.69439880290185	4.51386745136241	5.39629822748249	6.37158623345814	5.58857229708554	5.57310691072293	6.37158623345814	5.36906848055797	5.09439406231041	5.44447602223707	5.81912499654288	4.72363856278919	5.72100716903987	4.83234219676451	5.44018319911731	5.00980760547229	5.36338515352249	5.70245646098425	5.62822852467599	5.68654095010847	5.39139913333674	5.43847769152679	5.45608042569262	5.18725717924522	5.66008643285142	4.92223235910447	4.77776423474332	5.31516987969294	5.21002204411075	5.21470982077495	4.55687693333753	4.76231521970311	4.97506651216259	5.44879273590887	5.44879273590887	5.59817856996099	7.45639304965731	4.85689688859484	7.45639304965731	5.48424156650283	5.47149259122934	5.13193165348339	5.67894850227572	5.28008269463146	5.6325926929023	5.55585567124943	4.60043749573333	5.29307047492095	5.34709774015085	4.5959313297777	5.23444800422107	5.15007737490988	5.54953907231663	5.34206769804401	6.18232587008703	5.53237110181451	5.57522010072142	5.27290967583702	5.40276573674726	7.57832443834229	5.66774973582248	4.53966443397364	5.42717401157532	5.11256676082508	5.57595363295352	5.67610519895952	7.42212967616059	5.05284401032138	5.05284401032138	5.01540192981129	5.4984647548597	5.56927405125887	4.84805319598675	4.8295882781355	5.19624416933523	7.16591828035952	4.89770219696099	5.6973265969152	6.80965564743331	4.94162031653636	5.37191379291291	6.33676056888828	5.20930788952893	5.55690199502892	5.55690199502892	5.53068559781758	5.26026316301023	5.26026316301023	5.40447270534515	4.6248487082274	5.41930703298407	5.08302271378487	5.40569112449888	5.03577085517608	5.10582866775861	5.62794949036258	4.92634874333543	5.3399713720112	5.38108187388019	5.56024598842248	4.90104990557259	4.85508427961844	8.57880152715912	6.81421600738631	5.63702414140135	5.62986175943479	5.20174512268988	5.36791582424937	5.22402531624595	5.59176484528242	7.06903155496358	5.22757871224943	4.34466028036768	5.05965070724161	5.45659722003325	5.45659722003325	5.54341683643815	5.48448760591074	4.83343553732779	5.51510207182876	4.97280376301967	6.41431116719826	5.13432976554596	5.09837321281415	5.47494623806388	5.22677248995161	5.48586101907644	5.44118792681342	4.90459238072195	4.62488405903986	5.22162709247737	7.44466388849075	5.43720432919879	5.35622445539534	5.35622445539534	5.19339196627123	5.51447151812412	5.54841549725566	4.98280619765193	4.83463345573053	5.1321362263391	5.08758605631922	4.43533101318289	4.86620433245423	4.96645852218444	6.95059755020562	5.37781556136088	5.1806109709679	5.21598686953224	5.0015172439601	5.23343257206859	5.35617642031128	4.63556715752557	5.14895851970918	5.15533130423682	5.5539521525746	5.20855638973452	5.12658478348433	5.56554024250786	4.53355655521962	5.35150238908496	4.62870517102745	5.53652756086346	4.37435529900326	5.26446233120137	5.1837978476612	5.15481418923566	5.46857899116293	9.78067731681936	8.88071761962572	5.26591050445971	5.02849011784772	6.72696913988393	4.49692654742084	4.66902721130354	4.75774944303046	5.2935163702671	5.2437571013887	5.55291210773688	5.55291210773688	4.75021915076397	5.58187866162773	5.14437389033216	4.6951983074325	4.3840369831999	5.58388611888327	4.84395740949726	5.49451222965391	5.53054486137287	5.3874931878718	7.31225928750806	5.18331774699717	5.41846478202933	5.41846478202933	5.40134004658544	4.87080120402902	5.34698154463547	5.28056652134189	5.28056652134189	6.89982935587291	5.19281866824744	5.39714423068859	4.34425545428673	5.10072110397246	5.44842747996431	6.76570839233645	4.31897965705662	5.29810437991503	4.46089384091733	5.37713782546457	8.87836704489469	4.82666338128562	5.26097472199452	6.6332084433221	5.51823212768757	5.16445685715661	6.9487501686244	5.61540593924066	5.13341628781299	6.9487501686244	5.56464285739635	5.02608815839596	5.49156520851179	5.41673569409025	5.23009544630863	5.1256174618641	5.16938882739366	7.30372593068814	4.78302360411684	4.99241868619783	5.46189199052059	4.59535681649791	4.72312839882544	5.54952505689602	5.54952505689602	5.26949112480844	5.08870081117976	4.80597812706458	7.14495000452233	5.46591399053152	5.18539008975442	5.45805319968443	5.24983189870396	4.49932290928703	4.71868992377751	5.6210670554464	4.76999302788401	5.35835759562226	5.1490263426167	5.51373932984064	4.72605980135533	7.12831343375848	5.20160374334179	4.29823873564166	5.0061995732678	7.45297644495574	4.95229169020718	5.18045484277735	5.34614743938823	4.86279223385189	5.43249166000342	7.44026024411162	5.45473522978815	5.44832354385914	5.44832354385914	5.55279617167936	5.03446606910745	5.22736321163282	5.34159261183758	4.62149873582281	5.17890403607223	4.85072928964395	5.13407707057558	5.35624576037745	6.22317958851935	5.23520443353738	5.08157684775068	8.66457094897018	5.542975920007	5.28633575189043	5.22742378248508	4.56941330079635	6.65160258761917	4.98893336792054	4.67441714358351	4.7417409278457	4.72274683527704	5.14055360354455	5.35167400796249	4.3521408583936	4.59087226485685	4.82487171855376	5.45831089106043	4.62462626087373	5.29774649552275	5.20198718215185	4.37117601585064	5.3017313774302	4.77100236147702	5.42763247656164	4.9995514561576	5.53497254447058	5.04997975163482	5.04997975163482	5.46061392861218	5.51659708784655	5.41202373688251	4.5938509937511	4.89477808669532	4.79706333216956	4.87473459999146	4.64101542691478	4.7061134744218	5.2438524290905	5.41480723197344	5.20166587871777	5.40228967603351	5.32696879361647	4.99629325852912	4.90996424246077	5.02508464077745	5.15978461627292	5.28614750890585	4.78895534352873	5.42824794443776	6.8475275645725	5.27840516321015	5.29909347566145	4.61347868783035	5.39679523141019	5.39521563997245	5.18666409392729	5.36632019417007	5.4910553483834	7.20517159243134	4.74577389426481	4.74577389426481	4.55636613508509	7.45772707705514	5.46265114489479	5.49525604711647	4.74687214696321	7.46152780720849	7.29065017819878	4.78357400295645	4.57136077965072	4.91004444041048	4.91853722118659	5.36021363044717	4.70398383868514	4.62799413618489	7.40207778001458	5.40906962024005	5.05886056424036	5.34414848294259	4.51038519139809	5.44188175169632	5.04121760866731	6.72818694453125	5.22050690036678	5.22050690036678	5.31055761967494	4.71684757892162	5.36515648160418	4.79770849103691	4.72343240866219	5.15620262935512	4.57880113838727	5.52452675628181	5.0864178528132	8.02470212145291	7.17539389539215	4.81991454877452	4.72808146034133	6.62472360432545	5.206868638985	4.71002196087704	5.08737590867992	5.36030522340305	5.18390380382165	7.46164943965185	4.4764050511264	4.78447071305152	4.58860025312695	5.18058156776376	4.94937591136437	4.94408707460363	5.39094253541746	5.04984157300526	4.9440012249684	5.07437895857732	5.24991121973532	4.3930097404503	5.24633500660922	6.63122258669211	5.17590591039718	4.6758736248674	5.33515213441389	5.28547032236332	5.23999453598751	5.3147090067946	5.22267543228096	4.96579210344087	7.0699903196629	5.16257815348807	4.82862603809453	4.65533748736166	6.7456057106242	4.65381921004357	4.72742740311222	4.43501725306036	5.27362000347561	5.15592520425407	4.67160536948682	5.22245403457412	5.07987490898307	5.09038173268884	4.94605858149062	5.36318333033611	4.24629979338817	5.03566868130546	4.61043083966884	5.09386369487084	4.84194794373458	5.17845840488603	5.27212101648782	4.66489069433449	5.20819434383688	6.8158852382059	5.07099386966424	4.85373664477225	4.99023185236201	7.98855172242649	6.8942558450756	4.66489069433449	5.42185353530032	4.4355774431284	5.26113677753841	5.41703459432559	5.25302708898278	5.25269163172064	5.31757529615519	4.85963602658352	5.31446497314493	4.51148959252303	4.60075518764583	4.59554703935329	5.29263239991864	4.97233156575967	4.85753535643409	4.59417429527552	5.21670635147174	5.00629493117708	4.38033961556672	5.25534682028316	6.94454862527098	5.01275800891391	4.78516287080077	4.86419389896345	6.2589432696785	5.32809218972857	8.0161218951947	4.71170477945501	5.20640094763605	6.91899231132037	5.11638757492968	5.40444495374917	5.17206536937608	4.87970701201394	4.44646973016412	5.15453010908089	5.15453010908089	5.39448478856443	4.96679675168021	7.18661175131776	5.11492895448716	5.31613353105315	4.98963879111692	4.21841115105761	5.18284861360956	4.77872254519211	6.63968835650849	5.03746073453526	5.17668319666338	4.54785216320533	4.60293573022107	4.62173058241293	5.39792474538484	5.00496467073709	4.74396099761066	7.06854660243079	5.15927197959372	4.9947340441809	5.08531137640525	4.99574515469861	4.78439631987977	6.43255655816693	5.24004762887159	6.43255655816693	4.98775034687671	5.17939072651686	4.9366436645556	5.22507779019876	4.46956894894173	4.3452201247127	4.42117649569012	5.21672566932786	5.17543334190195	6.63759584030777	5.13319103939395	5.11345850199227	4.66951847000449	4.78141269025453	4.47080367509305	5.24277391584731	4.74458891750228	5.00511044854368	6.59764841888481	5.06948402358657	5.24421027810862	6.9917971312935	5.02126189008212	5.01682565846921	5.01447056387634	5.11121723240125	5.20056130145043	5.10414707246135	7.43934126782418	4.93391915329059	4.31703851722274	4.70549534226097	5.04702088120572	4.93961235362849	4.71198548484313	5.10871315038725	7.11977964202739	5.20261805909359	5.02074974772005	5.02946024087661	4.49054125970669	5.08580551488163	4.63509478392111	4.88836234132253	4.49501723330317	4.96244933993107	5.12286496542911	5.01339878078822	4.83121581697584	5.15723118015871	5.28737739742307	4.80495737692029	4.67117691469291	4.9720929455189	5.0581948609586	4.74070725459096	4.90071109179482	5.028928589779	5.03508147453204	5.15043579009181	4.72102850007465	4.65836409199512	4.88899656802019	4.7816072814039	4.64778767384568	4.9756746393523	6.64979922950143	5.08408301864209	4.98288457468848	4.49357047911692	7.20008186807499	4.58679472278218	7.39610304583301	4.72911031586348	5.00239714259509	7.3298861665261	4.73452002759451	7.44063919293274	4.8281925529509	4.70416966047911	4.70416966047911	4.87947094993243	4.76205484504768	4.33746317850938	4.74331415599677	5.054807339108	4.92084901354749	4.38478426567296	4.4015697597801	5.054807339108	4.80490753322044	4.39173657628296	7.19136017341991	4.57146239071578	4.93157073317596	4.71060256882957	4.57458332457617	4.80592113559535	4.80459996415412	4.49470223649186	4.69210267120626	4.5783779713485	4.70379206081078	4.55944433138052	6.11501216569984	4.85991702120072	4.9323947975358	4.69408345643858	4.75253678604709	4.42059919951842	4.81128908159394	4.71178310816181	4.68350454526995	4.83579849338474	4.44193041945213	4.75974445888301	4.65258659415427	4.27228148030864	7.48263119251544	4.45683485326265	6.44010870831241	4.63328400760702	4.47936013384948	6.84048686932675	5.71198562140007	4.30434346748292	6.94404049119114	4.0700604851842	4.51792438310837	4.29959241512824	6.08383145725016	6.59764841888481	6.67931313039883	7.26307277353531	6.92903379611529	5.86043314282275	6.42709937997849	5.85925334047989	5.85925334047989	5.24570965686285	7.34570975250011	7.90595056226982	6.82001120557428	6.68103096868073	8.53615902870805	6.6478031285554	7.17264043418795	6.53108560170657	8.00467877745619	6.14023133666139	5.97712616397207	6.68001606974539	5.88626739369491	6.74537258438805	7.14022199862422	6.81705549858169	6.70223810541429	8.53310162642929	6.76436571040631	7.25091823157991	6.15522843360012	6.70394758653737	7.89739613277507	7.13398099178027	5.89573815237201	6.14250495432073	7.1649624389926	8.35234170843105	7.20365107972259	7.20365107972259	7.11466039092482	6.78960325879501	6.66996971919665	6.98383790018381	6.26073443487249	8.41204233424796	7.09044261955541	7.20937482149684	8.28415791100887	7.22420946183185	7.18184672313961	7.17542471670034	6.46027537402627
"2022MCF0011_p_3_01"	5.99043847286926	5.99043847286926	6.82342392654422	7.18714932010078	6.04943380294373	6.81042563229745	7.04873958549852	6.37517489896301	7.06197299619895	6.78757844043654	7.09946600690536	6.92494300959726	7.14417994335124	6.76621960450785	6.6960566678424	6.93707523702623	7.01411075791525	7.36091911128126	6.93037605247893	6.79575246321035	7.06665158821014	7.21015702912451	7.19105020101003	7.06112257048821	8.40362072323985	7.07445717441785	6.49195396363032	7.18933663357331	7.12504385409396	7.02711797938359	7.03924660943842	6.9132563214882	6.25014289967738	7.11015847010297	8.18202992287079	7.09324777179328	7.00885672781535	6.48712168877042	6.83547733863812	7.14182130654254	8.49136825317246	6.52218992594358	6.99432742711071	6.85599662926416	7.04734606091543	6.55124918941552	7.04393574962481	7.17081901203632	7.01124097416315	6.69000019173583	8.47318554306795	6.81931267263936	6.79052942982544	6.79052942982544	6.5120074695511	6.2341688484586	6.87544254284036	7.07531505301844	5.05228310896297	5.79918298144597	6.82471954425899	6.70614993564417	7.1058997305538	6.95371918688405	8.52676543903581	6.96091316752299	7.10282570041129	6.38221955174107	6.77416320123431	6.88463438209036	6.34846150429081	6.58742604487254	6.72395197182409	5.44676861665608	6.97377166127071	6.84540897206525	6.91263266204889	5.19953801411142	7.0447140319428	8.4792704205797	6.84070028595265	8.15734424318042	7.03383937140272	6.38426990775283	5.83283160490242	5.83283160490242	9.40035977276992	6.076120872605	7.14253714431061	6.7294947207706	7.01536581243355	8.57366365469906	7.15130322031733	7.03800727473995	6.97134559245546	8.49958454774398	7.04199430188273	7.04199430188273	7.15786598441664	8.39754677177963	6.58557676550034	6.56477648041446	7.17142719156821	7.08800478251719	6.60105950713854	7.09573104184916	6.84070028595265	6.96091316752299	6.95435431704429	5.9087931877178	6.89900805511241	5.9210619524603	6.85656020289806	6.6897120036346	6.94151713889845	6.08053108568123	6.04405421123518	6.95138218116069	7.15724111716054	7.01314620299405	6.32174407963366	6.66684901027052	6.59992228774953	6.59992228774953	5.63726017934795	8.26587728545244	7.02797213989347	6.87482229104547	7.14909077384355	6.95563266692979	7.9060880088718	7.05307135712325	6.7801230596297	7.0889815997708	6.68147549035618	6.84281577133771	6.81589374665865	6.94198782698579	6.27576318518886	6.95170896810414	6.92027639025943	6.61418400449906	6.91802457987964	6.61746891176972	8.18176249073642	7.08532132854517	8.28285375999439	6.81373260552435	6.66725239693616	8.43058569269002	4.9220194143037	6.57134487738056	6.45958503732947	6.8280661238639	8.45599829382055	7.15630887550885	6.94462255408384	6.94863051277214	6.5566720093222	6.9246107870357	6.27372976125996	6.73534970085515	6.4431053340517	8.23366315597409	6.89591501480406	6.39603115937253	6.83892852002521	6.82312561465695	6.7895652703945	6.88172710171528	6.20575832026188	9.1176198411801	6.75428197182024	7.03130350501494	6.17490912169128	8.43629534890825	5.9561461679408	6.92460983908359	6.88131185321177	6.89052013579193	6.6954349306668	7.02140753635148	8.31578447758416	6.70896570425606	7.00922268293956	6.74999905664572	6.69456939325541	6.74679616703289	5.55309611036523	6.73632895251767	6.94593248670092	6.40970712004388	7.04364036657191	6.55159162343907	6.86414466623609	6.36539854153072	6.67806498165349	7.87415160722541	6.88780083968098	8.07252712103455	7.01991685412257	6.44904173491929	7.90217507163042	7.00010787056322	6.57375973155127	6.60293262074919	6.40022733427183	4.62326643910758	6.41796144196741	6.93672289497671	6.42573897320996	7.6378469468803	6.31604473226212	6.98273443560003	6.58649897706936	8.0414138805806	6.87979518609923	7.00750777935616	7.01332418868007	6.58950873262419	6.15632813854978	6.46127882025625	6.60825579749185	6.73132544022951	6.15554940221209	6.97379486426291	6.81365217373969	6.85814723356084	6.85481958932818	6.44759379917022	6.51256393348616	7.19083350272923	6.6963326163582	6.97012179822691	6.45653746497675	7.06793691740077	6.90550429003337	4.97054463234133	6.66561297398735	6.80484403918787	6.83980883352584	4.89921387435913	6.9619025836646	7.96350606143562	6.87787089534676	6.87787089534676	6.64872956898353	8.00929030846239	6.50804443864211	6.7769514268721	6.58284765681613	6.85065667080494	6.86879831275522	6.64690585827173	6.87921825653874	5.96312028191417	5.74613788390536	8.38811573277813	5.91134979837476	6.89991335505306	6.18858014590019	6.07265929429807	6.17512047171101	8.36796641434262	6.64690585827173	6.51422841914782	6.37582834837157	6.84323699154406	6.67272030896189	6.92096508322023	6.76071722899719	6.76071722899719	5.47071491657379	6.99512991477916	5.89211399183591	6.96919631916874	6.96919631916874	6.59939888429416	5.84974673831864	5.82593677501162	6.11919475472682	7.61144680877175	6.65525612045195	6.8490122951252	6.93110283566818	6.42861158913708	6.48918239295857	6.33367878746353	6.68445988195265	6.70161688058106	6.68972084898669	6.60108485031857	6.1597657365142	6.41309218661209	5.71174940229658	7.01950954325219	8.19532152998859	6.43320747293111	6.9619025836646	6.77659717347511	6.95931015985407	5.78458468787395	6.58668416359165	6.91690865001133	6.37238904113684	6.85553980354759	6.64174617749066	6.24470088166997	6.67019653372266	6.88109802651886	6.23245187690211	6.60404437314985	5.66632649441284	6.74277278367459	6.88766671410466	6.69379801874093	6.83248915128292	6.48798883890453	6.46991739629912	6.39164835610265	8.41154203521331	6.31503015051481	6.72696580597242	6.44837053737146	6.57073857162843	6.78674638664216	5.3152049999533	6.61290344569478	6.04803398091901	9.09653330107021	5.58442323099045	6.35944725992572	6.21581387895412	6.21581387895412	5.84318488673341	6.02260585123863	6.53055355537999	8.31098185558958	6.52223519626793	6.30653569098627	6.91029663528452	6.39552219581161	6.67508437251283	8.22859153196319	6.39552219581161	5.26149252318964	6.72121358123503	6.53730172659294	8.06026936295715	6.92239868461856	6.7463364072212	6.62268348856942	6.43205823162497	5.59272233483532	5.59272233483532	6.22979357163304	6.85150792426459	6.31504493271773	6.75610878724846	6.80890474614871	6.5025996879789	6.69868849298571	8.43046666579912	6.69924694352204	6.69868849298571	6.42423561012009	6.48342816599631	6.6103365133584	6.88745666780208	8.10896938344604	7.86356186429357	6.18613003231923	6.34113854514537	6.91227531329228	6.70792108082759	6.82093874266426	6.80979176828316	6.80979176828316	6.61159580687319	6.46384366749506	6.73561249202459	7.86191410542812	6.39766985603597	6.79798492640887	6.94068412714766	6.46989917824695	8.13872114470715	6.54063607506497	6.31257656128876	6.6966930805596	6.6966930805596	6.87194537046879	5.66809183015849	5.9861804318255	8.05456754508097	6.49372446727453	6.6902628928676	6.55417604561243	5.69643375756383	6.37961349159255	6.20782189364849	6.62193646043451	6.54053154404541	6.14706462216082	6.39568232338707	5.22717007489619	6.75115185091915	6.58625365108896	6.09614719557103	5.58724860867649	6.27645319035081	5.62069122219653	6.8454078454422	4.91809345055503	6.71881826049743	6.67105029724914	6.09970342060379	6.37760315469928	9.44862740637436	6.75660722198653	6.73199426657071	6.25711643378658	6.05328212671288	6.13676605791332	6.13676605791332	6.05674285557178	6.47469825721633	5.72713750654843	6.63898814837413	6.63898814837413	5.97153574640758	6.18814567926362	6.6443452893482	6.6443452893482	5.68253086293227	5.96256766402047	6.55302390819926	6.40637401091207	8.19208974161678	6.17290466599406	6.6902628928676	6.48680275815266	5.66408310034372	8.18072414100051	6.6007399848962	6.7954183168237	8.10933415764491	6.72831645536354	5.34229015459376	5.86579822277585	5.65980068014611	6.62516787928976	6.58862373246391	6.46460259146719	5.84523703816186	6.34952053010918	5.84672625922541	6.71178702628828	6.3415956913274	6.83282532222012	6.62554615211877	9.1761523478324	7.54812530866545	6.42105728626384	6.77104592764481	6.64388270612565	6.49111343900714	6.49111343900714	8.15184857663984	5.69467273700209	6.41674722933163	6.83282532222012	6.76949157621473	6.57711828514337	6.19019824222879	5.53484425787379	5.53484425787379	6.53880050210177	6.69445566683585	6.20342235257758	6.4331513118563	6.83117090595235	6.42146224167116	6.76716612978715	6.76716612978715	6.74258427477489	7.96573653031236	6.80311937536622	6.80311937536622	6.50987336781676	6.81697953335241	5.98843322001279	6.48340989972576	6.45152260713777	6.35038714438706	8.18815859962058	6.58609790982257	6.48150612917946	6.20637256761808	6.52468760828013	6.52468760828013	5.58341935496011	6.79094957328061	8.55475546427792	6.68212922966324	6.68212922966324	4.90031948000478	6.6775510512261	6.60222500382153	6.59606121782472	6.21806021003768	5.96097358378952	6.33944158400179	8.29847347183313	6.33161055522801	6.58684006958535	6.53589683182591	6.58348823748747	6.4387056178805	6.72737753220403	6.45250681077819	6.45250681077819	6.30562351864413	6.63006608420315	7.62946836944202	6.53178116127708	6.53178116127708	6.50696155976644	7.34289649535552	6.13607887241624	7.97231527280482	6.53601016685205	6.55730819145665	6.58620016656267	5.73688091788546	5.73688091788546	5.73688091788546	6.43896496618774	5.94185078200328	6.61950764822546	6.53234088197905	7.41064632606318	6.12750647884601	6.22169208697835	6.49407287994942	6.7552768719607	5.91562003733877	6.33867471856172	5.40030299772461	6.72018442442303	6.72018442442303	6.53328487262754	6.50162191065614	6.50162191065614	6.63139105981609	6.63139105981609	6.16195091567673	6.55472686892526	6.20907903112724	6.57280160152671	6.48548038563272	7.42053533741284	6.37518776488493	5.63271620564492	5.63271620564492	6.47714678368091	6.75056448626244	6.75056448626244	6.0346250969455	5.86949208912389	5.49774383247145	6.57278712347566	6.76336831208418	3.93401815445925	6.30117104050885	6.30117104050885	5.71340979285086	6.31327520782367	5.94337667463997	5.97901950782962	6.50674549136717	7.94742038354775	6.53786960926956	6.37127886149277	9.12844841036496	6.47344445675824	7.86228960524801	5.43270020584869	6.1479080062957	6.53329873225739	6.0756204830495	6.47714678368091	6.57659142455752	6.48439685345736	6.48046972770018	7.88765484015212	6.36658400690436	5.95780213172524	5.84569409573583	7.43680157125052	5.36119630377285	6.48439685345736	6.48439685345736	6.2826151548221	6.58799202967679	6.32193966840089	6.48168086396961	6.48256838523628	7.81150407771244	5.80957599815109	6.60781687821372	6.40141637707556	5.94255961021532	6.45774446118955	5.25899602886536	6.1486047158493	6.51812875060145	6.69696820906994	6.47521995703746	7.74375182466307	5.83918393987404	6.49931044650485	6.49931044650485	5.99580450993996	6.24986723077619	8.34429852395264	6.62563802742335	6.48398847602336	6.6102275010421	6.36849408339855	6.69042418017934	7.890017934294	5.97337056502083	5.7304979401798	6.25970490074993	6.52278065817652	6.28424649209261	6.23199504477274	7.94871744314208	6.55661319305602	6.55661319305602	5.97877334971619	6.42487876635956	6.54550616207695	6.04840403110698	7.81199829528497	6.43916591341751	6.43916591341751	6.41032446242367	7.25182373648226	5.97762122608163	6.264165665051	6.55562085012267	6.55562085012267	6.6100331778105	8.11586856099882	6.38891649009075	6.16796715293696	6.39925073005151	7.74621183985642	6.45299500460949	6.4096785528446	6.36618713182738	6.37961349159255	6.42560240541094	6.38563942258502	5.80305572350909	5.90371463991187	6.37125355128391	5.34828834688499	8.55567751204498	6.67341896899873	6.67341896899873	6.64555595232198	6.51049401956668	3.86483340116361	5.97351923344877	6.00004461712313	6.09267990538968	6.1095738465776	6.09960059408829	5.53523880816876	6.45270641456234	6.47210117879254	5.50856735323309	6.3212491454478	6.22273177754786	6.42309028932657	5.64126743820076	6.57593863511501	5.15517745883847	5.59720272834716	5.45951474932633	6.46292020327645	6.34931655936356	6.66628033062999	5.7252148997418	6.42955298481684	6.61412935747497	7.78515759989638	6.48459661081161	6.48459661081161	6.01421362480543	6.18074110153038	5.56955319080695	7.94359773781101	6.16318304322556	6.16880820462216	6.47984706929304	7.47757291071863	6.01310507522166	5.9968919407166	5.86432905786759	6.44596638985178	6.66113505335956	6.2264648170695	6.35445711178922	7.8610588261754	5.8041793847718	6.32424100495414	6.32400254279682	6.32831374227447	6.32190875645195	5.97268166132716	6.19238719013196	8.04673756371356	6.04342889643613	8.0623849853153	4.70410518176853	6.00654081533148	6.25008439311211	8.04143963024917	6.27011665838914	6.52508518210138	7.9460137753502	6.23359640510639	6.34972328408521	6.47810218232657	5.26508522429486	7.88098198371678	6.1941881916642	6.66745268680278	5.20880484689833	6.36952207811161	6.03710505807393	7.64887414737716	4.7654869103945	4.8543259699332	6.27862917650503	7.73467428698311	6.40589979383087	4.8154295527887	6.30480128718334	6.32334493085623	6.27231467264687	6.27231467264687	6.37087396546121	6.48457652777443	6.35607016464051	6.56412820374565	5.97056301557868	6.56042245710897	6.39312302918637	5.55230431871348	6.3050192910367	6.38081208000526	6.15931589501969	6.50710205655363	6.41756253129908	5.64704945827746	5.84618408502093	6.1796238751943	6.10688454524154	5.99451712563311	7.87631130283457	5.85940111182469	5.02408076539888	7.93111898402798	5.94306670420821	6.31981706650749	6.47061535745734	5.63995080737248	5.63995080737248	5.77334436548638	6.25928195277296	5.70665316551774	6.2052246174651	4.1352674535963	6.10754522751834	6.33335674458934	6.35412542837679	6.35412542837679	6.36813227458801	5.82058294179967	5.0773194847468	6.13738971667747	6.38737717768373	6.26244870395206	6.12702315532036	6.46809102178817	6.46809102178817	5.324858976494	6.37919218746527	6.54090021774075	6.3358403480907	6.37240969964789	5.53062648689078	6.3980480746192	6.05318217712752	5.32499414649198	6.60271902887406	6.53843502079476	7.80767786987185	6.41000017710926	5.44730206774221	5.4051836742143	7.80767786987185	6.24188663575407	6.41911559738647	6.40480034681729	8.93393982342971	7.96991641230609	6.24855278755781	6.24855278755781	5.87203808210747	4.87471512203152	6.09343699972674	5.14540820778376	5.23734501577685	5.89581287905733	5.97621831035512	7.70091154981503	6.34228987715277	6.05947997915244	6.05947997915244	6.09794623861797	6.09794623861797	6.38867647098258	6.22765515751585	7.96208559490295	5.85983946915579	6.30294873430347	5.9838296961645	6.49510212891382	6.28715971043244	6.28715971043244	6.27221309151469	7.8020696328763	5.5718398936322	5.84057424038282	6.54356658570109	6.31297017302117	5.69660226200787	5.7003321050069	6.12988351762824	5.83489499849586	6.45585687147814	6.38472890699157	6.38803143075152	5.91805883443211	6.37124168794349	6.50886113800753	5.99677276500405	5.94269541546318	6.10349066751865	6.37312005379435	7.78412124090032	5.7980179863828	6.42209920232273	7.74914625736947	5.66102745556616	8.006103571765	6.41628711761913	6.39782598845114	6.39782598845114	6.38264906354183	5.34494279807354	6.06127549668041	6.42033454052384	6.41463295724429	6.28194913735992	5.99166490542485	6.17651134199057	6.30982785478783	8.05606979256666	6.01579046836176	6.01579046836176	5.69659708404701	6.35028599107332	7.67340835102294	6.41500626758115	6.11345298393516	6.55197255255649	5.78249695838033	6.18237433022932	5.56217598448752	7.75504935859589	6.04183773483405	6.18078870744115	7.7199644099474	6.43269049572807	7.68404007636859	6.04561829211766	5.75372749454461	6.49068173612256	6.36838517944908	6.1305944512657	6.02271721951675	6.02271721951675	5.50176799376938	5.26669510930128	6.25051762781052	8.04899176921939	5.85308904798573	6.16077186794528	6.16077186794528	6.14590672704594	5.93050259740557	5.93050259740557	6.25166050538758	4.75764260813064	8.03061438694851	6.30415473165399	5.83226718994838	5.97782143679283	8.72364340355823	6.3463340765563	6.23217379731915	5.50885417085767	5.65345712098403	7.14026966025783	6.25089999297697	5.68860319394297	5.99279542656332	5.72648255990093	6.43852160119669	6.18888746727804	6.42108015074631	5.65717256376405	5.80581342877327	6.0330583839027	6.31940796127578	5.98261854572674	8.03630790859139	5.85756103069015	5.19325216642712	6.04831687697523	6.37114980276822	7.63451333777699	6.00017316688849	5.22465993212766	6.20336558857735	6.460067095574	5.34760200127729	5.46482433705317	5.97241344656535	5.12891728591839	6.12283170957159	6.11350980964347	6.40854021498229	5.81830777937854	6.34003460066585	5.85583156527898	6.1183200304499	5.28535941241186	6.34015212262286	5.96031342321521	6.41999829620095	6.41999829620095	6.27012152363087	5.95470339800254	5.60458592261784	6.30642845621166	6.36759946359935	6.49960109616842	5.94111003770672	5.60052769325597	5.9730894521383	5.95905039763402	6.21275497774433	6.38376883188458	6.22796213784052	6.24936647633001	6.34152549014876	6.08540730746437	5.41231964213248	6.08049439983313	6.08804940125238	5.89641826420341	5.38357773867066	5.5505352956541	5.94343499008636	5.31926193721916	6.27444531826574	6.36259442347453	7.32911250907256	5.86179849366522	7.57147870398696	5.58873561745666	6.01470234492213	7.4083125953297	6.27345603899554	6.35317425042938	6.25862457068588	6.03571207389667	7.37812079046426	6.25151478833943	5.98037354409724	6.05985690708197	6.14685878022014	5.70413804983436	5.80862816014427	5.74662406870607	6.030283197822	6.20343521294553	4.93960603006305	6.42055616959385	7.7074118238164	6.27024622458773	6.12647881981808	6.35658868828433	6.15855177669388	5.17319686652568	5.86510652766899	7.21159556833977	6.00388438964061	5.75758510723378	7.63166065731987	5.55273160436882	5.69538809923934	5.3955416239589	5.98550624894251	7.72360193461456	5.68630552246766	7.82577730199408	6.15514884566612	6.28973980577197	5.99664459355471	7.66035117175682	6.2971856664331	6.12064755136971	5.5139867586789	5.42595815099262	7.83570203405265	6.2504095459334	6.00217097206526	5.93831064146547	5.93831064146547	5.8943024568672	6.00019901153402	6.40958156282412	6.40958156282412	7.83198706777552	5.08855667556131	6.2345030996181	6.2345030996181	6.13525877540463	6.32141261934141	6.32141261934141	5.51739510827858	6.17232044900568	6.17232044900568	6.32100213425897	4.80806519018025	8.07865169170681	6.11967420935256	5.46724341459527	5.46724341459527	5.86167661322387	6.06488831903194	6.35328323039816	6.30307284529214	5.51966047678947	5.51966047678947	6.2390640267028	6.30552597275432	6.22734268232123	6.22832623021865	7.5026785196904	6.29863930028759	5.5966893653752	5.5966893653752	5.89035243141163	6.07266984114592	6.12358149502266	8.76784246326828	7.63794908533518	6.06552405761269	6.13289360215151	6.24449083290361	5.40586065368566	5.80522435946006	5.90914229558087	5.88460864819486	5.67760778016018	5.67760778016018	6.40881561317859	6.40881561317859	6.35844677264889	7.64312529397022	6.35844677264889	5.95653641265861	6.01842260440883	6.28914603309567	6.28914603309567	7.71021166264009	5.97302329741609	5.83874256991152	6.16933957443446	6.21576717980432	5.96468020460256	7.76085951814973	6.01600091175471	6.39073977702058	6.19984003953519	6.18651184374301	6.16829678426615	6.15863170167917	5.79941630262353	6.15833446351387	6.47566514374562	6.05669918630517	5.97596099572693	6.01379420463909	5.94396782892003	6.16854293239	6.16854293239	5.5372356921328	6.31141432362373	7.71071648851089	6.18387685458104	6.20519021611467	6.20519021611467	5.99338826723251	5.82835557960734	6.17101434049128	6.03185930093889	6.10385409892955	6.15241747916206	5.99170439177469	5.62978119524163	5.62978119524163	5.62978119524163	6.23128182529245	5.85806854556621	5.03722994836621	5.07420105227495	6.06386360671973	5.32233614848415	5.92285743995426	7.96065245984925	5.84323541270603	6.2220541127027	6.02750663291013	5.71833625759694	7.25848325684127	5.71833625759694	6.23718946624487	5.79366593430066	5.2512061933211	6.03220208994868	5.95319647872345	5.48394820812843	6.12960390658959	6.10524423201971	4.86780103797081	6.0295902104771	6.14067537821103	6.19471136836388	7.86804770685979	5.26890818062092	6.00431761131415	6.24020882595185	5.92576429763669	6.20247014824013	5.67960163734144	4.26304322824445	6.17875624920864	6.12639488852535	6.11169999988597	6.14535792926854	5.85885107349563	7.80716188048814	5.80214147988633	5.17150195897875	6.08320063468977	6.02233549688725	6.02233549688725	5.45360261429893	6.04504821901978	7.41097297831754	6.31457336937475	5.80098805052226	5.98070950275011	6.16187237949223	5.72927520774782	5.67564712735496	5.79441113012966	5.70566038512627	6.33993733116263	5.78565151438983	6.11170404696244	6.09272276528485	6.03032441547028	5.97072671742012	6.13420182467049	7.92883876960739	6.07807893931141	5.78895395135791	5.71428179145059	5.79001455693662	4.94915078138643	5.57516417592645	5.801864920964	5.40034527184914	7.72794213152653	6.15651999750332	5.39157948868479	6.17759294386742	5.82612776822982	5.87476699099074	4.763347847979	6.25764481279955	6.1280809092063	6.16142542804288	5.64502088149748	5.74388849239702	6.23302562414386	6.14259694110439	6.14259694110439	4.72849224639025	5.47771585048459	5.6856475855315	6.11708149335676	5.6699094463721	5.6699094463721	6.08456429588811	5.98170324183102	5.98170324183102	7.39289061666533	6.21968715400885	6.21968715400885	6.03058825449744	5.96535606781754	5.56812421859233	6.16022722025894	6.1604920619192	5.70989838333468	6.22875047526741	6.28563898761815	6.17078726656317	6.17078726656317	6.15014217045454	5.975255481835	7.66275635781578	5.93383393260106	4.85207183511736	6.11190152580344	6.1152747917861	6.05129081955043	5.57288521514507	6.27117885450162	6.27117885450162	4.61815895888409	5.97149300858423	5.97149300858423	5.86684180027255	6.00025325011808	7.58973293403906	6.19717370192058	5.74596384899956	6.0462519291728	5.57288521514507	5.93958685278113	7.41758882713815	5.93958685278113	5.5154392752108	5.95214266826319	5.50237547178816	5.94408780656214	6.17516504069877	6.17516504069877	6.17516504069877	7.54019807332407	5.85999053193474	5.83198503091055	5.95632269061025	5.57626815896745	6.20975523706383	5.67911864208981	5.55802460063362	5.06994380080346	8.8082671555814	7.76409525384531	5.94947826354068	5.9536697029225	5.81145433130921	5.45717148346801	7.66835972906157	5.52607319466093	6.22280401843094	6.1451078240114	5.6476711938533	5.250862481491	7.88900137444223	6.09309307628722	5.51233836111628	5.52444701168408	6.06027277003938	5.96031342321521	6.17003459453746	6.17003459453746	6.84662512422643	6.02239953686911	5.83573921406147	4.5048964473576	5.91078863478364	6.07406188870182	6.00225498233438	4.99695719483084	5.35753579929253	4.92661817034792	5.55950054362191	5.61819683729563	5.74840860335843	6.12916854135651	5.46212172361145	5.82028044902269	5.63639800765213	5.86875527530154	5.86875527530154	4.64192028192748	6.15291601253706	6.15291601253706	6.10640453459834	5.93277344910415	5.4162078778877	6.04818211260665	5.14517724046544	6.18619627325342	6.08158364804915	5.01667351844834	5.54348921352847	6.09643114233005	5.99026395535606	5.86075917665463	6.13575571428798	5.93632406009338	5.92492583627229	5.65445765539913	7.72360193461456	5.93962218932651	5.48851265738179	5.991328257461	5.99555329981854	5.43511358242757	7.54543338908632	6.05239987272252	5.02164335599109	6.13214879448401	5.89976337084033	5.07952543529741	6.16700882263791	5.15501546664555	5.64303649646089	7.74653373702888	5.92425793665444	5.70916361799355	7.47111096498571	6.08871529433789	6.07089359844314	5.03493396694138	5.16647239554836	6.15630773159594	5.65474097336987	5.95981074602952	7.41321603275345	5.86494385505723	6.02326851999951	6.1523652278861	6.69116001510732	5.84960425883662	5.2132053574479	7.09652315989518	5.71209623999354	5.81775997654014	5.38120055662055	5.85081783219101	5.81738776173595	5.51173946353182	5.87449004869056	5.72746840175974	5.48908539699943	5.20540880056402	5.91825308578082	5.91825308578082	7.57231580333745	5.55495768949076	6.24258197654082	5.78558535964164	5.28676708893027	5.06105664856555	5.97192514877243	5.97192514877243	5.70424653448529	5.65766679286408	6.13007472145289	5.17385502727479	7.35423895039294	5.5022248764525	6.0532675882677	5.42170661385852	5.39583459013989	5.84147994374139	5.91533704820868	6.04470328929289	5.8416601679519	5.61144271581551	6.08631310626264	5.92786945105107	5.07946397959078	6.05810182374985	5.54065111092518	6.05550033340054	7.57983745630718	5.61516582567433	6.14813611052085	5.58044005931633	5.57714636069405	5.18604431085147	5.90141641458854	5.90141641458854	7.137411197401	5.54625430542345	5.7116291855308	5.7116291855308	6.04650321529157	6.01655785905247	5.98143040450804	8.77719609737994	7.18223759283636	5.39164106922318	6.02719137546387	5.25700168173178	4.92289254003091	7.37458009632776	6.17036008867907	5.92051550729157	5.09493110330257	6.10506952639286	5.96728192400374	6.02013261738658	5.22998335322908	5.59459861410608	5.59459861410608	7.48676445605512	5.43820841156928	4.7304820148325	5.29844149676072	7.48676445605512	5.1441238237223	5.61315543790015	5.50775870901729	5.61761222386687	7.68537826428655	6.01591089749732	6.12869390347758	5.53655828678098	5.54776417380349	5.54776417380349	6.10779698216473	5.7214697388828	5.70247301293555	5.95502754846613	5.62340082270285	7.73877255368174	5.90365337592378	5.52595219224185	5.85853494596947	5.93844105346123	9.02943126661091	6.95468122428545	5.9918097306544	5.70173808509237	5.28680991995926	5.18340923781259	5.89448745552798	7.21985900839146	5.32612586483946	5.49911515981967	6.13519685476328	5.90457144869773	6.97608699989859	5.91706651662768	5.18340923781259	6.09038989756292	5.94394001987862	5.2782312254075	6.12314563898364	5.45404170909072	6.12471230343657	7.55048109552794	5.97828210977777	4.98677668031496	6.14110321240745	5.03908895602083	7.44142372486174	5.21929511817261	5.63642439856045	6.03004697976179	6.04064337979455	6.04064337979455	5.16353750108082	5.95632269061025	6.04288996833985	6.04288996833985	5.18445299362435	5.38936094987678	6.01994911986012	7.65039607044132	5.98442103145062	5.98442103145062	5.66621302902082	4.3179251682969	5.45404170909072	5.37766791619619	5.50492109313939	6.10674887201034	5.35356700064093	5.78694323256257	5.5043326429682	7.09628387136466	5.80715034268097	4.98233542353437	5.62529178875582	5.65291869805943	5.61746042629855	7.33719438090161	5.89774757936452	5.86107075845354	5.53238261795002	6.11765938611123	5.86038575369599	7.73150915292024	5.7592988276064	5.8298636409375	5.78579005685542	5.78579005685542	4.80308972709733	5.59252651603167	4.64007928336316	5.94791668673257	5.96930922613496	5.96930922613496	6.02260891066047	7.43626860610349	6.02260891066047	5.55589794732354	5.55589794732354	5.93596046294961	6.10900847135164	5.29515575808705	5.70908693311251	4.91549972960638	6.02764161279179	6.02764161279179	6.01571320103437	5.58386123214612	5.88698152943479	5.50176799376938	5.82560908799273	5.97750176756947	5.44140053429323	5.71620974932193	5.80239439186859	5.36979510856909	6.0048809820724	7.03472959576192	5.78190149138299	4.72178721336146	5.60134846567576	5.86911581671608	5.92388249063624	5.98228461141074	5.98228461141074	6.1144566234879	5.92757003827892	6.01960066668943	7.50432460242108	5.35317240012158	5.65735783619599	5.49138994531245	5.86342319530349	5.20347480626367	5.9801577817952	5.9801577817952	5.42674496000146	5.53828021757556	7.59321438999719	5.48093519231336	5.95960759534952	8.75996377406797	6.22475834369781	5.44035071261243	5.44035071261243	5.2788141574962	5.64848308567402	5.64848308567402	4.90621516009143	5.00348945653749	5.73663236291835	5.95863212525522	5.6967930933748	4.90590194775299	5.83120855960971	5.88217501272443	5.78039503417436	5.78077194247063	5.78077194247063	5.40548361447872	7.02156484274105	5.682402924869	5.87390071394656	5.27821035963214	4.79470630481075	5.82277952414086	5.73879726811861	6.03833029704564	6.08295316400153	5.80878588719706	5.93351827036471	5.93351827036471	6.03616000945174	5.67451246644855	5.70542139396964	6.05791620793918	5.71818127469841	6.01371009684095	8.7244451310751	7.07036756203298	5.90571752328409	6.05989016989181	6.96141707319289	5.67661983144631	5.67661983144631	5.57835994229757	6.11708149335676	5.43561685167062	5.85231767679237	5.81598237157284	5.9707442886631	5.96148957173377	5.80159317256709	5.80159317256709	5.87666972283817	5.66258104587573	5.92414964066748	5.72715188750165	5.38394588057278	6.00732763981059	5.95061587112211	5.51001550145525	5.71501199598043	5.60780927500204	5.2030270977436	5.02164335599109	5.53452331112259	5.44313225156047	5.79114309069213	5.67595420824495	4.6994935054262	7.73155762080469	5.698823593582	6.03220766776762	5.66593279660817	5.76629512545571	5.80368772241512	5.1065938019105	6.01161674909921	5.69197858387094	5.60184260076945	5.58800394324026	4.52217962936236	5.49484743994807	5.8458755308068	5.4047240100665	5.92684132432199	5.28841826695529	5.82678884908742	5.86752560989593	5.83439417816115	5.91941920877104	7.5099332164455	5.58915717281771	5.98892098052411	5.96112988155256	5.92153061256801	5.91644399177418	5.91644399177418	5.67365451980751	5.31273640564201	5.56454993187219	5.90465030994317	5.61312995295696	5.06473314927225	5.58412959220706	5.78327443337644	5.74808759402407	5.74808759402407	7.61409903210137	5.53524537895772	5.52620370180677	7.48574895647292	5.8230400341088	5.72855415051948	5.62895193013535	5.40912003630731	5.6703519449381	5.48315531304151	6.01995453831435	7.02829928782341	6.01995453831435	5.05475505942081	5.95863212525522	5.60553861241687	5.67866837101437	5.62492073915692	5.97692743020913	5.74875579726976	5.76637842233298	5.74875579726976	5.63890866969737	4.55943691134419	7.49522554360401	5.72295911076622	5.68938963748946	5.63648727068802	5.80398147109425	5.75505106350257	4.95549770389178	5.70431710350896	7.40266580673899	5.75702012277039	5.97638031595847	5.97638031595847	5.04118550570746	5.864479890831	5.78152289188588	5.63088826276308	5.70039985267529	8.20539153810337	5.92331511852911	5.90331278218507	5.90331278218507	5.90331278218507	5.79991345288125	7.52725762908826	5.29797410847648	5.30964330463528	5.72378345131652	5.88018458796371	6.00917841846137	7.3630162912464	5.74325390536848	6.01633990589654	5.61251852768286	4.92706664960239	5.80068021026983	5.36924759278386	5.87637026662265	4.52391319998179	5.85172406314026	5.85172406314026	4.63309881633005	5.1967203737631	7.22570613365978	5.58723808214748	5.58723808214748	4.76422686481471	4.59539016221024	5.66415057093954	5.80849668575607	5.27467798600881	5.76218965611407	5.82319216851208	5.69700381883831	5.15870081742973	5.65512333724291	5.81531554969395	5.46153346522406	7.57427121375515	5.46153346522406	5.77591495494118	5.7195991034991	6.89802987695543	5.04114329260478	5.85309137520357	5.39345341458422	5.65374044165255	5.68264362445412	5.73978845461928	5.93968220557449	5.73015691899242	5.45154293293889	5.66195835857571	4.999546790294	5.51782606753948	5.28728207123111	5.71106690973259	5.65240413262807	4.62493125370151	7.4286848549701	5.84555464561787	5.59857409084003	5.60500297195527	5.67571508299217	7.40267465440129	4.7484285698366	5.57143075183359	5.68469423380368	5.48734436836763	4.97989995057116	5.35060614535729	5.93973112131266	5.23582770473343	5.51035286920681	5.60045812668359	5.90973296824715	5.63573769471411	5.35060614535729	5.35060614535729	5.81945819109606	5.85770379643033	5.80598154477247	5.81728556438133	5.80455467978739	7.21493323677806	5.17179896951307	5.0561423647174	5.83940633811551	7.21493323677806	5.66634801095673	5.10411446338729	4.58405789928879	5.29969412934394	5.41531089124675	5.46629532964594	5.67168924017395	8.64176298503357	7.261046141757	5.41503466802686	6.25896468340186	5.60273870845346	5.46136424270019	5.46136424270019	5.59154058763544	5.85318629127267	5.75948575646917	5.7003321050069	4.94639228062691	5.55258411189113	4.68097949337678	5.9128177066788	5.56026971102027	5.3319279734768	5.64491250710135	5.10345068348553	5.130121182083	5.6830300551905	5.6830300551905	4.91309674101999	5.20702718771058	5.67506814372421	5.91546427693534	5.91546427693534	5.6637357302954	5.42338536642225	5.58664707883075	5.21334227614047	5.59346229787346	5.70686661617073	5.88196547789031	5.6500640199983	4.85585917420271	5.76890310226504	5.64625900803502	4.69516066171322	5.41941994225415	7.50734467366933	5.35356700064093	4.65703103747978	5.52443723661443	5.50058967954568	5.51730347877205	5.9082005891942	5.42947817048954	5.41892091668056	5.22781459417933	7.67263134670557	5.62378612779664	5.44820666843371	5.37332174956283	4.65230162626703	5.48362986643864	4.71739661528469	5.55821891682348	5.13514152775621	5.20930763419208	5.78210322908531	5.86893806105283	5.83214495271121	5.83214495271121	5.9308779772729	5.77307154322386	4.99675462933326	5.65280377623481	5.60851625734862	5.63035025346065	5.52542450322297	5.35810760164864	5.57835142273214	5.46385730925854	8.1151584524757	7.41623748697273	5.7492651293567	5.66601926717954	5.86101879687459	5.80648135756477	5.9023140031525	4.97602633101555	5.49314436806049	5.12901977908332	5.68069860776006	7.50669066498204	5.87605521104238	5.82874117957665	5.66330347406693	5.65711113340001	5.65711113340001	5.73743436712433	5.73822652225229	7.69270706644765	5.54512652303349	5.70257831963405	5.65344863262038	5.33023950857739	5.741738177152	5.741738177152	5.42960817527016	4.84237079728802	5.23791829380031	7.67394061441023	5.37159488084342	5.67460285273983	5.48890125862063	5.13854117437186	5.82814524987352	5.82814524987352	4.9909423290296	5.81357609615659	7.27012965727185	5.36589005162713	5.67286240857937	5.67286240857937	6.48108732348014	5.20186088858494	5.19863161758494	5.21120154458146	5.88572494532411	7.5286680739117	5.27317184402752	5.91066149856288	5.37646752076749	4.52871551713582	5.54694064508865	5.59316509029607	5.03264637755642	7.60146550343509	5.77180197555068	5.91231118832118	5.17612497347529	5.67436165874081	7.60146550343509	5.05348573135484	5.48835391889254	5.84939620262441	7.7466051246729	5.57235145009251	4.50846630546218	4.99562743263296	5.285413321246	5.60830574837834	5.00133093424202	5.53414915117171	5.53414915117171	5.61868337043145	5.1578449255154	7.62746497514749	5.65975078010841	5.56557865538904	5.68264362445412	5.25317063544101	5.89775972545993	5.53193369198734	5.04567417120688	5.28828187895096	5.37334423304491	5.68831376956066	5.74999991235174	5.50320466189739	5.63438566275541	4.57764543121839	5.62034132942824	4.90773877464478	5.90404070387905	5.66984342340955	5.29830022592752	5.45980574063463	5.42832028096388	5.4703703345222	5.64975314133479	5.35413602384974	7.3247313939968	4.65927223082574	5.19104171093829	5.19104171093829	5.58286705610893	4.74348310371638	5.65315695971164	5.56582023242684	5.56861876702343	5.13779073793183	5.52440141020745	7.47524311689234	5.52440141020745	5.65007011447325	5.46202580623192	5.6431784673078	5.29560568888606	5.70819798459436	4.9162842856744	5.29209639845793	5.41226576527063	5.41226576527063	5.5571921263356	5.59903535782739	5.77067964372263	5.68640438070313	4.6923119785589	6.725515257918	5.5878804789269	5.5716234368105	5.38726884868781	5.36992067610781	5.62210349899331	5.86370394007433	5.4453337724911	7.46443770293219	5.60627494379722	5.72860715642924	5.37677270712018	5.37332174956283	5.57769972472148	7.64807332154368	5.5585859038906	5.73787557179688	5.26547300888983	5.73745154176212	5.67379087071044	4.52937641431217	5.46571466515228	5.24656853325702	5.4264144346202	5.4264144346202	5.51215089789912	5.65136924774641	5.65136924774641	4.6564332145582	5.57501606932375	5.5065409652014	5.48423478627455	7.63882848384069	5.73316079038441	5.71099147809046	7.63882848384069	5.523629777794	5.65767909603661	5.49897085186538	4.43046306303494	4.64521285286649	5.07718494336791	4.60950520771622	5.36037756423145	7.29117486978287	5.36037756423145	5.66391601548062	5.14705355743841	6.68925492359378	5.60781200635346	5.34970912290801	5.78298668207036	5.61461827220306	7.58000205795891	5.86922781552341	5.86922781552341	5.83325264686957	5.09904891240364	5.30475413128956	5.70823439979693	5.55240373991571	7.59064337703001	5.65421319863701	7.38696195803145	5.49183175618203	5.04777409027806	7.38696195803145	4.70059627687704	5.53165853487501	5.6612309769768	5.61005022343048	5.46991669289599	5.45023910249045	5.7889054111724	5.54430359873986	5.54645506312235	5.38850182238522	5.0855622755678	5.14712248626807	5.03117071001635	5.24698000872751	5.83003010645722	5.17596721465568	5.46137671110775	5.45172455489455	5.56150490541924	5.0930787808037	5.31536398546278	5.36176000301858	5.36176000301858	5.79148981625482	5.71378114929708	5.82427603866917	5.59578328652093	5.75235328586806	5.24713227288723	5.47825662056308	5.58804983755006	5.39835188545657	5.74606765050637	5.67839930557473	5.38188671377306	5.54645506312235	5.31652079475193	5.05457976809434	5.58242658130965	5.40154985795245	6.52839963304027	5.55949824329439	5.71014505308447	6.52839963304027	5.59420662259798	5.73540183155378	6.58924995591339	5.28320285868518	5.83064513875643	5.44921484627181	5.49592225486012	5.79225321434331	5.69009561760283	5.45176139734201	5.43103457095941	5.43103457095941	5.49611556997563	5.62005053928301	7.52285602808816	5.56929707940335	5.74922245096158	5.33632145849267	5.58014577515648	5.7045727677692	5.55550954841024	5.3341330092094	5.707040512305	6.83808291311133	5.55947713764882	4.47846768611101	5.29579313088192	5.61946463687041	5.08053577988086	5.48030720482134	7.17325113812724	5.7971585975226	7.30977015012154	5.04410580183843	5.33300534543265	7.30977015012154	5.52992050394244	5.77150342971158	5.77150342971158	4.63196438738678	5.35983371860763	6.49569365381467	5.37243739478583	5.74192049904785	6.49569365381467	5.30322950588231	5.65319370397749	5.46296133299201	4.72438923090251	5.46509333056318	5.75120013767873	4.83323202852528	5.09185309956761	4.83280019830468	5.3102989398453	7.01743050201388	5.43284131508421	5.40391994918762	5.68843692174431	4.42845905365324	5.44807360312401	5.14485021007476	5.68010338164362	5.1806853469092	4.96775773555916	5.03186500907609	5.55123560609775	5.56641659935836	4.81436274084199	4.75667032337063	4.62258908134703	5.19240934359783	5.19240934359783	5.53637942421334	7.42353795001662	5.39187591036406	7.42353795001662	5.46868679221123	5.52674141703374	4.86105583073506	5.73495519420062	5.13424236897079	5.16526314969665	5.55419076747175	4.70704450320795	5.33783580025277	5.29990998230124	5.10267872237607	5.38938746564638	5.22355653314609	5.61025063271637	5.24167384666561	6.85549839220039	5.31371781993092	5.56552751674481	5.30190281990868	5.45498185678385	8.2158300202945	5.6625789586139	4.61750032551602	5.52874617949555	4.69933801378791	5.50414135254761	5.59981108037817	7.4610408531186	5.10953361585436	5.10953361585436	5.294633310974	5.41583242320164	5.11561671488605	5.47464205270034	5.52105998176945	5.65262254882925	7.51235413270582	4.83413417728497	5.61905671304716	7.26533938533007	4.7813291605942	5.41865990941072	7.2806345555169	5.18377833340559	5.42498960628676	5.42498960628676	5.46207511353718	5.1349297435994	5.1349297435994	5.31433906819592	4.57021331151048	5.32554668557656	4.80863051711157	5.31418121895773	5.19597575709339	5.04119595179296	5.50138074757898	5.52286332260143	5.05804214618414	5.05804214618414	5.54780319798508	4.87436286670697	4.89881407761606	8.21663493908445	6.89661905267228	5.73534360122391	5.55428188436218	5.30303927993173	5.39069368562182	5.1107186840142	5.62997413486433	7.52639781194651	5.60058521054953	4.33348199208109	4.6464219602284	5.2085056522557	5.2085056522557	5.4725800008657	5.25866058388929	5.31898928963429	5.33223517666921	5.09354924358374	6.79734413697284	5.15143152641133	5.52104172203657	5.36377945573005	5.45886308098691	5.54430359873986	5.46606605912411	4.80683980536762	5.28406198382975	5.41018697891124	7.51230235720115	5.40610245216331	5.35137852549368	5.35137852549368	5.37736262662965	5.39358543021394	5.57671205144539	5.19742288991315	4.42900823272389	5.73017082546727	5.41364649144076	4.41487079392498	4.64100323280383	5.47738780973612	7.41007703278811	5.35860768312519	5.06165104763555	5.1941165199818	5.0569736853662	5.15159385807651	5.34266780876775	5.019027938898	5.3874475573251	5.14273720769377	5.4725800008657	5.36819120124097	4.60423608581932	5.48808985143251	4.63109248060985	5.40102261947315	4.9506862804142	5.09845662052346	4.81532779538395	5.68788634808279	5.68788634808279	5.73178787643063	5.52212451723839	9.18107028113572	8.42431072202098	5.22409849743062	5.18067984668588	7.23492474070326	5.19436245794788	5.14181277587509	4.65433719880589	5.12858224715994	5.24265060236937	5.72660949935309	5.72660949935309	5.20099228057135	5.64364935717754	4.97585968449209	5.20643070195958	4.53900270699142	5.71835275438398	5.33901322825005	5.61673808288371	5.59819470437678	5.38216154128503	7.51839310129061	5.08536878737396	5.27504531043868	5.27504531043868	5.32127901525576	4.80505730160949	5.14525107217276	5.32843817419266	5.32843817419266	7.20449449132544	4.92252999099049	5.11449464277339	4.31070352759396	5.21408707841976	5.38672739145073	7.10288325382024	4.55284692290463	5.19183714797846	4.45424121631978	5.41116931718381	7.91403811270943	5.30542791548779	4.91697953305442	6.16007172228061	5.46232192111313	5.08494828284174	6.95765895559693	5.60782352108445	5.4214312800775	6.95765895559693	5.54150361645945	5.0131720656598	5.51558371225568	5.50952454427529	5.05062069191587	5.21577606912706	5.25250817637202	7.47266457052357	4.91352070426337	5.09696632727548	5.03349044271836	5.30965645315548	4.92794721309152	5.49272513237968	5.49896462620329	4.77525221929809	5.44494090540739	4.86174104811129	7.45953344787784	5.41683170074834	5.30947173920029	5.42611590178536	4.9853083034555	4.69414978812573	5.30039594386499	5.27608721626169	4.86838408610225	5.38538179168467	5.53168931674407	5.41055230403461	5.16625873976062	7.46165147280125	4.78837499649956	4.29821254457273	5.38796246195175	7.42910369117305	5.23274883933899	5.0640591942356	5.45382058542889	4.99407882466685	5.45013035967096	7.36863288104449	5.13389750572648	5.62665499408706	5.62665499408706	5.37891058123098	5.34877596827203	5.36932503979391	5.39725389179452	4.69030850546909	5.43277950759671	5.0823231693611	4.90749488552335	5.29607670963199	6.64736839968159	5.03130096811472	5.03161136003476	8.54785953818983	5.6303558708628	5.37626370191181	5.06217103602008	4.6137352549155	7.05864024165665	5.38121274499445	4.72592007646506	4.73790617110523	4.86846258826115	4.97480622365285	4.89451464191447	4.33119742588632	5.14684687128288	4.77407111278076	5.06155640402787	5.32194927466077	5.29885604771581	5.08770225119989	4.29765684630931	5.41553052463098	4.80938141961597	5.42720095245675	5.07648481604893	5.38988708072196	4.8430669480745	4.8430669480745	5.35191323943235	4.83150292306145	5.471501810342	4.78930124457323	5.03250694020237	5.28676708893027	5.19176949346696	5.15694256503014	4.88057341514754	4.96674867217734	5.36815138081208	5.32391005549915	5.16856656650191	5.41631487958234	4.75030181363037	5.42174559069211	4.96424857822833	4.75655643368428	5.22504507432902	5.28383813931185	5.25897808426506	7.35558220356126	4.82645832250277	5.27417169472067	4.84949147594656	5.28003423147938	4.88811661712222	5.04906660199529	5.29492081022872	5.51083100831026	7.41229958218135	4.84965220744096	4.84965220744096	4.63010051220793	7.51580201817635	5.27553834713027	5.38997331022314	5.31446608391347	7.47089252723353	7.50674680745504	4.82456336678601	4.73048195885216	5.1231565223775	5.2860837664937	5.29853462859696	4.76085256303928	5.14093714333537	7.32259990117829	5.41837722819843	4.83214887356972	5.23225060608133	5.03409842437995	5.44847523355436	5.18122721088851	7.37286682332071	5.15985998734325	5.15985998734325	5.26774818099216	4.72687959431148	5.56479080896255	5.31727053046129	5.01940730155545	5.49277919915633	4.60114727475242	5.35901715742299	4.53640520604237	8.58084760703073	7.29260097269029	4.78425822152503	5.00396332457583	7.08767579015347	5.2275852309821	4.946989203915	4.83017753476028	5.11266854696907	5.08235303577583	7.44909811970067	4.91866584874692	5.1065920547876	4.79272268303658	5.1225414416774	5.40183138891407	5.40921556763173	5.42804297560424	5.05215635744819	5.07626296039733	5.14847702713767	5.13400891727398	4.31949057084702	4.8706885598994	6.42782066333753	5.25955876100677	4.8161413558073	5.14828750425738	5.12887132122211	4.74332005490535	4.84554343336086	5.15817307457404	4.4985469294318	8.20539153810337	4.9990163765914	5.07451189638369	4.99980156734794	7.30986656279728	4.77503306625504	5.20195889958482	4.41339313926148	5.27852830666479	4.67730881116601	4.86750708693378	5.07533832621586	5.01201507808258	5.14831806414935	5.12329558739526	4.99294647697211	4.23512150518937	5.00391528203892	4.67312053677761	5.04408565475822	5.03417284532049	5.24565740884824	5.35199469822088	5.05908190166195	5.08812986636826	7.41604290534721	4.91295468652363	5.07647538768669	5.19368109404596	8.5465473622229	7.03228395999373	5.05908190166195	5.24879535976984	5.03343749304966	5.47850801931586	4.89618248401663	4.94844959428359	5.2039748152809	5.4752299367414	4.82555267111075	5.23279568956868	4.4082206416615	4.38021109495624	4.874078138334	5.2040225494319	5.0884699023447	4.74547293907768	4.95140544102751	4.95917549706965	4.87908398655289	4.38221025955074	4.93000230770723	6.95635809239217	5.42924392957879	4.51806194267953	4.90636421011206	5.99047979950682	5.4072403124624	8.57672474060019	5.03891775194849	4.91116359524832	6.90722669148505	4.88737750381688	4.88173582982565	4.89299719990894	4.73723207405816	4.44514099172325	4.70854477537849	4.70854477537849	4.99503742045507	5.08378446144237	6.64605237724981	5.13252305698289	5.1980935881041	4.92535728445216	4.27444047282637	5.43463221508404	5.23716292116382	6.16618408043512	5.08318511228662	5.22210781515453	5.01921243551133	4.95901320368999	4.69481720703148	5.20583917647437	5.23568762403042	4.98931691456859	7.19158502589496	5.00868167267277	5.04523980147242	5.04260392964666	4.88018100068478	4.91857861986704	6.70317045395951	5.16365434057331	6.70317045395951	5.01752797240691	5.20934456742978	4.52341491768628	5.16586487529512	4.78815197289049	4.78120685394004	4.4090375559771	4.93312106712024	5.07905846377647	7.02006783542758	5.04946329100533	5.09086082219811	4.92027282224914	4.72263249388357	4.31417754359	4.93754402572895	4.74326130787959	5.02768532504279	7.18237201443672	5.05848112624959	5.20143979206697	7.12347935605798	4.67362919177406	5.00205122473185	5.00205122473185	4.90184994775781	4.99733488301867	5.11148844599763	7.4356989029634	5.14784757374422	4.24351934771543	4.65593067555432	5.10005281626867	5.18137058291133	4.96501148991732	4.91358759975806	6.70153867696018	5.18479031550904	5.12036052240421	5.23688763078209	4.47008104042567	5.00618607255249	4.97990599211714	5.02307075521645	4.54256739445536	5.28655892151777	4.56663354374006	4.73862966185674	4.68868676003804	5.1156224594337	4.73412970730107	4.79622188416885	4.69418284965868	4.77327590265947	4.91579768250061	4.71452704894908	5.09141021649649	4.62674006162889	5.04991326303423	5.0953825387354	4.84314586296322	4.94969822505447	4.48152672327798	4.63296686971565	4.80355879850843	4.94488744288409	6.85231138957076	5.18596269640721	4.97482225669027	4.47125532578097	7.40057503805237	4.99859767605216	7.40712611507514	4.70773446817002	5.05501041684654	7.32022488276728	4.4504364365665	6.93381578813899	4.62734553461807	4.95197257689867	5.05191914224876	4.88672524549703	4.76953581176016	4.58179581685071	4.95954677027526	4.81443309557183	4.59578814969107	4.79234744027158	4.79234744027158	4.81443309557183	4.98761257467783	4.38508395178026	7.40118797745129	4.90022370312318	4.72030780358376	4.79186017929671	4.86296712479425	4.96333142281272	4.54994980831789	4.46165163736698	4.75269599498924	4.54326740261903	4.88363847722957	4.53898411213297	6.69797164321117	4.8143714520439	4.7562018430721	4.65835102032302	4.79719277693851	4.62355059212068	4.73010791510081	4.54165876447177	4.58535947204261	4.41965012802226	4.69529931026297	4.82620516119012	4.17432189036303	4.39294623970148	7.18867618827923	4.53242693139475	6.30920621986943	4.5585161856202	4.58165848284031	7.26748308760263	6.95794087208536	4.32604909647624	7.32035225825065	4.04891675048467	4.50766166776154	4.18611380266035	6.94405058941882	7.18149189620033	7.1598319804011	7.15066809906156	7.22263540212641	6.52403495523563	5.54436800174578	5.72315295188489	5.72315295188489	5.54436800174578	7.47530571987312	8.37580691974541	6.86675894429901	7.17070025252816	8.53702940773581	6.97105092042781	7.27513483821607	6.67153852126064	8.53485940776095	6.94945521770168	7.16535237364077	7.20711615126049	6.78738184337936	6.93993097492888	5.83514934527481	6.75822321226512	7.27520116616001	7.91445466967768	7.28385470154455	6.93724920520474	6.11743410998206	6.51066217616644	8.34377418359128	7.18330262299322	6.95503178494751	5.51405965195357	7.0855315437355	8.5749429509272	7.27209576605139	7.27209576605139	7.27824379052659	6.85107727085431	7.2624064362665	6.88341656466608	6.402801216262	7.51859233558975	6.89710113362479	7.09987920499739	8.54796561028089	7.19078748689195	7.1481490355219	7.09985488907657	5.99005500744521
"2022MCF0011_p_4_01"	6.28250057452287	6.28250057452287	7.34394139158889	6.86396043301229	6.28629607521038	6.81474029280817	6.9251030170018	6.4473500336034	6.91599233701918	6.82530471205181	7.17049581917708	6.78120385861372	8.3279316248512	7.11601828709464	6.72947919079172	7.1037935641597	6.9500102233273	7.36018858535323	7.00269281363186	6.42609859849854	7.05665500491654	7.21348190616728	6.92005031854065	7.1880531135264	8.34672717777318	7.21729363969173	6.05170636018219	6.85873659557355	6.96963169922621	6.93301946156844	6.75990780471249	6.32291015210456	6.2515157233713	7.2441614994383	8.3600902389009	6.98593596681499	6.88582092102645	6.21366631368857	7.01257148379835	7.08846428278172	8.07421808446363	6.80898046500725	7.05414757201429	6.82943332613301	7.23813554477427	6.18028041232622	6.87091168369369	7.15438738340451	7.12411682934141	5.76001297185936	8.43898626649217	6.66343073713624	6.76976660506207	6.76976660506207	6.64414006247083	6.37577469392837	6.95024622743574	7.05316236643405	5.17106530569543	5.85889598162636	6.90454870277962	5.65839261544436	7.30121476016653	6.76357340448007	8.53151421991674	6.73229052782018	7.12395984126391	5.74118856038965	6.71682917294897	7.08924091214127	5.95697871674695	6.78629068532147	6.67684341282195	8.01451490759364	6.69268235224549	6.81123183391175	6.6254972165104	5.23731301447175	7.14165142203009	8.5589113538228	6.90264723914059	8.0325263719953	7.10074685675593	6.42223865878936	5.98473082433774	5.98473082433774	9.14607708032984	5.70073633247403	6.83884784449913	6.78242859020681	6.93235155670256	8.40466282248984	7.1508181476478	7.18696626934392	6.76722933818749	8.37710897263145	7.11517336453383	7.11517336453383	7.03838677225405	8.37256652290134	6.23972125104438	6.86731428010686	6.80435259085815	7.00935448362136	6.99384420732692	7.08474561297397	6.57260572645495	6.99159278484322	6.81443123342656	5.62836337081249	6.67139128937746	6.09543276130951	6.69137947306532	6.21756907759147	6.91891256575494	6.38085495342576	5.69073440480146	6.87229327477666	7.07106241598659	6.91025532449199	6.63203015372034	6.19844464631107	6.60793188602798	6.60793188602798	5.3593069521912	8.13253077601185	5.84365257603715	7.1198704100098	6.99582076722974	6.86300315879146	7.83190280831507	6.85473968111129	6.28642987838872	6.84996478306782	6.77121109645691	6.70506288700189	6.60861202596054	7.01178533067279	6.33288624656879	6.89012139681805	6.56208156734929	6.75322959485563	6.94808013867597	6.82711944692148	7.96581200926851	6.89836255303784	8.15791402498745	6.78131092442383	6.80257745370639	8.4422018878724	5.18308107992787	6.29067296000075	6.39247877661207	6.88204768536618	8.43802188087844	7.15354715069229	6.91174158197722	6.82080821165043	6.18822706360667	6.78290615631253	6.16668497789968	6.56292317922949	6.22728474660162	8.10690233985076	6.87622911102248	6.48140287182442	7.09734339873945	6.69031678754604	6.47027116669046	6.78542882286471	5.72440202029779	9.3606763483193	6.27502404388203	7.05082198468066	7.02708743173139	8.32760286967384	5.52636199841066	6.96874491254719	7.02758216015016	6.97644887672798	6.51357060511979	6.70328116786437	8.20920888374753	6.87145518807176	6.87160067399423	6.5327638351743	7.11381692882387	6.58535682458989	5.57809636473148	6.27502404388203	6.97287255378038	6.26112640440296	6.8824277139861	6.52930569010982	6.74840605828232	6.50992167502253	6.75769060670682	7.76122256706894	7.00137345717401	7.69823619524755	6.73779046351185	6.39352449541967	7.79509764851869	7.00561694834357	4.69556510345134	6.55934155559552	6.64865111107018	6.74842410828107	6.80912212321512	6.80618058477793	6.41582049603904	8.30410504922003	6.31540975273263	6.98739498690562	6.58621878743597	8.00894419000542	6.761750530587	7.03803310860913	7.05247896873739	6.59241056968802	6.75702098139586	6.55818434768484	6.50237738113132	6.62412319576217	6.38986666350389	7.01762115977824	6.74692542390938	6.91079867081049	6.90717910604005	6.35852149102597	6.57899542629756	7.20935813512953	6.63126432631714	6.98605003189233	6.02700684193017	6.96198401866067	6.98452041516248	4.97146726796052	6.81931983856916	6.98119083199438	6.97034346254115	6.6496786071339	6.22728474660162	8.03925980259987	6.9300677725431	6.9300677725431	6.71054642914626	8.20018458577578	6.72259430739489	6.1562406133294	6.68889314582512	6.91703246039937	6.68213894365906	6.57866733403682	6.8283750526192	5.72740412234948	7.05380656929696	8.42708797074181	6.40931305639149	6.81584971550619	6.2455049985007	6.17655534303437	5.87777216153761	8.37054094739157	6.60096664278081	6.84300544451793	6.24441350793993	6.69019936549816	6.98882060926882	6.81855221107747	6.79058406382264	6.79058406382264	7.04415132001624	6.83419177423196	5.52313296890857	6.94760874385834	6.94760874385834	6.21391633314221	5.94339684055242	5.32065876405396	6.35351201615606	7.2474345701664	6.5900376086043	6.77780886722996	6.86215636514267	6.6256392859317	6.46439790043677	6.33598782894455	6.3798363016862	6.5670271079899	6.62916632066382	6.22428601604818	6.68261770250758	5.45740405968525	5.93846471744629	6.98496508864865	7.92542233151698	6.51382586413483	6.22728474660162	6.75592715795988	6.78454274297429	6.20138257275326	6.93018087593485	6.9176090594785	6.35519218365665	6.71044160200242	6.76487432303276	6.34145143898008	6.83384349887027	6.69520727962202	5.91348187301482	6.45461526174207	5.42686079116638	6.54935794874669	6.93576334858177	6.53991540169935	6.47485102283716	6.69344626189231	6.48964487799371	6.64798717450092	8.33909190937181	6.4111572257094	6.8585072920566	6.74636577221158	6.13593570926564	6.80555366033189	5.13964711309425	6.55950688924853	6.32187887259586	8.98570564449103	5.82979056573993	6.09751264733352	6.74488602656989	6.74488602656989	6.11127919098646	5.9133623641022	6.47714127928704	8.23565010453518	6.58358935242006	6.37198740150301	6.68996810884268	6.54493903081762	6.52943894571516	8.21996723605914	6.54493903081762	5.10084653977397	6.74828556278135	6.23781729368533	8.29212372897767	6.87759848871236	6.82166959025244	6.89445225396997	6.15587405642007	5.90022722309443	5.90022722309443	6.04882696029543	6.85652657190832	6.74029194687419	6.62086194611884	6.53262251443031	6.39858409141804	6.78801782516183	7.39945451373272	6.78831581935801	6.78801782516183	6.40839176795955	6.33860312630911	6.39429158140657	6.68226011811356	7.37625089631315	8.11844970209418	6.0419319263957	6.55920633444142	6.87497310702583	6.75746996401994	6.63806616751545	6.87798361632784	6.87798361632784	6.78997692576563	6.58014944837917	6.70391472552217	7.74992169184692	5.79325307329263	6.89294234569368	6.81277346409788	6.5185129316555	8.15366255387937	6.40158476165086	6.46898092495437	6.78900732546692	6.78900732546692	6.75610909581214	5.4396581084467	5.76292249745002	8.06187296958681	6.58791976692067	6.93189464561469	6.289623412933	6.53713373120924	6.47534916655646	6.11914993622186	6.30115489664655	5.85250974526656	5.85250974526656	6.43955897067916	6.26849014519555	6.75145251740958	6.71848066144699	6.3941193233098	5.52552965878195	6.17398173271101	5.76025936051157	6.81816084370554	6.70391472552217	6.47422396078472	6.45900933077095	6.20925765206308	6.15482271307856	9.87419974619021	6.80926011295506	6.80926011295506	6.2870074105021	6.40209339909319	6.5223533001987	6.5223533001987	5.22599882073134	6.54192649175052	6.03791383750087	6.62197101407861	6.62197101407861	6.73771128092167	5.48742335441084	6.67342632288508	6.67342632288508	5.64718549074572	5.77029955817745	6.69553688809523	6.6039570092486	8.30038823837706	6.23895285343985	6.8957961561952	6.6861643588791	5.59103611147393	8.02899969319709	6.49227937047909	6.79750167858889	7.94328338228911	6.6844851802282	5.90039081022546	6.55678330264248	6.00605228219591	6.57667252262866	6.55487319782411	6.31216665767931	5.96399756504914	6.45863574930117	5.74720612681176	6.7704299705228	6.34799889473807	6.85093140287695	6.45020188546748	9.22316691265793	8.10696154459557	5.70330807259366	6.7911875940734	6.69268002431409	6.77731530611887	6.77731530611887	7.84190167604532	6.0153601020901	5.95454651280324	6.85093140287695	6.77764615357212	6.49647559644298	5.87665012977688	5.73784917648686	5.73784917648686	6.57330229590179	6.67274677933862	6.13683533982497	6.39770277271829	6.54738430259559	6.17947786663183	6.67227156694907	6.67227156694907	6.6820659924553	8.00467059315115	6.68130697408935	6.68130697408935	6.32274982586555	6.76949838865612	5.40196887272131	6.85831118359098	5.98688040939892	6.32607819646183	8.11846572814425	6.38917890968889	6.29919604864671	6.10750680685491	6.41432350776152	6.41432350776152	5.45052816958354	6.78420196712669	9.02942506779227	6.64322649655123	6.30212634815651	6.76299074246158	6.84262518304208	6.64590958258267	6.64590958258267	5.90768869038551	6.11529358539449	5.82367341985928	8.30761884116821	6.3953400242844	6.66683794546122	6.5254332460679	6.62776872783271	6.55466188787431	6.58790851778539	6.45916784226949	6.45916784226949	6.33537032344863	6.75995641693596	8.09489111641708	6.57087330564241	6.57087330564241	6.70811538143362	7.37688856685452	6.22981426454146	7.83115569870892	6.47711409763239	6.34349638194238	6.36435270526166	6.11202421766222	6.11202421766222	6.11202421766222	6.35521747982228	6.11512642261676	6.70233139819106	6.42644255851383	7.96510024419597	5.73166256238888	6.39554180422842	6.59539095129703	6.57729315591418	5.54161511743549	5.89441965620701	5.81569979123265	6.53336587647298	6.53336587647298	6.67142138072932	6.60139605496435	6.60139605496435	6.59211874277456	6.59211874277456	6.32064555611588	6.63285764959749	6.23780427838566	6.62079790249872	6.19070773381607	7.51177768721589	6.05731203547505	5.86387193252474	5.86387193252474	6.16388740775659	6.56612387517623	6.56612387517623	5.53270632451515	5.43361763863168	5.52552965878195	6.59726621658423	6.45764681973408	6.19102967109365	6.49059505253522	6.49059505253522	6.03286556657524	7.59659508764204	6.45019441457183	6.2796652173595	6.26225330092784	8.07401919423976	6.42729724422746	6.41275563988465	8.99717203580069	6.46476122675743	8.12772469808927	5.02698707180496	5.85365953576552	6.40313619034105	5.93260760862753	6.16388740775659	6.67697220272101	6.19372295750957	6.6213016184258	7.81586133434813	6.47484085193145	6.26725206897187	5.77146379949771	7.97161583622399	5.46661016113534	6.16481054771478	6.16481054771478	6.34174878109606	6.51368654203906	6.18547182631667	6.36059691100376	6.61466450783646	7.39899811316185	6.02106906888938	6.59652019241714	6.23681447380223	5.62537946031195	6.26798441191545	5.60761694797798	6.40087496473755	6.51091991725213	6.67975857043647	6.49641052961551	7.3515563371511	5.94587453744814	6.24317871026652	6.24317871026652	6.19139058100581	6.50276799119972	8.83903701398392	6.37041193142921	6.54728826204318	6.4395043302015	6.54226994745536	6.54412530441222	7.85595340433142	5.98131741165609	5.62640107359916	6.20200103566318	6.56208508826076	6.43382484859275	6.41309214886577	7.57479995466532	6.68014911475572	6.68014911475572	6.10148139207261	6.29875547816447	6.5126867628222	5.30990331852016	7.43729209204616	6.27172224252738	6.27172224252738	6.40452470843703	7.80715571317192	6.06072090266649	6.29503382277073	6.62539070892169	6.62539070892169	6.54501168127737	7.55955409138182	6.31545909215694	5.69600038790589	6.35028059133145	8.00975463464172	6.37306123017297	6.44683206813284	5.91075112297388	4.73038467172293	6.45670570790279	6.57057185639393	6.05185219874183	5.97261928082373	6.43947883681062	5.61970448037465	8.8904047832618	6.64187370509586	6.64187370509586	6.3694276314171	5.51012947850988	6.71465837040763	6.02518382939836	5.77215417429464	6.1700976889585	5.82531797335262	5.81399861115519	5.34197555598739	6.08633943900216	6.58281573948173	5.76674923010835	6.52201578061419	6.27805327824719	6.45476175277963	5.24457594941913	6.62755860543063	5.40889385703911	5.76086382725392	5.30822205203938	6.44576912665001	6.27645247685228	6.47193283345722	5.88399852414346	6.51700035118964	6.63930615398059	7.8703752047232	6.46548433837453	6.46548433837453	6.1402742523851	5.97777302171499	6.06100182429487	7.68994006491841	6.35956733690238	6.19195599026162	6.29792391925979	7.42514779178027	5.60923266203431	6.42088962004682	5.72323671083643	6.32233710615492	6.65364007847584	6.1688284621282	6.3386660349575	7.83767721631218	6.4944741227508	6.14238291191483	6.39323122043367	6.06120101199707	6.06120101199707	6.16196600051492	6.58129681953205	7.74473203152184	6.09212107124482	7.84677930507545	4.84170158600337	5.15620747554651	6.47746309809942	7.99847037789102	6.13782143736512	6.1625325118882	7.80724451786754	6.30327022685572	6.34442900342288	6.46064769074019	5.73156584019839	7.79079533076503	6.16713842648186	6.17279932945533	5.57781090717022	6.54086590593314	5.31735605030296	7.29308747897988	4.81506764119715	4.96172165884531	6.13184591634589	7.45143279351939	6.17593030430851	4.96172165884531	6.36042404299073	6.16994827263495	6.1034224513466	6.0835168964892	6.26376651768384	6.43554063908553	6.40093542040479	6.30962408449299	6.27318419334681	6.4135029393691	6.24522953101982	5.8390609733649	6.62288903075322	6.19688288332862	5.99913426680438	6.55080533903996	6.22651104874568	6.20669451040886	5.9870881685503	6.1012415097761	6.08884144584768	5.64424479673412	7.509327278963	5.96193831973057	5.10863150730249	7.71868943986908	5.80145465704422	6.36153806640946	6.4910125704693	5.76314986387874	5.76314986387874	6.01519544531653	6.34904649870251	6.04711923743733	5.44651749041625	5.78733046618835	6.03876577955974	6.53118238212663	6.20497683937511	6.20497683937511	6.27090815456731	5.48986718928247	5.19585431689128	6.15384056010311	6.43887930981403	6.4022352794539	6.29768939781509	6.47508464214803	6.47508464214803	5.44365264034142	6.47186559901665	6.53031832279802	6.36935983556956	6.36598600385626	5.45378393880084	6.06448564878629	5.98778304508454	5.10824182933681	6.44800008778177	6.31198750709701	7.47385844241291	6.4083326321708	5.11852808634326	5.96895110570748	7.47385844241291	6.01849183119667	6.44928363098801	6.26087474836562	8.81830332141759	7.78904735550324	6.4900285249136	6.4900285249136	6.09619889861089	4.9547583886479	5.85619781983843	5.48025482760168	5.49888971756994	6.27484387728058	5.947663666448	7.67687040783187	6.52875788701361	6.09233895737306	6.09233895737306	6.40602985038226	6.40602985038226	6.41480731836425	6.40939108954524	7.72569958597166	6.3599762585508	6.43044203739563	6.04821909672925	6.23431761198402	6.20187797655034	6.20187797655034	6.41494132007737	7.58508989852366	5.43771007105595	5.87884498758061	6.59075987719531	6.471626318558	5.57938421240244	5.20126408555474	6.20462576134372	5.70504969568297	6.46686321542958	6.42905606806356	6.22225730952777	6.03395150582495	6.47307900182582	6.30789377109875	6.16237523396464	6.20747711193398	6.26667045824048	6.00411792711182	6.29997991840329	5.90218114440454	6.43716481066415	7.48192136755984	5.76315364591852	8.04063509923805	6.24973561568907	6.43624861913416	6.43624861913416	6.3896621167942	5.10826981186402	6.09138969005998	6.2951506115775	6.46742376342952	6.45156459266199	6.13296924446864	6.13228385978046	6.17354505785114	7.79702655379364	6.32881265065063	6.32881265065063	5.90554003438157	6.43627977526115	7.47976413626101	6.46152699359821	5.44157538170832	6.52306981639681	6.08280995032961	5.99633794404743	5.67052718253106	7.88985656112631	6.1943005461734	6.0037918133464	7.52264754501801	6.49823030240441	7.54920355869645	5.67016840403871	5.75287326104125	5.90273317475487	6.39099777268814	6.15632664804374	6.07851480772057	6.07851480772057	5.72793203980345	5.13740210712193	6.34971132327749	7.86616858366526	5.5679477604502	6.28593368728449	6.28593368728449	5.91607933126986	5.47885372347217	6.01008493231479	6.36039391640182	5.49514203329038	7.57975969136203	6.15223344517326	5.88559005407467	6.18643081159457	8.96909174369081	6.45897412195063	6.15034078294282	5.60939647918184	6.20216122929639	6.79852853097679	6.15261385055976	5.95250342535105	5.79918965919892	5.48250813494755	6.37500118479601	6.28138855306923	6.46219136474862	5.5450882499074	5.44953447617526	5.62294855193717	6.02918034466406	6.0465961488869	8.06442804321559	6.07831060114663	5.59598326065695	6.09714275505832	6.18293535286444	7.37596931932594	6.16881745185441	5.67132006969969	6.1724734238502	6.33243144408408	5.58756120871658	5.3458318978975	5.96707160048696	5.39004918009764	6.00089772408889	6.10992105362108	6.4491542169377	5.48691231701983	6.09398413841888	6.0960711519183	6.43176004189535	5.49897997062527	6.28209117712222	5.87391858256889	6.50092322988491	6.50092322988491	6.47117179298736	6.1437072569364	6.1437072569364	6.15223344517326	6.29868831180614	6.31439869326959	5.78960863449842	5.66847424907529	5.74257553554438	6.00498571306683	5.98485372663277	6.03090295923698	5.96922964172075	6.03924753271883	5.92111457228667	6.21717490798864	5.42076998521941	5.88323021565952	5.88310976578623	6.01756507616631	5.69478510022418	5.73934822121164	5.69875259874339	4.5529498340976	6.2541989068491	6.32575320877875	7.73588219991363	5.78220263720691	7.51392086411073	5.26429484286394	6.04176246446699	7.89215134178515	6.2382562397661	6.40836767084459	6.3772953697055	6.08882180148944	7.8560426817593	6.08303207461185	6.07274123908256	6.38623240316459	6.01310435970907	5.81638960672001	6.02241694245003	6.04011489742707	6.02333158870058	6.25409033222323	4.97461871209318	6.14284758531277	7.68989191218323	6.3349512174683	6.26168074121584	6.34967594771117	6.04590078144925	5.23145093754088	5.67945491197775	7.06685518441003	6.24077011421962	5.67164073530684	7.82339440639965	5.8292228752796	6.10098614465187	5.6035751086025	6.16610668532675	7.28401481295199	5.42415123138386	7.79174451790999	5.50003296512756	6.23415153685812	5.4213836264542	7.73795341359718	6.15253548884196	5.86773539607615	5.54735902092143	5.778621161898	7.33471364526528	6.01900101879777	6.16768585389117	5.74406414879804	5.74406414879804	6.25408515967837	5.95833120073645	6.40434311756191	6.40434311756191	7.86242920694145	5.22294638325123	6.2824111188898	6.2824111188898	6.0970988431465	6.32956400641458	6.32956400641458	5.71172188465761	6.26459505873321	6.26459505873321	6.2695640516004	5.16079432213811	7.48513663833975	6.17479551146536	4.84198455357408	5.08239010886439	5.90049972004299	6.1023049251367	6.14834710621505	6.27423847086064	5.96351312324372	5.96351312324372	5.912108515998	6.1885224313267	6.08028869740303	6.25528456698249	7.78733077397057	6.28754226692603	5.74904032350304	5.74904032350304	5.82082356000319	5.99166321927171	6.1739301102972	8.65294977320501	7.71290708563258	6.06575040036445	6.01438563661047	6.26614917101587	5.36787954369167	6.17564638350343	6.14651549016202	5.89658677458573	5.52512583779021	5.52512583779021	6.21859413784039	6.21859413784039	5.94555156629986	7.72330781278014	5.94555156629986	6.05898691445682	6.0921051562044	5.92801603750759	5.92801603750759	7.96323905583211	5.62858265207272	5.77228865382108	6.2100039708518	6.19538813108113	5.81459913150288	7.57632007029162	6.11685694754825	6.22339487928825	6.26564468688282	5.96919801875904	5.92153622604679	6.29345285360082	6.13367006561502	5.73320547720845	7.56751381850102	5.99388036237122	5.79034693799453	6.1006082500781	6.04083190729663	6.20392711281419	6.20392711281419	5.57053255638379	6.2593783905271	7.96323905583211	5.76186934290402	5.96113473345022	5.96113473345022	5.33397546557476	5.9481710403983	6.03402310080631	6.2009162676664	5.94530043487558	6.25244862789591	5.97291160243166	5.88249239481864	5.88249239481864	5.88249239481864	6.26321162180402	6.10643682704493	5.63582156867945	5.63582156867945	5.90967582531207	5.42802624735702	5.96122292561713	7.79493545529385	5.87188355869273	6.20329750478688	6.01826879221908	6.11994385363805	7.08656160649175	6.11994385363805	5.91148398716969	5.87549678128589	5.27268589638449	5.89172112194037	5.84520961132039	5.53880789776992	6.17023091959649	6.02774708257785	5.53432551414099	5.95798791163058	5.34122867442884	6.2666226994976	7.63742392020676	5.46745420889426	5.77875121922826	5.824819378532	5.96735157707974	6.14280206321524	5.53715760933698	4.28607803284745	6.2148327824011	6.14737726626834	6.18615838191249	6.13440756240723	5.80074913964493	7.47515539682786	5.73086040588416	5.97965063059356	6.09380009300658	6.11673221659591	6.11673221659591	5.60880838540356	5.80639860562228	7.2994757954095	6.13215713940828	6.09648362189978	5.81870759035622	6.10135771009979	5.06285072821709	5.04450909764921	5.63139013753771	6.17900174968925	5.90202438654525	5.54331134681816	6.13254088710486	6.23833734625623	6.14848872238458	6.07511885287686	6.01211744745282	7.92599341650442	5.95569538719218	5.63302107836006	5.32733410899547	4.68529321747587	5.44325287320932	6.13351529647858	5.35955649414277	5.71048999782973	7.6413607496101	6.34115976868349	5.45372725440904	6.21976682012333	5.88209503311578	6.09140677877746	4.9218568156948	6.05773867560347	6.08226895681881	6.15762320732619	5.21227387469495	5.38542371484589	6.24083232499429	6.02915561858969	6.02915561858969	5.2691862569107	5.68715154839535	5.93597654287215	6.04413627336499	5.80649076412995	5.80649076412995	5.93725310973299	6.13716749653724	6.13716749653724	7.93288428729554	6.1387535292842	6.1387535292842	5.77078491105286	5.98788689534731	5.43523303322719	6.22124645273614	5.98917347477951	5.85508294765833	5.96310496727499	6.17541480613365	6.09273171379027	6.09273171379027	6.0906294370791	5.92726497038997	7.54117031635734	6.03939795280851	4.85488252775973	6.11704250575943	6.01109485114468	5.72060206569639	5.57551047412323	5.67513293769636	5.67513293769636	5.67900547759951	6.19422591843957	6.19422591843957	5.89176594187997	6.03490572146864	7.42153551565941	6.10827272198126	5.95889494257433	6.07384025527241	5.57551047412323	6.26285302524621	7.92929531261503	6.26285302524621	5.98015326185046	5.80224708887245	7.67606184424159	6.07046769260142	6.25153779922486	6.25153779922486	6.25153779922486	7.1394598686356	5.89390845992583	6.16911240172279	5.89985691452384	5.45062671578307	6.11328997849117	6.1397210443219	5.55177482694196	5.65018909071658	8.66902115704678	7.7851648584931	6.06756479324236	5.96788255675214	5.77750752478616	5.09695306926066	7.45233839012019	5.41317003083755	6.00351230399169	6.22661301606346	5.85560440106442	5.47179160431127	7.78480384586459	5.19561953371139	5.28390812638376	5.28390812638376	5.87321445163286	5.87391858256889	6.01271830998184	6.01271830998184	6.52092176701687	5.91391397373731	5.8893095310561	5.08493005342277	5.93729864926501	6.11399571971882	5.8657872247933	5.49551914232434	5.12216106226119	4.87917043882307	5.60324346915541	5.73956330636354	5.76799948221891	5.7839374810625	5.80522308838883	5.50368456759563	4.96112978238149	5.26034696800031	5.26034696800031	5.17577392548307	6.11437485231268	6.11437485231268	5.92360810450629	5.22164320012855	5.4661455315608	6.12742383444466	5.00160930855453	6.2010462067558	6.00438381825971	5.29115492416998	5.43939234695005	6.10864993387065	6.09875179044609	5.42626368736264	6.12732678634247	5.91636186704259	5.56979352093461	5.83678354141718	7.40476493927517	5.86513755728164	5.83890199742243	6.03349420641172	6.07746883122568	5.01333168548787	7.41385537136184	6.14982493113163	5.23581405486124	5.48076021676628	5.58024347456419	5.49255951894724	6.15496150445206	5.32095768203992	5.69722262361398	7.71230976003496	5.48047383285146	5.87647550220926	7.50156052637105	6.04799970689084	6.0997312811051	5.11781317445024	5.44866995819793	6.01182266668028	6.09068397897065	5.93140889934365	7.75070961656742	5.92889233032185	5.55560527900792	6.02577308761213	6.80868136504346	6.08032443758869	4.6511118873705	6.79806469046311	5.70687906479965	5.92464829357073	5.78626118687189	6.79806469046311	6.08712936832976	5.43676020198989	5.81521787314202	5.92446182840258	6.17324996599712	6.11214979401019	6.01849524935829	6.01849524935829	7.25779160365402	5.74672092931413	6.15065906165574	5.80774494727737	5.65798277828499	4.94342934087499	6.09857430893776	6.09857430893776	5.97117549391457	5.77104306889895	6.12593756407498	5.18130428120415	6.97261268772094	5.49497659416898	6.09698151457681	5.53193114163897	4.65134484503159	5.78266199639781	5.67740182705554	5.91416457189449	6.16388344218965	5.8667504196203	6.06449254833282	5.78675574193491	5.03536118229186	6.11537854313748	5.31777799412449	6.07016029119534	7.42321345223385	5.74097637053089	6.15431838989694	5.60153089956755	5.60153089956755	4.93222946575835	5.74106256132702	5.74106256132702	6.78689690544485	5.79550923428308	5.56213167428993	5.54509596734157	5.83742483110015	6.05644699473908	5.86513755728164	8.59357865289707	7.2211518590793	5.43554313674417	5.97039903539894	5.17412481118805	4.60994474203855	6.95688870213311	6.19059897571677	5.70128740418248	5.51032789690417	6.06010299882936	5.97029456230908	6.10269278453048	5.64075050497397	5.76007198784809	5.76007198784809	7.55784758002117	5.49923339060829	5.00318807595012	5.00049148776216	7.55784758002117	5.16675203052424	5.75703980036197	5.68465470957015	5.86845287828184	7.64141475643874	5.79548002121092	6.02231841683617	5.60146000966029	6.21088099491907	6.21088099491907	5.9235199949812	5.90702751039933	5.201247764707	5.99278728510779	6.06630699940266	7.62509386062347	5.86051713406937	5.57847581162938	6.13442584179344	5.99312413847063	8.97783833603797	7.10476845834929	5.99218343438363	5.73909686903761	5.4443737019011	5.49135742441834	5.71353886940065	7.21994986143782	6.03839573743091	5.47064780011289	5.8844370425263	5.99052307158488	7.49569396506754	5.70015825445356	5.50257420700337	5.79057437766247	5.38932722557962	6.04387532077004	5.85194013670279	5.72314814278026	5.95027912202644	7.40715660425378	6.04514547492407	5.02255279914373	5.97638535541103	5.06171716272757	7.14735054737165	5.30699889556114	5.29549095167898	5.88836598795759	6.09358638182647	6.09358638182647	5.99828842611026	5.89985691452384	5.88154991940053	5.88154991940053	5.68882850464626	5.25707296224945	5.62172794945463	7.7744581658664	5.89982852958082	5.89982852958082	4.94749994189404	4.40001828549987	5.72314814278026	5.70780908287145	4.97696723333894	6.09442545579048	5.19896027367547	5.91348348828563	5.99302694804118	7.61157731922123	6.02364970757019	5.29399523355774	5.62929982780136	5.481198115099	5.92332500544476	6.97173112526098	5.9889225659791	6.12279234216386	5.28567486471331	5.8578078918665	5.69905372207561	7.76961599784554	5.65591990843486	5.77872223681455	5.85739134139761	5.85739134139761	5.03220652293338	5.66066394212617	4.8923243321967	5.15641349458951	6.07612406937176	6.07612406937176	6.01743059338267	7.47248647962554	6.01743059338267	5.4681616986914	5.4681616986914	6.01714959606229	6.05431310244471	5.47912738859174	5.49048719490125	5.13550625528213	5.94284084824451	5.94284084824451	5.80491324607587	5.92511193331647	6.02075711661019	5.00089651100708	6.07021376829511	5.95394508358259	5.52252002875506	5.80293523249187	5.88331751354415	5.66629747642632	6.01743059338267	7.54755471778807	5.62398748051789	4.69339896310131	5.70171440973532	5.78857479484904	5.81646845151537	5.82378459204493	5.82378459204493	5.86330038200318	5.89832859894151	5.8918870000156	7.56704063255731	5.65424429847202	5.74508105404771	5.19089999082482	5.92772792933058	5.28725855632206	5.79770355801558	5.81398590970172	5.99667294473728	5.85561506667494	7.61819291354169	5.69887106504	5.79125591594851	8.47576960181083	7.36402559331785	6.11342824997722	6.11342824997722	5.13515476038019	5.83632483400137	5.83632483400137	5.3030356130177	5.25510747562747	5.43662740453385	6.08694566244145	6.0866444437697	5.10858131217633	5.67880934743858	5.93803819243879	5.63035538888866	5.82815471790701	5.82815471790701	5.18139819464788	7.09531503575782	5.4274982683596	5.86343331631086	5.25392790595987	4.76994385391636	5.92577214923924	5.82134543072506	5.72503296680434	5.42626368736264	5.80639227593556	6.05124631760997	6.05124631760997	5.96270852134513	5.36735620956148	5.6530168295867	5.78744398504285	5.63444047539527	5.85771320746268	8.69893102092176	7.54323097474143	6.02279017127741	6.1093504213192	7.53686076118913	5.91957849962206	5.91957849962206	5.08191562892642	5.87393722956823	5.76295964174839	5.92964909137032	5.92075213145653	5.98127730447812	5.58709742114498	6.03283823238365	6.03283823238365	5.53190084638188	6.11021065463678	5.89618060519452	5.79181698395694	5.56672318130169	5.92866162617969	5.65059791870302	5.90812667625329	5.68426708915284	5.81735262395192	5.44095677017367	5.23581405486124	5.72805555142164	5.12864918723314	5.87244017022809	6.10219634451953	5.02879087818224	7.76924048107617	5.94671291748541	5.99606119728592	5.77942922364402	5.21830645242461	5.89923402593602	5.25490201721867	5.82607923066701	5.61421550049041	5.95083495256383	5.52140438624162	4.56587453274525	5.79422868238583	5.64656413487872	5.56792053889058	5.83724853452637	5.82907503404063	6.02666923338146	5.50068276591305	5.65435815060143	5.82035904069733	7.28214706371805	5.65440551589741	5.9726057387547	5.9894430201039	6.01472348955906	5.92432948806766	5.92432948806766	5.67146409625278	5.19605316690681	5.55125989312506	5.92890885833596	5.83035766979253	5.44603730744228	5.93056888094301	5.3308139011244	5.64345772611722	5.64345772611722	7.40148868758352	5.36908803575789	5.75353074049054	7.42685314066326	6.04953318281741	5.9218620586874	5.73415874918347	5.26012265795609	5.5984806272189	5.31996972697453	5.99756450289023	7.44951294127276	5.99756450289023	5.0423359701922	6.06027153014125	5.41229118156312	5.66586088483016	5.33227199788846	5.88349359497101	5.41580160829149	5.61682976542926	5.58501850421478	5.78068763620909	5.71746980218399	7.36248654360394	5.88828268283707	5.75696964280716	5.74849820434345	5.84960412399857	5.25344899143274	5.85367868724567	5.79185545305958	7.32194017002338	5.66144811322006	5.98537684369375	5.98537684369375	5.3745285588367	5.96222236189007	5.30174076268049	5.68357554376716	5.43870158985139	8.09452355282247	5.86236751832722	6.01377665281076	6.01377665281076	6.01377665281076	5.74718706908997	7.54726309918379	5.00914181931557	5.64546731926782	5.55717449322519	5.9934767776003	5.96560451854506	7.3457791078466	5.38919169776597	6.04546314994375	5.46338042480189	5.34090593889995	5.66499914828186	5.85533708082399	5.77137240836417	4.54915847628381	5.99435056191866	5.99435056191866	4.80061887766517	5.39112011121503	7.01355873364188	5.70206675961787	5.70206675961787	4.97747413048808	4.63653333702607	5.26668508923335	5.80292777942392	5.06713196966902	5.84654878917923	5.99676881068739	5.3344423857569	5.62083103215869	5.43694882984739	5.66801685061298	5.48466897541159	7.32004786944156	5.48466897541159	5.31688283607931	5.72738305808713	7.0549897924605	4.90298120067794	5.86772908474091	5.4480371579073	5.78184002260044	5.81582140602355	5.65665015405599	5.97528846225297	5.61852205586028	5.00592179867019	5.13737538969636	5.54176161519794	5.88707878516562	5.54748301032487	5.81952870206674	5.44974391369019	4.42312293481093	7.37317079443611	5.77830665186726	5.4896724906298	5.4896724906298	5.65476439004573	7.53050278108607	4.75123926249041	5.83107375896107	5.31155706709292	5.47743678356327	5.95359899575359	5.37236415097606	5.85493386133155	5.6959587258255	5.22265203605081	5.53701379383491	5.74255972510505	5.54230041356986	5.37236415097606	5.37236415097606	5.92551561067873	5.34810071185652	5.8171751511913	5.92660281532279	5.77929522159903	7.61052071088555	5.01697623960143	5.04910969650537	5.85805073182489	7.61052071088555	5.62163748580199	5.41390105308787	4.58131637591247	5.07580063242105	5.50674057625148	5.4661455315608	5.86789679884996	8.64814121804512	7.20115975822906	5.13594497256098	6.1644526365666	5.50854087757015	5.74985262414752	5.74985262414752	5.5480733676234	5.56183068110797	5.68276694413766	5.20126408555474	5.38535238394368	5.57051121526249	5.56366630452706	5.89475507967204	5.53017247297881	5.00750667765175	5.46252219899208	5.14998903544791	5.17665953405335	5.3794265457386	5.3794265457386	5.02797892263966	5.18954945709937	5.75442501915284	5.64423389429029	5.66199556230753	5.54024894825271	5.45929385009143	5.90783676283418	5.50984464389826	5.77744159656077	5.7919437303599	5.95177781824816	5.94574055467396	5.10979500714167	5.75841115366773	5.73598860540473	4.78310818881379	5.55606186054302	7.4179994884009	5.19896027367547	4.80721200183332	5.65901790954116	5.57672865971045	5.74870769272322	5.72197297943188	5.49690074564359	5.66114406212763	5.44275634130361	7.70737607641553	5.08993628701485	5.38391816011162	5.25574323358134	4.83180971698729	5.45925049745405	4.74868163073162	5.28381807844918	5.30537820436157	5.30646203065218	5.66837293863998	5.82447108291222	5.89128163736029	5.89128163736029	5.92248910002727	5.75818450093045	5.03634548443665	5.59247023572937	5.34721834472824	5.38148838386456	5.78725927865819	5.40390071251445	5.41764757392029	5.38274847397648	8.52479952526737	7.41198963661664	5.53470145489995	5.41795269328473	5.91084702511459	5.68611427069396	5.8593661682219	5.03539123957464	5.60336669440802	4.87339797585052	5.6644726888888	7.37193341297066	5.07132636050284	5.22136080642253	5.68067998526579	5.90658506271924	5.90658506271924	5.43803135547093	5.43115838825232	7.68096901102795	5.44102965631538	5.87455948359776	5.6790486957877	5.2209617709891	5.55911599748591	5.55911599748591	5.82201962136498	4.81981473359541	5.5336944728395	7.5560565727004	5.51196379662708	5.63714732789109	5.11483662997942	5.16414736238642	5.96697251163902	5.96697251163902	4.85833771068196	5.81376035950592	7.1791487897904	5.6100065492194	5.79356871987613	5.79356871987613	7.55151216241269	5.01694167135714	5.16213729435119	5.51510180375847	5.74799100084592	7.5688794617723	4.75723646603793	5.81056817083095	5.66572988563198	4.51654703028259	5.55934375804162	5.34850275380061	5.09135595858595	7.62624551695956	5.93674417865612	5.95384100341965	5.2589702215919	5.57026479215335	7.62624551695956	5.48536183680759	5.5989873990289	5.82704649391996	7.64927050474522	5.47311410816117	4.63481411694662	4.80743781058346	5.36672745899745	5.73457513581169	5.28726687868292	5.30216673693451	5.30216673693451	5.39827253076192	5.57010465027123	7.62373650315237	5.86071639072853	5.73111140167766	5.81582140602355	5.04302104321687	5.7701466275244	5.39471204233783	5.22995004112885	5.42508816425828	5.46490298998811	5.41839051342559	5.30579815305715	5.61090226341603	5.59411757504824	4.63585225577392	5.77684312032874	5.78622478879861	5.85060592925349	5.72941859361805	4.91056300400726	5.38283985418587	5.29542909575463	5.35967011115654	5.79293242425156	5.44593678142951	7.10914005533003	4.98994719097575	5.68845721928805	5.68845721928805	5.84959127194755	4.74629379638592	5.06067020663836	5.50854087757015	5.54184460377297	5.52338131731211	5.77242664732037	7.40009685741079	5.77242664732037	5.7281176279593	5.32913462099575	5.58709539595025	5.01828333407348	5.78688591126201	5.0605165245941	5.56309671685882	5.52512583779021	5.52512583779021	5.71127569808496	5.49598432034154	5.31668383128876	5.72205317789971	5.02017311944602	6.78385767484869	5.82533923109499	5.84132670451622	5.3492877386119	5.91563302166353	5.80773632445928	5.76815681705353	5.76815681705353	7.4039583463073	5.71301020835965	5.77592541590419	5.25241098569618	5.25935792696512	5.36537868898223	7.50771396167351	5.65743047943054	5.76353090002714	5.35761723686207	5.66144811322006	5.77744159656077	5.27121145324445	5.51524169194359	4.85820434585944	5.60379223136142	5.60379223136142	5.56735745502104	5.70236539014478	5.70236539014478	5.12989466982056	5.69261408542755	5.29658284175641	5.88597088788504	6.48141754132315	5.67483336593712	5.55439659889754	6.48141754132315	5.67554240511803	5.90016802608762	5.48523299371477	4.57397031780613	4.67240022536134	4.97430481198974	5.48829179192342	5.5568235122007	6.93754580783021	5.5568235122007	5.53102483012146	5.33532664047322	6.76630477406048	5.01897967607476	5.57365836163969	5.17534670456217	4.63656948730594	7.62245730524766	5.89247666912599	5.89247666912599	5.87007796849246	4.80979772055139	4.83692085811212	5.82694879465542	5.72614988961704	7.6235315853822	5.48149586773577	7.09828205781114	5.1636017624603	5.5255863483381	7.09828205781114	5.69907487370408	5.74934957690209	5.70824828485722	5.72305768189615	5.00876754299808	5.2696437996113	5.77819792106954	5.54204334217187	5.85616929347736	5.27418230974951	4.84399237819031	5.45017080612813	5.29549095167898	5.11986286140077	5.63329949398011	5.59461107094097	5.66127137996363	5.46035811798183	5.44814833924361	5.4619055758835	5.64586091824255	5.87646730426	5.87646730426	5.45092943956852	5.63001733541103	5.80399974554036	5.49168641991287	5.68536256316603	4.85820434585944	5.47699407655779	5.56325436876829	5.44921794142604	5.3801728418674	5.15474138144788	5.36412244017434	5.85616929347736	5.69729327422473	5.47711772200921	5.42178120390772	5.13601179111501	7.15052541847177	5.50511887982156	5.8294439987411	7.15052541847177	5.61413632370731	5.85346354658469	6.55633098991277	5.19224628562138	5.73735287488539	5.25429753995533	5.85102670315087	5.76856704604176	5.61747061531999	5.5897560199328	5.33223805647075	5.33223805647075	5.49818709734367	5.07575763398363	7.42366891222441	5.19081855032792	5.76429075187111	5.40670354474323	5.66757170255843	5.27377550163085	5.19685382227649	5.45251530446954	5.3518942676988	6.34564654119479	5.78411352475836	5.20918613690128	5.54680612146189	5.62038453394204	5.02671604605471	5.5171558669583	7.24198499691503	5.74068527288646	7.39047168999977	5.39999240799327	5.6840898922506	7.39047168999977	5.22350824432743	5.76311777204662	5.76549728456277	4.60285129923962	5.44069420625295	6.56492700936945	5.52179419270343	5.82991360818741	6.56492700936945	5.28127314437835	5.71003970225125	5.71003970225125	4.97950669122259	5.37726714003247	5.80789132555308	4.82298698944047	5.36056492866836	4.91056300400726	5.47232640176477	6.75781493158031	5.82397083963819	5.62347513521337	5.35838781812798	4.61414289015279	5.43931815309174	5.30882691015371	5.73154321014088	4.90957851120744	5.12533750182073	5.53432551414099	5.41607913537959	5.67052638340808	5.08969185015527	5.55177482694196	5.43541883092527	5.44451493789062	5.44451493789062	5.6773348123626	7.56726365702615	5.45017642120733	7.56726365702615	5.6038634368671	5.62863255302553	5.13415518950129	5.69854676172724	4.67413005260189	7.13565453019138	5.65875747907707	4.92604035676948	5.43027972021895	5.29775647225107	5.25068655046868	5.15880017210924	5.41206612088444	5.5825618929859	5.64790541904006	6.57844407910867	5.61935158022499	5.46143065013547	5.68812731535927	5.31571251180434	8.09534220843943	5.61297070392237	4.99241543980974	5.59935731601812	4.85347051348048	5.77498899006248	5.62371551741206	7.51174374306318	5.07975863766542	5.07975863766542	5.20364926131987	5.20122364447876	5.65302111412181	5.28229295017697	5.08852106809091	5.54143045275842	7.34348821070582	4.913060364202	5.59941564917758	7.11436548777524	5.08484833485145	5.69283052263322	6.7810559322619	5.15436565504575	5.44004452633946	5.44004452633946	5.52690933222735	5.18280987570069	5.18280987570069	5.78615936782856	4.45784574074301	5.57762825670212	5.10268511101709	5.05093479253492	5.16012937770865	5.09510237352336	5.61524054239832	5.48153543233342	5.20600941418636	5.24711991606999	5.58065005527497	5.31399793872381	5.01826319237391	8.55165926004427	6.97753303273311	5.65476812894967	5.54753966498394	4.6718413234383	5.77492827885593	5.38839242398976	5.73489633541555	7.36783502103511	5.43127103769681	4.59079563054382	4.80055445987465	5.34336635449416	5.34336635449416	5.63056684166941	5.58536912071129	5.16987740195658	5.56655243809043	5.20223767263316	6.83165465768205	4.81841484855051	5.33212293805105	5.25886041397307	5.34395655902747	5.55583165353038	5.54461875405767	4.90378394280695	5.14414748536528	5.37286736918962	7.55866630766472	5.70878747944853	5.55237568122419	5.55237568122419	5.26036558033891	5.50440429262207	5.72808808252164	5.6307263402367	4.74255914820789	5.6405438530247	5.4356314517167	4.70952060844897	5.23268956963481	5.38361605517664	7.17786465695396	5.36145033082434	5.13126970296684	5.55024006844949	5.08239010886439	5.45747572883402	5.37709940586948	4.81581264593868	5.3739132382531	5.01463491157074	5.46534124062288	5.09128333255858	5.08665537178961	5.52774226087013	5.31435281742619	5.64840329695541	4.62811061508737	5.05465453880483	5.2782362239454	5.34732459411685	5.34732459411685	5.39904990294347	5.45481942804571	9.60285185596664	8.68319907352958	5.58549973428241	5.02248146157494	7.13826571396858	5.33668324751881	5.10759744799654	5.61464500999221	5.50695851261683	5.31469045774444	5.69850696147701	5.69850696147701	4.96211869926754	5.68503518741926	5.26947084386513	5.15072941945763	5.09335559802594	5.56932247872837	5.13345151282148	4.91577946926028	5.57396388547572	5.20795241078879	7.35035000216298	5.25901316588487	5.66095311945868	5.66095311945868	5.47860779114002	5.10333531986196	5.39843191088964	5.27284425885246	5.27284425885246	7.05542040429104	5.20299904963931	5.31452973003701	4.78382120929918	5.30062205329187	5.44284239447269	6.93977343043663	4.8520494308591	5.31392656202325	4.46852812738294	5.40169454959927	8.68265017418654	5.11164752517799	5.22657592298434	7.04752483259516	5.64591108431936	5.26597553986691	7.05906577067016	5.63921872385741	5.21056584177679	7.05906577067016	5.50901221784317	5.01343431051319	5.6606728263414	5.66689359437268	5.2424415159077	5.47770141930127	5.06136580192263	7.34629938272642	4.92291579619048	5.22626691521817	5.44435862101896	5.31051931908741	4.86989618467752	5.47921005127996	5.47921005127996	5.3603555224036	5.2807361039711	5.01051975453347	7.28470348956631	5.48560968573645	5.36230164318139	5.35850960250207	5.63479912228907	5.04298424904517	4.87354006547158	5.5250262076857	4.75556813243346	5.35029769432246	5.62964320922274	5.35411059351172	4.98379200554793	7.21159906556359	4.97005266344455	4.30233405533362	5.05552745686877	7.463990977749	4.96241158606336	5.17859886287173	5.51479855979589	4.71321816127132	5.40162308328628	7.34371761208996	5.40911269527359	5.66450031059823	5.66450031059823	5.39718728185233	5.3754463518578	5.15797954580491	5.46283419949484	4.89945732385803	5.01903088978156	4.90389190283109	5.0216487545881	5.36418807485704	6.37280225024854	4.90911350831066	5.06892300005791	8.70793840810989	5.31633218626174	5.56314517967789	5.24117153634907	4.48115780047961	6.88832047072157	5.27443433497677	5.12842380372417	5.07603945299982	5.26310584495593	4.96191837479649	5.46376908694678	4.38940425031091	5.0310375614413	5.33339895206339	5.33157492669047	5.43150595720156	5.49192944978683	5.45187110886193	4.80427771020406	5.36862753461586	4.79981847824869	5.30142517709844	5.12480257230483	5.37057396834765	5.33006878503174	5.33006878503174	5.42740817561911	4.64283059981755	5.40115564029821	4.6985345938019	4.60649313887797	5.05181128198457	5.14832928898661	5.03939976818356	4.76515252979786	5.1372075122431	5.50361078798573	5.1345770479303	5.49792592632866	5.25483874299501	4.56920083184149	5.11332914716926	4.70238101388316	5.40143189002446	5.22422643052925	5.00344923858275	5.50121197317298	7.05732226558421	5.22906389525921	5.33334906527961	5.28423146970136	5.3250160887497	4.94892896600496	5.14381570549209	5.28976304877336	5.4986010146726	5.28815458669785	5.10832243837941	5.10832243837941	4.58195556685326	7.50786913865011	5.5528826930608	5.47429619080646	4.87078106546148	7.48301469324531	7.40201476407021	5.11345178693661	5.07280429945658	5.33543955722763	5.04194737176276	5.40911837493525	5.38911179238823	4.81159399444553	7.35379032360081	5.53386145717686	5.27709335420881	5.11803880708507	5.19164569153523	5.46329511349707	5.17849723457245	7.15787002735279	5.29740978119227	5.29740978119227	5.30249771834274	4.82087192626395	5.51370939593942	5.29361077997163	5.12745514303367	5.45614086110627	4.56739964833806	5.1964725011097	4.86187036137484	8.46568483230647	7.25542332169196	4.83079657348077	4.99560019199097	7.22718041440927	5.39325342647404	5.24109988373071	4.8422185580719	5.2937789334079	5.12663385864828	7.44373826145055	5.25697843198141	5.15241995817807	4.9655266331923	5.32064800279862	4.98284872260521	4.94185458227293	5.15968751463305	5.18485985246993	4.68618412134684	5.48394002359106	5.05923596025523	4.36890181134117	4.92710323589568	6.70015779007507	5.28301069032105	5.19751092153825	5.33563248126417	5.35149219237459	5.07261742767792	5.3862702872115	5.17333416451038	4.7395294192411	8.11522418154725	5.07677744542628	4.91450844850411	4.83558297581396	7.26882061596921	5.25618566095755	4.71015398644466	4.44595044821869	5.18093393217169	4.64270398097528	4.88917405468764	5.34060898733681	5.18245023630186	4.93567963105753	5.35011723994459	5.35512342918132	4.4924351436665	4.97925149671083	4.70349066676025	5.31119289125983	4.72543494843261	5.19294369930406	5.3336215133504	4.93171927491308	5.24717530843823	7.21194281821731	4.6825821689485	5.12745514303367	5.2205530531936	8.27823950173023	7.07351924904537	4.93171927491308	5.4629429347585	4.54435800958651	5.18217671687539	5.27309192591766	4.92720574270475	5.29957577999364	5.35516538789561	4.83252312757066	5.47449328196627	4.64528292660507	4.39956273779413	4.73024483973791	5.30510934818224	5.4662741052357	4.13187885612344	4.54614484685685	5.16736508354008	5.21860127195657	4.41767596949716	5.37926528734356	7.05298446121324	5.14369389428479	4.96250112551513	4.90451201083286	6.25598863150179	5.24471746263948	8.24845968658349	4.89195026794196	5.15705967988065	6.94601383987168	5.21893050515243	5.3963850525197	4.87204227402391	5.28953992287744	4.82027446383646	5.19860006116979	5.19860006116979	5.38642488750025	5.13430316318339	7.15676213901384	5.26133840994865	5.30807362986891	5.34336489015645	4.30731541151155	4.98116207140367	4.78006922796164	6.45907474575986	4.66136166643095	5.319836004048	4.93059372543871	5.10222168461024	4.70133350514832	7.0132493895642	5.24147666214677	4.83391638571726	7.24672667321021	5.16528880860425	5.31991945077178	5.2119285914863	5.07216272805954	5.27167984863454	6.6067381549344	5.27112380304015	6.6067381549344	5.03363933240087	5.20226707840711	4.67754741735891	5.20179345073772	4.5708340460861	4.5708340460861	5.38560334361981	5.21867779211991	5.25946189876613	6.93461572198685	5.13940629975894	5.19702343346163	4.70852735705536	4.77734939992333	4.36831835365153	5.25546218280817	4.91587895046584	5.22734432981699	7.20837517980643	5.26610066020643	5.26637437074948	7.11820838025033	5.1092108016349	5.04539885318576	5.04539885318576	5.14440937636564	5.27264330367764	5.22330871164084	7.47677170158996	4.87450537269472	4.34009534483928	4.7106475816368	5.24939066640196	4.98835796579769	4.61272053387472	4.845347672507	7.53596072123882	5.25432254891334	4.95674689695312	5.29177736600066	4.59661290706616	5.31121788584065	4.57134240168404	5.05063492694043	4.53244016741012	5.06805858442103	5.00301534216797	4.83186720470788	5.03455717434932	5.13982579551357	5.14540509026931	4.73799928617829	4.6695710833434	4.9211266447493	5.08962864480765	4.9737377310331	5.14776512050213	4.63079571888418	5.09923792503977	5.19475107163049	4.76367426873089	4.94807852472706	4.71556680593433	4.63948316789919	4.84448649247393	5.05093776651981	6.77445177819811	4.94689640431038	4.99263665641395	4.60867841778175	7.3230715824587	5.01195153784429	4.86348497620235	4.67812053471697	5.15670281623582	7.23855257688298	4.59220101500864	7.29261038774728	4.7157391018911	4.98188923691116	4.98188923691116	4.79254541794424	5.20179952199729	4.62474734039326	5.12796177205172	4.7080852860769	4.97971898659708	4.4906836306449	4.4906836306449	4.7080852860769	4.74113929647844	4.75413627300104	7.32049946367718	4.7598428807685	4.45334751983291	5.08708361759537	4.86092394420093	4.774298413981	4.68279936904951	4.49841803595548	5.02723208279788	4.59927978485363	4.74843614533059	4.66551597874041	6.97678495764728	4.93734819791823	4.62761277078758	4.69592355674274	4.8565611333976	4.52667084694533	4.9395605372855	4.78455303618599	4.93786529874292	4.92103177164754	4.67397899775171	4.80216053770358	4.29115867523245	4.32734555014384	7.44067462706945	4.53650456638813	6.67157225195946	4.37717939286749	4.62033881128686	7.12695549240128	6.52255399493383	4.3268545608169	7.13554030323861	4.11332982462333	3.9652440679385	4.28464000884251	6.56174460333555	5.55083577824874	7.06760391273175	7.15465123621673	7.05676531105726	6.61221394354463	5.78747766820124	5.78733046618835	5.78733046618835	5.8569865629911	7.37027646251835	8.2070601416849	6.94107881968777	7.10447487885364	8.56240190794057	6.86510483499364	7.15326358203074	6.97784333163592	8.27738776094261	6.31762368624752	6.96539355605873	6.99907300172512	6.55285869543084	7.17174927617905	7.03662077581562	6.93333987082669	7.13212071163818	8.47416700675077	7.02000842840617	7.24446817923001	6.18505227524056	6.59760821545073	8.1858923994276	7.31932447741328	6.64350623107047	5.37884004053585	7.09156084877808	8.46573093295356	7.31849812664282	7.31849812664282	7.17215893300328	6.93519503614665	6.9739713085001	7.07190044529181	6.50757046493865	7.82904001314215	7.39047319026625	7.1346486474005	8.40125763714594	7.2958201422901	7.25901528093468	7.20075054853853	6.29555334679293
"2022MCF0011_p_5_01"	5.92699534214375	5.92699534214375	7.14385055547735	7.02662367579486	6.29583074661893	6.82393210103795	6.89192968814218	6.24933955158781	6.92648465920699	6.32467243117599	7.29096795087946	6.92191551093176	8.34130892645913	7.14818637811937	7.12989178672081	7.08426649835575	6.86463166213991	7.31908952143596	7.30637824240025	6.24458821809566	6.76585662283951	7.20704110462398	6.9749560307381	7.10347046737514	8.33628957896561	7.24822995078748	6.09286941732903	6.92576305139395	6.94417127518121	6.92020501034012	6.92648465920699	6.72735458048688	6.6593761420541	7.322430847189	8.42413739555354	7.00650233705436	6.91805294898674	6.06636629497885	7.04706630220906	7.01059957879807	8.41626027802424	6.8133169089523	6.97265738212652	6.81216432086061	7.08999488177586	6.18642219341548	6.94306146042299	7.17696823156764	7.19234147417443	6.65355880726977	8.48728765530994	6.80933961155179	6.78247128286792	6.78247128286792	6.82258888090145	6.5759163527857	7.25734857767442	5.67974155699205	4.81183931104077	5.73123557701985	7.05064150434589	6.57023908244416	7.04005130963744	6.39419669578999	8.57059696754128	6.78682265578446	6.9943010603309	6.36146830869901	6.86845447946888	6.99271217020134	6.04178129048071	6.64116838662238	6.65915150107709	5.17555087404715	6.76935964764127	6.88671862648218	6.81586006204372	5.07190532277324	6.94491566063796	8.47329372150438	6.84570033605962	8.0260879281433	7.14551914944665	6.40267525049379	5.99170087682925	5.99170087682925	9.24885110231091	5.8259014293097	6.86990244274129	7.14330195704231	6.88289036686676	8.47259862844546	7.0954629838167	6.9517524339177	6.8826043007929	8.4558955496712	7.11334126591012	7.11334126591012	6.99987256486315	8.22688526302029	6.43157950087824	6.76650139444806	6.74447502531245	7.15955251990756	6.51395356580851	7.11867575613567	6.79549338136325	6.96594098642811	6.75843736248655	5.50271937433278	6.77506130819323	5.92161212066018	6.66112541344382	6.45440893055734	6.80902957832885	6.08843523581847	5.84667619427536	6.83679264383143	7.09807937791315	6.94363511013159	6.68006247751276	6.63040647374718	6.58504682499101	6.58504682499101	7.14224029257572	8.14225509251767	6.75191362373155	7.11118235136583	7.02920766316879	6.94085390885574	8.02853891484864	6.93725104261056	6.36016230058717	6.6799531868847	7.14434754326059	6.42150300122763	6.71238570755151	7.07946770845983	7.00855160342715	6.84092854712388	6.93191744506311	7.04197613290831	6.90282618264817	6.81668373950761	7.9564746282924	6.87054035690169	8.14369848216654	6.78413946339364	7.00707374125898	8.45879728468415	5.13977987654602	6.37640672934864	6.13322271185171	6.8343128065069	8.42667837093839	7.11920368995053	7.04389902305679	6.90296326683698	6.20945252284527	6.83386262543437	6.64588102543468	6.22531203793603	6.76899575022551	8.13797953772558	7.05206399099665	6.68222928079951	6.92078489062195	7.05072440095254	6.50376434427225	6.90717355298868	7.01032319331764	9.35039607103383	6.49918013795486	7.08567941099453	4.55652115894761	8.30804567706615	5.51166620609288	6.92694600803414	6.93584676457782	7.03930598503015	6.55342618694363	6.81581967061294	8.14699771196366	6.94028775726179	6.94024456589298	6.56391359872039	6.97297096040671	6.20024836367199	5.53326521261013	6.48596620476833	6.79120997273069	6.41168643826307	6.87488672329925	6.29677990606065	6.9365982344944	6.55374678808491	6.67152173029099	7.79715869631992	6.9681928793508	7.75629901468028	6.73817488984643	6.3142348417447	7.87935958587415	6.83791335010478	6.91859035197637	6.59810121658731	6.94778038278524	4.53170299451972	6.56215834202854	6.81998303341692	6.42324873633772	8.18134865690609	6.53072871819643	7.0368001759861	6.41530645501449	7.94659124918491	6.7262415868103	6.8399789706612	7.04758358930423	6.90613977359912	6.71811181891197	6.45613638431472	6.18437995697302	6.9337567613993	6.33586544733244	7.02279677458876	6.71412667565891	6.82998059490062	6.83767040194281	6.60179625912087	6.34915825849105	7.20971246185083	6.62245799413516	7.02279151675557	6.68703589693125	6.92185475809731	6.92500745806273	7.06968411557184	6.89581913098847	6.85808268977857	6.8938615500782	5.11291958352054	5.48792515892855	8.32676994311505	6.93621285551559	6.93621285551559	6.78722207026691	8.21546435192509	6.83258231459665	6.599582842683	6.42927435099326	6.77848778012384	6.60944407837122	6.67192939533263	6.82541542243665	6.78721065607754	5.6577532227326	8.45571194645374	5.82423178643562	6.71521194120217	6.90674484894909	6.20724639475088	5.23172016772232	8.4521747471886	6.36339671690384	5.0935650837357	6.72587129532186	6.62515419537567	6.68750628117602	6.86361811627046	6.9197031290986	6.9197031290986	5.43517226326292	6.86470866821594	5.64625568274797	6.92319750926451	6.92319750926451	6.2200581140907	6.76491832677928	5.42567813902341	6.29951079984515	7.67769120342539	6.49565705313928	6.91192912830586	6.87399159374815	6.91360199773682	6.43023008375371	6.30275223758338	6.29791599809922	6.5928392713109	6.66788094694763	6.42623520064588	5.85233184699307	5.43991658924917	5.74923325976781	6.80555542644835	7.82982520389217	6.80759296964037	6.76899575022551	6.69331237034653	6.80140956753325	6.20450712798071	6.23280657746908	6.95792862674789	6.2134853749519	6.70290029697848	6.85745061190507	6.32098025330969	6.89537795386272	6.65359594191913	5.43680685181451	6.66337606299788	5.32719182475866	6.59544222585474	6.95770099616637	6.57325944240903	6.68120035051607	6.4758552962558	6.05253721720007	6.39407510898153	8.37009173286097	6.72756332106761	6.72450551345428	6.5573947163773	5.59840190018661	6.72580091962318	5.21702332814229	6.57628848805121	6.02067566475477	8.98577939472517	6.94394501376063	6.4056761359911	6.71406703819288	6.71406703819288	6.09257123852445	6.93967959543797	6.39318922125055	8.21601965110725	6.52849632276081	6.55839210183903	6.72514987456047	6.47406776900267	6.47406776900267	8.29579833637611	6.47406776900267	5.07272211164053	6.76957338748701	6.63746145021711	8.25119816821598	6.89808359071196	6.96637420937802	6.67505863379939	6.26237065213034	5.45839616617178	5.45839616617178	6.60564908487127	6.89285306921455	6.70769805137469	6.63639018264362	6.5959338519922	6.25225095876265	6.5801754008843	7.43529408958061	6.5801754008843	6.5801754008843	5.49664629219706	6.33992124936183	6.3857328257274	6.69575569183801	8.00692960073261	8.19737228659825	5.94247471275747	6.53828305710153	6.75239771669491	6.65914615361593	6.70755286996958	6.88512706161693	6.88512706161693	6.74815247738463	6.95001058488517	6.83600468837492	7.77865499038489	6.10966546155555	6.82781188568856	6.77285381720932	6.43482400696215	7.9701594862836	6.50398248218536	6.29024363865575	6.85390861187925	6.85390861187925	6.75998123563387	5.50260783260364	5.93420209591927	7.95463519083421	6.48968104390681	6.65051370586273	6.38018435406984	6.53413460745398	6.57206121402443	5.95847476043363	6.69283727633511	5.59348418297463	6.15650962934139	6.92272175734228	5.60314916770298	6.83328296941492	6.46041782328056	6.41773865673535	6.01944887710718	6.76926134680021	5.495858429892	6.8804863529925	6.83600468837492	6.66703455692995	6.58915798326554	6.50960037953481	6.32772005467764	9.78459585949304	6.82568238481933	6.82568238481933	6.52099482949832	6.3592886134622	6.60861081338349	6.60861081338349	5.60809063478336	6.47182730093836	5.77134289577766	6.62221142734937	6.62221142734937	6.0717979919055	5.8321992600348	6.59132593135073	6.59132593135073	6.90055203755236	5.89902778235933	6.76565222073323	6.40150052109591	8.19871062941469	6.22335996733441	6.65051370586273	6.69553232838382	5.56362993211684	8.1158714598874	6.44890512192076	6.81834901785146	7.94909932260618	6.76916726561286	6.03384335302837	6.43471420360044	5.69986226333239	6.55037307965551	6.57073530268808	6.39174708432632	6.05535485742971	6.53018584245076	6.02959532781823	6.68088246050955	6.64491382705576	6.29806553838373	6.21708897703365	9.18288989911198	8.05873878226562	5.91953112847119	6.81762829612203	6.8656677641763	6.60243895948028	6.60243895948028	7.98693616150138	5.72958435194436	6.16907335788176	6.29806553838373	6.81288362028345	6.34743502615178	5.9826997943528	5.57636233453171	5.57636233453171	6.73628386993374	6.5071542074149	5.93100117107245	5.8889939909203	6.42621273862281	6.31435602928676	6.72312743197554	6.72312743197554	6.72427766224999	7.99998104693182	6.70721253588636	6.70721253588636	6.37947659063836	6.73286059254393	5.61891025372803	6.38002809133465	6.04111815943587	6.31691533167575	8.26323906178305	6.18280572313207	6.34193119800057	6.23764681982837	6.39269136031953	6.39269136031953	5.52169929326962	6.72378602131133	8.93370013933745	6.45505154992368	6.45505154992368	5.63053665186392	6.67127346162717	6.65883215638563	6.65883215638563	6.32262422592489	6.19033581498228	5.88573266690908	8.30864565018928	6.16715053186595	6.74469642505297	6.45960640095183	6.54744043047832	6.66727441004834	6.61601304544555	6.50829327722369	6.50829327722369	6.42492411475815	6.60830657887878	8.04144419179823	6.50536518467895	6.50536518467895	6.69984539850869	7.37499760586007	6.13363979507482	7.84191992477192	6.49239910967067	6.30547728584108	6.46116928032637	6.00148029553684	6.00148029553684	6.00148029553684	6.42753742551974	6.09854114857364	6.62487134732418	6.37131793944393	8.04525149116165	6.0491507339973	6.17547333977833	6.5814698019413	6.60995609427797	5.9708396907492	5.73421474883397	5.85328330816061	6.55755130521827	6.55755130521827	6.69917576244332	6.72242230467477	6.72242230467477	6.708902477745	6.708902477745	6.42906259676423	6.49373054864207	6.05348159481408	6.53956721190672	6.25095454200038	7.297349143823	6.50666168095805	5.61534168856217	5.61534168856217	6.25095454200038	6.49488013649149	6.49488013649149	6.35156802941295	5.83640712183456	6.07323243292785	6.79564292033618	6.63436416293334	3.94033792605516	6.45372232412494	6.45372232412494	5.83808195837133	8.08890081986269	6.2787701856567	6.36638564216182	6.45112644031023	8.16515914054163	6.27315445626303	6.33052038381984	8.90302180283479	6.47132521690618	8.32038814467605	5.11202724097704	6.10050985305913	6.35577781608665	6.2626243977368	5.94725483341559	6.45885810312705	6.2171259103823	6.76727798818302	7.75017867283657	6.60902170837766	6.41785434013876	4.87900688631188	8.05147529945245	5.11715338726492	6.2171259103823	6.2171259103823	6.45112644031023	6.67174483461155	6.284934650732	6.14536977313754	6.67694152273826	7.47152469317464	6.56080413754569	6.34369516943706	6.15989679478538	5.83048720198543	6.2663755490256	5.15352826893204	6.20276732755531	6.67539071291483	6.67774305698216	6.52702196614885	7.41767669840297	6.4911166947018	6.36969137309119	6.36969137309119	6.34049008594826	6.48604997595429	9.0327947268633	5.73783048039035	6.48310237052698	6.46757582838778	6.48742094713531	6.52975777596401	7.79783521181631	6.51556706164479	6.57985730819211	6.13406226742069	6.57717443132549	6.63532700950359	6.61878220349522	7.78663232645726	6.66020739513748	6.66020739513748	6.162215788627	6.56989177878026	6.45226468957264	5.94505138021375	7.4835120764985	6.15256911184813	6.15256911184813	6.30411574597124	7.93671107156596	6.08885136697453	6.20760521186905	6.68469096467772	6.68469096467772	6.56442240546332	7.6069172882341	6.20360895016961	5.65116923587963	6.4000610923037	7.95366559321033	6.42279416902039	6.50141463038523	6.25048973098549	6.54259108788245	6.13246877440487	6.59243447456416	5.90484369343246	4.89693843428522	6.49219919783738	5.54340737588292	9.08666396986583	6.66106131241341	6.66106131241341	6.3897926707648	5.54886696160744	6.2868100278836	6.12008688351063	6.12863198625908	6.52852318526309	6.32503476313513	6.26214023843427	5.22924674134044	6.16744817623632	6.45160553215551	5.25012155460361	6.68415739346596	6.41728060261858	6.53033548815907	5.58191466060637	6.66248116814025	5.14400749746917	6.01285611652588	5.53558141525417	6.63298860181059	6.10009185097967	6.35517392415003	5.85037876985503	6.45746917176917	6.4546760309514	8.05871745290026	6.61745043467843	6.61745043467843	6.34309341408182	6.05347369791666	5.97088240174538	7.67534556138454	6.33712970684806	6.52869016717059	6.22059017241866	7.41940730156063	5.72299390878772	5.88225672041615	5.98656248654169	6.30250041832312	6.64472923855703	6.30924851401539	6.49905136361775	7.83182755387969	6.41110929226161	6.35859108610982	6.58472050681714	5.8512862013331	5.8512862013331	6.17689641773777	6.66142306826774	7.91688897173919	5.99809438739194	7.81873633967241	4.73257493501886	6.38690410685885	6.38567366032905	8.00996774107267	6.05013806892135	6.19168011339515	7.82533155974823	6.25989761204504	6.22717751095862	6.33229253993002	5.89474607170527	7.76810796984869	6.14598954624907	6.1051748696001	5.1341029979245	6.57044617377885	5.74667262879651	7.58462598335331	6.55300134266683	4.92624746828423	6.27724104975696	7.45654738260269	6.24454682769847	5.43994247503004	6.61516857688451	5.87550343408949	6.10839648342172	6.10839648342172	6.22637347695815	6.38772291368449	6.46575098557633	6.47430370105065	6.3083256088783	6.43853288913224	6.33965718812088	5.55715422563497	6.55269262557407	6.22413513731454	5.93268739870776	6.61244514085149	6.17790507652464	6.60039027627235	6.37296635851573	5.92163367454772	6.19701084921439	6.03572375166895	7.81401861575931	5.79081801865447	6.49130919328421	7.79551552311598	5.7358023293094	6.34518390199771	6.26828901214665	6.16774621590382	6.16774621590382	5.67450395737268	6.55091595587542	6.15089188914977	6.13795814452219	5.75172084572753	6.21086114406073	6.5035700801837	6.52701894595104	6.52701894595104	6.4180131399869	5.12096820080617	5.11099109128223	6.18547640851546	6.62253307570149	6.49011486361774	6.34435302092624	6.21457129439253	6.21457129439253	5.45315933989634	6.49123979828729	6.61146070653593	6.43326781538704	6.61736166204457	5.25758679250887	6.10906354466887	6.30310352058306	5.1001308770095	6.41341841037237	6.34361651770379	7.65051505444786	6.39606459321843	5.72719942850552	6.06902254022951	7.65051505444786	5.86996241668961	6.38471620083633	6.17367337818354	8.83467214988715	7.8336931789062	6.34526214783617	6.34526214783617	6.4474292130416	4.89628689365983	6.00775615963271	5.34910087223696	5.13301962699575	6.33157003264356	5.88627988511402	7.72496013996763	6.45883370912803	5.9603875074034	5.9603875074034	6.46831360997727	6.46831360997727	6.32761975667195	6.40012175642982	6.61627872183044	6.26349198151716	6.39097061911172	6.01353110360281	6.0805344951234	6.15922039728277	6.15922039728277	5.93001540289252	7.62177145794054	5.4490661879088	6.34061602236057	6.49571945916524	6.38797151172051	5.40168950982449	5.46350798108404	6.37799717959759	6.34592356993153	6.48765729650018	6.35070777398617	6.13111964893209	6.36380095613813	6.50967616743979	6.2899103804744	6.10363120134062	6.12393869620305	6.13342161258431	6.48208886282856	7.49579172903808	6.26696532844975	6.45860842703261	7.65992574627082	6.49733564557225	8.00177056052698	6.48873893263823	6.41471602543455	6.41471602543455	6.36902627024985	5.48308640518082	5.26657693976053	6.25653593259945	6.5166016555283	6.51116618405236	6.28120633707462	6.0431566162459	6.16772429184531	7.82541818646546	6.35069424490307	6.35069424490307	6.00699990561077	6.0419123178351	7.49473034365106	6.50429437775355	5.17497916765088	6.35576906733526	6.1569654256382	5.89918516612969	6.48602339940019	7.97433400646228	6.25964319096523	5.77848795117561	7.5355219244715	6.51663207832814	7.75199434327123	6.134599029462	5.62533519134267	5.70646848387034	6.24151566352066	6.43322168860499	5.77834018159635	5.77834018159635	5.49784181781755	5.12929115510187	6.41738315453578	7.97740525217644	5.51228363873309	6.38372632235634	6.38372632235634	5.67344029306532	5.31685685305213	6.02634882547994	6.23774141249786	4.97134831734636	7.92639336111855	6.11609704222848	5.55489277625273	6.22910385901706	8.92377699140227	6.30263943337591	6.16218110486384	6.01651293618617	6.08130307449519	7.49396588241702	6.11225803224681	4.89388492637001	5.89099903776379	5.91742434834753	6.44424961010238	5.86782530778673	6.3807080821755	5.44817137716598	5.57464087438102	5.44735373880766	6.26600941208017	6.09541798064132	7.89040924037363	6.02723029742198	5.73827100207798	5.60110880684934	6.06199880462501	7.60679887406032	5.97296506171827	5.79919822203331	5.41958758752365	6.26940603087342	5.59609619915036	5.65354025230372	5.9532504991977	5.70530041393953	5.65715676887315	6.26721875478467	6.43650466193514	5.87894543494903	6.15936631536107	5.97430842819677	6.29620948953235	5.7619025789536	6.16416919367828	5.84149209462594	6.44278733472337	6.44278733472337	6.27750404753333	6.21589732811292	6.21589732811292	6.14305689322224	6.4393871711558	6.19245574473005	6.03204057029485	6.36470997937609	5.77514712909183	5.95264126225798	6.052590806859	5.85316055841816	6.29977226213528	6.04366868198391	5.79440573629099	6.04650996560322	5.40534345023923	5.82921703337399	5.59049742461679	5.80320195757036	5.71095647947752	5.48937266425492	5.70362223493556	5.00603588074367	6.26023951426132	6.14486008598496	7.42761911397073	5.77294638497886	7.46574005465181	5.70859353331612	5.87602486465293	7.69709977583208	6.36822731886365	6.47399058188662	6.2735995246874	5.6540551817929	7.77934309164343	6.14503504739995	5.99437041300379	6.16663270152192	5.99165204685317	6.15814346982069	5.84482816785859	5.76240212503645	5.94119520735196	6.20495241036679	5.32403310034045	6.18513200197924	7.50518009356231	6.24946119115774	6.05573936021329	6.41569949246588	5.98625607019361	5.17268937697791	5.68828064605695	6.89755347455562	6.19317769790917	6.26696532844975	7.87262221219049	5.88318043066511	6.20076854735948	5.90806091208948	6.13120535297291	7.23308226485533	5.67183404594094	7.78483430862585	5.17706065976188	4.11396959893591	5.29947004213203	8.03450908543099	6.20366723578233	6.23194223268958	5.38596215949849	5.82461668670537	7.56817867415603	6.06012934516276	6.02588958986847	5.91093523897945	5.91093523897945	5.98638870043293	5.92049546481107	6.38713650450264	6.38713650450264	7.8885133597544	5.4158972360899	6.16574307723569	6.16574307723569	5.96031818650411	6.27830388345764	6.27830388345764	5.78207699294723	6.24672736220402	6.24672736220402	6.42063938528205	4.51737845677549	7.45240879774101	6.01209132001254	5.55722375802587	5.37412060383071	5.85447794690341	6.0863412755806	5.91664741380743	6.22028956428212	5.70951416479896	5.70951416479896	6.07521003901422	6.04469644383965	6.2316229271652	6.17625432454643	7.84933935722289	6.25286710698807	5.74076844094642	5.74076844094642	6.30886844450292	6.28301716898618	6.15686549139953	8.65406330962793	8.02011198077553	6.01898573520335	5.87845933636146	6.18193730572441	5.35039207337937	6.34070014459739	6.19615989053611	5.90616102388879	5.21829102840207	5.21829102840207	6.08671056371135	6.08671056371135	5.68836133159069	7.55608128938376	5.68836133159069	6.17669207649588	6.41988035651561	6.18265952005615	6.18265952005615	7.9321369672588	5.51258953279467	6.31953805238033	6.32875138465699	6.27571931075471	5.90967336922375	7.54532550232328	6.24747400065153	6.10386968596172	6.12212968766812	5.98375584106852	5.97149430056538	6.2930117070878	6.15318956125257	5.91295176970507	7.62637728381438	5.83029918763869	5.78004479098875	6.01291047262252	6.01455230325551	6.20814215537861	6.20814215537861	5.72855654379164	6.31798416922666	7.9321369672588	5.980869493106	6.05162362883417	6.05162362883417	5.80002814748513	6.0821769492879	6.03611477809347	6.06834147312857	6.00021915830779	6.20797083381934	5.36461355457941	6.10024425184416	6.10024425184416	6.10024425184416	6.30364808362341	6.25661765409446	5.69880639946035	5.69880639946035	5.8713164817998	5.14831842063993	5.97686805298416	7.87390087483322	5.46944252859443	5.98208648409864	5.89310459670548	6.12630540430302	7.11662680073075	6.12630540430302	5.86059964509987	5.92054698754854	6.22863985713844	5.81833319373212	5.86870479936991	5.52005318883932	6.17401699924731	5.96623792953336	5.19928925296235	5.90786742020174	5.32319884889625	5.99892522608717	7.70213276981333	5.50884010918974	5.83912048705126	5.66862088443582	5.97000862778209	6.1072342728335	5.61717594709971	4.29341177726756	6.13614238979283	5.96190894185069	6.17809733701787	6.33456226275807	4.70625021972149	7.65579278245965	5.35620918738032	5.61026650403093	6.1010959277085	6.1831188153699	6.1831188153699	5.59917458171418	5.83504996739422	7.57159692508653	6.10386968596172	6.0031982282311	5.88448322038887	5.90956626349469	5.86007769452651	5.09037999952908	5.49064406888377	5.60044255248502	5.72664259255961	5.64749699344207	5.97702130641764	6.1483166918894	6.22348663636953	6.20014509785717	5.95800354598427	7.86648354097167	6.17383181921128	5.56792020743835	5.5999013374826	6.16724888808963	5.14748844026919	5.95551201176706	5.6593520823641	5.88191588222224	7.60320746636807	6.25101560530503	5.48450873372845	6.28251219459984	5.92066479315781	5.9504829705987	5.67440974652875	6.12132117269878	6.19753326383155	6.05852501637167	5.42002208363939	5.50850927419516	6.10955999872571	6.07422065574405	6.07422065574405	4.58352823323983	5.88383315178212	5.7648830140626	5.83584847552464	6.01420247801645	6.01420247801645	5.98880573759404	6.2150419330409	6.2150419330409	7.79554091084842	6.226507941798	6.226507941798	6.05295349974384	5.87323170595123	5.86884780167405	6.24973730086445	5.89267211383078	5.32463983116676	6.04623621134826	6.2116472623792	6.11631827958702	6.11631827958702	6.33237996398351	5.7881568830514	7.48124104945177	6.2526542203001	4.89541646863683	6.01558034570753	5.9950063433628	5.86263302228868	5.54217512802379	5.47734618532348	5.47734618532348	4.98891338833005	6.10803615836119	6.10803615836119	5.70400664609677	5.93966124574593	7.04810065403136	6.24545309653914	5.99700463981443	6.15004558682462	5.54217512802379	6.08377620223046	7.79554091084842	6.08377620223046	5.95385016613873	5.60825642900182	5.26857666899744	5.74068526949359	6.15044055240453	6.15044055240453	6.15044055240453	7.37775547555151	5.36826458558642	5.62514176995175	5.52259110636401	5.45570314609801	6.18903590396693	5.94274175430199	5.96428666515353	5.67804528976052	8.61350787036463	7.72974413292153	6.24821895624829	6.19619297623741	5.55605848479501	5.11908425723606	7.56121725991004	5.39465864637357	5.9953578270035	6.26218844395215	6.00653995886969	5.67342460012944	7.84184695808111	5.54175875379067	5.51082501908454	5.49730154680201	5.91269092303594	5.84149209462594	6.16549796966917	6.16549796966917	6.655629867469	5.89074218827902	5.73951727518722	4.9745005062635	5.84906774145752	5.97852390652784	5.76615296801839	5.23975139778879	5.42077216465096	5.10442065575816	5.69006217863082	5.51928778909721	5.77344857468686	5.94443543892176	5.75927435331195	5.55401920271054	5.38546451443943	5.17528779938587	5.17528779938587	5.17394443965793	5.80380849305699	5.80380849305699	5.93446310298118	5.74332903969539	5.36244883428706	6.00750982695665	6.06930581823877	6.05879599922915	6.17181836579004	5.05132690241393	5.93133872538751	6.02919723737266	6.13505961885791	5.51589143612167	6.03784647909939	5.77380796659094	5.87507949231733	5.65708339591546	7.35772391419404	5.43817680381946	5.84355855824552	6.08932489676142	6.07905049033609	5.1091334826008	7.38458813445244	6.05448222681082	5.10983240876059	5.36134125351844	6.02522711889763	5.24268986431104	6.21196009547759	5.61408366162701	5.63487420134116	7.60856608084887	5.59242555462695	6.14987931510599	7.41815674981307	6.07952035515467	6.09676871750505	5.57625653123837	5.08910080262591	6.00344686626714	6.07841953600574	6.00835920219961	7.86379072142833	5.73198923737167	5.72901967860442	6.08245784946675	6.75217103469301	6.06028920704949	4.73481405981821	6.91730590563823	4.80213990750184	5.91763597286541	5.79834359118642	6.91730590563823	5.94429623393328	5.69716973131508	5.25634578785763	5.77331867807681	5.4105155849966	4.76172207205067	6.1646633599061	6.1646633599061	7.21131838089384	5.36857868872406	5.83708663218003	5.60753047773852	5.04923366901033	5.14933114864345	5.98567299713714	5.98567299713714	5.79261334453044	5.28086369731986	6.07282807740376	5.20723346376077	7.19690937170596	5.40187393974801	6.05341186476946	5.75515753820471	4.76091687953435	5.89900528334702	5.82961446345615	6.02576641070985	5.95872357475608	5.98227273148866	5.73846595433378	5.80082225325004	4.79079092687974	6.18289254933626	5.76655460364721	5.9675363011218	7.41130453555999	5.84045553685584	6.02604152790027	5.55637959410305	5.55637959410305	4.82390642821147	5.8244279259019	5.8244279259019	6.93541209512855	5.72412810034954	5.30385469295352	5.07131698568855	5.92103227655351	5.98294786951553	5.79124448241393	8.60515911322786	7.81564733711133	5.87754754330968	5.94871347802806	6.12331574308375	4.74476226715978	7.00973158283106	6.14201402777172	5.73704712840542	5.79407215589887	6.08056249843887	5.8513071587185	6.20061205119254	5.87039950969327	6.04358870807556	6.04358870807556	7.8689402510784	5.77066421663416	4.79922263924834	4.93460611550751	7.8689402510784	5.17779543018391	5.76846926963792	5.6789721638954	5.66250227541344	7.66832303971785	5.66627308511977	5.98792699710181	5.75121744149399	5.63372778728035	5.63372778728035	5.95073231143595	5.68102113681205	5.32111832135078	6.16681744631394	6.10847504882304	7.66571732185758	6.20845247487997	5.74550689311827	5.79051702854332	5.807657215393	8.96897130900771	7.13811916160104	6.07104809641589	5.9761794489891	5.97017743052757	5.41668269691468	5.38807778279976	7.08498927356082	5.63747886430933	5.73195881178992	5.77953305430879	5.93617133728952	7.68730879998243	5.78092977790626	4.82514767250805	6.03983330646216	5.54333299470673	4.79019823351027	5.57919953993537	5.74428801625217	6.0577379607717	7.37673207813421	5.90194962110369	5.02143006432712	5.96048543631919	5.07276056255633	7.23614304451981	5.24134185429606	5.22690981205141	5.99995321071796	6.07360625455362	6.07360625455362	4.60819718155519	5.52259110636401	5.99920976412671	5.99920976412671	5.61520808426204	5.60406405717758	5.81242906438428	7.72970315247721	6.069111892049	6.069111892049	5.52515877454842	4.44817017975769	5.73185045519223	5.6336653466225	5.35780101415627	6.03265658794473	5.5481816670838	5.8406857171253	5.50049193805488	7.66215695753306	5.73667969774353	4.78295991174897	5.65747552678503	5.74258600010047	5.88063839724099	7.09886217947294	5.72246662253466	5.85195778837217	5.4286874647139	5.91093948672134	5.82950824586324	7.71077588115671	5.31661502314386	5.13370830414508	5.97179096219832	5.97179096219832	4.89862573990972	5.59874168122369	4.64252421402153	4.87953133598915	5.95277007683493	5.95277007683493	6.1048697585963	7.36192113089126	6.1048697585963	6.16531088385292	6.16531088385292	5.53685519696889	5.5797147698882	4.81969057808199	5.1765764683377	5.27571028397575	5.93237234573414	5.93237234573414	5.75294257088792	5.97312699129329	5.91767746074365	5.01325370435692	5.95453969552918	5.92899691309469	5.81010602764502	6.13605590302653	5.63566466526082	4.96804638728395	6.05772554304367	7.62283075607758	5.57014255628212	4.52837600796317	5.76372063952409	5.63126382382944	5.59004955748981	6.0138418600097	6.0138418600097	5.83054222780529	5.91129344482677	5.77973990955909	7.42749586941378	6.06006159421883	5.60540048194284	5.20840936581682	5.82670654217461	5.46560439101586	5.91640754957599	5.91640754957599	5.26932902406147	5.58315048828362	7.68160734979013	5.72794575996852	5.74545608514861	8.5290406155952	6.12224143042513	5.90268093297514	5.90268093297514	5.356308524755	5.96208360280465	5.96208360280465	5.57277342243583	5.96969746211426	5.85256943646288	6.00878098668615	6.07315447324227	5.12268257265997	5.71761822910439	5.73587028278983	5.73814474447649	5.84256206249653	5.84256206249653	5.10419047225326	7.01790232693694	5.21385759768603	5.77774694189284	5.0444235600996	4.76124917066332	5.95751348574658	6.02290559443415	5.45728450425148	5.51589143612167	5.67914339834684	5.97049012439958	5.97049012439958	5.88592506684799	5.59257859639199	5.56753324064248	5.56757166902375	5.72701230545242	6.09938204249929	8.87648842990971	7.58576558215546	5.92609658999021	6.06412943052212	7.58576558215546	5.94562953999438	5.94562953999438	5.06708080451273	5.3557503745249	5.44384248958552	5.82425047619026	6.04529650988331	5.99240966473485	5.77050878112474	5.89156943500847	5.89156943500847	5.65337176844353	5.67141339402411	5.83119551796648	5.74774712769338	5.88473195017349	5.99940706870389	5.67558010890139	5.33742932049621	5.75135891104359	5.77149480702819	5.37172591985486	5.10983240876059	5.65373916974982	5.15360659718285	5.83116368614654	5.11778200536854	4.89448904738367	7.79648309563141	5.87251416024039	6.06370628365237	6.01298345950119	5.10675790532725	5.99512864928956	4.90430750077742	5.94476830029606	4.80724387370636	5.6702169434111	5.66829216438712	6.09571796625252	5.90456349601801	5.5670972021682	5.72685781954254	5.67324748011999	5.57732385418559	5.95277633172721	5.76936828977638	5.34804130364032	5.78897730425996	7.32385745615997	5.57255305709235	5.89783456648359	6.04799520668056	5.56305201233384	5.85072735798057	5.85072735798057	5.86213647418978	5.03565930800356	5.53736378951429	6.02361481629239	5.70815629918987	5.10240213825477	5.57421447135689	5.88985826043226	5.77786336996991	5.77786336996991	7.51331128420122	5.55299680136381	5.52281525082476	7.31955474838638	5.96311092567458	5.42094632673733	5.904540672258	5.66707127161864	5.79190051696215	5.39114085056671	5.96550118104211	7.26058427719989	5.96550118104211	5.51864448799535	5.03846752770554	5.67439767236766	5.73749841468637	5.57089925336245	5.7960562258671	5.51315425106657	5.51315425106657	5.51315425106657	5.51361448771159	4.88294157438525	7.40017406239852	5.97613011963228	5.82488303365145	5.69736093367148	6.05101841554234	5.83194138129828	4.95554447293969	5.93894766558398	7.33009421882811	5.70490641746571	5.90197119012521	5.90197119012521	5.08593544512261	5.85824693991053	5.82656487101103	5.85262988280742	5.71162611898732	8.20106799807906	5.72720884617752	5.79918195358631	5.79918195358631	5.79918195358631	5.93988959942546	7.55875227719411	5.41770623092451	5.70837473209242	5.62401568774403	5.79704729914735	5.89706132164793	7.37057005985756	5.57892177555205	6.00699723807959	5.14044491805306	4.87449667512921	5.66143592469349	5.1597551867113	5.57062664359415	4.51043215136085	5.90057281938391	5.90057281938391	4.70750503913328	5.68255113466336	7.06723494630386	5.99440638410993	5.99440638410993	5.1905328310819	4.68705929163588	5.47125352051618	5.81085102524795	5.08236921773901	5.8187619799867	5.91793217881169	5.53127042455786	5.13800165715184	5.67991557027022	5.65554623633989	5.58356340837299	7.43371006593289	5.58356340837299	5.86409332361504	5.66468042057248	7.32312133432786	5.64489003735588	5.89040204513929	5.47006037778286	5.87966884782596	5.69420269373065	5.4235206698222	5.97166873452859	5.67440740817662	5.36490397436898	5.53741888875751	5.28899847263022	5.50125323728066	5.50679895110035	5.65607172477341	5.52371190053632	4.53179597854405	7.25216421536601	5.88769369811004	5.35842233704918	5.37927395182664	5.65995134133941	7.66016219802848	4.86445897879238	5.78144070326972	5.05764147962733	5.3843096455158	4.60953895150777	5.1080912200054	6.00672400543163	5.35330186316641	5.77310270126994	5.66374878096854	5.58696279734961	5.18267642228353	5.1080912200054	5.1080912200054	5.8832251243357	5.8832251243357	5.82717069860083	5.94627618810517	5.67188097256636	7.41044618124656	5.10559285703264	5.1173639052124	5.88643193142579	7.41044618124656	5.52004625036245	5.4018052777896	4.55670923910527	5.21831607199793	5.73344376587001	5.33665340361033	5.60840339161067	8.71633337972235	7.17463215023565	5.16322605826328	6.28160257946166	5.23616575541129	5.57448303131976	5.57448303131976	5.6148384455833	5.5138058081921	5.21494818535523	5.0373610695369	5.15068102106785	4.77903568701857	5.74258600010047	5.75562282265013	5.52577368895364	5.12304883326435	5.67775255701195	5.15144977422512	5.17812027301579	5.93563715163849	5.93563715163849	5.02069065296353	5.51697190027039	5.76906547312644	5.79814667988453	5.79814667988453	5.15267857467233	5.87434295288871	5.73990976401844	5.62907316840888	5.81646362518933	5.56430409668301	5.89555891431214	5.71382312300805	4.66265664325296	5.8136754316111	5.55140796989669	4.66436926901897	5.77598174462567	7.36910856451219	5.5481816670838	4.85675525101629	5.44187527362764	5.44187527362764	5.60866442973248	5.80204795937651	5.50430262065772	5.54454793645814	5.27137715367391	7.68732739725947	5.79736767600018	5.59324738217845	5.09696674622827	4.65474655691585	5.84736271980671	4.82671334901539	5.38969672016023	4.88224582910972	5.49460138787764	5.7382747498689	5.75197912319932	5.88098536668854	5.88098536668854	5.82743844270707	5.73747008812323	4.8986717846519	5.28245236390399	5.56017358526236	4.9752501891203	5.64954567425628	5.47969115245755	5.28948531858545	4.78652991443923	8.72507974852016	7.4815338458464	5.51366968145825	5.83025681837646	5.93659422366205	5.80753472142437	5.80554809826513	4.76797983863345	5.55632623479473	5.3183334551875	5.43305937039323	7.31244602837234	5.03157050827362	5.24864189221796	5.23286593892503	5.77337725090817	5.77337725090817	5.74257653892841	5.63777335405906	7.62948159834374	5.45311206067314	5.85948068692625	5.5245067872701	5.42765029784731	5.36274833294565	5.36274833294565	5.48629095085379	4.92895345740651	5.82202591537726	7.57533476430483	5.5059536953471	5.58749043658245	5.70504046030504	4.7647558133529	5.82075700351087	5.82075700351087	4.84242333183354	5.87417541496059	6.87908880193398	5.37642657790973	5.96284640391217	5.96284640391217	7.53377971323398	5.11236136336927	5.10375864534693	5.36038708414736	5.66656258152466	7.60177323094043	4.95919242598949	5.70378682441213	5.85640539619342	4.49087863411751	5.737854562783	5.65087655435986	5.70502261828072	7.56408811565456	5.69704771222094	5.85564675595945	5.29335263345563	5.58234719641217	7.56408811565456	5.27740603659877	5.78916275845874	5.87398147132496	7.59586489198334	5.45447019869583	5.87675111081957	5.2732447799865	5.11858645581574	5.64933840589034	5.18439819129734	5.76984739936138	5.76984739936138	5.52331255532789	5.77571881822384	7.56336412375357	5.73854118041559	5.8968781431787	5.69420269373065	5.57321464165608	5.73109859160211	5.43156858751781	5.41618618262002	5.4054678650237	5.45435565555096	5.27155503441502	5.35118611913262	5.78281874110051	5.80220809089704	5.87807474258594	5.85948068692625	4.6317613135348	5.73458721047722	5.59366067285708	4.91415787084928	5.76805033823901	5.36660021947926	5.47889863571964	5.56689750858448	5.76136257561901	7.08870566893001	4.90706973811593	5.46016546115786	5.46016546115786	5.5651904092876	4.86445897879238	5.38685530428535	5.23616575541129	5.37159724699408	5.70204586903548	5.76241116589571	7.36745883979113	5.76241116589571	5.3903641615298	5.40030574466825	5.6867757347478	5.00086919821664	5.73347352971524	5.40074696547163	5.92185952477718	4.64391019501946	4.65371243492863	5.71186676302348	5.32625001762355	5.6548593690961	5.83868420477997	4.83308528629863	7.53375217529797	5.55603754761867	5.61480184904158	5.32520714705093	5.58157316228336	5.71744335843212	5.78066383592362	5.80897979267112	7.39081350227805	5.76931057771425	5.56894881847319	5.38784985910972	4.87950374481703	5.65029561533296	7.28589484941343	5.53888070529557	5.49946762133062	5.58961793899743	5.70490641746571	5.4834617127971	4.6612390792488	5.36761790478699	5.03304136743498	5.4882781503981	5.4882781503981	5.51244963929496	5.81601530848303	5.81601530848303	4.70555715934776	5.7499052222679	5.33205700754333	5.50091992998188	7.22085510017517	5.7128279764988	5.68287596090987	7.22085510017517	5.67365028325631	5.66720706953868	5.62061877996601	4.49179535746634	4.80203108914563	5.04593384427888	5.06344032260662	5.48200892642658	7.05877091849381	5.48200892642658	5.60219595383415	5.21536721914824	7.71344458046127	5.46202985251164	5.27376868500967	5.70088689731442	5.52260380988556	7.64634153619265	5.63433497147476	5.63433497147476	5.81106158974945	5.42072342455585	5.03600943086232	5.63160348532783	5.48539275098587	7.65400236642403	5.50720006850709	7.11608081384108	5.64581623780114	5.34264023588936	7.11608081384108	4.61544527795861	5.44966555088644	5.76739323192706	5.77338906905755	5.07773236633502	5.32430317703075	5.88196236967116	5.37040231242962	5.68081240738462	5.59293559036404	5.06049657376109	5.31674805421545	5.22690981205141	4.71745222058629	5.60108594371723	5.48210472291917	5.53468816476125	5.68338804075176	5.50876747407668	5.27065486452353	5.72211602292709	5.7339809311189	5.7339809311189	5.53904348117372	5.78856066682215	5.7747245267662	5.50376882415269	5.28253354877946	5.1053672896203	5.558724101202	5.58730250667246	5.25192220531743	5.3250446379367	5.54565744879374	5.16435257973964	5.68081240738462	5.61054797693616	5.59590344294253	5.19661925391833	5.38946673115553	6.01907339250147	5.40675361454349	5.6993261440835	6.01907339250147	5.74149171865066	5.67757610622443	6.80739025724419	5.56017358526236	5.8377020299549	5.43797344878678	5.42604847726909	5.75051604600363	5.83996051576228	5.16649504089949	5.67301028965161	5.65754144402512	5.60416834145254	5.45260378739399	7.48033913830047	5.63402994437766	5.77096197963078	5.46434983728897	5.72539829614502	5.27521892476741	5.52151372289087	5.85265543274713	5.44398421636132	5.99062915736029	5.67731184572651	4.53979998045979	5.23361672867583	5.69174218249715	5.52533583783546	5.79853154757185	7.69151014790121	5.72896310399206	7.68328456461082	5.53618432741933	5.57046678690646	7.68328456461082	5.18974148336017	5.66508682109719	5.66508682109719	4.96309383042193	5.57513625229898	6.37111312300813	5.71420666215523	5.26515576472754	6.37111312300813	5.263243318661	5.55518777339446	5.52524737851529	4.73493643562646	5.40134746089272	5.80694103511301	4.82725126451105	5.40416992685458	4.91415787084928	5.14578956204608	6.60815083558977	5.52157685142657	5.64729740899964	5.42535977694535	5.48921690893	5.69730820269257	5.52692820194428	5.61428925139549	5.24781780552699	5.30717376728228	5.49755714161843	5.3150657322035	5.33850748754062	4.75963811504409	5.49112735116291	4.86976285347354	5.47560590576197	5.47560590576197	5.59911231611075	7.47306562227606	5.40936360732493	7.47306562227606	5.5945444547136	5.52235405952463	4.9749432373466	5.63752659324517	5.57814021308556	5.54124224235496	5.49708453246321	5.4271776764831	5.66827180554981	5.22918551928173	5.02347056764651	5.14505823465795	5.19247782360305	5.42935770701696	5.32965678976778	6.64621159743855	5.61054797693616	5.46507434864601	5.32363598789787	5.46968726618049	8.14330167322009	5.71476835747591	4.98742609659266	5.63817623520054	4.84451678165856	5.46715104359041	5.70149300675068	7.40076961275564	5.71079509429281	5.71079509429281	5.71079509429281	5.2967178029477	5.51988284393544	4.94896589884206	5.43455981584807	5.54414359955779	7.41230671559598	5.14874153126363	5.68669627692874	7.1368980958113	5.4580404203914	5.31285650193253	7.21980466635756	4.99515370304885	5.45666453166888	5.45666453166888	5.66134791896598	5.26706631844458	5.26706631844458	5.41760506440388	4.77934870644314	5.66791313381207	5.54663421075487	5.20131299852165	4.90306556907543	5.10201785595751	5.35924779263108	5.47906430252229	5.12296236217178	5.1500669984255	5.53941500202802	5.3744836218639	4.87517609825254	8.74716082947365	7.36094891336656	5.42952109486836	5.11857174147334	5.54577096046071	5.53245009919114	5.11474791317237	5.29314988555266	7.40795893812792	5.41592803154898	4.49506062927854	4.75786678892808	5.77157816123319	5.77157816123319	5.53102398952104	5.43238937842752	4.63718451941004	5.5125512218594	4.93433229338952	7.07210496690573	4.87128486653734	5.46173888007359	5.31205590208623	5.27815190911491	5.37040231242962	5.67110423089804	4.85672928432827	5.40747071485339	5.62176506538799	7.5890027767312	5.43157623964806	5.5785780017598	5.57562665192355	5.30358803845024	5.7525550663416	5.54004451217713	5.30324792939401	4.70501736192123	5.5437858307617	5.25668505819602	4.5703894208231	5.29821220951929	5.35404564542638	7.30975302621885	5.31623426594053	5.06269875012789	5.74715439799667	5.28913329808697	5.29027748554359	5.52522923607285	4.72588764469937	5.29032559383443	5.53434521631372	5.49391076625332	5.5474762718462	5.02092105346522	5.3083459191542	4.5395290360095	5.51196397605765	4.57439433874829	4.4934438855142	4.9812484197889	5.28567397498711	5.28567397498711	5.53465748478194	5.36565166939526	9.51259049789575	8.64372012455381	5.65692179540378	5.0726780843204	7.22551812792351	5.30619367721387	4.97493185650232	4.71050937484875	5.1314148554423	5.3095590682383	5.55871849644806	5.55871849644806	5.27201834491271	5.57361818641577	5.6408073589898	5.35954220137149	4.74343663874652	5.48863122793917	5.31560210991924	5.1174570199325	5.48554646707801	5.22474638501567	7.38304165365056	5.61452754877626	5.36434119470934	5.36434119470934	5.64392036453745	5.5881471137013	5.29170169418765	5.60710119709315	5.60710119709315	6.67692020303195	4.64494215021744	5.41882091503816	5.2100396689242	5.51389966321593	5.63092865959874	6.99148589479889	4.4076737253853	5.25279877450521	4.70416489638386	5.57491126583627	8.64372012455381	5.35926515093528	5.37014041869922	5.66732730125982	5.5133449068242	5.35609660890596	6.94229271181293	5.68398408638071	5.35118335105345	6.94229271181293	5.59872308502393	5.04114849524978	5.32797085421904	5.64846576237652	5.19761036376415	5.16680681648968	4.98707921539904	7.4611612541283	4.85120940378676	5.43296443700549	5.57422567001109	4.78454151226028	5.12268257265997	5.31811117341462	5.31811117341462	5.24166486349537	5.0992309498326	5.03150521711197	7.35067623090798	5.38428487211279	5.40665876240236	5.06791960662557	5.02934571964461	4.74137262804564	4.61591573914408	5.40404290476954	4.72275295974336	5.21137085456691	5.5421351573315	5.29484856851668	4.71092396685038	7.36153790489461	4.93355376433732	4.34557846145691	5.21277070393902	7.3869674722027	5.37510241405194	5.55897609402089	5.35092976637278	4.77895379850845	5.40219569771422	7.48295760889059	5.41907765704733	5.32791939412202	5.32791939412202	5.0466752031409	5.28985693543934	5.3423541356503	5.35162032093141	4.51853482986128	5.43520902344309	4.92242553269307	5.11575055588495	5.6544290674063	6.31114258571072	5.12181293522268	5.22445360612187	8.67581538770389	5.54444961371082	5.42746459865201	5.02424233305905	4.43217212468326	6.99437359012447	5.31109344829072	5.00353682207342	4.98441361614355	4.8846810533571	5.27815997591396	5.05536073406364	4.90265210159746	5.23088738950489	5.29457703846368	5.06710389503453	5.25581333749791	5.36670197864533	5.36732671439242	4.39940099998162	5.11115872336443	5.38825071298224	5.37402322088267	4.99027040182961	5.3962068086992	5.23656551364259	5.23656551364259	5.40399146890418	4.62900289829052	5.53300493511857	4.63537669913422	5.35806527404709	4.8242813656587	4.78915741724722	4.65795443314805	4.69313174955029	4.68266728410164	5.39618219055509	5.45331188353872	5.34744421194298	5.18003051640363	4.80938040813514	5.41459437899943	5.34003633769268	4.85201961458233	5.10289050712996	4.63566395299237	5.60705077236978	7.01521598349432	5.21682386771137	5.04028759041333	4.95423210347411	5.34664385216917	5.44333721198041	5.49817307989808	5.30402936817893	5.51366264237098	7.40943417990891	5.31334812991179	5.31334812991179	4.50838108012103	7.46146881471173	5.16169402839656	5.52854480647482	5.04065069915772	6.93316512019541	7.38718042314007	5.10898107027975	4.66010254882267	5.02852993053462	5.15836921908372	5.39735407970917	5.17459564222181	5.06982429164812	7.39373968549995	5.3025512780908	5.39486721806576	5.02029078363806	4.97088324980433	5.51221730616831	5.04619950232379	7.25660553393156	5.14560775298792	5.14560775298792	5.1635708784438	4.79362189344028	5.26852107066439	5.10191374850704	4.96551737684499	5.34347246072804	4.57683514524175	5.39395080747648	4.73903257918663	8.48138953211128	7.49270432776614	5.04806240906522	5.09747104800783	7.04914800293904	5.32256441671782	4.90442388303319	5.27552267390025	5.37894584791758	5.4431312000153	7.3008293491343	5.16296955939559	4.93254336417665	5.17265676929756	5.32552438446704	5.17056292765479	5.07170769547433	5.42158731100442	5.20508419883642	5.33486246552256	4.97499725970276	5.17990790906054	4.4212347244615	5.02445919340074	6.68138544724192	5.32428317342669	5.06620361901682	4.83807816713369	5.19733776183322	4.93831559688086	5.29512774714905	5.16109413696178	4.53966171076432	8.17656746120134	5.17240678720419	5.14049765284265	4.74565797454542	7.04246890860833	4.55191705041056	5.37412060383071	4.7352478678873	5.47803374846158	5.31256704191556	5.07030012973089	4.88946070082922	5.39185946758909	4.90241769232281	5.42033121387787	5.21619658932112	5.49822266134075	4.68334939744403	4.66002931448895	5.1224615968081	5.05021314665593	5.21037990754806	5.05969911921399	4.4312401972008	5.27370932256497	7.17564785900708	5.33288728840553	4.8826909046786	5.25692043003153	8.33960491969278	7.36593851865361	4.4312401972008	5.20972567320692	4.43354849801615	5.03740659404733	5.1143154383601	4.73427998417688	5.22482988002953	5.21912471734034	4.80503384164186	5.17782064591251	4.40701888235394	4.4439301862613	4.99811408043462	5.13360898698792	5.03571226550203	4.81336505765026	5.3820259348886	5.09879413072717	5.18344761144327	4.44671921696978	5.30212551641265	7.01468055351258	5.38980383536864	4.82671442273438	4.96314758961139	6.38367696155548	5.36270621806297	8.18825292893712	4.84938737624086	5.08848872697894	6.81050041783516	5.31069587881441	5.25745821265904	4.8127267549426	5.32267961957446	5.16502993241314	5.25545013719633	5.25545013719633	5.24749804753495	5.23663785299621	7.2351785838259	5.34974514001086	5.16914678994947	5.35441917941653	4.49606080704472	4.83546334003119	4.70499711665506	6.06306525608614	5.12305368965095	5.233376857545	4.93233358594272	5.12321803445994	5.04501175908023	5.31486858767965	5.02719507257978	4.5909703615801	7.53674807864663	5.14532630664107	4.952474094086	5.20311060843169	5.09778401434008	5.3546890047307	6.44085311143235	5.19712465592821	6.44085311143235	5.06960757557139	5.21318514442963	4.63485974636645	4.89390169193569	4.63069011041672	4.60457330184132	4.39878896272827	5.10047750350197	5.12068615024476	7.01216683741359	5.04914555730485	5.13366409678573	4.78737117573895	4.78180927701515	4.30958143472206	4.69176372784653	4.63617923500756	5.09205865062066	7.08381088635587	5.21988655679872	5.10778078185728	7.11154192284692	5.06399473715343	4.72805708784668	4.72805708784668	5.20837299133277	5.25016659222052	5.19886898030712	7.40817391478641	4.82609743079843	4.34526350125905	4.71510745873501	5.33416605280307	5.21182990435541	4.85528397423582	5.18626819821673	7.32734293182156	4.9766991734594	4.74118136213721	5.18143837650318	4.6255996672892	5.1486793805838	5.17995444675922	5.05749117198293	4.44262560041935	5.17772435096128	4.8714651561419	4.76385418076636	5.11394584448187	5.28810869806311	5.0688967504794	5.12173061439369	4.78970738394638	5.29381393968316	5.12195064461914	5.0073104767765	4.89611104863826	4.88217489514833	4.62371542155661	5.21970848152386	4.6218295778022	4.98107709597028	4.93404184551411	4.88968245871299	4.89920044018538	4.93006497796546	7.10718610620694	4.98253771805092	5.1066223185699	4.45425959459085	7.45543600331516	5.13410799855622	7.2301327145058	5.00887034448037	4.51273151968032	7.3307892963768	4.4730736314981	7.28213066326591	4.79743158228386	4.94414735741415	4.94414735741415	4.62439968840721	4.79492807063463	4.4049096550907	5.02795941865022	5.18867146870915	4.7888202710177	5.08035447713985	5.04599517107761	5.18673694864208	4.59966261691795	4.52506316447107	7.32134722606069	4.70652079826244	4.83034923516549	4.87207098088767	4.85352024012159	4.84173831221421	4.61308040506347	4.50692809184719	4.54031995024549	4.54756745293897	4.72154437315648	4.9867098542218	6.98362151026485	4.99724844498444	4.80982550251159	4.65089071707212	4.82931110057174	4.43093584556695	4.73176787641308	4.70585706026066	4.81549455616278	4.879662336162	4.52611035343846	4.80757614860068	4.32059834518395	4.27824398847705	7.4735804146361	4.51731647462337	6.58454638795167	4.51116469684332	4.45481303435233	7.25619793946719	6.69397072075897	4.30143553589109	7.15955690478375	4.06265129397662	3.98482419222684	4.35445204131242	6.53719649673886	5.41894301386114	6.98755712797919	7.41926629471123	7.16103329162051	6.36209230384778	6.00899015995858	5.75172084572753	5.75172084572753	6.00899015995858	7.33378716723259	8.27431615978518	6.97511515253061	7.05753315408335	8.57938663661576	6.57954757058539	7.1290283950501	6.55768978447028	8.33629873926626	6.43974538886965	7.0145433352598	7.05539283832699	6.55746762348374	6.81980078877971	6.44523045397832	7.12945750568549	7.09703260502714	8.4403083594684	6.95713905360892	7.40623915041688	6.79240793425972	6.63853141202378	8.2508493884621	7.40291313089721	6.70353143197728	5.40679747341521	7.24172651884877	8.49680943864232	7.34771045846195	7.34771045846195	7.23192107825535	7.21636767165833	7.10787052974131	7.06638922597269	7.16030252206811	7.81905911958908	7.12665831450238	7.23228880325821	8.50955860938367	7.20740298512033	7.05957312372546	7.12962553678078	5.87160030002269
"2022MCF0011_p_6_01"	5.95235009313344	5.95235009313344	7.14931900922489	7.0775882598185	6.11419342122437	7.09309964921261	7.19079218744137	6.55897483629983	7.16166675964864	7.17116335248507	7.25602169665958	7.02866272670307	7.16392055874167	6.94020471980026	7.12689047204493	7.07708597520995	6.96547514648	7.35626147588954	7.25807564749476	6.9294737224035	6.68766139914174	7.19122852129436	7.36366668871454	7.14782145356938	8.47709240690874	7.0169038622437	6.4963555500095	7.25323500424788	7.11656226021656	6.9863113178194	7.16218856099159	7.09582215596849	6.36125393372259	7.34973083435019	8.27795394851722	7.13316386731609	6.98027858450007	6.44350293780008	7.11662309576122	7.19195473215772	8.62986691663118	6.83073538655217	7.09182043651696	6.83066711090075	7.15313647301745	6.80975126930672	7.1221131372849	7.13392008129994	7.20245881454831	6.80403765259985	8.50333088075413	7.11703439999931	6.72684002912945	6.72684002912945	6.85015039203115	6.56051040053226	7.21480190006011	7.12558447758872	5.15650355286316	5.85940835277059	7.09891884916393	7.1246031528264	7.17833471023478	6.85088853446623	8.56690024273525	7.11191292624022	7.05741720620141	6.60665236683297	7.03250014962902	7.00491573618669	6.60339156073004	5.68340647672665	6.83216530282198	5.2506205234489	7.19119065934175	6.81684361504016	7.14402201879701	5.00379350226983	7.01931462837648	8.49999270998487	7.08031105115625	8.13905486355285	7.06072427713113	6.66874151044344	6.08915845019571	6.08915845019571	9.54974424650035	6.01558829639463	6.9964249191213	7.01391248911387	7.10234841744527	8.62624070250234	7.08981659885418	7.03228329272821	7.15345692314176	8.60323195026437	7.20467818510445	7.20467818510445	7.02816337744208	8.50309502494597	6.6405416924912	6.86120162008564	7.14445940856237	7.10187388247635	6.60262245001326	7.16079360895312	7.08031105115625	7.11191292624022	7.03371767296936	5.53580597190085	7.03244234788414	5.65736087556747	7.0650267281323	6.75418531891195	7.04848872424256	6.09412873051997	6.02364630259315	7.22061253619239	7.14072393805552	7.07134638048399	6.72011724114803	6.90153829178654	6.74072732108244	6.74072732108244	7.07475686290786	8.42276312816497	7.12605971027187	7.12470716932365	7.05123655666862	7.03421658510298	8.29462311458932	7.07920546452795	7.20374366228073	7.09839519086303	7.09628634379695	6.77618368131252	6.8939261063173	7.17519437132893	7.00330934374245	7.07592954312581	6.98375937492237	6.96251152081793	6.90090521211966	6.8589096434188	8.37082517170426	7.14990636415523	8.410435634315	6.91314476392228	6.99159517214871	8.4960402397833	4.62923247523346	6.85947332198025	6.20745527351742	6.93643297665379	8.51169911436045	7.11464375555111	6.98555317594727	7.00961746805261	6.64002436534778	6.93851373032021	6.34697095562393	6.59861153575168	6.73885998154252	8.31954400863974	6.99367821575373	6.58740411961511	6.99076456493137	7.05909422419123	6.8883160734486	6.6927519468374	6.97060268695197	7.68419527784383	6.97432435328565	7.12359345943727	4.59534262681662	8.45999966703538	6.38214497625482	6.95487933712629	6.98463648215458	7.1352328014988	6.83277415151799	7.13914599827991	8.45916030269268	6.97229463167865	5.84164379925751	6.62192631891677	6.63628494344793	6.63475749344667	5.34281653696785	6.97657670857118	6.87597912521275	6.88386075674521	7.13137257355097	6.35099118373646	6.90769601436469	6.67032514197635	6.84232084509797	7.89872738568323	6.85522992191946	8.38736485778204	6.88432595771764	6.60355826840363	7.9483919798492	6.76059724326582	6.77784757398649	6.68979695687562	6.90652734765556	4.54663055134612	6.88769305010093	7.05952381578449	6.44537892689834	6.05950413171146	6.05388546172651	7.07734768268124	6.84991044595432	8.07904941513224	6.89114065197027	6.91126279331521	6.9984701618952	6.74225417959694	6.95697177393126	6.42693259534176	6.61914781916015	6.82481391732914	7.38990383016218	7.08467308478828	7.08335594256058	6.85264251732959	6.93155298998612	6.80229921734195	6.44235713144743	7.27355961119711	6.52594594726929	7.0668871605033	6.71081428367349	6.88947357502505	6.96404529165401	7.04172133393773	6.90826609805763	6.90116758698849	6.9304499786644	4.60237218231723	6.73885998154252	8.1994166891257	7.00659358329682	7.00659358329682	6.89351403723738	8.383240276497	6.83407165514352	6.87526894592602	6.83405005408864	6.81579879529922	6.98038626753042	6.68763476876775	6.87325118810342	6.0961485031793	5.68950782459024	8.50072803832348	6.99989046185273	6.98723833222811	6.82454921656735	6.09469604890602	6.49824939764979	8.3328085259266	6.67620884628734	6.87483051952601	6.84053268727429	6.98504915411655	6.64574437201073	6.88676615085297	6.77226794258009	6.77226794258009	5.53800994519518	6.83182927510338	5.89519289024667	6.99257493398641	6.99257493398641	6.9279305798922	6.70964637870329	6.19159011258336	7.03182970532072	7.89545443738871	6.8587702104311	6.91870040699116	6.93073698270673	6.92623404168489	6.66893000105141	6.32225284372083	6.7639523432675	6.80161562475083	6.67474708177502	6.86152628147126	6.30421233361013	6.51015302655302	5.4277839214536	6.78293778435578	8.37360042311274	6.65068949334839	6.73885998154252	5.89878320055332	6.80301167911495	6.29249119942905	6.32982903949891	6.9645937323744	6.49223919911498	6.70610800063819	6.86386521493936	6.2571613875038	6.9323727878434	6.93853020885871	6.40275424518634	6.88481844713475	4.68507511747553	6.88267989350159	6.99780813914356	6.82051101838024	6.77723122243083	6.54860850675165	6.60811865255569	6.38637607118436	8.48220611735025	6.78554780745147	6.79140894703353	6.61671653410397	6.92156555309539	6.80553502545943	5.15357626203469	6.67736493555509	6.09320545145515	9.21475309856083	6.92967435205896	6.51331117378634	6.2714535350752	6.2714535350752	6.62140746053956	6.58598457812146	6.5815552527574	8.42302324620726	6.49379510932851	6.69958317213822	6.70874599054787	6.47076927330475	6.83988927737826	8.29683470837106	6.83988927737826	5.88187486705546	6.76959567462294	6.66368821478901	8.37772460063322	6.93636321631777	6.87175635073751	6.7520136277667	6.77111607837625	5.60432493122126	5.60432493122126	6.92522649249366	6.90765617354193	6.83062836311875	6.93515896490408	6.9446433474217	6.48226437122781	6.60621052919234	7.59142957112836	6.60621052919234	6.60621052919234	6.25932444172927	6.63635522299706	6.803042867798	6.88243771546058	8.35099198038744	6.78032253077279	6.17891505850851	6.62622689748304	6.83899611487545	6.71814447013897	6.9510758617509	6.92840457119427	6.92840457119427	6.79045836273361	6.77875547686277	6.77608769927211	7.88821395126216	6.47037641531162	6.81244688380572	6.71653199802087	6.64544649965231	8.26884280349974	6.27146246899182	6.51758651400331	6.85268559114738	6.85268559114738	6.86534319019467	5.63409049235929	6.04900542770022	8.12701179947764	6.62359512199197	6.80173511866138	6.74090082118354	5.61989173852803	6.48370459583297	6.09099320072407	6.77030121184694	6.75612275661734	6.36278305460755	6.14896680946304	5.04959894897107	6.87053028607349	6.69250189438977	6.44882233970086	5.98727020092334	6.91641398488078	5.41200322581588	6.89080557773188	6.77608769927211	6.79291121406842	6.76615814052479	6.39771332580275	6.72488770759689	7.55143733115041	6.73790334844848	6.73790334844848	6.55751193111824	6.44964372653459	6.59522555561312	6.59522555561312	5.51078182552196	6.75029456257206	5.79385345098147	6.59382930992238	6.59382930992238	5.96470427415004	6.52550137785848	6.64592680900935	6.64592680900935	6.55640723550278	5.96796143996723	6.68854818831034	6.47597042130537	8.24345753679935	6.16258045242202	6.80173511866138	6.73107685148871	5.55145963749549	8.33057449283865	6.70171379640362	6.85443235155696	8.21728936433998	6.83530376935849	6.07255413768217	5.21238914753836	5.81377099246282	6.67586871243434	6.70533017057116	6.48897512244268	5.8627910828734	6.40140392947166	5.87422461150143	6.78181769854512	6.53761014148943	6.82520031332394	6.78276551820884	9.15626007608225	5.84791144963694	6.49337685738532	6.86499738670375	6.80137715233792	6.5124357959263	6.5124357959263	8.3176529959682	5.72287122619123	5.7360867269491	6.82520031332394	6.78016344488889	6.5983912297311	6.15707218775151	5.32185284359316	5.32185284359316	6.67878232145669	6.78760610120457	6.62145517612385	6.32541602568329	6.85063835747525	6.64170171287941	6.73692421533175	6.73692421533175	6.74848017718667	8.06461626259362	6.72615735377088	6.72615735377088	6.83004000500814	6.85877352215165	5.75225293576807	6.56036015469285	6.47226942273892	6.50772756916915	8.26768321730655	6.61392393243719	6.62714124276676	6.11810871292141	6.7082222174074	6.7082222174074	5.42960683803699	6.73151484407016	6.0513684115765	6.68730883576074	6.43362127196708	4.85237348534905	6.70336099854338	6.64463675654646	6.64463675654646	6.18633274231992	6.06520721154668	6.61336044080245	8.30770826726637	6.19054624072002	6.75677738248069	6.62960429840014	6.66302608342342	6.7558540800514	6.77621071001774	6.42480608845373	6.42480608845373	6.4047341808206	6.60539953769354	6.03450772121687	6.54467379133593	6.54467379133593	6.72611434662192	7.37659123726369	6.38603592406984	7.95719932094804	6.52499591257858	6.75421458598332	6.58243609600366	5.97242586313176	5.97242586313176	5.97242586313176	6.73345116989644	6.09135288677572	6.6540535114559	6.70075796328024	5.51123629447068	6.79262237581296	6.39446929373709	6.60755113042013	6.59334055049867	6.06795263347763	6.80532869852423	5.78500498893257	6.57326624042262	6.57326624042262	6.7298527201753	6.69299655639509	6.69299655639509	6.73319836384614	6.73319836384614	6.47765665344409	6.71956268108114	6.1300272920044	6.63112706841514	6.58457664652533	7.50938507870188	6.63149359048831	5.68606367797628	5.68606367797628	6.209961698436	6.75526687098791	6.75526687098791	6.58583701921928	6.0963657711101	5.99217620836519	6.62715546883432	6.78557258255419	3.92944293637496	6.46193081484594	6.46193081484594	5.71302135325961	6.23347244663085	6.46650000053859	6.41833558331685	6.66625464761302	8.16569247789816	6.53783824955517	6.46489379679016	9.17232247819542	6.61686941002849	7.34538291907435	5.57565340916169	6.28757218471597	6.73648184327552	6.46044111514994	6.58166996399129	6.54880432947309	6.5610856250356	6.71741402672839	7.99172071677689	6.38811411186606	6.46671069771553	4.95266222949566	5.64328359030223	5.13824119897689	6.5610856250356	6.5610856250356	6.67535011481	6.65374353247152	6.4668160653534	6.62357260804197	6.72534917206356	8.11918986423786	6.59284868380615	6.40523989323211	6.53848110309085	5.7859601214568	6.49321039364207	5.24651868516135	6.28386901183692	6.59194433355911	6.58743489335994	6.46405738220672	7.80977518671219	6.461927543625	6.65851214653044	6.65851214653044	6.40002404161038	6.49813103229464	7.97680902107647	6.12800037287348	6.51589070102797	6.65895492454143	6.57997582183691	6.56778357495725	7.94129424565512	6.56215533350785	6.67092670728246	6.35473722321617	6.61935577157655	6.58738894569572	6.58000570429687	8.07020556651626	6.70580134773528	6.70580134773528	6.13038215360397	6.56237790050912	6.59160102294892	6.73903237879833	8.11785459521858	6.02379297989321	6.02379297989321	6.5468612979832	5.84626395865273	5.93025108412353	6.2381120175019	6.65418309919365	6.65418309919365	6.67088417988126	7.55499008584256	6.53877738649852	6.45480671097242	6.46536391683737	7.8552650341447	6.36537008152284	6.25462163122971	6.44264779252952	6.48370459583297	6.58142566261922	6.71684263755135	5.92404642096478	4.90937331938707	6.47527817841231	5.47539804523912	6.89976552333719	6.64251182272251	6.64251182272251	6.38734726731004	6.39055634241495	6.35607118350118	5.95376879747423	5.97086826421341	6.56425203970462	6.64199516278124	6.32812115416244	5.73912711627084	6.56310653883091	6.52614836869823	4.96580366764332	6.65161623624647	6.29949672471053	6.53621726824948	5.65187298812769	6.69026995459282	5.16509530905745	6.08055074318297	5.20843935185316	6.56473731666434	6.40493280276728	6.35758907441221	5.85153946418972	6.43784232272002	6.51335153394963	6.88522827096467	6.54778636327003	6.54778636327003	6.52106008499835	6.29770165353565	6.03828092974126	8.06540553145013	6.49813103229464	6.33936838194856	6.4798278159195	7.45961559582754	5.99572658019397	6.0221972505985	6.21793310531888	6.52892184021237	6.65475912888792	6.361307078858	6.47286365271782	7.96969225020127	6.50490350952137	6.54499303944182	6.51870041326328	6.56320953988833	6.55386025858345	6.1175878276988	6.64042795552961	8.16287921712649	6.22241730644946	8.06636564862933	4.9244459494331	6.24093392467911	6.48558587167184	8.08746293055944	6.47002693768977	6.21148868506246	7.99560231712923	6.24222193143833	6.51762861292018	6.41514735044192	5.87926207887024	7.97333363584418	6.40078532848302	6.07902255661776	5.39138243723518	6.63047057831223	6.34253016113042	7.96181396022845	6.49486804543042	4.91164695792924	6.48009339720576	7.95197183337021	6.40800443869549	5.49533995640641	6.56114989055988	6.28938611462874	6.34223080523955	6.34223080523955	6.54618078060726	6.65733313385807	6.51176790668621	6.65582248832102	6.31544936184503	6.61661182199702	6.4895323963916	5.53695288810176	6.57364543373893	6.53566121920344	6.15217617854904	6.64956406227618	6.56866244153028	6.5496408114385	6.36876330994438	6.34689577629879	6.17368464713714	6.17289883184263	7.99940897398673	5.96865046149785	6.41636245656815	8.08321429844922	6.17448427623314	6.57125501424867	6.53540357897169	6.12076960324338	6.12076960324338	5.51870123819934	6.54182860127043	6.12639905903434	6.25893175399472	5.86545761602811	6.22301553775651	6.48728080170071	6.49877503185161	6.49877503185161	6.40076552322509	6.01252935851722	5.10418029955625	6.40758783896232	6.50477699729157	4.36739974527899	6.36698897211053	6.26538903090357	6.26538903090357	5.74083430683732	6.59728346862338	6.61390125338677	6.15228800581673	6.48860048111768	5.45511391640493	6.47412647694468	6.60645086332896	5.31549895090861	6.33810282596212	6.32495700982398	8.02278602149156	6.39117988151184	6.09703564908255	6.31665891261944	8.02278602149156	6.19321497843721	6.42724962460805	6.49844810574213	8.97083761327878	8.03057523726663	6.50213930467744	6.50213930467744	6.34192449176625	4.87445659692416	6.07105038268191	4.95338338982944	5.17116076939189	6.38606560906575	6.15235659176248	7.73911519496796	6.47889853263552	6.06483242622479	6.06483242622479	6.45541304654116	6.45541304654116	6.45674177458515	6.51239174494969	8.01002560964631	6.31386951706409	6.39698409325354	5.96120607195951	5.95936266383343	6.37111693902571	6.37111693902571	6.49511600068892	8.04710692303654	5.62748498238902	6.39138007346595	6.4831455016706	6.42868526848404	6.3293720998112	5.39901018594142	6.11911613188358	6.58355346786328	6.50070060283238	6.25993530984328	6.5148039006249	6.14290322723137	6.55864685614182	6.30430544550106	6.25708397950937	6.05560955761767	6.22086289456899	6.19231992359735	7.93180529268045	6.34105732692974	6.51171880810119	7.9069010766218	6.33424206525399	7.88119905067268	6.41706773309034	6.4407238823892	6.4407238823892	6.39877966399072	5.39216782231053	5.88135903127049	6.5688852993935	6.5652046449987	6.53031716806797	6.27968779652584	6.28933545436659	6.49082749422362	8.1458234357174	6.40180021519433	6.40180021519433	6.03090105743661	6.25344524391861	7.85196971795017	6.55567394689511	6.36668799247903	6.37050567895786	6.19886813247146	6.25228551687641	6.4082848554695	7.98625870769201	6.09072431244225	6.14964537411143	7.81196779754085	6.53564555375726	7.75516844176792	6.39057261232473	6.34779083046204	5.53339308715633	6.28109895508655	6.29155280380864	6.20869134430498	6.20869134430498	4.90080495287446	5.21584796131218	6.40751395266542	8.09592395834057	6.28784064433026	6.43519789830035	6.43519789830035	6.03520923994357	6.16181495112094	5.93598931577407	6.27032714882063	4.46080091619724	8.13373552006438	6.45280240198186	6.10820586762561	6.29774733066327	6.66962613401591	6.38520630263838	6.32290041097432	5.81570420390273	6.27454190204017	7.85196971795017	6.34632367462628	5.15359204460179	6.00244052561115	6.13685669460399	6.46360235964948	6.02703034150511	6.42345449560036	5.65156225743487	5.85921102748078	6.32584705587499	6.51972019992395	6.38819749818289	7.95727074788486	6.03714014612016	4.98584333678027	5.43856321530405	6.34658440054084	7.96686020263451	6.17127345510176	5.9070005055344	5.13621437753486	6.30163599803051	5.14174227020442	5.33399501200702	6.07906165636974	5.11915709782855	6.07743581599929	6.15462135268313	6.47379065394808	5.90206868807566	6.47865886165005	6.08672253399531	6.06430968716171	5.60649839654099	6.15943129795307	5.98104249185102	6.40510256733775	6.40510256733775	6.38304050503123	6.06421581639767	6.06421581639767	6.45280240198186	6.40257886619341	6.24636983279171	6.24401885211759	6.31955831360809	6.21868831244044	5.93379370067512	6.26077004269587	6.26467247643991	6.39591031778671	6.25575812939625	5.84951836803807	6.19441101828914	5.74963445561851	6.25849183939026	6.09535421618313	5.88157634919515	5.77474069616837	5.39886617779975	6.07500247331567	5.23742734595208	6.23049046144703	6.17724206997631	7.42992294566852	5.86940586923443	7.60774895674439	5.37250512527917	6.15053469971583	6.6530355232705	6.34732331580932	6.40762184760547	6.30678008400206	6.21939654918567	5.91470526072306	6.32057634569029	5.98533715818997	6.12627792298773	6.26075133427642	6.41228306987024	5.89320649964728	6.03162618915939	6.22070797473344	6.337593783088	5.03075878222916	6.17294481256048	7.78535816596356	6.28658081196795	6.14386410259151	6.44621551598993	6.29326407650071	5.3282779028042	5.67419384041458	7.34850506443441	6.17107945164442	6.28283991051795	7.54164271606416	5.60499290343094	6.3685614961119	5.69557336922808	6.3091782258573	7.96098809177415	5.87460803067305	7.85481033828357	5.23543617250529	6.29492988950494	5.92517282306523	7.9983277002821	6.39224215535005	6.25744337096087	5.48044381624255	5.82803644434415	7.92755712181515	6.41434255792632	6.15963064822467	6.05993713311664	6.05993713311664	6.1156187671845	5.89948947634263	6.39000927992213	6.39000927992213	7.95350671051439	5.13016452023561	6.23499670666716	6.23499670666716	6.04388469781312	6.27401996590773	6.27401996590773	5.43014018483808	5.52520118491658	6.2154240373722	6.40846930350394	4.47502862726281	7.80852060890764	6.10137247913238	5.46436903143265	5.46436903143265	5.78723143523712	6.30740853951344	6.33250990497478	6.30832543485139	5.37956135860727	5.37956135860727	6.40789685830133	6.07812925863034	6.22938383557966	6.20074206436017	6.63110759830646	6.31474065469141	5.62741014591854	5.62741014591854	5.93598272554551	6.15779538578639	6.01095803230579	8.85836237455791	7.97520905855792	6.23128776547122	6.35351194514946	6.19708672192336	5.36199662264937	6.08595959095802	6.28862659318483	5.99233579659578	6.01252693190973	6.01252693190973	6.10789469334735	6.10789469334735	6.05305448052821	7.65440405768489	6.05305448052821	6.02970474108083	6.31848953508873	6.36410215643404	6.36410215643404	6.76127181903187	6.06982317301942	6.31498466768515	6.19013743263192	6.25016928055051	6.03069101742133	7.80055261507776	6.35752870171574	6.10295933283787	6.20988207627523	5.99763754508617	6.27566403352191	6.39414477523045	6.21338745229301	6.19446126036035	7.9636817115671	6.06709223121835	6.15061616433768	5.84500965550642	6.12580554891577	6.19245841891303	6.19245841891303	5.42351952875815	6.35432501065018	6.76183792609869	6.32622847551287	6.34829024966937	6.34829024966937	6.06134363396585	6.08250629527832	6.10607632601473	6.20648231574549	6.25355352428029	6.22904373169747	5.88280920384756	6.00100732476714	6.00100732476714	6.00100732476714	6.37952232689588	6.08902403190187	5.79034822562985	5.79034822562985	6.14822564790955	5.55055331371396	5.76024166452562	8.01669229427891	6.00142468238737	6.0430526662487	5.98329629320848	6.03098320826938	7.2649200380003	6.03098320826938	6.29627519247737	5.68857884923259	5.32802716751891	6.19130887490543	6.14287555937128	5.32762896687233	6.20575865124607	6.24202255519623	5.26870764605109	6.26805283045895	5.64751990006284	6.0329112941982	8.04808255523436	5.60040218346903	6.17924227250245	5.68289439556074	6.02709474160785	6.24970313813014	5.7829808396632	4.6228728833343	6.20366643340079	6.24547190785787	6.24962326650434	6.29395540454225	5.70286125803441	8.0275262673022	6.05092015521149	5.47444567840955	6.08592793225683	6.13041049254479	6.13041049254479	5.44111612162459	6.20717185200596	7.91906296401372	6.00371043587679	5.98861704750501	6.14057668222472	5.85004527956753	5.33269197187154	5.70158400521906	5.95970182849812	6.14069456168519	5.77924488208591	6.32385027024587	6.14257956195	6.1789871438902	6.3099388229993	6.26575280659282	6.26030211602207	7.91515423404325	6.12320032400445	6.0965659064573	5.80197553387472	6.02696104424351	5.18305744681294	6.16278869903091	6.14375945798961	5.75426970202349	7.86340739671298	5.7517197819403	6.27146246899182	6.2932621366499	5.89468259138974	6.00464077835999	5.39933229344082	6.33165069237313	6.11923628882206	6.02403801153651	5.94657722548964	6.01120415101337	6.19161956011709	6.05622167458879	6.05622167458879	4.87542077262954	5.96817882339412	5.8175457594983	5.94850534188298	6.17706508573275	6.17706508573275	6.21481630972671	6.21663957400601	6.21663957400601	6.59020103917808	6.19202366010609	6.19202366010609	6.23480925774744	6.09842455771162	5.4793388077851	6.33708003435904	6.32016999731908	6.00904315605325	6.33333507942358	6.25692133306662	6.33238244766737	6.33238244766737	6.20097714510942	6.13567096367724	7.78657785595275	6.2043434513651	4.84810051680823	5.92230610772014	6.10647968901562	6.21452937757598	5.7811515317301	5.68759337880647	5.68759337880647	4.56189381346615	6.192519325099	6.192519325099	6.025205059963	6.14048139344605	5.43271445850077	6.29578876687805	6.0068360228851	6.25624792799031	5.73698758511467	6.11650756579959	6.59112211138101	6.11650756579959	6.04092298774302	6.126684393649	4.87568742939543	5.96095719018236	6.14172418400526	6.15420453110234	6.14172418400526	7.85002593258907	5.65910865051788	6.11000924450529	5.63776033883567	5.70628873786737	6.22635473412995	5.88909307819352	6.27426272379952	5.00696215309236	8.96140233740829	7.77800220049441	6.22372037945917	6.10150574051569	5.86838250076777	6.18719865979669	7.79088709351331	5.08816789809967	5.78930054572682	6.24185379928881	6.07824734407397	5.73303807969241	7.91112441207929	6.22611808715881	5.64286714662906	5.64286714662906	6.10820578942855	5.93822225799123	6.16815902094625	6.16815902094625	6.98730059212075	6.07904173259662	6.04829328362927	4.95956174194842	6.08074196612498	5.9735267079685	5.86836116634224	5.46627383836553	5.65830032894206	5.12111185757046	5.46389238739063	5.73862343061233	5.55485910427553	5.97345562258578	5.74333289474419	5.29314261783371	5.74542259401868	5.81291572233868	5.81291572233868	4.63647126095132	5.88629149691738	5.88629149691738	6.04350103121628	5.64949287030979	5.76618697972381	5.89624749663509	6.28568296934893	6.1221449199021	5.9826830723782	5.0305235627833	5.95719723139884	6.17913358948086	6.28047318689514	5.97895121381288	6.05654677234119	6.17269641091619	6.25600431521432	5.77964329428252	7.96098809177415	5.91638579597621	5.93009502461207	6.05938792785791	6.05418010458501	5.08234372784699	7.60168997836301	6.10658635365449	5.0450036729876	5.66571127182599	6.08991074522623	5.49295051755532	6.26935298839016	5.40613473879651	5.86264115827669	7.76645259550878	6.08450948331098	6.11919119471244	7.53209250387266	6.12168198685871	6.1096147679833	5.71968217978561	5.19053291958093	5.86207607936684	6.13636281320987	5.96429467314119	6.74264691245863	5.92308791115208	6.21620657384178	6.15540799045545	6.71494049228565	6.07791910207633	4.71391247272557	7.38125969601404	5.52723984323742	5.85392698656369	5.77773459061513	7.38125969601404	5.87336711098491	4.87138175702771	5.7849527366941	5.76904426233563	5.32866407039727	4.52466060647997	6.08573384083732	6.08573384083732	7.83412462651258	5.30438489175187	5.42241399246102	6.0213238197694	5.62746098882652	5.32331506686248	6.0630363869446	6.0630363869446	5.68998602144217	5.69128757724681	6.05654677234119	5.25002043451915	7.76029315064816	5.75403485826054	6.09244094195439	5.93074558804216	5.4725260653337	5.72392716456766	6.07086432386864	6.23520840547854	6.07227652371926	6.01890069097837	5.86901154611466	5.94970574889889	5.12189421344544	6.23285392196261	5.80062982765966	6.12853257924632	7.74273976269849	5.7526342858014	6.11672680868908	5.71157549237043	5.71157549237043	5.54603087689953	6.00308177207199	6.00308177207199	7.20813929312805	5.76219990810177	5.08625312244761	5.86135302660507	6.15109880515868	5.99986227676101	5.97900674438228	8.9383569651897	7.75875196639573	6.04088113648793	5.93772880836448	6.17304761394435	4.96022701180304	7.80272764988001	6.12153370169596	5.92157102846405	5.77615488749516	6.06304563083773	6.02228682132334	6.18237682436553	5.45613158218813	6.03852421399205	6.03852421399205	7.8200441366943	5.8989353927903	4.67810199983485	5.69198371100454	7.8200441366943	5.17098463859152	5.7027368430637	5.60234026998471	6.01112225689797	7.73451820902099	6.1157190218189	5.92338013685248	5.65002668165886	5.87641704418286	5.87641704418286	6.1792525215077	5.8496206936601	5.76211679362645	6.13438773810127	5.75036882489305	7.81583036921473	6.11436604847171	5.76051052378431	6.0635486874725	5.95917246051259	9.05990822590862	7.03922877867157	6.14393064392933	5.67802803770281	5.54306570141135	5.42977608240103	5.40130592304156	7.35433591451335	5.87923611670491	5.76408566368827	6.0634823748416	6.04442213101152	5.95414201838101	5.99538065091207	5.42977608240103	6.03261794584278	6.03512969598369	4.53163531510808	5.57025751510211	5.74320394535542	6.18166260287145	7.63699848537698	5.71418407009142	5.00062672482895	5.76962738937449	5.06594977085087	7.63904912472431	5.53167049138393	5.93899276024267	5.99262894673083	6.18625165638002	6.18625165638002	4.47979176821677	5.63776033883567	5.83259563214474	5.83259563214474	5.83558755032926	5.33637363513944	6.15329346088148	7.69865387736035	6.05493773296669	6.05493773296669	6.18432056640768	4.58638526923438	5.74320394535542	5.38937749549163	5.84343515422545	6.0662525051224	5.77750748063989	5.98742292935055	5.59211257947991	6.67289138267687	5.70255229063814	4.68285994767314	5.85423058225884	5.87752714738783	5.04932086344686	7.53290928712852	5.82128256395669	6.07759722344869	5.84961868528344	5.89272224571637	5.9276957132842	7.72128126816753	5.97982073022684	6.05496333720286	5.86082992698438	5.86082992698438	4.86526676859254	5.21390895976529	4.77497678795281	4.85403260836525	6.0077350983792	6.0077350983792	6.06899003628612	7.61248543288431	6.06899003628612	6.01210733345082	6.01210733345082	5.89487157870155	5.67751948576338	5.09335573288787	5.29178090340066	5.24547539140998	6.06290454220578	6.06290454220578	6.07047618666936	5.93997814262608	5.95179750348464	4.7648338600688	6.13778497567652	6.02655901787189	5.86554942657768	5.9801462092389	5.83197557593122	5.26079918678073	6.06899003628612	5.80971430060127	5.8912961730224	4.66082858188768	5.81175248003348	5.94804908235846	6.02281481202913	5.99528104979226	5.99528104979226	6.14887269675751	5.96352653880403	6.08821487569008	7.50396943264366	5.7798857955896	5.69255213115434	5.8187294580711	5.8802725034604	5.47700731463265	6.02489184802874	6.02489184802874	5.26883911890844	5.96267926906667	7.74137299712614	5.95258827084205	5.75050408536362	8.90760837290303	6.23789849951189	5.65927467980101	5.65927467980101	5.88949420661973	5.97750800763719	5.97750800763719	5.45825990053297	5.98203387800961	5.76948684665173	5.93096525682924	6.13166690171556	5.11746778072665	5.86736317771618	5.74982643167433	5.88540536252154	5.86766781310312	5.86766781310312	5.67497631385844	7.69867356929965	5.91658746362846	5.79866886154183	5.56747453811857	4.74127663267644	6.06112303265379	6.1303557303725	5.48148925288706	6.11848533695917	5.67411864851202	4.46771297126619	5.99124011097704	5.9049857931054	5.82020342162499	5.95352093158683	5.30410468008674	5.83887313185905	5.91109439574855	8.80748666546794	5.85921722011155	5.9490338385614	6.0630121118675	5.7698230316023	5.79464219161081	5.79464219161081	5.70579542941186	5.67184983010868	5.72506702773478	5.84744541535376	6.03208896921124	6.11659215426309	5.57761858899745	5.95949662151627	5.95949662151627	6.0322477963534	5.38449203734333	5.84560376639174	5.56272906808536	5.74031306361879	5.99105584631561	6.1057499945485	5.31068251452275	5.57742832018728	5.77133212929376	5.51846535079375	5.0450036729876	5.71087884569183	6.10294612460555	5.87246763553597	5.33428257845417	4.90058569164722	7.84463181209572	5.71004870272153	6.0711689632792	6.00835138645417	5.51297458935741	5.972491356623	5.1841812212609	6.0165591039985	5.53043373523063	5.552738037388	5.86150561677775	6.01972797822209	5.90696691828373	5.95643290872236	5.8468187250911	5.99711106524741	5.70064713890387	5.98863604274733	5.95944722846526	5.85706113493104	6.05488227312081	7.62217777786913	5.85804736502746	5.92932632247043	6.06619157375823	5.85098047891624	5.91661454279958	5.91661454279958	5.79256600644269	5.27258702909518	5.41259869242361	6.04248598066918	5.67476153650212	5.52512488731535	5.48590951345881	5.90590697508652	6.08163340568896	6.08163340568896	7.77540635409415	5.53041710373657	5.5368992508129	7.60074852039086	5.97280071018251	5.78188093623075	5.96269806904556	5.76232683820318	5.55772848208175	5.37053185008586	5.95477772665949	7.62153033147954	5.95477772665949	5.35294784830793	5.93096525682924	5.83313357657315	5.62790532096875	5.69751163606823	6.06762132566829	5.9837670271415	5.92409817035461	5.36479251935508	5.60273394081613	4.58221311752525	7.55014011245732	5.95521825635339	5.84110733720577	5.71446249582	6.00622276750409	5.83452735248383	5.05042170754625	6.04085033648219	7.15641515293411	6.058727645026	5.92808513504957	5.92808513504957	4.97342371321706	5.87440563507007	5.88358725239945	5.83494590310318	5.89672650180959	8.24647389744512	5.75182417951713	5.89653804865645	5.89653804865645	5.89653804865645	5.826622465383	7.59423420006489	5.59468185159451	5.73568139591878	5.79036874233373	5.90314587823519	5.97028913703255	7.3784438357905	5.9383485630151	6.01830978656637	5.51813600205445	4.80154090728771	5.79677778719976	5.52073009209006	5.59487964249716	4.51683560977969	5.9239062889793	5.9239062889793	4.74405864018108	5.71656185403623	7.31516622949804	5.89469031535207	5.89469031535207	4.78461083557439	4.84407822199718	5.75569707939853	5.75175579333157	5.42806988808187	6.01948900822692	5.89749267817484	5.8016308175139	6.04137724650461	5.71087183996787	5.72634653883882	5.65895877021368	7.80631500832596	5.65895877021368	5.8668479094185	5.74269109856143	7.35374825759131	4.96362230567611	5.78980128380244	5.57499567203897	5.90799598225219	5.74419478124684	5.49205619558941	5.96835848984924	5.56119350086287	5.56888977857662	5.26523666440418	5.30421082036304	6.03015816573891	5.4593185567046	5.73703718216123	5.69185644520315	4.87927299462285	7.53453557803407	5.93001451166688	5.6943202008038	5.65480309700991	5.89979882999004	7.65872123057777	5.21528177337749	5.98531361830699	5.62155453337367	5.52187009298713	4.52965073420633	5.20308880399952	5.98333893943208	5.30501299858642	5.27760404582523	5.6632866527593	5.88440990771728	5.48044381624255	5.20308880399952	5.20308880399952	5.92655966436942	5.90403096158271	5.80273118751816	5.96601205267288	5.89514785876649	7.30435579350999	5.13093493372559	5.08327740053671	5.96235843753605	7.30435579350999	5.99887019881203	5.38980548503289	4.59553070696552	5.35057635517587	5.54200297459954	5.71573925741298	5.89431867564478	8.8534010684143	7.45260277431054	5.63173438635041	6.66330281231604	5.72862715553172	5.49576420818938	5.49576420818938	5.82243926985992	5.95385293049778	5.39736420100711	5.07617287773563	5.0207124877399	5.41197242981558	5.87752714738783	5.80145806718032	5.50518644693924	5.34467789795353	5.69043616777741	5.2689477923286	5.2689477923286	5.92477726299739	5.92477726299739	5.09094617541356	5.3582491192292	5.74465671233952	5.93831599258481	5.93831599258481	5.73626182867262	5.59956250316937	5.7636960083179	4.96440032447539	5.72153190248412	5.78850041932836	5.84009452813695	5.79153311798143	4.78900383951799	5.82435942301514	5.93982979221067	4.712134420271	5.51649268745906	7.67377211652078	5.51795163158535	4.59819233262763	5.54139155086333	5.53028100947817	5.98477332291786	5.81696427823688	5.66742063382701	5.47984058379012	5.0708647842676	7.66450487732586	5.67180062989022	5.49348244399682	5.50653759285275	4.78719913085797	5.64685734608836	5.85240559255847	5.63451224386758	4.87237340918653	5.54896936450935	5.82985202124699	5.7773104993426	5.84473840258796	5.84473840258796	5.85535490872339	5.70479114002051	4.73254481599456	5.5952687616011	5.7252885595152	5.68980962668405	5.87763697151499	5.42443286877358	5.62304806586511	5.66738389410999	7.91876101127277	7.49747023950405	5.94057091087255	5.73336620667301	5.90745255788708	5.75427515008362	5.82803086309233	4.47560626080373	5.41512925926147	5.6834479758735	5.74845705183651	7.63931540480836	5.96953307013316	5.95642601181433	5.74803991617604	5.79453086521739	5.79453086521739	5.73979425620868	5.62560305942401	7.64645763186133	5.43250306019512	5.9717694534699	5.75031745508004	5.45442406898687	5.87124550745408	5.87124550745408	5.50655244692687	5.33631921104797	5.71688948661638	7.64317543657506	5.63011459495278	5.54517060132944	5.67040628244393	5.2307703325896	5.70875977009272	5.70875977009272	5.02959526534273	5.91349798925271	7.29457940707247	5.71762142362152	5.8948813628431	5.8948813628431	6.1139858666534	5.30382709856651	5.37450010161626	5.17750267529674	5.71816113975625	7.58873000549689	5.61119627781017	5.64971124961805	5.84394633645189	4.56035968416016	5.59921225291795	5.85036142410927	5.63439893783516	7.58342285609813	5.8330857019028	5.8365897853659	5.40541330194615	5.56173819584558	7.58342285609813	5.4663262473029	5.84306189951623	5.85610844582124	7.61122589571522	5.73054781227373	5.81084194560695	5.15732138587713	4.67737479668452	5.71121579413491	5.66320113331701	5.8146453683398	5.8146453683398	5.36296421421328	5.78991114473761	7.55917467305645	5.51294673767247	5.91032536303354	5.74419478124684	5.6549897166248	5.75409123390398	5.20032799921745	5.94167461346767	5.31519080750137	5.89828785965529	5.82805616776753	5.8480101422907	5.9296249397143	5.93781089544221	5.79210135080582	5.91522346698034	4.58112073600891	5.80458839029795	5.62506754264271	4.82403670350643	5.41743376277469	5.3459912188941	5.42636266119985	5.72493972713912	5.74225707765831	7.52509698911565	4.81668020912807	5.33752131144907	5.33752131144907	5.57606966899659	5.21528177337749	5.86685869079749	5.75416505007737	5.3074448159558	5.66611319640196	5.82002821870525	7.64796797281152	5.82002821870525	5.66514889081069	5.69559080238318	5.64132611342605	5.41881105713722	5.75040339081171	5.53360791945541	5.3212710748245	5.60592212740885	5.60592212740885	5.65260970803612	5.59286499748666	5.62321173646787	5.82870352167341	4.67175918459027	7.51607172806758	5.74214153850643	5.70704383886996	5.34340481749352	5.69982718677326	5.83930823036394	5.8451078103514	5.8451078103514	7.47640961306569	5.86062249181234	5.56653035399051	5.4450585238695	5.31485041291851	5.58152649642362	7.68427819040574	5.68598414229539	5.73003382492821	5.54785281354633	5.89047232662903	5.72153190248412	4.80371425110125	5.67598213253314	5.12866125634825	5.5718359263147	5.5718359263147	5.90721766761341	5.80396258223139	5.80396258223139	4.74437862725247	5.90511674649501	5.65506824196248	5.73458117622721	7.06431810852921	5.74107694596344	5.72780469106681	7.06431810852921	5.75600164399001	5.84245487072138	5.89999605225581	4.45244362944564	5.80524621953484	5.04834522910584	4.78982380658367	5.54428469878004	7.58038713849945	5.54428469878004	5.51010349856501	5.59401963978633	6.65956212173239	5.77006700998547	5.46464002094419	5.71491984633494	5.50199480932906	7.69433344088078	5.65030167634239	5.65030167634239	5.77860362627227	5.37416034146665	5.07709904212879	5.76646223563383	5.50056563284726	7.69899907555677	5.60115377888964	7.46891596927971	5.60386015270561	5.15063088666836	7.46588269157252	4.43028220348968	5.75843415321092	5.85022352709712	5.11931508690734	5.6140142693256	5.25815984614932	5.80176521121849	5.49277931784902	5.84682138567992	5.27902293839971	5.19642727923002	5.31611738064804	5.52765292186372	5.2567746054946	5.77276765906893	5.34329930545666	5.69274240946086	5.57033600799298	5.80093819599927	5.36856671454321	5.86178550372079	5.47134659361024	5.47134659361024	5.70996098857802	5.83642570246049	5.76923980312631	5.48315982361078	5.73525256259429	5.29129066263591	5.63152943377547	5.64048638958875	5.33340336601194	5.71962151245085	5.53509261156121	5.22974024856669	5.84682138567992	5.69247816682516	5.46377091597876	5.72905988947884	5.82748596199743	6.53317114216156	5.76257283202988	5.72736826227958	6.53317114216156	5.68320842505593	5.74530045203428	7.29207322369877	5.35982363143864	5.84219807391658	5.08561086843197	5.66236450618464	5.75538432580833	5.7775246026078	5.74962894578369	5.77173282777957	5.74460210046078	5.44065885873338	5.7043745453877	6.32299686324998	5.28310054688924	5.72745824240695	5.25996887833366	5.68205312523445	5.58978270316103	5.38997100317616	5.69164716936626	5.8126661088411	6.93257459543964	5.57627419225805	4.50044825237455	5.74493850483866	5.74717066719324	5.12439249831613	5.76217127068364	7.63603572377276	5.77769105426572	7.67040383523806	5.57840090451128	5.72050934858099	7.67040383523806	5.37610798705906	5.74020307052443	5.74349208184127	4.61684305670936	5.45959382810695	6.22863469487977	5.66660720701749	5.62649882843299	6.22863469487977	5.28397430439021	5.56971303643415	5.08167537400832	4.79370758281407	5.58367528445533	5.76029126942295	4.84162136134876	5.3345867234241	5.14862378419918	5.36715825640411	7.3510765440491	5.61323212607719	5.35182698153213	5.61151720272962	5.42231273576269	5.62173847807914	5.14191281708022	5.54775512306337	5.407996632021	5.58395853064987	5.42466847488212	5.51996368645197	5.58845022413146	4.54799004606089	5.74560969959532	5.26038566932306	5.550935243771	5.550935243771	5.62693769099859	7.51851922797323	5.62595677286997	7.51851922797323	5.65309241407089	5.53846224555436	5.23539600376211	5.67850069515567	5.40499044641622	4.98769202367828	5.59665428899333	5.67201340180908	5.63143341167657	5.2624877696901	5.31279709312948	5.64806534705072	5.13860246318376	5.45332937083387	5.66563857671187	7.08057405568385	5.69247816682516	5.45290405388474	5.27233593820384	5.45026891462219	8.23616042744066	5.73400439860307	5.00370588398191	5.71787485070828	5.04732607177468	5.33488760908869	5.66352130625762	7.50271624459152	5.63003037749152	5.54866218990966	5.54112117595628	5.37302858563606	5.18131939257134	5.53977485290325	5.79256156018885	5.05828324755882	7.57383716676059	5.33400755949505	5.51864512818936	7.38968948473655	5.59647644241635	5.5761627726155	7.42625526888179	5.59607221174659	5.36265022949496	5.36265022949496	5.75447725959873	5.61415220972041	5.61415220972041	5.68653963344056	4.35769884707898	5.52156633068474	5.54537347245924	5.41704846213175	4.64518918709192	5.42721399371288	5.57076668398983	5.63664749471951	5.31739162388133	5.31739162388133	5.52231127978984	5.51548168455872	5.5487200342257	6.90310622816186	7.35474694106703	5.4611547924227	5.59531672168989	5.43859137209136	5.60533295927942	5.32303174350182	5.56768295912207	7.63491659430196	5.50626237286878	4.51865571967159	4.68499217762238	5.60710449504284	5.60710449504284	5.6103288619858	5.44543504298662	5.30421244009769	5.70699138885608	5.00124370759668	7.07429102801958	4.82712070477045	5.59015927642018	5.26118763200096	5.44121033890159	5.49277931784902	5.67781982299236	5.03588991689417	5.34681514818672	5.5642830889964	7.62679542330365	5.4395163703932	5.62363947043021	5.62363947043021	5.69783118543061	5.68605025790257	5.65557763584726	5.21579463121145	5.09785471105162	5.55412136985456	5.45236877312914	4.59675911265735	5.13465483459256	5.53942821377173	7.57320923892533	5.50767275504374	5.6482468596992	5.59661066321394	5.19024121567818	5.25555447550831	5.5494436447778	5.27086430664589	5.58902408551672	5.05801273067425	5.61608966172526	5.10463127554004	4.69148877244791	5.47446621037004	4.55445659287487	5.62798813282632	5.19747788868696	5.1252381319804	4.53315738941339	5.71172239984022	5.71992098134486	5.65972308615986	5.38086707850674	7.17780489926728	6.20591594997164	5.73139046497384	5.39158237650599	7.34503676283125	5.21844060701885	5.39084319501641	4.63896769376865	5.11903747268235	5.22815815429306	5.46059934698092	5.46059934698092	5.29805686178534	5.62286862798735	5.65645538128104	5.47514225778767	5.12933608388743	5.58216084562438	5.05031760129579	5.23367357407757	5.5175451166616	5.37873149702858	7.57817177647456	5.66404464514827	5.2985886945888	5.2985886945888	5.58343627297472	5.48081806132317	5.71594984544892	5.54875093173108	5.54875093173108	7.11314048644591	5.11141963193657	5.60431130450176	5.39772094949762	5.59705153024772	5.64508417109001	7.08248554838054	4.4864703781282	5.2369379175796	4.85137696880287	5.37979096618023	5.81988703856635	5.46096108465244	5.37613349817091	6.32635404355671	5.62229799900402	5.16111369000321	7.03998638166338	5.44296743035011	5.60212272921143	7.03998638166338	5.58948374925027	5.06060457334132	5.51741234178463	5.64025814167783	5.54342211043921	5.4328810850417	5.47986728317954	7.48165756841643	5.03013359778584	5.4434563987099	5.27221816281693	5.40683571841415	5.02156161230465	5.27486372620133	5.27486372620133	5.27682790070291	5.63876461966704	5.02299460442016	7.55064802233414	5.44422018141397	5.46304989492756	5.12778962118387	5.16511849667595	4.81988871315571	5.14601751972983	5.01823765236668	5.43894763593249	5.67574198182433	5.56804226282642	5.46801596482074	5.40082308567015	7.55911390475398	4.74380166019623	4.26916810151191	5.59745315966346	7.42285870028147	5.22874129026803	5.56591762684485	5.55953373504923	5.25593279812002	5.4978230923582	7.420218996791	5.31391830915837	5.40753087584606	5.40753087584606	5.31604923071712	5.33091804704754	5.45400561778382	5.48259286266471	4.65017391680629	5.39586649593481	5.13950174153608	5.3930866129087	5.53551635496724	6.40755101845004	5.21535145391571	5.19523904613934	8.71478857227103	5.56363835813811	5.39318605816904	5.21321169761325	4.50646439163399	7.31844142037115	5.4134784039668	4.86791073418234	5.24621077496026	5.31653014844307	5.2183450804848	5.3323694569588	4.35449311340989	5.34685844114975	5.3543564976395	5.23957593307368	5.40421104734924	5.47752505013044	5.55850956276496	4.47303173765223	5.42354852955861	5.21826116293179	5.32368860479039	4.83942842994643	5.50606704088721	5.31630203359413	5.31630203359413	5.41415329623202	4.98412022486417	5.46494334159963	4.93233986347853	5.47358021234945	5.00933345383197	5.13553172681274	5.07487248185478	5.22802163051181	4.73272590971466	5.46446311592057	5.5769012890988	5.46283893002278	5.20506414379917	4.91500392879282	5.44527752539097	5.26380197241546	4.63727915121661	5.36954287010793	5.42077486193577	5.49282557327259	7.51056602861263	5.39526667635631	5.16576352891685	5.22005053576039	5.36749877090859	5.05426658837414	5.38184818687371	5.3179004692618	5.45976527674561	7.45419995805291	5.3453320855057	5.3453320855057	4.59285635487439	7.45733107477843	5.34136172557755	4.79928065714896	5.36553918238451	7.49688002778564	7.5911731485968	5.385365170567	5.0784125696019	5.27483289968432	5.44687352150591	5.46604864228128	4.67961010088852	5.2135116242368	7.47454255472759	5.42253586613486	4.98312949003365	5.37016673962798	5.3339746473553	5.49722484473717	5.29918815479829	7.49369380889638	5.18454833134032	5.18454833134032	5.56582074653168	4.79442822694448	5.2155231341012	5.37410123465869	4.9429255551976	5.44724184751738	4.73604477938184	5.30941813824288	4.47063686243808	8.61905850497248	7.54543261611776	4.80219288989444	4.96033596692265	7.08757507253155	5.31569325125949	4.79566848158575	5.27684938353733	5.49218641973338	5.47320997529553	7.35644101507033	5.06226703626211	5.36553076846496	5.23419158126588	5.27496338031358	5.28632271811525	5.07072263651095	5.41441807035941	5.41927365167545	5.23414164087601	5.1406301122823	5.21351696251558	4.49486546213791	4.90460389328665	6.47186820397217	5.3314621135969	5.22516084992524	5.16896538933394	5.3989752221866	5.41139901146788	5.27418884823606	5.52215890156996	4.9081057217719	7.31769776054487	5.19147260149419	5.27544636688207	5.02688649967391	7.36803648111037	4.76644182734502	5.36266227238868	5.51394366272608	5.41097024003065	5.14017050154113	5.20595526075232	5.26559347569666	5.34322244307113	5.01592125781905	5.45293027231968	5.49987642699045	4.93319393306503	4.9252431422419	4.90886405304374	5.17164342674456	5.14606065617719	5.26057962546001	5.26884983608079	5.08499454974429	5.23778657330489	7.56365929680773	5.10128783555671	4.9429255551976	5.19636168536443	8.71998033108584	7.2597160912191	4.72562077027109	5.33932497562171	5.05778675712545	5.12680811929578	4.87555480630645	4.83198588392166	5.21221819897288	5.26443104896711	5.47505503618599	5.22330975616177	4.50063625237609	4.48601057529642	5.04135518615897	5.25844456165563	5.12601660646696	4.64098682743736	5.35826662503353	5.31038245077709	5.29196527191796	4.52551586975349	5.3116842024732	7.02990282068545	5.15727279382378	5.45703960131176	5.05472669463023	6.16398683436535	5.03885867113155	8.64517568811428	5.14577307920481	5.04001233492726	6.85550360219545	5.37743360710244	5.30495631078461	5.26383344264215	5.33266194750813	5.25402799145475	4.77602140559062	4.77602140559062	5.42422626271252	5.14686722442318	5.62802560114076	5.20084577524965	5.32398427875069	5.33849220588476	5.02659590994593	4.58360023104078	4.54772465172538	6.11396817252944	4.88076786666493	5.3063194895334	5.16459927683318	5.22957443161932	4.68579023047043	5.31204104383262	4.97665254780489	5.0618416074853	7.49174833544114	5.23998451758813	5.1692969730697	5.14694677279099	5.12711833744629	5.40223344240294	6.65506626761676	5.16146471753217	6.65506626761676	5.01305974571869	5.28112312755015	4.47884158133405	5.08656128056625	4.81012046114346	4.80941758517638	4.38812841093779	5.03360500745658	5.17909230992064	7.20906564738804	5.05212979835185	5.10721627569368	5.03589295972305	4.77343755624778	4.34363672007741	5.28379641883433	4.68883793854113	5.17105279898879	7.26695037736767	5.33741558144916	5.02733687807031	7.24749423259601	5.33267638911475	4.83002144951235	4.83002144951235	5.29939688735801	5.06540862352634	5.34097074533253	7.47806087319755	5.34362409673077	4.41889423887145	4.76474882115087	5.21810700312488	5.12072599648206	5.26578783413371	4.84665185585882	6.29697688799993	5.28684343736821	4.8865055604186	5.22115564766851	4.65196935910869	5.1692537228061	5.15209760471382	5.05031274830984	4.53494093646082	5.31650597217529	5.15399783474771	4.87372867626769	4.90724856964982	5.21210698147402	4.83130666222014	4.67478720430205	4.73326808633968	5.17632539502084	5.05751909658996	5.12755558660341	4.94142462603334	4.8385068273355	4.88407489627787	5.06114068097453	4.73710765823202	5.15685693643566	4.86482384169247	4.83931655068489	5.01336493227087	4.9936831879406	7.31036768796711	4.97196729981914	5.17824906150413	4.48394722767938	7.52313010996229	5.06531943834253	7.29495993930461	5.03037320119743	5.15419765312092	7.43647378359975	4.62417185976369	5.33564537874589	5.05215714854202	4.93838549538197	4.93838549538197	4.52090951978935	4.76308962432835	4.4150854023696	4.7506873773131	5.05404430687112	4.95972100001135	4.84508654743753	4.84508654743753	5.05404430687112	4.62157519477674	4.36067069255393	7.46513207081707	5.01816357443566	4.47984812032612	4.7795482316783	4.90914547134977	4.75998512197477	4.64280292338751	4.43299311984671	4.54097491160875	4.5378183816968	4.92326641225613	4.68768483684194	6.99681310085373	5.10068767659469	4.83273718468846	4.45083785248976	4.9744813773718	4.48303828941257	4.68681284886177	4.81346702908894	5.03038742555611	5.0596897485503	4.64341927025689	4.86334744513266	4.14874075823158	4.34771527147015	7.46799175267027	4.51120731967349	6.32979567136776	4.61199783496698	4.5050225950476	7.36688972417303	7.14768220742322	4.42632619459717	7.49629554267268	4.09550040214995	3.99703699733664	4.36549382143256	6.97730190172982	7.26673810136079	7.34704708328237	7.35120692888171	7.42385778655912	6.63330971830093	5.83481750902846	5.86545761602811	5.86545761602811	5.83481750902846	7.34588940867329	8.66102593363512	6.86184082205176	7.33086210088874	8.57159787984786	7.00840786745095	7.11335202646639	7.05435279244908	8.7034526417911	7.13857011184712	7.23165925082909	7.35792722373203	7.0791768918617	6.88054188427763	5.54503162998679	7.30806028399105	7.40384578748987	6.05651623310195	7.33581218016243	6.18798048069653	6.48537037299168	6.53312317997139	8.63036059698866	7.41804699100347	6.94052809976403	5.48111353710063	7.23442824275135	8.66008068441891	7.41450170739748	7.41450170739748	7.32622430318571	7.11310035850745	7.37448255196662	7.31889738619737	7.13994367786662	5.94970061031504	7.16533568073558	7.08896499496484	8.55142869774606	7.21012117391523	7.15309563457333	7.23868955164413	5.94839062608382
[truncated: 2,481,884 more chars]
