# Supplementary material for: Exosomal Profiling Reveals Mechanisms of Hibernation-Associated Neuroprotection
Source: bioRxiv. 2026 Jun 29:2026.06.23.733742. Preprint. [Version 1] doi: 10.64898/2026.06.23.733742 (PMC13345078; doi:10.64898/2026.06.23.733742)
Supplement: Supplement 6 [file media-6.csv]

representive_family	miRNA	total	TLGS Fib 4-1	TLGS Fib 4-2	TLGS Fib 4-3	TLGS Fib 37-1	TLGS Fib 37-2	TLGS Fib 37-3	TLGS Fib 4-1.norm	TLGS Fib 4-2.norm	TLGS Fib 4-3.norm	TLGS Fib 37-1.norm	TLGS Fib 37-2.norm	TLGS Fib 37-3.norm	Length	seq	homo_miRNA	homo_precursor	homo_organism	family	fst_nuc
miR-5627-3p	mir1	191820	533	8734	89	100311	7351	74802	61.68	6382.85	76.68	6518.91	228.39	8165.93	24	ACAGGGCUCUCCGGCGCCCCUCGU	mmu-miR-5627-3p	mmu-mir-5627	Mus musculus	miR-5627-3p	A
miR-6240	mir2	175510	46721	73225	3568	23447	16197	12352	5406.88	53513.16	3074.24	1523.75	503.23	1348.43	26	CCAAAGCAUCGCGAAGGCCCACGGCG	mmu-miR-6240	mmu-mir-6240	Mus musculus	miR-6240	C
let-7	mir3	174942	27970	2499	2919	33358	88390	19806	3236.88	1826.28	2515.05	2167.84	2746.24	2162.17	22	UGAGGUAGUAGGUUGUAUAGUU	abu-let-7a, aca-let-7a-5p, ami-let-7a-5p, asu-let-7-5p, bbe-let-7a-5p, bfl-let-7a-5p, bma-let-7, bta-let-7a-5p, cbn-let-7, cbr-let-7, ccr-let-7a, cel-let-7-5p, cfa-let-7a, cgr-let-7a, chi-let-7a-5p, cja-let-7a, cli-let-7a-5p, cpi-let-7a-5p, cpo-let-7a-5p, crm-let-7, dma-let-7a, dno-let-7a-5p, dre-let-7a, eca-let-7a, fru-let-7a, gga-let-7a-5p, gga-let-7j-5p, gmo-let-7a-5p, hpo-let-7-5p, hsa-let-7a…	abu-let-7a-1, abu-let-7a-2, abu-let-7a-3, abu-let-7a-4, abu-let-7a-5, aca-let-7a, aca-let-7a-2, aca-let-7a-3, ami-let-7a-1, ami-let-7a-2, ami-let-7a-3, ami-let-7a-4, asu-let-7, bbe-let-7a-1, bbe-let-7a-2, bfl-let-7a-1, bfl-let-7a-2, bma-let-7, bta-let-7a-1, bta-let-7a-2, bta-let-7a-3, cbn-let-7, cbr-let-7, ccr-let-7a, cel-let-7, cfa-let-7a-1, cfa-let-7a-2, cgr-let-7a-1, cgr-let-7a-2, chi-let-7a, …	Astatotilapia burtoni, Anolis carolinensis, Alligator mississippiensis, Ascaris suum, Branchiostoma belcheri, Branchiostoma floridae, Brugia malayi, Bos taurus, Caenorhabditis brenneri, Caenorhabditis briggsae, Cyprinus carpio, Caenorhabditis elegans, Canis familiaris, Cricetulus griseus, Capra hircus, Callithrix jacchus, Columba livia, Chrysemys picta, Cavia porcellus, Caenorhabditis remanei, Da…	let-7a, let-7a-5p, let-7-5p, let-7, let-7j-5p	U
let-7-5p	mir4	173026	27414	2421	2892	33129	87470	19700	3172.54	1769.28	2491.79	2152.96	2717.65	2150.6	23	UGAGGUAGUAGGUUGUAUAGUUU	prd-let-7-5p	prd-let-7	Panagrellus redivivus	let-7-5p	U
let-7a	mir5	172890	27407	2421	2893	33102	87424	19643	3171.73	1769.28	2492.65	2151.2	2716.22	2144.37	21	UGAGGUAGUAGGUUGUAUAGU	ame-let-7-5p, bdo-let-7, bmo-let-7-5p, cte-let-7, dan-let-7, der-let-7, dgr-let-7, dme-let-7-5p, dmo-let-7, dpe-let-7, dps-let-7, dqu-let-7-5p, dse-let-7, dsi-let-7, dvi-let-7, dwi-let-7, dya-let-7, ggo-let-7a, isc-let-7, ngi-let-7, nvi-let-7, ola-let-7a-5p, sha-let-7a	ame-let-7, bdo-let-7, bmo-let-7, cte-let-7, dan-let-7, der-let-7, dgr-let-7-1, dgr-let-7-2, dme-let-7, dmo-let-7, dpe-let-7-1, dpe-let-7-2, dps-let-7, dqu-let-7, dse-let-7, dsi-let-7, dvi-let-7, dwi-let-7, dya-let-7, ggo-let-7a, isc-let-7, ngi-let-7, nvi-let-7, ola-let-7a-1, ola-let-7a-2, ola-let-7a-3, ola-let-7a-4, sha-let-7a	Apis mellifera, Bactrocera dorsalis, Bombyx mori, Capitella teleta, Drosophila ananassae, Drosophila erecta, Drosophila grimshawi, Drosophila melanogaster, Drosophila mojavensis, Drosophila persimilis, Drosophila pseudoobscura, Dinoponera quadriceps, Drosophila sechellia, Drosophila simulans, Drosophila virilis, Drosophila willistoni, Drosophila yakuba, Gorilla gorilla, Ixodes scapularis, Nasonia…	let-7-5p, let-7, let-7a, let-7a-5p	U
let-7b-5p	mir6	172731	23461	2674	1485	51089	67902	26120	2715.07	1954.17	1279.5	3320.12	2109.68	2851.45	22	UGAGGUAGUAGGUUGUGUGGUU	abu-let-7b, ami-let-7b-5p, bta-let-7b, ccr-let-7b, cfa-let-7b, cgr-let-7b, chi-let-7b-5p, cja-let-7b, cpi-let-7b-5p, cpo-let-7b-5p, dma-let-7b, dno-let-7b-5p, dre-let-7b, fru-let-7b, gga-let-7b, hsa-let-7b-5p, mdo-let-7b, mml-let-7b-5p, mmr-let-7b, mmu-let-7b-5p, mze-let-7b, nbr-let-7b, oan-let-7b-5p, ocu-let-7b-5p, oga-let-7b, oha-let-7b-5p, oni-let-7b, pbv-let-7b-5p, pha-let-7b, pny-let-7b, pol…	abu-let-7b-1, ami-let-7b, bta-let-7b, ccr-let-7b, cfa-let-7b, cgr-let-7b, chi-let-7b, cja-let-7b, cpi-let-7b, cpo-let-7b, dma-let-7b, dno-let-7b, dre-let-7b, fru-let-7b, gga-let-7b, hsa-let-7b, mdo-let-7b, mml-let-7b, mmr-let-7b, mmu-let-7b, mze-let-7b-1, nbr-let-7b-1, nbr-let-7b-2, oan-let-7b, ocu-let-7b, oga-let-7b, oha-let-7b, oni-let-7b-1, oni-let-7b-2, pbv-let-7b, pha-let-7b, pny-let-7b-1, p…	Astatotilapia burtoni, Alligator mississippiensis, Bos taurus, Cyprinus carpio, Canis familiaris, Cricetulus griseus, Capra hircus, Callithrix jacchus, Chrysemys picta, Cavia porcellus, Daubentonia madagascariensis, Dasypus novemcinctus, Danio rerio, Fugu rubripes, Gallus gallus, Homo sapiens, Monodelphis domestica, Macaca mulatta, Microcebus murinus, Mus musculus, Metriaclima zebra, Neolamprolog…	let-7b, let-7b-5p	U
let-7b-5p	mir7	172675	23457	2674	1485	51069	67881	26109	2714.61	1954.17	1279.5	3318.82	2109.03	2850.25	21	UGAGGUAGUAGGUUGUGUGGU	aca-let-7b-5p, ggo-let-7b, ipu-let-7b, oar-let-7b, ola-let-7b	aca-let-7b, ggo-let-7b, ipu-let-7b-1, ipu-let-7b-2, oar-let-7b, ola-let-7b-1, ola-let-7b-2	Anolis carolinensis, Gorilla gorilla, Ictalurus punctatus, Ovis aries, Oryzias latipes	let-7b-5p, let-7b	U
let-7i-5p	mir8	119055	11815	1470	1355	13641	72104	18670	1367.31	1074.28	1167.49	886.49	2240.24	2038.15	23	UGAGGUAGUAGUUUGUGCUGUUG	cli-let-7i-5p	cli-let-7i	Columba livia	let-7i-5p	U
let-7i	mir9	119051	11819	1459	1355	13643	72106	18669	1367.78	1066.24	1167.49	886.62	2240.3	2038.04	22	UGAGGUAGUAGUUUGUGCUGUU	abu-let-7i, aca-let-7i-5p, bta-let-7i, chi-let-7i-5p, cja-let-7i, cpi-let-7i-5p, cpo-let-7i-5p, dno-let-7i-5p, dre-let-7i, fru-let-7i, hsa-let-7i-5p, ipu-let-7i, mml-let-7i-5p, mmu-let-7i-5p, mze-let-7i, nbr-let-7i, nle-let-7i, oar-let-7i, ocu-let-7i-5p, oga-let-7i, oha-let-7i-5p, oni-let-7i, pal-let-7i-5p, pbv-let-7i-5p, pha-let-7i, pny-let-7i, ppa-let-7i, ppy-let-7i, ptr-let-7i, rno-let-7i-5p, …	abu-let-7i, aca-let-7i, bta-let-7i, chi-let-7i, cja-let-7i, cpi-let-7i, cpo-let-7i, dno-let-7i, dre-let-7i, fru-let-7i, hsa-let-7i, ipu-let-7i, mml-let-7i, mmu-let-7i, mze-let-7i-1, mze-let-7i-2, nbr-let-7i-1, nbr-let-7i-2, nle-let-7i, oar-let-7i, ocu-let-7i, oga-let-7i, oha-let-7i, oni-let-7i-1, oni-let-7i-2, pal-let-7i, pbv-let-7i, pha-let-7i, pny-let-7i-1, pny-let-7i-2, ppa-let-7i, ppy-let-7i,…	Astatotilapia burtoni, Anolis carolinensis, Bos taurus, Capra hircus, Callithrix jacchus, Chrysemys picta, Cavia porcellus, Dasypus novemcinctus, Danio rerio, Fugu rubripes, Homo sapiens, Ictalurus punctatus, Macaca mulatta, Mus musculus, Metriaclima zebra, Neolamprologus brichardi, Nomascus leucogenys, Ovis aries, Oryctolagus cuniculus, Otolemur garnettii, Ophiophagus hannah, Oreochromis nilotic…	let-7i, let-7i-5p	U
let-7i-5p	mir10	119049	11819	1459	1355	13643	72104	18669	1367.78	1066.24	1167.49	886.62	2240.24	2038.04	23	CUGAGGUAGUAGUUUGUGCUGUU	gmo-let-7i-5p	gmo-let-7i-1, gmo-let-7i-2	Gadus morhua	let-7i-5p	C
let-7i	mir11	119049	11819	1459	1355	13643	72105	18668	1367.78	1066.24	1167.49	886.62	2240.27	2037.94	21	UGAGGUAGUAGUUUGUGCUGU	ami-let-7i-5p, ccr-let-7i, gga-let-7i, ggo-let-7i, mdo-let-7i-5p, sha-let-7i, xla-let-7i-5p, xtr-let-7i	ami-let-7i, ccr-let-7i, gga-let-7i, ggo-let-7i, mdo-let-7i, sha-let-7i, xla-let-7i, xtr-let-7i	Alligator mississippiensis, Cyprinus carpio, Gallus gallus, Gorilla gorilla, Monodelphis domestica, Sarcophilus harrisii, Xenopus laevis, Xenopus tropicalis	let-7i-5p, let-7i	U
let-7i-5p	mir12	118940	11815	1459	1354	13629	72033	18650	1367.31	1066.24	1166.63	885.71	2238.03	2035.97	19	UGAGGUAGUAGUUUGUGCU	ssc-let-7i-5p	ssc-let-7i	Sus scrofa	let-7i-5p	U
miR-7648-3p	mir13	78074	3188	45391	480	10197	10839	7979	368.94	33171.95	413.58	662.67	336.76	871.05	21	AGGGCUGGGCCCGGGACGCGG	mmu-miR-7648-3p	mmu-mir-7648	Mus musculus	miR-7648-3p	A
miR-7194-5p	mir14	54588	9535	1395	42239	93	322	1004	1103.46	1019.47	36393.76	6.04	10	109.6	21	UUGAAAUGCAGAGUCUGAUCC	mml-miR-7194-5p	mml-mir-7194	Macaca mulatta	miR-7194-5p	U
miR-11980	mir15	49111	8069	33465	808	1337	3289	2143	933.8	24456.37	696.19	86.89	102.19	233.95	20	AGGCAACGGGCUUGGCGGAG	bta-miR-11980	bta-mir-11980	Bos taurus	miR-11980	A
miR-7477-5p	mir16	44711	2571	31274	264	5262	2370	2970	297.53	22855.18	227.47	341.96	73.63	324.23	23	ACAGCGCGGAUCGGGGCUGGGAG	gga-miR-7477-5p	gga-mir-7477	Gallus gallus	miR-7477-5p	A
miR-205	mir17	44402	1549	224	123	29267	6824	6415	179.26	163.7	105.98	1901.98	212.02	700.31	23	UCCUUCAUUCCACCGGAGUCUGU	cja-miR-205, cpo-miR-205-5p, dno-miR-205-5p, efu-miR-205, ipu-miR-205, oha-miR-205a-5p, pma-miR-205a-5p, rno-miR-205	cja-mir-205, cpo-mir-205, dno-mir-205, efu-mir-205, ipu-mir-205, oha-mir-205a, pma-mir-205a, rno-mir-205	Callithrix jacchus, Cavia porcellus, Dasypus novemcinctus, Eptesicus fuscus, Ictalurus punctatus, Ophiophagus hannah, Petromyzon marinus, Rattus norvegicus	miR-205, miR-205-5p, miR-205a-5p	U
miR-205-5p	mir18	44400	1549	224	123	29266	6823	6415	179.26	163.7	105.98	1901.91	211.99	700.31	21	UCCUUCAUUCCACCGGAGUCU	oan-miR-205-5p, pal-miR-205-5p, sha-miR-205	oan-mir-205, pal-mir-205, sha-mir-205	Ornithorhynchus anatinus, Pteropus alecto, Sarcophilus harrisii	miR-205-5p, miR-205	U
miR-205	mir19	44261	1559	217	121	29240	6754	6370	180.42	158.58	104.26	1900.22	209.84	695.4	22	UCCUUCAUUCCACCGGAGUCUG	abu-miR-205, aca-miR-205a, age-miR-205, ami-miR-205a-5p, bta-miR-205, ccr-miR-205, cfa-miR-205, cli-miR-205a-5p, cpi-miR-205a-5p, dre-miR-205-5p, eca-miR-205, fru-miR-205, gga-miR-205a, ggo-miR-205, hsa-miR-205-5p, lla-miR-205, mdo-miR-205a, mml-miR-205, mmu-miR-205-5p, mne-miR-205, mze-miR-205, nbr-miR-205, ocu-miR-205-5p, oni-miR-205, pbv-miR-205a-5p, pny-miR-205, ppa-miR-205, ppy-miR-205, ptr-…	abu-mir-205-1, abu-mir-205-2, aca-mir-205a, age-mir-205, ami-mir-205a, bta-mir-205, ccr-mir-205, cfa-mir-205, cli-mir-205a, cpi-mir-205a, dre-mir-205, eca-mir-205, fru-mir-205, gga-mir-205a, ggo-mir-205, hsa-mir-205, lla-mir-205, mdo-mir-205a, mml-mir-205, mmu-mir-205, mne-mir-205, mze-mir-205-1, mze-mir-205-2, nbr-mir-205-1, nbr-mir-205-2, ocu-mir-205, oni-mir-205-1, oni-mir-205-2, pbv-mir-205a,…	Astatotilapia burtoni, Anolis carolinensis, Ateles geoffroyi, Alligator mississippiensis, Bos taurus, Cyprinus carpio, Canis familiaris, Columba livia, Chrysemys picta, Danio rerio, Equus caballus, Fugu rubripes, Gallus gallus, Gorilla gorilla, Homo sapiens, Lagothrix lagotricha, Monodelphis domestica, Macaca mulatta, Mus musculus, Macaca nemestrina, Metriaclima zebra, Neolamprologus brichardi, O…	miR-205, miR-205a, miR-205a-5p, miR-205-5p, miR-205b-5p	U
miR-205-5p	mir20	44094	1541	217	121	29156	6710	6349	178.34	158.58	104.26	1894.76	208.48	693.1	19	UCCUUCAUUCCACCGGAGU	cgr-miR-205, gmo-miR-205-5p	cgr-mir-205, gmo-mir-205-1, gmo-mir-205-2	Cricetulus griseus, Gadus morhua	miR-205, miR-205-5p	U
miR-197-5p	mir21	42410	277	1575	67	9653	19722	11116	32.06	1151.02	57.73	627.32	612.75	1213.5	21	UCUGUGCUCCGGGGGCUGUGC	chi-miR-197-5p	chi-mir-197	Capra hircus	miR-197-5p	U
let-7f-5p	mir22	38242	6024	497	976	6953	20572	3220	697.14	363.21	840.94	451.85	639.16	351.52	22	UGAGGUAGUAGAUUGUAUAGUU	aca-let-7f-5p, bta-let-7f, cfa-let-7f, cgr-let-7f, chi-let-7f-5p, cja-let-7f, cli-let-7f-5p, cpi-let-7f-5p, cpo-let-7f-5p, dma-let-7f, dno-let-7f-5p, dre-let-7f, eca-let-7f, gga-let-7f-5p, gmo-let-7f-5p, hsa-let-7f-5p, ipu-let-7f, mdo-let-7f-5p, mml-let-7f-5p, mmr-let-7f, mmu-let-7f-5p, nle-let-7f, oan-let-7f-5p, ocu-let-7f-5p, oga-let-7f, oha-let-7f-5p, oni-let-7f, pal-let-7f-5p, pbv-let-7f-5p, …	aca-let-7f-1, aca-let-7f-2, bta-let-7f-1, bta-let-7f-2, cfa-let-7f, cgr-let-7f, chi-let-7f, cja-let-7f, cli-let-7f, cpi-let-7f-1, cpi-let-7f-2, cpo-let-7f-1, cpo-let-7f-2, dma-let-7f, dno-let-7f-1, dno-let-7f-2, dre-let-7f, eca-let-7f, gga-let-7f, gmo-let-7f, hsa-let-7f-1, hsa-let-7f-2, ipu-let-7f, mdo-let-7f-1, mdo-let-7f-2, mml-let-7f-1, mml-let-7f-2, mmr-let-7f, mmu-let-7f-1, mmu-let-7f-2, nle…	Anolis carolinensis, Bos taurus, Canis familiaris, Cricetulus griseus, Capra hircus, Callithrix jacchus, Columba livia, Chrysemys picta, Cavia porcellus, Daubentonia madagascariensis, Dasypus novemcinctus, Danio rerio, Equus caballus, Gallus gallus, Gadus morhua, Homo sapiens, Ictalurus punctatus, Monodelphis domestica, Macaca mulatta, Microcebus murinus, Mus musculus, Nomascus leucogenys, Ornith…	let-7f-5p, let-7f	U
let-7f	mir23	38232	6018	489	971	6958	20578	3218	696.45	357.36	836.63	452.18	639.35	351.3	21	UGAGGUAGUAGAUUGUAUAGU	ami-let-7f-5p, ggo-let-7f, oar-let-7f	ami-let-7f-1, ami-let-7f-2, ggo-let-7f, oar-let-7f	Alligator mississippiensis, Gorilla gorilla, Ovis aries	let-7f-5p, let-7f	U
miR-7118-5p	mir24	37543	1299	730	35066	2	70	376	150.33	533.49	30213.4	0.13	2.17	41.05	22	UGGGGAAGGCGGGAGAGGGAAC	mmu-miR-7118-5p	mmu-mir-7118	Mus musculus	miR-7118-5p	U
let-7f	mir25	37239	5867	485	962	6851	19947	3127	678.97	354.44	828.87	445.23	619.74	341.37	25	UGAGGUAGUAGAUUGUAUAGUUGUG	efu-let-7f	efu-let-7f	Eptesicus fuscus	let-7f	U
miR-4508	mir26	37217	1680	24589	274	4107	3581	2986	194.42	17969.75	236.08	266.9	111.26	325.97	17	GCGGGGCUGGGCGCGCG	hsa-miR-4508	hsa-mir-4508	Homo sapiens	miR-4508	G
miR-H17	mir27	34350	903	24923	280	2116	4594	1534	104.5	18213.84	241.25	137.51	142.73	167.46	21	UGGCGCUGGGGCGCGAGGCGG	hsv1-miR-H17	hsv1-mir-H17	Herpes Simplex	miR-H17	U
miR-191-5p	mir28	32344	2893	547	315	14107	8006	6476	334.8	399.75	271.41	916.77	248.74	706.97	23	CAACGGAAUCCCAAAAGCAGCUG	aca-miR-191-5p, bta-miR-191, cgr-miR-191-5p, cja-miR-191, cpo-miR-191-5p, dma-miR-191, dno-miR-191-5p, eca-miR-191a, gga-miR-191-5p, hsa-miR-191-5p, mml-miR-191-5p, mmr-miR-191, mmu-miR-191-5p, nle-miR-191, ocu-miR-191-5p, oga-miR-191, oha-miR-191-5p, pbv-miR-191-5p, pha-miR-191, ppa-miR-191, ppy-miR-191, ptr-miR-191, rno-miR-191a-5p, sbo-miR-191, ssc-miR-191	aca-mir-191, bta-mir-191, cgr-mir-191, cja-mir-191, cpo-mir-191, dma-mir-191, dno-mir-191, eca-mir-191a, gga-mir-191, hsa-mir-191, mml-mir-191, mmr-mir-191, mmu-mir-191, nle-mir-191, ocu-mir-191, oga-mir-191, oha-mir-191, pbv-mir-191, pha-mir-191, ppa-mir-191, ppy-mir-191, ptr-mir-191, rno-mir-191a, sbo-mir-191, ssc-mir-191	Anolis carolinensis, Bos taurus, Cricetulus griseus, Callithrix jacchus, Cavia porcellus, Daubentonia madagascariensis, Dasypus novemcinctus, Equus caballus, Gallus gallus, Homo sapiens, Macaca mulatta, Microcebus murinus, Mus musculus, Nomascus leucogenys, Oryctolagus cuniculus, Otolemur garnettii, Ophiophagus hannah, Python bivittatus, Papio hamadryas, Pan paniscus, Pongo pygmaeus, Pan troglody…	miR-191-5p, miR-191, miR-191a, miR-191a-5p	C
miR-191	mir29	32317	2898	547	315	14096	7991	6470	335.38	399.75	271.41	916.06	248.28	706.31	22	CAACGGAAUCCCAAAAGCAGCU	ami-miR-191-5p, cfa-miR-191, chi-miR-191-5p, cpi-miR-191-5p, mdo-miR-191-5p, oan-miR-191-5p, oar-miR-191, pal-miR-191-5p, tch-miR-191-5p, xla-miR-191-5p, xtr-miR-191	ami-mir-191, cfa-mir-191, chi-mir-191, cpi-mir-191, mdo-mir-191, oan-mir-191, oar-mir-191, pal-mir-191, tch-mir-191, xla-mir-191, xtr-mir-191	Alligator mississippiensis, Canis familiaris, Capra hircus, Chrysemys picta, Monodelphis domestica, Ornithorhynchus anatinus, Ovis aries, Pteropus alecto, Tupaia chinensis, Xenopus laevis, Xenopus tropicalis	miR-191-5p, miR-191	C
miR-191	mir30	32309	2894	547	315	14094	7991	6468	334.91	399.75	271.41	915.93	248.28	706.09	21	CAACGGAAUCCCAAAAGCAGC	ggo-miR-191	ggo-mir-191	Gorilla gorilla	miR-191	C
miR-4492	mir31	31056	3255	16974	239	4059	3543	2986	376.69	12404.68	205.93	263.78	110.08	325.97	17	GGGGCUGGGCGCGCGCC	hsa-miR-4492	hsa-mir-4492	Homo sapiens	miR-4492	G
miR-6089	mir32	30631	3007	7273	1499	6497	6377	5978	347.99	5315.14	1291.56	422.22	198.13	652.6	24	GGAGGCCGGGGUGGGGCGGGGCGG	hsa-miR-6089	hsa-mir-6089-1, hsa-mir-6089-2	Homo sapiens	miR-6089	G
let-7-5p	mir33	29108	3869	360	442	5191	15366	3880	447.75	263.09	380.83	337.35	477.41	423.57	20	UGAGGUAGUAGGUUGUAUAG	mse-let-7a, tca-let-7-5p	mse-let-7a, tca-let-7	Manduca sexta, Tribolium castaneum	let-7a, let-7-5p	U
let-7	mir34	28692	3830	357	439	5146	15094	3826	443.23	260.9	378.25	334.42	468.96	417.67	22	UGAGGUAGUAGGUUGUAUAGUA	hme-let-7, pca-let-7-5p	hme-let-7, pca-let-7	Heliconius melpomene, Polistes canadensis	let-7, let-7-5p	U
miR-26a-5p	mir35	26688	1753	188	511	3745	17343	3148	202.87	137.39	440.29	243.38	538.84	343.66	22	UUCAAGUAAUCCAGGAUAGGCU	abu-miR-26a, aca-miR-26-3-5p, ami-miR-26-5p, bta-miR-26a, ccr-miR-26a, cfa-miR-26a, chi-miR-26a-5p, cja-miR-26a, cli-miR-26-5p, cpi-miR-26-5p, cpo-miR-26a-5p, dma-miR-26a, dno-miR-26a-5p, dre-miR-26a-5p, eca-miR-26a, fru-miR-26, gga-miR-26a-2-5p, ggo-miR-26a, gmo-miR-26a-5p, hsa-miR-26a-5p, ipu-miR-26a, lla-miR-26a, mml-miR-26a-5p, mmr-miR-26a, mmu-miR-26a-5p, mne-miR-26a, mze-miR-26a, nbr-miR-26…	abu-mir-26a-1, abu-mir-26a-2, abu-mir-26a-3, abu-mir-26a-4, aca-mir-26-1, aca-mir-26-2, aca-mir-26-3, ami-mir-26-1, ami-mir-26-2, bta-mir-26a-1, bta-mir-26a-2, ccr-mir-26a, cfa-mir-26a-1, cfa-mir-26a-2, chi-mir-26a, cja-mir-26a-1, cja-mir-26a-2, cli-mir-26-1, cli-mir-26-2, cpi-mir-26-1, cpi-mir-26-2, cpi-mir-26-3, cpo-mir-26a-1, cpo-mir-26a-2, dma-mir-26a-1, dma-mir-26a-2, dno-mir-26a-1, dno-mir-…	Astatotilapia burtoni, Anolis carolinensis, Alligator mississippiensis, Bos taurus, Cyprinus carpio, Canis familiaris, Capra hircus, Callithrix jacchus, Columba livia, Chrysemys picta, Cavia porcellus, Daubentonia madagascariensis, Dasypus novemcinctus, Danio rerio, Equus caballus, Fugu rubripes, Gallus gallus, Gorilla gorilla, Gadus morhua, Homo sapiens, Ictalurus punctatus, Lagothrix lagotricha…	miR-26a, miR-26-3-5p, miR-26-5p, miR-26a-5p, miR-26, miR-26a-2-5p	U
miR-26	mir36	26677	1751	188	511	3744	17337	3146	202.64	137.39	440.29	243.31	538.65	343.44	21	UUCAAGUAAUCCAGGAUAGGC	gga-miR-26a-5p, hhi-miR-26, mdo-miR-26-5p, ola-miR-26, xtr-miR-26	gga-mir-26a, gga-mir-26a-2, hhi-mir-26-1, hhi-mir-26-2, mdo-mir-26-1, mdo-mir-26-2, mdo-mir-26-3, ola-mir-26-1, ola-mir-26-2, ola-mir-26-3, xtr-mir-26-1, xtr-mir-26-2	Gallus gallus, Hippoglossus hippoglossus, Monodelphis domestica, Oryzias latipes, Xenopus tropicalis	miR-26a-5p, miR-26, miR-26-5p	U
miR-11987	mir37	26309	170	555	251	4899	10471	9963	19.67	405.6	216.27	318.37	325.33	1087.63	21	CGAGGAAUCUCUGGUGGAGGU	bta-miR-11987	bta-mir-11987	Bos taurus	miR-11987	C
miR-572	mir38	25840	322	3173	60	10427	4814	7044	37.26	2318.84	51.7	677.62	149.57	768.97	20	GUCCGCUCGGCGGUGGCCCA	hsa-miR-572, mml-miR-572, ptr-miR-572	hsa-mir-572, mml-mir-572, ptr-mir-572	Homo sapiens, Macaca mulatta, Pan troglodytes	miR-572	G
miR-26c	mir39	25228	1704	186	507	3606	16226	2999	197.2	135.93	436.84	234.34	504.13	327.39	25	UUCAAGUAAUCCAGGAUAGGCUGUU	efu-miR-26c	efu-mir-26c	Eptesicus fuscus	miR-26c	U
miR-26a-2	mir40	25222	1704	186	507	3605	16223	2997	197.2	135.93	436.84	234.28	504.04	327.17	20	UUCAAGUAAUCCAGGAUAGG	aca-miR-26-5p, cgr-miR-26a-2	aca-mir-26-1, aca-mir-26-2, aca-mir-26-3, cgr-mir-26a-1, cgr-mir-26a-2	Anolis carolinensis, Cricetulus griseus	miR-26-5p, miR-26a-2	U
miR-26a	mir41	25176	1704	183	507	3604	16191	2987	197.2	133.74	436.84	234.21	503.05	326.08	25	UUCAAGUAAUCCAGGAUAGGCUGUG	efu-miR-26a	efu-mir-26a	Eptesicus fuscus	miR-26a	U
let-7c-5p	mir42	22440	2602	270	231	5101	10331	3905	301.12	197.32	199.03	331.5	320.98	426.3	22	UGAGGUAGUAGGUUGUAUGGUU	abu-let-7c, aca-let-7c-5p, ami-let-7c-5p, bta-let-7c, cfa-let-7c, chi-let-7c-5p, cja-let-7c, cli-let-7c-5p, cpi-let-7c-5p, cpo-let-7c-5p, dma-let-7c, dno-let-7c-5p, dre-let-7c-5p, eca-let-7c, gga-let-7c-5p, gmo-let-7c-5p, hhi-let-7c, hsa-let-7c-5p, ipu-let-7c, mml-let-7c-5p, mmr-let-7c, mmu-let-7c-5p, mze-let-7c, nbr-let-7c, nle-let-7c, oan-let-7c-5p, oar-let-7c, ocu-let-7c-5p, oga-let-7c, oha-le…	abu-let-7c, aca-let-7c-1, aca-let-7c-2, aca-let-7c-3, ami-let-7c-1, ami-let-7c-2, bta-let-7c, cfa-let-7c, chi-let-7c, cja-let-7c, cli-let-7c, cpi-let-7c-1, cpi-let-7c-2, cpo-let-7c, dma-let-7c, dno-let-7c-1, dno-let-7c-2, dre-let-7c-1, dre-let-7c-2, eca-let-7c, gga-let-7c, gmo-let-7c, hhi-let-7c, hsa-let-7c, ipu-let-7c-1, ipu-let-7c-2, mml-let-7c, mmr-let-7c, mmu-let-7c-1, mmu-let-7c-2, mze-let-7…	Astatotilapia burtoni, Anolis carolinensis, Alligator mississippiensis, Bos taurus, Canis familiaris, Capra hircus, Callithrix jacchus, Columba livia, Chrysemys picta, Cavia porcellus, Daubentonia madagascariensis, Dasypus novemcinctus, Danio rerio, Equus caballus, Gallus gallus, Gadus morhua, Hippoglossus hippoglossus, Homo sapiens, Ictalurus punctatus, Macaca mulatta, Microcebus murinus, Mus mu…	let-7c, let-7c-5p, let-7a-5p, let-7-5p	U
miR-423	mir43	21126	3704	1606	415	5148	6767	3486	428.65	1173.67	357.57	334.55	210.25	380.56	22	UGAGGGGCAGAGAGCGAGACUU	ggo-miR-423	ggo-mir-423	Gorilla gorilla	miR-423	U
miR-423-5p	mir44	21126	3704	1606	415	5148	6767	3486	428.65	1173.67	357.57	334.55	210.25	380.56	23	UGAGGGGCAGAGAGCGAGACUUU	bta-miR-423-5p, cfa-miR-423a, cgr-miR-423-5p, chi-miR-423-5p, cja-miR-423-5p, cpo-miR-423-5p, dno-miR-423-5p, eca-miR-423-5p, hsa-miR-423-5p, mml-miR-423-5p, mmu-miR-423-5p, ocu-miR-423-5p, pal-miR-423-5p, pha-miR-423, ppy-miR-423-5p, ssc-miR-423-5p	bta-mir-423, cfa-mir-423a, cgr-mir-423, chi-mir-423, cja-mir-423, cpo-mir-423, dno-mir-423, eca-mir-423, hsa-mir-423, mml-mir-423, mmu-mir-423, ocu-mir-423, pal-mir-423, pha-mir-423, ppy-mir-423, ssc-mir-423	Bos taurus, Canis familiaris, Cricetulus griseus, Capra hircus, Callithrix jacchus, Cavia porcellus, Dasypus novemcinctus, Equus caballus, Homo sapiens, Macaca mulatta, Mus musculus, Oryctolagus cuniculus, Pteropus alecto, Papio hamadryas, Pongo pygmaeus, Sus scrofa	miR-423-5p, miR-423a, miR-423	U
miR-423	mir45	21126	3704	1606	415	5148	6767	3486	428.65	1173.67	357.57	334.55	210.25	380.56	24	UGAGGGGCAGAGAGCGAGACUUUU	efu-miR-423, rno-miR-423-5p	efu-mir-423, rno-mir-423	Eptesicus fuscus, Rattus norvegicus	miR-423, miR-423-5p	U
miR-9270	mir46	20231	170	3169	53	5123	4376	7340	19.67	2315.92	45.67	332.93	135.96	801.29	25	UGUGAAGGGACGGGCAAUGGUAUGU	efu-miR-9270	efu-mir-9270	Eptesicus fuscus	miR-9270	U
miR-6492	mir47	18907	74	770	117	2842	6231	8873	8.56	562.72	100.81	184.69	193.59	968.64	19	GUUGACCGAAGCGGAGGAG	mja-miR-6492	mja-mir-6492	Marsupenaeus japonicus	miR-6492	G
let-7c	mir48	18682	2262	220	202	4519	8155	3324	261.77	160.78	174.05	293.68	253.37	362.87	25	GUUGAGGUAGUAGGUUGUAUGGUUU	efu-let-7c	efu-let-7c	Eptesicus fuscus	let-7c	G
let-7c	mir49	18661	2257	220	202	4519	8140	3323	261.2	160.78	174.05	293.68	252.91	362.76	21	UGAGGUAGUAGGUUGUAUGGU	ggo-let-7c, ola-let-7c	ggo-let-7c, ola-let-7c	Gorilla gorilla, Oryzias latipes	let-7c	U
miR-12268-5p	mir50	17743	1093	13809	243	1225	687	686	126.49	10091.68	209.37	79.61	21.34	74.89	20	GCGCGGGGCGGGCGGGCGGC	gga-miR-12268-5p	gga-mir-12268	Gallus gallus	miR-12268-5p	G
miR-4674	mir51	16411	519	6435	100	3746	2919	2692	60.06	4702.73	86.16	243.44	90.69	293.88	21	CUGGGCUCGGGACGCGCGGCU	hsa-miR-4674	hsa-mir-4674	Homo sapiens	miR-4674	C
let-7g-5p	mir52	16058	1300	143	304	2812	9558	1941	150.45	104.51	261.93	182.74	296.96	211.89	21	UGAGGUAGUAGUUUGUACAGU	gga-let-7g-5p, ggo-let-7g, mdo-let-7g-5p, oar-let-7g, sha-let-7g	gga-let-7g, ggo-let-7g, mdo-let-7g, oar-let-7g, sha-let-7g	Gallus gallus, Gorilla gorilla, Monodelphis domestica, Ovis aries, Sarcophilus harrisii	let-7g-5p, let-7g	U
let-7g-5p	mir53	16058	1300	143	304	2812	9558	1941	150.45	104.51	261.93	182.74	296.96	211.89	22	UGAGGUAGUAGUUUGUACAGUU	aca-let-7g, ami-let-7g-5p, bta-let-7g, cfa-let-7g, cgr-let-7g-5p, chi-let-7g-5p, cja-let-7g, cli-let-7g-5p, cpi-let-7g-5p, cpo-let-7g-5p, dma-let-7g, dno-let-7g-5p, eca-let-7g, hsa-let-7g-5p, mml-let-7g-5p, mmr-let-7g, mmu-let-7g-5p, nle-let-7g, oan-let-7g-5p, ocu-let-7g-5p, oga-let-7g, oha-let-7g-5p, pal-let-7g-5p, pbv-let-7g-5p, pha-let-7g, ppa-let-7g, ppy-let-7g, ptr-let-7g, rno-let-7g-5p, ssc…	aca-let-7g, ami-let-7g, bta-let-7g, cfa-let-7g, cgr-let-7g, chi-let-7g, cja-let-7g, cli-let-7g, cpi-let-7g, cpo-let-7g, dma-let-7g, dno-let-7g, eca-let-7g, hsa-let-7g, mml-let-7g, mmr-let-7g, mmu-let-7g, nle-let-7g, oan-let-7g, ocu-let-7g, oga-let-7g, oha-let-7g, pal-let-7g, pbv-let-7g, pha-let-7g, ppa-let-7g, ppy-let-7g, ptr-let-7g, rno-let-7g, ssc-let-7g, tch-let-7g, tgu-let-7g-1, tgu-let-7g-2	Anolis carolinensis, Alligator mississippiensis, Bos taurus, Canis familiaris, Cricetulus griseus, Capra hircus, Callithrix jacchus, Columba livia, Chrysemys picta, Cavia porcellus, Daubentonia madagascariensis, Dasypus novemcinctus, Equus caballus, Homo sapiens, Macaca mulatta, Microcebus murinus, Mus musculus, Nomascus leucogenys, Ornithorhynchus anatinus, Oryctolagus cuniculus, Otolemur garnet…	let-7g, let-7g-5p	U
miR-31	mir54	15832	459	56	120	5037	6040	4120	53.12	40.93	103.39	327.34	187.66	449.77	22	AGGCAAGAUGCUGGCAUAGCUG	cgr-miR-31-5p, cja-miR-31, dma-miR-31, mmr-miR-31, mmu-miR-31-5p, nle-miR-31, oga-miR-31, pha-miR-31, rno-miR-31a-5p, ssc-miR-31	cgr-mir-31, cja-mir-31, dma-mir-31, mmr-mir-31, mmu-mir-31, nle-mir-31, oga-mir-31, pha-mir-31-1, pha-mir-31-2, rno-mir-31a, ssc-mir-31	Cricetulus griseus, Callithrix jacchus, Daubentonia madagascariensis, Microcebus murinus, Mus musculus, Nomascus leucogenys, Otolemur garnettii, Papio hamadryas, Rattus norvegicus, Sus scrofa	miR-31-5p, miR-31, miR-31a-5p	A
miR-31-5p	mir55	15784	459	56	119	5032	6006	4112	53.12	40.93	102.53	327.01	186.6	448.9	23	AGGCAAGAUGCUGGCAUAGCUGU	cfa-miR-31, cpo-miR-31-5p, dno-miR-31-5p, ocu-miR-31-5p	cfa-mir-31, cpo-mir-31, dno-mir-31, ocu-mir-31	Canis familiaris, Cavia porcellus, Dasypus novemcinctus, Oryctolagus cuniculus	miR-31, miR-31-5p	A
miR-31	mir56	15778	459	56	119	5031	6001	4112	53.12	40.93	102.53	326.95	186.45	448.9	21	GGCAAGAUGCUGGCAUAGCUG	ggo-miR-31, mml-miR-31-5p, mne-miR-31, ppa-miR-31, ppy-miR-31, ptr-miR-31	ggo-mir-31, mml-mir-31, mne-mir-31, ppa-mir-31, ppy-mir-31, ptr-mir-31	Gorilla gorilla, Macaca mulatta, Macaca nemestrina, Pan paniscus, Pongo pygmaeus, Pan troglodytes	miR-31, miR-31-5p	G
miR-31	mir57	15774	455	56	119	5031	6001	4112	52.66	40.93	102.53	326.95	186.45	448.9	21	AGGCAAGAUGCUGGCAUAGCU	bta-miR-31, eca-miR-31, hsa-miR-31-5p, pal-miR-31-5p	bta-mir-31, eca-mir-31, hsa-mir-31, pal-mir-31	Bos taurus, Equus caballus, Homo sapiens, Pteropus alecto	miR-31, miR-31-5p	A
miR-4608	mir58	14946	1445	3933	238	5952	1203	2175	167.23	2874.25	205.06	386.8	37.38	237.44	20	GCGUGGCGCGCGCCCGCCUG	pma-miR-4608	pma-mir-4608	Petromyzon marinus	miR-4608	G
miR-8109	mir59	14882	1435	3924	238	5915	1205	2165	166.07	2867.68	205.06	384.4	37.44	236.35	21	GCGCCGCGUGCCGGCCGCGGG	mmu-miR-8109	mmu-mir-8109	Mus musculus	miR-8109	G
miR-1246	mir60	14877	3978	2047	978	3376	2132	2366	460.36	1495.96	842.66	219.4	66.24	258.29	19	AAUGGAUUUUUGGAGCAGG	bta-miR-1246, hsa-miR-1246, ptr-miR-1246	bta-mir-1246, hsa-mir-1246, ptr-mir-1246	Bos taurus, Homo sapiens, Pan troglodytes	miR-1246	A
miR-181a-5p	mir61	13587	194	82	49	5035	5347	2880	22.45	59.93	42.22	327.21	166.13	314.4	23	AACAUUCAACGCUGUCGGUGAGU	aca-miR-181a, ami-miR-181a-5p, cgr-miR-181a-5p, cja-miR-181a, cpi-miR-181a-5p, dma-miR-181a, dre-miR-181a-5p, eca-miR-181a, fru-miR-181a-5p, gga-miR-181a-5p, ggo-miR-181a-5p, gmo-miR-181a-5p, hsa-miR-181a-5p, lla-miR-181a-5p, mdo-miR-181a-5p, mml-miR-181a-5p, mmu-miR-181a-5p, mne-miR-181a-5p, nle-miR-181a, oan-miR-181a-5p, oar-miR-181a, oga-miR-181a, pha-miR-181a, pma-miR-181a-5p, ppa-miR-181a-5p…	aca-mir-181a-1, aca-mir-181a-2, aca-mir-181a-3, ami-mir-181a-1, ami-mir-181a-2, ami-mir-181a-3, cgr-mir-181a, cja-mir-181a-1, cja-mir-181a-2, cpi-mir-181a-1, cpi-mir-181a-2, cpi-mir-181a-3, dma-mir-181a-1, dma-mir-181a-2, dre-mir-181a-1, dre-mir-181a-2, dre-mir-181a-3, dre-mir-181a-4, dre-mir-181a-5, eca-mir-181a, eca-mir-181a-2, fru-mir-181a-1, fru-mir-181a-2, gga-mir-181a-1, gga-mir-181a-2, ggo…	Anolis carolinensis, Alligator mississippiensis, Cricetulus griseus, Callithrix jacchus, Chrysemys picta, Daubentonia madagascariensis, Danio rerio, Equus caballus, Fugu rubripes, Gallus gallus, Gorilla gorilla, Gadus morhua, Homo sapiens, Lagothrix lagotricha, Monodelphis domestica, Macaca mulatta, Mus musculus, Macaca nemestrina, Nomascus leucogenys, Ornithorhynchus anatinus, Ovis aries, Otolem…	miR-181a, miR-181a-5p	A
miR-181a-5p	mir62	13583	195	82	49	5034	5343	2880	22.57	59.93	42.22	327.14	166	314.4	24	AACAUUCAACGCUGUCGGUGAGUU	bta-miR-181a, cli-miR-181a-5p, oha-miR-181a-5p, ssc-miR-181a	bta-mir-181a-1, bta-mir-181a-2, cli-mir-181a-1, cli-mir-181a-2, oha-mir-181a-1, oha-mir-181a-2, ssc-mir-181a-1, ssc-mir-181a-2	Bos taurus, Columba livia, Ophiophagus hannah, Sus scrofa	miR-181a, miR-181a-5p	A
miR-181a-5p	mir63	13583	195	82	49	5034	5343	2880	22.57	59.93	42.22	327.14	166	314.4	25	AACAUUCAACGCUGUCGGUGAGUUU	cpo-miR-181a-5p, dno-miR-181a-5p, ocu-miR-181a-5p, pal-miR-181a-5p, pbv-miR-181a-5p	cpo-mir-181a-1, cpo-mir-181a-2, dno-mir-181a-1, dno-mir-181a-2, ocu-mir-181a-1, ocu-mir-181a-2, pal-mir-181a-1, pal-mir-181a-2, pbv-mir-181a-1, pbv-mir-181a-2	Cavia porcellus, Dasypus novemcinctus, Oryctolagus cuniculus, Pteropus alecto, Python bivittatus	miR-181a-5p	A
miR-181a	mir64	13571	194	82	49	5028	5340	2878	22.45	59.93	42.22	326.75	165.91	314.18	22	AACAUUCAACGCUGUCGGUGAG	cfa-miR-181a, ipu-miR-181a, mmr-miR-181a, oni-miR-181c, sbo-miR-181a	cfa-mir-181a-1, cfa-mir-181a-2, ipu-mir-181a-1, ipu-mir-181a-2, ipu-mir-181a-3, ipu-mir-181a-4, ipu-mir-181a-5, mmr-mir-181a, oni-mir-181c-1, oni-mir-181c-2, oni-mir-181c-3, sbo-mir-181a-1, sbo-mir-181a-2	Canis familiaris, Ictalurus punctatus, Microcebus murinus, Oreochromis niloticus, Saimiri boliviensis	miR-181a, miR-181c	A
miR-181a	mir65	13386	194	82	49	4993	5247	2821	22.45	59.93	42.22	324.48	163.02	307.96	21	AACAUUCAACGCUGUCGGUGA	ccr-miR-181a, xla-miR-181a-5p	ccr-mir-181a, xla-mir-181a	Cyprinus carpio, Xenopus laevis	miR-181a, miR-181a-5p	A
miR-6126	mir66	12568	1352	9294	1033	121	553	215	156.46	6792.1	890.05	7.86	17.18	23.47	18	GUGAAGGCCCGGCGGAGA	hsa-miR-6126	hsa-mir-6126	Homo sapiens	miR-6126	G
let-7e	mir67	12325	1770	151	155	2167	6809	1273	204.84	110.35	133.55	140.83	211.55	138.97	24	UGAGGUAGGAGGUUGUAUAGUUGA	efu-let-7e	efu-let-7e	Eptesicus fuscus	let-7e	U
let-7e-5p	mir68	12322	1767	151	155	2167	6809	1273	204.49	110.35	133.55	140.83	211.55	138.97	22	UGAGGUAGGAGGUUGUAUAGUU	cfa-let-7e, chi-let-7e-5p, cja-let-7e, cpo-let-7e-5p, eca-let-7e, hsa-let-7e-5p, mml-let-7e-5p, mmu-let-7e-5p, nle-let-7e, oga-let-7e, pal-let-7e-5p, pha-let-7e, ppa-let-7e, ppy-let-7e, ptr-let-7e, rno-let-7e-5p, sbo-let-7e, ssc-let-7e, tch-let-7e-5p	cfa-let-7e, chi-let-7e, cja-let-7e, cpo-let-7e, eca-let-7e, hsa-let-7e, mml-let-7e, mmu-let-7e, nle-let-7e, oga-let-7e, pal-let-7e, pha-let-7e, ppa-let-7e, ppy-let-7e, ptr-let-7e, rno-let-7e, sbo-let-7e, ssc-let-7e, tch-let-7e	Canis familiaris, Capra hircus, Callithrix jacchus, Cavia porcellus, Equus caballus, Homo sapiens, Macaca mulatta, Mus musculus, Nomascus leucogenys, Otolemur garnettii, Pteropus alecto, Papio hamadryas, Pan paniscus, Pongo pygmaeus, Pan troglodytes, Rattus norvegicus, Saimiri boliviensis, Sus scrofa, Tupaia chinensis	let-7e, let-7e-5p	U
let-7e	mir69	12318	1767	147	155	2167	6809	1273	204.49	107.43	133.55	140.83	211.55	138.97	21	UGAGGUAGGAGGUUGUAUAGU	bta-let-7e, ggo-let-7e	bta-let-7e, ggo-let-7e	Bos taurus, Gorilla gorilla	let-7e	U
miR-12321-5p	mir70	11221	316	3585	71	2312	3435	1502	36.57	2619.93	61.17	150.25	106.72	163.97	20	GAGGGCUGGGCGGGCCGGGC	mdo-miR-12321-5p	mdo-mir-12321	Monodelphis domestica	miR-12321-5p	G
miR-181a-5p	mir71	10640	186	67	35	3940	4104	2308	21.53	48.96	30.16	256.05	127.51	251.96	19	AACAUUCAACGCUGUCGGU	ola-miR-181a-5p, sha-miR-181a-5p	ola-mir-181a-1, ola-mir-181a-2, sha-mir-181a-1, sha-mir-181a-2	Oryzias latipes, Sarcophilus harrisii	miR-181a-5p	A
miR-31b-5p	mir72	9913	295	36	80	3223	3771	2508	34.14	26.31	68.93	209.45	117.16	273.79	23	AGGCAAGAUGCUGGCAUAGCUGA	sme-miR-31b-5p	sme-mir-31b-1, sme-mir-31b-2, sme-mir-31b-3	Schmidtea mediterranea	miR-31b-5p	A
miR-24	mir73	9250	297	61	74	2403	4335	2080	34.37	44.58	63.76	156.16	134.69	227.07	22	UGGCUCAGUUCAGCAGGAACAG	abu-miR-24b-3p, aca-miR-24-3p, ami-miR-24-3p, bta-miR-24-3p, ccr-miR-24, cja-miR-24, cpo-miR-24-3p, dno-miR-24a-3p, dre-miR-24, eca-miR-24, fru-miR-24-3p, gga-miR-24-3p, ggo-miR-24, hsa-miR-24-3p, mml-miR-24-3p, mmu-miR-24-3p, mne-miR-24-3p, nbr-miR-24a, oan-miR-24-3p, ocu-miR-24-3p, ola-miR-24a, oni-miR-24a, pbv-miR-24-3p, pma-miR-24, pny-miR-24a, ppa-miR-24-3p, ppy-miR-24-3p, ptr-miR-24, rno-mi…	abu-mir-24b, aca-mir-24-1, aca-mir-24-2, ami-mir-24-1, ami-mir-24-2, bta-mir-24-1, bta-mir-24-2, ccr-mir-24, cja-mir-24-1, cja-mir-24-2, cpo-mir-24-1, cpo-mir-24-2, dno-mir-24a, dre-mir-24-1, dre-mir-24-2, dre-mir-24-3, dre-mir-24-4, eca-mir-24-1, eca-mir-24-2, fru-mir-24-1, fru-mir-24-2, gga-mir-24, ggo-mir-24, hsa-mir-24-1, hsa-mir-24-2, mml-mir-24-1, mml-mir-24-2, mmu-mir-24-1, mmu-mir-24-2, m…	Astatotilapia burtoni, Anolis carolinensis, Alligator mississippiensis, Bos taurus, Cyprinus carpio, Callithrix jacchus, Cavia porcellus, Dasypus novemcinctus, Danio rerio, Equus caballus, Fugu rubripes, Gallus gallus, Gorilla gorilla, Homo sapiens, Macaca mulatta, Mus musculus, Macaca nemestrina, Neolamprologus brichardi, Ornithorhynchus anatinus, Oryctolagus cuniculus, Oryzias latipes, Oreochro…	miR-24b-3p, miR-24-3p, miR-24, miR-24a-3p, miR-24a	U
miR-24-3p	mir74	9071	296	59	68	2343	4252	2053	34.26	43.12	58.59	152.26	132.11	224.12	23	UGGCUCAGUUCAGCAGGAACAGG	cfa-miR-24, cgr-miR-24-3p, ipu-miR-24, oga-miR-24, oha-miR-24-3p	cfa-mir-24-1, cfa-mir-24-2, cgr-mir-24, cgr-mir-24-1, ipu-mir-24-1, ipu-mir-24-2, ipu-mir-24-3, oga-mir-24-1, oga-mir-24-2, oha-mir-24-1, oha-mir-24-2	Canis familiaris, Cricetulus griseus, Ictalurus punctatus, Otolemur garnettii, Ophiophagus hannah	miR-24, miR-24-3p	U
miR-24-3p	mir75	9070	296	59	68	2343	4251	2053	34.26	43.12	58.59	152.26	132.08	224.12	21	UGGCUCAGUUCAGCAGGAACA	cpi-miR-24-3p, sbo-miR-24	cpi-mir-24-1, cpi-mir-24-2, sbo-mir-24-1, sbo-mir-24-2	Chrysemys picta, Saimiri boliviensis	miR-24-3p, miR-24	U
miR-24-3p	mir76	9063	296	59	68	2341	4249	2050	34.26	43.12	58.59	152.13	132.01	223.79	20	UGGCUCAGUUCAGCAGGAAC	abu-miR-24a, chi-miR-24-3p, dma-miR-24, gmo-miR-24a-3p, ipu-miR-24b, mmr-miR-24, mze-miR-24a, nbr-miR-24c, nle-miR-24, oni-miR-24a-3, oni-miR-24a-4, oni-miR-24b-3p, pha-miR-24, pny-miR-24a-3, pny-miR-24a-4, ssa-miR-24a-3p	abu-mir-24a-1, abu-mir-24a-2, abu-mir-24a-3, abu-mir-24a-4, chi-mir-24, dma-mir-24, gmo-mir-24a-1, gmo-mir-24a-2, gmo-mir-24a-3, gmo-mir-24a-4, ipu-mir-24-1, ipu-mir-24-2, ipu-mir-24-3, ipu-mir-24b, mmr-mir-24, mze-mir-24a-1, mze-mir-24a-2, mze-mir-24a-3, mze-mir-24a-4, nbr-mir-24c, nle-mir-24-1, nle-mir-24-2, oni-mir-24a-1, oni-mir-24a-2, oni-mir-24a-3, oni-mir-24a-4, oni-mir-24b, pha-mir-24-1, …	Astatotilapia burtoni, Capra hircus, Daubentonia madagascariensis, Gadus morhua, Ictalurus punctatus, Microcebus murinus, Metriaclima zebra, Neolamprologus brichardi, Nomascus leucogenys, Oreochromis niloticus, Papio hamadryas, Pundamilia nyererei, Salmo salar	miR-24a, miR-24-3p, miR-24, miR-24a-3p, miR-24b, miR-24c, miR-24a-3, miR-24a-4, miR-24b-3p	U
miR-24	mir77	9047	296	59	68	2340	4237	2047	34.26	43.12	58.59	152.07	131.64	223.47	19	UGGCUCAGUUCAGCAGGAA	sha-miR-24	sha-mir-24-1, sha-mir-24-2	Sarcophilus harrisii	miR-24	U
miR-23a	mir78	8635	307	24	75	4162	1805	2262	35.53	17.54	64.62	270.48	56.08	246.94	25	AAUCACAUUGCCAGGGAUUUCCAAU	efu-miR-23a	efu-mir-23a	Eptesicus fuscus	miR-23a	A
miR-23a	mir79	8634	307	24	75	4160	1805	2263	35.53	17.54	64.62	270.35	56.08	247.05	21	AUCACAUUGCCAGGGAUUUCC	aca-miR-23a-3p, age-miR-23a, ccr-miR-23a, cgr-miR-23a-3p, chi-miR-23a, cpi-miR-23a-3p, eca-miR-23a, ggo-miR-23a, hsa-miR-23a-3p, ipu-miR-23a, lca-miR-23a, mml-miR-23a-3p, mmu-miR-23a-3p, mne-miR-23a, pbv-miR-23a-3p, pha-miR-23a, pny-miR-23a, ppa-miR-23a, ppy-miR-23a, ptr-miR-23a, rno-miR-23a-3p, sla-miR-23a, ssa-miR-23a-3p, ssc-miR-23a, xla-miR-23a, xtr-miR-23a	aca-mir-23a, age-mir-23a, ccr-mir-23a, cgr-mir-23a, chi-mir-23a, cpi-mir-23a, eca-mir-23a, ggo-mir-23a, hsa-mir-23a, ipu-mir-23a-1, ipu-mir-23a-2, ipu-mir-23a-3, lca-mir-23a, mml-mir-23a, mmu-mir-23a, mne-mir-23a, pbv-mir-23a, pha-mir-23a, pny-mir-23a-1, pny-mir-23a-2, pny-mir-23a-3, ppa-mir-23a, ppy-mir-23a, ptr-mir-23a, rno-mir-23a, sla-mir-23a, ssa-mir-23a-1, ssa-mir-23a-2, ssa-mir-23a-3, ssa-…	Anolis carolinensis, Ateles geoffroyi, Cyprinus carpio, Cricetulus griseus, Capra hircus, Chrysemys picta, Equus caballus, Gorilla gorilla, Homo sapiens, Ictalurus punctatus, Lemur catta, Macaca mulatta, Mus musculus, Macaca nemestrina, Python bivittatus, Papio hamadryas, Pundamilia nyererei, Pan paniscus, Pongo pygmaeus, Pan troglodytes, Rattus norvegicus, Saguinus labiatus, Salmo salar, Sus scr…	miR-23a-3p, miR-23a	A
miR-23a-3p	mir80	8631	307	24	75	4158	1805	2262	35.53	17.54	64.62	270.22	56.08	246.94	22	AUCACAUUGCCAGGGAUUUCCA	abu-miR-23a, ami-miR-23a-3p, bta-miR-23a, cja-miR-23a, dre-miR-23a-3p, fru-miR-23a, gmo-miR-23a-3p, hhi-miR-23a, mze-miR-23a, nbr-miR-23a, oan-miR-23a-3p, oar-miR-23a, oga-miR-23a, oha-miR-23a-3p, ola-miR-23a, oni-miR-23a, pal-miR-23a-3p, tni-miR-23a, xla-miR-23a-3p	abu-mir-23a-1, abu-mir-23a-2, abu-mir-23a-3, ami-mir-23a, bta-mir-23a, cja-mir-23a, dre-mir-23a-1, dre-mir-23a-2, dre-mir-23a-3, fru-mir-23a-1, fru-mir-23a-2, fru-mir-23a-3, gmo-mir-23a-1, gmo-mir-23a-2, gmo-mir-23a-3, hhi-mir-23a, mze-mir-23a-1, mze-mir-23a-2, mze-mir-23a-3, nbr-mir-23a-1, nbr-mir-23a-2, nbr-mir-23a-3, oan-mir-23a, oar-mir-23a, oga-mir-23a, oha-mir-23a, ola-mir-23a-1, ola-mir-23…	Astatotilapia burtoni, Alligator mississippiensis, Bos taurus, Callithrix jacchus, Danio rerio, Fugu rubripes, Gadus morhua, Hippoglossus hippoglossus, Metriaclima zebra, Neolamprologus brichardi, Ornithorhynchus anatinus, Ovis aries, Otolemur garnettii, Ophiophagus hannah, Oryzias latipes, Oreochromis niloticus, Pteropus alecto, Tetraodon nigroviridis, Xenopus laevis	miR-23a, miR-23a-3p	A
miR2102-3p	mir81	8521	792	3854	196	1337	1288	1054	91.66	2816.52	168.88	86.89	40.02	115.06	22	CAUGGUGCCGGUUCCGGUGGCG	osa-miR2102-3p	osa-MIR2102	Oryza sativa	miR2102-3p	C
miR-3135b	mir82	8298	1966	3010	315	1359	831	817	227.52	2199.72	271.41	88.32	25.82	89.19	22	GGCUGGAGCGAGUGCAGUGGUG	hsa-miR-3135b	hsa-mir-3135b	Homo sapiens	miR-3135b	G
miR-23a-3p	mir83	8266	290	24	70	4039	1688	2155	33.56	17.54	60.31	262.48	52.45	235.26	20	AUCACAUUGCCAGGGAUUUC	mdo-miR-23a-3p	mdo-mir-23a	Monodelphis domestica	miR-23a-3p	A
miR-23a	mir84	8253	290	24	70	4029	1687	2153	33.56	17.54	60.31	261.83	52.41	235.04	19	AUCACAUUGCCAGGGAUUU	cfa-miR-23a, sha-miR-23a	cfa-mir-23a, sha-mir-23a	Canis familiaris, Sarcophilus harrisii	miR-23a	A
miR-143	mir85	8203	877	133	159	632	5228	1174	101.49	97.2	137	41.07	162.43	128.16	22	UGAGAUGAAGCACUGUAGCUCG	aja-miR-143, bta-miR-143, chi-miR-143-3p, gga-miR-143-3p, mdo-miR-143-3p, tch-miR-143-3p, xtr-miR-143	aja-mir-143, bta-mir-143, chi-mir-143, gga-mir-143, mdo-mir-143, tch-mir-143, xtr-mir-143	Artibeus jamaicensis, Bos taurus, Capra hircus, Gallus gallus, Monodelphis domestica, Tupaia chinensis, Xenopus tropicalis	miR-143, miR-143-3p	U
miR-143-3p	mir86	8201	877	133	159	632	5226	1174	101.49	97.2	137	41.07	162.37	128.16	21	UGAGAUGAAGCACUGUAGCUC	abu-miR-143, aca-miR-143-3p, ami-miR-143-3p, cfa-miR-143, cgr-miR-143, cli-miR-143-3p, cpi-miR-143-3p, cpo-miR-143-3p, dno-miR-143-3p, dre-miR-143, eca-miR-143, hsa-miR-143-3p, ipu-miR-143, mml-miR-143-3p, mmu-miR-143-3p, nle-miR-143, oan-miR-143-3p, oar-miR-143, ocu-miR-143-3p, oga-miR-143, oni-miR-143, pal-miR-143-3p, pbv-miR-143-3p, pha-miR-143, ssa-miR-143-3p, ssc-miR-143-3p, xla-miR-143-3p	abu-mir-143, aca-mir-143, ami-mir-143, cfa-mir-143, cgr-mir-143, cli-mir-143, cpi-mir-143, cpo-mir-143, dno-mir-143, dre-mir-143, eca-mir-143, hsa-mir-143, ipu-mir-143, mml-mir-143, mmu-mir-143, nle-mir-143, oan-mir-143, oar-mir-143, ocu-mir-143, oga-mir-143, oni-mir-143, pal-mir-143, pbv-mir-143, pha-mir-143, ssa-mir-143, ssc-mir-143, xla-mir-143	Astatotilapia burtoni, Anolis carolinensis, Alligator mississippiensis, Canis familiaris, Cricetulus griseus, Columba livia, Chrysemys picta, Cavia porcellus, Dasypus novemcinctus, Danio rerio, Equus caballus, Homo sapiens, Ictalurus punctatus, Macaca mulatta, Mus musculus, Nomascus leucogenys, Ornithorhynchus anatinus, Ovis aries, Oryctolagus cuniculus, Otolemur garnettii, Oreochromis niloticus,…	miR-143, miR-143-3p	U
miR-143	mir87	8200	877	133	159	632	5225	1174	101.49	97.2	137	41.07	162.34	128.16	20	UGAGAUGAAGCACUGUAGCU	ccr-miR-143, cja-miR-143, gmo-miR-143-3p, ola-miR-143, sbo-miR-143	ccr-mir-143, cja-mir-143, gmo-mir-143, ola-mir-143, sbo-mir-143	Cyprinus carpio, Callithrix jacchus, Gadus morhua, Oryzias latipes, Saimiri boliviensis	miR-143, miR-143-3p	U
miR-23a-3p	mir88	8172	284	24	70	3985	1668	2141	32.87	17.54	60.31	258.97	51.82	233.73	23	AUCACAUUGCCAGGGAUUUCCAA	cpo-miR-23a-3p, dno-miR-23a-3p	cpo-mir-23a, dno-mir-23a	Cavia porcellus, Dasypus novemcinctus	miR-23a-3p	A
miR-2137	mir89	8125	645	3473	2971	494	237	305	74.64	2538.08	2559.86	32.1	7.36	33.3	21	GCCGGCGGGAGCCCCAGGGAG	mmu-miR-2137	mmu-mir-2137	Mus musculus	miR-2137	G
miR-320	mir90	8072	1086	601	147	1261	3914	1063	125.68	439.21	126.66	81.95	121.61	116.04	25	AAAAGCUGGGUUGAGAGGGCGAAAA	efu-miR-320	efu-mir-320	Eptesicus fuscus	miR-320	A
miR-320	mir91	8069	1086	601	144	1261	3914	1063	125.68	439.21	124.07	81.95	121.61	116.04	23	AAAAGCUGGGUUGAGAGGGCGAA	ssc-miR-320	ssc-mir-320	Sus scrofa	miR-320	A
miR-320a	mir92	8067	1086	601	143	1262	3914	1061	125.68	439.21	123.21	82.01	121.61	115.83	22	AAAAGCUGGGUUGAGAGGGCGA	bta-miR-320a, cfa-miR-320, cgr-miR-320a, chi-miR-320-3p, ggo-miR-320a, hsa-miR-320a-3p, mml-miR-320a, mmr-miR-320a, mmu-miR-320-3p, nle-miR-320a, oga-miR-320a, pal-miR-320-3p, pha-miR-320a, ppa-miR-320a, ppy-miR-320a, ptr-miR-320a, rno-miR-320-3p	bta-mir-320a-1, bta-mir-320a-2, cfa-mir-320, cgr-mir-320a, chi-mir-320, ggo-mir-320a, hsa-mir-320a, mml-mir-320a, mmr-mir-320a-1, mmr-mir-320a-2, mmr-mir-320a-3, mmr-mir-320a-4, mmu-mir-320, nle-mir-320a, oga-mir-320a, pal-mir-320, pha-mir-320a, ppa-mir-320a, ppy-mir-320a, ptr-mir-320a, rno-mir-320	Bos taurus, Canis familiaris, Cricetulus griseus, Capra hircus, Gorilla gorilla, Homo sapiens, Macaca mulatta, Microcebus murinus, Mus musculus, Nomascus leucogenys, Otolemur garnettii, Pteropus alecto, Papio hamadryas, Pan paniscus, Pongo pygmaeus, Pan troglodytes, Rattus norvegicus	miR-320a, miR-320, miR-320-3p, miR-320a-3p	A
miR-320	mir93	7973	1079	593	141	1256	3845	1059	124.87	433.37	121.49	81.62	119.46	115.61	20	AAAAGCUGGGUUGAGAGGGC	cja-miR-320, ggo-miR-320a-2, nle-miR-320b, pha-miR-320b, ppa-miR-320b	cja-mir-320-1, cja-mir-320-2, ggo-mir-320a, ggo-mir-320a-2, nle-mir-320b-1, nle-mir-320b-2, pha-mir-320b-1, pha-mir-320b-2, ppa-mir-320b-1, ppa-mir-320b-2	Callithrix jacchus, Gorilla gorilla, Nomascus leucogenys, Papio hamadryas, Pan paniscus	miR-320, miR-320a-2, miR-320b	A
miR-143	mir94	7781	828	121	147	596	4960	1129	95.82	88.43	126.66	38.73	154.1	123.25	24	GUCUGAGAUGAAGCACUGUAGCUC	efu-miR-143	efu-mir-143	Eptesicus fuscus	miR-143	G
miR-143	mir95	7781	828	121	147	596	4960	1129	95.82	88.43	126.66	38.73	154.1	123.25	22	UGAGAUGAAGCACUGUAGCUCA	dma-miR-143, ggo-miR-143, lla-miR-143, oha-miR-143-3p, ppa-miR-143, ppy-miR-143, ptr-miR-143, rno-miR-143-3p	dma-mir-143, ggo-mir-143, lla-mir-143, oha-mir-143, ppa-mir-143, ppy-mir-143, ptr-mir-143, rno-mir-143	Daubentonia madagascariensis, Gorilla gorilla, Lagothrix lagotricha, Ophiophagus hannah, Pan paniscus, Pongo pygmaeus, Pan troglodytes, Rattus norvegicus	miR-143, miR-143-3p	U
miR-16	mir96	7708	908	69	137	481	5735	378	105.08	50.43	118.04	31.26	178.18	41.27	20	UAGCAGCACGUAAAUAUUGG	aca-miR-16a-5p, oar-miR-16b, ppy-miR-16, xla-miR-16a-5p	aca-mir-16a, oar-mir-16b, ppy-mir-16-1, ppy-mir-16-2, xla-mir-16a	Anolis carolinensis, Ovis aries, Pongo pygmaeus, Xenopus laevis	miR-16a-5p, miR-16b, miR-16	U
miR-16	mir97	7708	908	69	137	481	5735	378	105.08	50.43	118.04	31.26	178.18	41.27	22	UAGCAGCACGUAAAUAUUGGCG	age-miR-16, cfa-miR-16, cgr-miR-16-5p, cja-miR-16, cpi-miR-16a-5p, dma-miR-16, eca-miR-16, ggo-miR-16, hsa-miR-16-5p, lla-miR-16, mdo-miR-16-5p, mml-miR-16-5p, mmu-miR-16-5p, mne-miR-16, mze-miR-16a, nle-miR-16, oan-miR-16a-5p, oga-miR-16, oni-miR-16a, pal-miR-16-5p, pha-miR-16, ppa-miR-16, ptr-miR-16, rno-miR-16-5p, sbo-miR-16, sla-miR-16, ssa-miR-16c-5p, ssc-miR-16	age-mir-16, cfa-mir-16-1, cfa-mir-16-2, cgr-mir-16, cgr-mir-16-2, cja-mir-16-1, cja-mir-16-2, cpi-mir-16a, dma-mir-16, eca-mir-16-1, eca-mir-16-2, ggo-mir-16, hsa-mir-16-1, hsa-mir-16-2, lla-mir-16, mdo-mir-16-1, mdo-mir-16-2, mml-mir-16-1, mml-mir-16-2, mmu-mir-16-1, mmu-mir-16-2, mne-mir-16, mze-mir-16a, nle-mir-16-1, nle-mir-16-2, oan-mir-16a, oga-mir-16-1, oga-mir-16-2, oni-mir-16a, pal-mir-1…	Ateles geoffroyi, Canis familiaris, Cricetulus griseus, Callithrix jacchus, Chrysemys picta, Daubentonia madagascariensis, Equus caballus, Gorilla gorilla, Homo sapiens, Lagothrix lagotricha, Monodelphis domestica, Macaca mulatta, Mus musculus, Macaca nemestrina, Metriaclima zebra, Nomascus leucogenys, Ornithorhynchus anatinus, Otolemur garnettii, Oreochromis niloticus, Pteropus alecto, Papio ham…	miR-16, miR-16-5p, miR-16a-5p, miR-16a, miR-16c-5p	U
miR-16	mir98	7708	908	69	137	481	5735	378	105.08	50.43	118.04	31.26	178.18	41.27	23	UAGCAGCACGUAAAUAUUGGCGU	cpo-miR-16b-5p, dno-miR-16b-5p, efu-miR-16, ocu-miR-16b-5p	cpo-mir-16b, dno-mir-16b, efu-mir-16-1, efu-mir-16-2, ocu-mir-16b	Cavia porcellus, Dasypus novemcinctus, Eptesicus fuscus, Oryctolagus cuniculus	miR-16b-5p, miR-16	U
miR-16	mir99	7689	906	69	137	481	5723	373	104.85	50.43	118.04	31.26	177.81	40.72	21	UAGCAGCACGUAAAUAUUGGC	abu-miR-16a, bta-miR-16b, nbr-miR-16a, ola-miR-16, pny-miR-16a	abu-mir-16a, bta-mir-16b, nbr-mir-16a, ola-mir-16, pny-mir-16a	Astatotilapia burtoni, Bos taurus, Neolamprologus brichardi, Oryzias latipes, Pundamilia nyererei	miR-16a, miR-16b, miR-16	U
miR-181b-5p	mir100	7335	210	73	19	2886	2709	1438	24.3	53.35	16.37	187.55	84.17	156.98	24	AACAUUCAUUGCUGUCGGUGGGUU	ami-miR-181b-5p, bta-miR-181b, cli-miR-181b-5p, cpi-miR-181b-5p, cpo-miR-181b-5p, dno-miR-181b-5p, ggo-miR-181b, gmo-miR-181b-5p, hhi-miR-181b, lla-miR-181b, mml-miR-181b-5p, mmu-miR-181b-5p, mne-miR-181b, ocu-miR-181b-5p, ola-miR-181b-5p, pal-miR-181b-5p, ppa-miR-181b, ssc-miR-181b, tgu-miR-181b-5p	ami-mir-181b-1, ami-mir-181b-2, ami-mir-181b-3, bta-mir-181b-1, bta-mir-181b-2, cli-mir-181b-1, cli-mir-181b-2, cpi-mir-181b-1, cpi-mir-181b-2, cpi-mir-181b-3, cpo-mir-181b-1, cpo-mir-181b-2, dno-mir-181b-1, dno-mir-181b-2, ggo-mir-181b, gmo-mir-181b-1, gmo-mir-181b-2, hhi-mir-181b, lla-mir-181b, mml-mir-181b-1, mml-mir-181b-2, mmu-mir-181b-1, mmu-mir-181b-2, mne-mir-181b, ocu-mir-181b-1, ocu-mir…	Alligator mississippiensis, Bos taurus, Columba livia, Chrysemys picta, Cavia porcellus, Dasypus novemcinctus, Gorilla gorilla, Gadus morhua, Hippoglossus hippoglossus, Lagothrix lagotricha, Macaca mulatta, Mus musculus, Macaca nemestrina, Oryctolagus cuniculus, Oryzias latipes, Pteropus alecto, Pan paniscus, Sus scrofa, Taeniopygia guttata	miR-181b-5p, miR-181b	A
miR-181b	mir101	7323	210	73	19	2883	2703	1435	24.3	53.35	16.37	187.36	83.98	156.66	22	AACAUUCAUUGCUGUCGGUGGG	aca-miR-181b, dma-miR-181b, dre-miR-181b-5p, fru-miR-181b, gga-miR-181b-5p, ipu-miR-181b, nle-miR-181b, oga-miR-181b, oga-miR-181e, oni-miR-181d, pha-miR-181b, ssa-miR-181c-5p, tni-miR-181b, xtr-miR-181b	aca-mir-181b-1, aca-mir-181b-2, dma-mir-181b-1, dma-mir-181b-2, dre-mir-181b-1, dre-mir-181b-2, dre-mir-181b-3, fru-mir-181b, gga-mir-181b-1, gga-mir-181b-2, ipu-mir-181b-1, ipu-mir-181b-2, nle-mir-181b-1, nle-mir-181b-2, oga-mir-181b-1, oga-mir-181e, oni-mir-181d, pha-mir-181b-1, pha-mir-181b-2, ssa-mir-181c, tni-mir-181b-1, tni-mir-181b-2, xtr-mir-181b-1, xtr-mir-181b-2	Anolis carolinensis, Daubentonia madagascariensis, Danio rerio, Fugu rubripes, Gallus gallus, Ictalurus punctatus, Nomascus leucogenys, Otolemur garnettii, Oreochromis niloticus, Papio hamadryas, Salmo salar, Tetraodon nigroviridis, Xenopus tropicalis	miR-181b, miR-181b-5p, miR-181e, miR-181d, miR-181c-5p	A
miR-181b-5p	mir102	7258	204	73	18	2846	2694	1423	23.61	53.35	15.51	184.95	83.7	155.35	23	AACAUUCAUUGCUGUCGGUGGGU	abu-miR-181c, chi-miR-181b-5p, eca-miR-181b, hsa-miR-181b-5p, mdo-miR-181b-5p, oha-miR-181b-5p, ppy-miR-181b, ptr-miR-181b, rno-miR-181b-5p, tch-miR-181b-5p	abu-mir-181c, chi-mir-181b, eca-mir-181b, hsa-mir-181b-1, hsa-mir-181b-2, mdo-mir-181b-1, mdo-mir-181b-2, mdo-mir-181b-3, oha-mir-181b, ppy-mir-181b, ppy-mir-181b-2, ptr-mir-181b-1, ptr-mir-181b-2, rno-mir-181b-1, rno-mir-181b-2, tch-mir-181b	Astatotilapia burtoni, Capra hircus, Equus caballus, Homo sapiens, Monodelphis domestica, Ophiophagus hannah, Pongo pygmaeus, Pan troglodytes, Rattus norvegicus, Tupaia chinensis	miR-181c, miR-181b-5p, miR-181b	A
miR-181b	mir103	7179	204	73	18	2826	2653	1405	23.61	53.35	15.51	183.65	82.43	153.38	21	AACAUUCAUUGCUGUCGGUGG	ccr-miR-181b, cgr-miR-181b-5p, cja-miR-181b, oan-miR-181b-5p	ccr-mir-181b, cgr-mir-181b, cja-mir-181b-1, cja-mir-181b-2, oan-mir-181b-1, oan-mir-181b-2	Cyprinus carpio, Cricetulus griseus, Callithrix jacchus, Ornithorhynchus anatinus	miR-181b, miR-181b-5p	A
miR-181b-5p	mir104	7016	215	75	77	2729	2540	1380	24.88	54.81	66.34	177.35	78.92	150.65	23	ACAUUCAUUGCUGUCGGUGGGUU	pbv-miR-181b-5p	pbv-mir-181b-1, pbv-mir-181b-2	Python bivittatus	miR-181b-5p	A
miR-181e	mir105	6951	205	73	19	2732	2545	1377	23.72	53.35	16.37	177.54	79.07	150.32	25	AACAUUCAUUGCUGUCGGUGGGUUU	efu-miR-181e	efu-mir-181e	Eptesicus fuscus	miR-181e	A
miR-181b	mir106	6792	199	73	18	2672	2490	1340	23.03	53.35	15.51	173.65	77.36	146.28	20	AACAUUCAUUGCUGUCGGUG	cfa-miR-181b, xla-miR-181b-5p	cfa-mir-181b-1, cfa-mir-181b-2, xla-mir-181b-1, xla-mir-181b-2	Canis familiaris, Xenopus laevis	miR-181b, miR-181b-5p	A
let-7j	mir107	6590	571	80	54	738	4291	856	66.08	58.46	46.53	47.96	133.32	93.45	24	UGAGGUAUUAGUUUGUGCUGUUAU	mmu-let-7j	mmu-let-7j	Mus musculus	let-7j	U
let-7d-5p	mir108	6545	540	115	84	907	4310	589	62.49	84.04	72.38	58.94	133.91	64.3	20	AGAGGUAGUAGGUUGCAUAG	ami-let-7d-5p, oar-let-7d	ami-let-7d, oar-let-7d	Alligator mississippiensis, Ovis aries	let-7d-5p, let-7d	A
let-7d-5p	mir109	6545	540	115	84	907	4310	589	62.49	84.04	72.38	58.94	133.91	64.3	21	AGAGGUAGUAGGUUGCAUAGU	aca-let-7d-5p, mdo-let-7d	aca-let-7d, mdo-let-7d	Anolis carolinensis, Monodelphis domestica	let-7d-5p, let-7d	A
let-7d-5p	mir110	6545	540	115	84	907	4310	589	62.49	84.04	72.38	58.94	133.91	64.3	22	AGAGGUAGUAGGUUGCAUAGUU	bta-let-7d, cgr-let-7d-5p, chi-let-7d-5p, cja-let-7d, cli-let-7d-5p, cpi-let-7d-5p, cpo-let-7d-5p, dno-let-7d-5p, eca-let-7d, hsa-let-7d-5p, mml-let-7d, mmu-let-7d-5p, oan-let-7d-5p, ocu-let-7d-5p, oha-let-7d-5p, pbv-let-7d-5p, ppy-let-7d, ptr-let-7d, rno-let-7d-5p, ssc-let-7d-5p, tgu-let-7d-5p	bta-let-7d, cgr-let-7d, chi-let-7d, cja-let-7d, cli-let-7d, cpi-let-7d, cpo-let-7d, dno-let-7d, eca-let-7d, hsa-let-7d, mml-let-7d, mmu-let-7d, oan-let-7d, ocu-let-7d, oha-let-7d, pbv-let-7d, ppy-let-7d, ptr-let-7d, rno-let-7d, ssc-let-7d, tgu-let-7d	Bos taurus, Cricetulus griseus, Capra hircus, Callithrix jacchus, Columba livia, Chrysemys picta, Cavia porcellus, Dasypus novemcinctus, Equus caballus, Homo sapiens, Macaca mulatta, Mus musculus, Ornithorhynchus anatinus, Oryctolagus cuniculus, Ophiophagus hannah, Python bivittatus, Pongo pygmaeus, Pan troglodytes, Rattus norvegicus, Sus scrofa, Taeniopygia guttata	let-7d, let-7d-5p	A
let-7d	mir111	6545	540	115	84	907	4310	589	62.49	84.04	72.38	58.94	133.91	64.3	24	AGAGGUAGUAGGUUGCAUAGUUUU	efu-let-7d	efu-let-7d	Eptesicus fuscus	let-7d	A
miR-28-3p	mir112	5952	674	159	33	1554	2741	791	78	116.2	28.43	100.99	85.16	86.35	22	CACUAGAUUGUGAGCUCCUGGA	cfa-miR-28, cgr-miR-28-3p, dma-miR-28, dno-miR-28-3p, eca-miR-28-3p, hsa-miR-28-3p, mml-miR-28-3p, mmr-miR-28, nle-miR-28, pal-miR-28-3p, rno-miR-28-3p, ssc-miR-28-3p	cfa-mir-28, cgr-mir-28, dma-mir-28, dno-mir-28, eca-mir-28, hsa-mir-28, mml-mir-28, mmr-mir-28, nle-mir-28, pal-mir-28, rno-mir-28, ssc-mir-28	Canis familiaris, Cricetulus griseus, Daubentonia madagascariensis, Dasypus novemcinctus, Equus caballus, Homo sapiens, Macaca mulatta, Microcebus murinus, Nomascus leucogenys, Pteropus alecto, Rattus norvegicus, Sus scrofa	miR-28, miR-28-3p	C
miR-28	mir113	5455	639	147	32	1419	2487	731	73.95	107.43	27.57	92.22	77.27	79.8	23	CACUAGAUUGUGAGCUCCUGGAG	sbo-miR-28	sbo-mir-28	Saimiri boliviensis	miR-28	C
let-7e	mir114	5045	650	80	44	753	2858	660	75.22	58.46	37.91	48.94	88.8	72.05	22	UGAGGUAGUAGGUUGUUUAGUU	xla-let-7e-5p, xtr-let-7e	xla-let-7e, xtr-let-7e-1, xtr-let-7e-2	Xenopus laevis, Xenopus tropicalis	let-7e-5p, let-7e	U
miR7778-5p	mir115	4903	717	206	3876	6	42	56	82.98	150.55	3339.62	0.39	1.3	6.11	24	GAGCAUCGUGUCGGCGUGCGCGGC	bdi-miR7778-5p	bdi-MIR7778	Brachypodium distachyon	miR7778-5p	G
miR-11942d-3p	mir116	4747	166	145	71	99	3620	646	19.21	105.97	61.17	6.43	112.47	70.52	22	AAACACUGACAGUCUUGACAGA	pte-miR-11942d-3p	pte-mir-11942d	Parasteatoda tepidariorum	miR-11942d-3p	A
miR-34b-5p	mir117	4624	199	35	23	471	3144	752	23.03	25.58	19.82	30.61	97.68	82.09	21	UGGCAGUGUCUUAGCUGGUUG	aca-miR-34b-5p	aca-mir-34b	Anolis carolinensis	miR-34b-5p	U
miR-34a	mir118	4624	199	35	23	471	3144	752	23.03	25.58	19.82	30.61	97.68	82.09	22	UGGCAGUGUCUUAGCUGGUUGU	abu-miR-34, age-miR-34a, bta-miR-34a, ccr-miR-34, cfa-miR-34a, cgr-miR-34a, chi-miR-34a, cli-miR-34a-5p, cpi-miR-34a-5p, cpo-miR-34a-5p, dno-miR-34a-5p, dre-miR-34a, eca-miR-34a, ggo-miR-34a, gmo-miR-34-5p, hsa-miR-34a-5p, ipu-miR-34a, lla-miR-34a, mml-miR-34a-5p, mmr-miR-34a, mmu-miR-34a-5p, mne-miR-34a, mze-miR-34, nbr-miR-34, nle-miR-34a, ocu-miR-34a-5p, oga-miR-34a, oni-miR-34, pal-miR-34a-5p…	abu-mir-34, age-mir-34a, bta-mir-34a, ccr-mir-34, cfa-mir-34a, cgr-mir-34a, chi-mir-34a, cli-mir-34a, cpi-mir-34a, cpo-mir-34a, dno-mir-34a, dre-mir-34a, eca-mir-34a, ggo-mir-34a, gmo-mir-34, hsa-mir-34a, ipu-mir-34a, lla-mir-34a, mml-mir-34a, mmr-mir-34a, mmu-mir-34a, mne-mir-34a, mze-mir-34, nbr-mir-34, nle-mir-34a, ocu-mir-34a, oga-mir-34a, oni-mir-34, pal-mir-34a, pbv-mir-34a, pny-mir-34, ppa…	Astatotilapia burtoni, Ateles geoffroyi, Bos taurus, Cyprinus carpio, Canis familiaris, Cricetulus griseus, Capra hircus, Columba livia, Chrysemys picta, Cavia porcellus, Dasypus novemcinctus, Danio rerio, Equus caballus, Gorilla gorilla, Gadus morhua, Homo sapiens, Ictalurus punctatus, Lagothrix lagotricha, Macaca mulatta, Microcebus murinus, Mus musculus, Macaca nemestrina, Metriaclima zebra, N…	miR-34, miR-34a, miR-34a-5p, miR-34-5p	U
miR-34a-5p	mir119	4624	199	35	23	471	3144	752	23.03	25.58	19.82	30.61	97.68	82.09	23	UGGCAGUGUCUUAGCUGGUUGUU	ami-miR-34a-5p, cja-miR-34a, gga-miR-34a-5p, mdo-miR-34a-5p, oha-miR-34a-5p, tch-miR-34a-5p, xtr-miR-34a	ami-mir-34a, cja-mir-34a, gga-mir-34a, mdo-mir-34a, oha-mir-34a, tch-mir-34a-1, tch-mir-34a-2, xtr-mir-34a	Alligator mississippiensis, Callithrix jacchus, Gallus gallus, Monodelphis domestica, Ophiophagus hannah, Tupaia chinensis, Xenopus tropicalis	miR-34a-5p, miR-34a	U
miR-34a	mir120	4624	199	35	23	471	3144	752	23.03	25.58	19.82	30.61	97.68	82.09	24	UGGCAGUGUCUUAGCUGGUUGUUG	efu-miR-34a	efu-mir-34a	Eptesicus fuscus	miR-34a	U
miR-34a-5p	mir121	4554	196	35	23	466	3096	738	22.68	25.58	19.82	30.28	96.19	80.57	20	UGGCAGUGUCUUAGCUGGUU	xla-miR-34a-5p	xla-mir-34a	Xenopus laevis	miR-34a-5p	U
miR-2887	mir122	4553	352	3582	144	91	217	167	40.74	2617.74	124.07	5.91	6.74	18.23	20	CGGGACCGGGGUCCGGUGCG	bta-miR-2887	bta-mir-2887-1, bta-mir-2887-2	Bos taurus	miR-2887	C
miR-6538	mir123	4539	120	4189	11	148	7	64	13.89	3061.34	9.48	9.62	0.22	6.99	19	CGCGGGCUCCGGGGCGGCG	mmu-miR-6538	mmu-mir-6538	Mus musculus	miR-6538	C
miR-638	mir124	4334	88	1452	29	354	1691	720	10.18	1061.13	24.99	23.01	52.54	78.6	25	AGGGAUCGCGGGCGGUCGGCGGCCC	ppy-miR-638	ppy-mir-638	Pongo pygmaeus	miR-638	A
miR-1497d	mir125	4328	989	33	3067	7	113	119	114.45	24.12	2642.57	0.45	3.51	12.99	23	UUGAAGAAUUGCAGGUGGUGGAU	odi-miR-1497d	odi-mir-1497d-1, odi-mir-1497d-2	Oikopleura dioica	miR-1497d	U
miR-1497a	mir126	4327	986	33	3068	7	113	120	114.11	24.12	2643.44	0.45	3.51	13.1	23	UUGAAGAACUGCAGGUGGUGGAU	odi-miR-1497a	odi-mir-1497a	Oikopleura dioica	miR-1497a	U
miR-10240-5p	mir127	4301	1434	1777	95	344	166	485	165.95	1298.64	81.85	22.36	5.16	52.95	21	AAAGGUCAGGAUGGCGGAGUG	egr-miR-10240-5p	egr-mir-10240	Echinococcus granulosus	miR-10240-5p	A
miR-8908i	mir128	4243	9	2184	9	502	720	819	1.04	1596.08	7.75	32.62	22.37	89.41	25	UACCCGGUAAGGUAGUGAUCACUUA	eca-miR-8908i	eca-mir-8908i	Equus caballus	miR-8908i	U
miR-1418-5p	mir129	4047	91	1686	11	1153	515	591	10.53	1232.14	9.48	74.93	16	64.52	23	UAACUUCAGCGCCGAGGGUGGAC	oan-miR-1418-5p	oan-mir-1418	Ornithorhynchus anatinus	miR-1418-5p	U
miR-3473	mir130	3957	621	727	2073	79	256	201	71.87	531.29	1786.13	5.13	7.95	21.94	22	UCUAGGGCUGGAGAGAUGGCUA	rno-miR-3473	rno-mir-3473	Rattus norvegicus	miR-3473	U
miR-11997	mir131	3769	2509	71	1043	2	100	44	290.36	51.89	898.66	0.13	3.11	4.8	21	AACCAAGGGUGUGGGCCGAGA	bta-miR-11997	bta-mir-11997	Bos taurus	miR-11997	A
miR-221	mir132	3746	60	2	10	1597	1174	903	6.94	1.46	8.62	103.78	36.48	98.58	23	AGCUACAUUGUCUGCUGGGUUUC	abu-miR-221, ami-miR-221-3p, cgr-miR-221-3p, cpo-miR-221-3p, dma-miR-221, dno-miR-221-3p, dre-miR-221-3p, eca-miR-221, fru-miR-221, gga-miR-221-3p, ggo-miR-221, hsa-miR-221-3p, mdo-miR-221-3p, mml-miR-221-3p, mmr-miR-221, mmu-miR-221-3p, mze-miR-221, nbr-miR-221, nle-miR-221, ocu-miR-221-3p, oga-miR-221, oha-miR-221-3p, ola-miR-221, oni-miR-221, pha-miR-221, pny-miR-221, ppa-miR-221, ppy-miR-221,…	abu-mir-221-1, abu-mir-221-2, ami-mir-221, cgr-mir-221, cpo-mir-221, dma-mir-221, dno-mir-221, dre-mir-221, eca-mir-221, fru-mir-221, gga-mir-221, ggo-mir-221, hsa-mir-221, mdo-mir-221, mml-mir-221, mmr-mir-221, mmu-mir-221, mze-mir-221-1, mze-mir-221-2, nbr-mir-221-1, nbr-mir-221-2, nle-mir-221, ocu-mir-221, oga-mir-221, oha-mir-221, ola-mir-221, oni-mir-221-1, oni-mir-221-2, pha-mir-221, pny-mi…	Astatotilapia burtoni, Alligator mississippiensis, Cricetulus griseus, Cavia porcellus, Daubentonia madagascariensis, Dasypus novemcinctus, Danio rerio, Equus caballus, Fugu rubripes, Gallus gallus, Gorilla gorilla, Homo sapiens, Monodelphis domestica, Macaca mulatta, Microcebus murinus, Mus musculus, Metriaclima zebra, Neolamprologus brichardi, Nomascus leucogenys, Oryctolagus cuniculus, Otolemu…	miR-221, miR-221-3p	A
miR-221-3p	mir133	3737	60	2	10	1592	1172	901	6.94	1.46	8.62	103.46	36.41	98.36	22	AGCUACAUUGUCUGCUGGGUUU	aca-miR-221-3p, bta-miR-221, cfa-miR-221, chi-miR-221-3p, cli-miR-221-3p, cpi-miR-221-3p, gmo-miR-221-3p, ipu-miR-221, oan-miR-221-3p, oar-miR-221, pal-miR-221-3p, pbv-miR-221-3p, pol-miR-221-3p, ssa-miR-221-5p, ssc-miR-221-3p, xla-miR-221-3p	aca-mir-221, bta-mir-221, cfa-mir-221, chi-mir-221, cli-mir-221, cpi-mir-221, gmo-mir-221-1, gmo-mir-221-2, ipu-mir-221-1, ipu-mir-221-2, ipu-mir-221-3, oan-mir-221, oar-mir-221, pal-mir-221, pbv-mir-221, pol-mir-221, ssa-mir-221, ssc-mir-221, xla-mir-221	Anolis carolinensis, Bos taurus, Canis familiaris, Capra hircus, Columba livia, Chrysemys picta, Gadus morhua, Ictalurus punctatus, Ornithorhynchus anatinus, Ovis aries, Pteropus alecto, Python bivittatus, Paralichthys olivaceus, Salmo salar, Sus scrofa, Xenopus laevis	miR-221-3p, miR-221, miR-221-5p	A
miR-221	mir134	3734	60	2	10	1591	1170	901	6.94	1.46	8.62	103.39	36.35	98.36	19	AGCUACAUUGUCUGCUGGG	ccr-miR-221	ccr-mir-221	Cyprinus carpio	miR-221	A
miR-221	mir135	3734	60	2	10	1591	1170	901	6.94	1.46	8.62	103.39	36.35	98.36	21	AGCUACAUUGUCUGCUGGGUU	sha-miR-221, tch-miR-221-3p	sha-mir-221, tch-mir-221	Sarcophilus harrisii, Tupaia chinensis	miR-221, miR-221-3p	A
miR7766-5p	mir136	3674	99	1067	21	757	938	792	11.46	779.77	18.09	49.2	29.14	86.46	24	CCAACUGGGCCAGUCGGCCUGGGC	bdi-miR7766-5p	bdi-MIR7766	Brachypodium distachyon	miR7766-5p	C
miR-1237-5p	mir137	3648	1706	1392	285	218	11	36	197.43	1017.28	245.56	14.17	0.34	3.93	21	CGGGGGCGGGGCCGAAGCGCG	hsa-miR-1237-5p	hsa-mir-1237	Homo sapiens	miR-1237-5p	C
miR-93-5p	mir138	3429	589	41	87	926	1398	388	68.16	29.96	74.96	60.18	43.44	42.36	23	CAAAGUGCUGUUCGUGCAGGUAG	ami-miR-93-5p, cfa-miR-93, cgr-miR-93-5p, chi-miR-93-5p, cja-miR-93, cpo-miR-93-5p, dma-miR-93, dno-miR-93-5p, eca-miR-93, hsa-miR-93-5p, mmu-miR-93-5p, nle-miR-93, ocu-miR-93-5p, oga-miR-93, pal-miR-93-5p, pha-miR-93, rno-miR-93-5p, tch-miR-93-5p, xla-miR-93-5p	ami-mir-93, cfa-mir-93, cgr-mir-93, chi-mir-93, cja-mir-93, cpo-mir-93, dma-mir-93, dno-mir-93, eca-mir-93, hsa-mir-93, mmu-mir-93, nle-mir-93, ocu-mir-93, oga-mir-93, pal-mir-93, pha-mir-93, rno-mir-93, tch-mir-93, xla-mir-93	Alligator mississippiensis, Canis familiaris, Cricetulus griseus, Capra hircus, Callithrix jacchus, Cavia porcellus, Daubentonia madagascariensis, Dasypus novemcinctus, Equus caballus, Homo sapiens, Mus musculus, Nomascus leucogenys, Oryctolagus cuniculus, Otolemur garnettii, Pteropus alecto, Papio hamadryas, Rattus norvegicus, Tupaia chinensis, Xenopus laevis	miR-93-5p, miR-93	C
miR-93	mir139	3426	589	41	87	923	1398	388	68.16	29.96	74.96	59.98	43.44	42.36	21	CAAAGUGCUGUUCGUGCAGGU	cpi-miR-93-5p, sha-miR-93	cpi-mir-93, sha-mir-93	Chrysemys picta, Sarcophilus harrisii	miR-93-5p, miR-93	C
miR-93	mir140	3426	589	41	87	923	1398	388	68.16	29.96	74.96	59.98	43.44	42.36	22	CAAAGUGCUGUUCGUGCAGGUA	bta-miR-93	bta-mir-93	Bos taurus	miR-93	C
miR-93	mir141	3426	589	41	87	923	1398	388	68.16	29.96	74.96	59.98	43.44	42.36	25	CCAAAGUGCUGUUCGUGCAGGUAGU	efu-miR-93	efu-mir-93	Eptesicus fuscus	miR-93	C
miR-93	mir142	3424	589	41	87	922	1397	388	68.16	29.96	74.96	59.92	43.4	42.36	22	AAAGUGCUGUUCGUGCAGGUAG	age-miR-93, ggo-miR-93, lla-miR-93, mdo-miR-93-5p, mml-miR-93-5p, mne-miR-93, ppa-miR-93, ppy-miR-93, ptr-miR-93, sla-miR-93, xtr-miR-93a	age-mir-93, ggo-mir-93, lla-mir-93, mdo-mir-93, mml-mir-93, mne-mir-93, ppa-mir-93, ppy-mir-93, ptr-mir-93, sla-mir-93, xtr-mir-93a	Ateles geoffroyi, Gorilla gorilla, Lagothrix lagotricha, Monodelphis domestica, Macaca mulatta, Macaca nemestrina, Pan paniscus, Pongo pygmaeus, Pan troglodytes, Saguinus labiatus, Xenopus tropicalis	miR-93, miR-93-5p, miR-93a	A
miR-3547-5p	mir143	3375	826	2266	75	50	109	49	95.59	1656	64.62	3.25	3.39	5.35	25	GUGGGAAGAGGGGUGGGGCCCGGGA	mmu-miR-3547-5p	mmu-mir-3547	Mus musculus	miR-3547-5p	G
miR-5106	mir144	3308	1373	306	1151	111	192	175	158.89	223.63	991.72	7.21	5.97	19.1	23	AGGUCUGUAGCUCAGUUGGCAGA	mmu-miR-5106	mmu-mir-5106	Mus musculus	miR-5106	A
miR2679a	mir145	3281	457	182	1685	10	416	531	52.89	133.01	1451.82	0.65	12.92	57.97	21	CUUUUCACUUUCGAACGGGUG	mtr-miR2679a, mtr-miR2679b, mtr-miR2679c	mtr-MIR2679a, mtr-MIR2679b, mtr-MIR2679c	Medicago truncatula	miR2679a, miR2679b, miR2679c	C
miR-6914-5p	mir146	3277	14	217	20	59	2684	283	1.62	158.58	17.23	3.83	83.39	30.89	24	UCCUGGGGUGGUGGUGGCCACAGA	mmu-miR-6914-5p	mmu-mir-6914	Mus musculus	miR-6914-5p	U
miR-2976	mir147	3266	331	2390	88	191	193	73	38.31	1746.62	75.82	12.41	6	7.97	21	GCGGAGCGGAGCGGAGCGGGG	tgu-miR-2976	tgu-mir-2976-1, tgu-mir-2976-2, tgu-mir-2976-3	Taeniopygia guttata	miR-2976	G
miR-1581	mir148	3226	41	274	32	1030	671	1178	4.74	200.24	27.57	66.94	20.85	128.6	23	CGAGCCGAAGGGGUGGGCGCUGC	gga-miR-1581	gga-mir-1581	Gallus gallus	miR-1581	C
miR-151a	mir149	3157	359	46	44	965	1226	517	41.55	33.62	37.91	62.71	38.09	56.44	20	UCGAGGAGCUCACAGUCUAG	cja-miR-151, ggo-miR-151a	cja-mir-151, ggo-mir-151a	Callithrix jacchus, Gorilla gorilla	miR-151, miR-151a	U
miR-151-5p	mir150	3157	359	46	44	965	1226	517	41.55	33.62	37.91	62.71	38.09	56.44	21	UCGAGGAGCUCACAGUCUAGU	bta-miR-151-5p, cfa-miR-151, cgr-miR-151-5p, chi-miR-151-5p, dma-miR-151, eca-miR-151-5p, hsa-miR-151a-5p, mml-miR-151-5p, mmu-miR-151-5p, ocu-miR-151-5p, oga-miR-28b, pal-miR-151-5p, pha-miR-151, ppy-miR-151a-5p, rno-miR-151-5p, ssc-miR-151-5p	bta-mir-151, cfa-mir-151, cgr-mir-151, chi-mir-151, dma-mir-151, eca-mir-151, hsa-mir-151a, mml-mir-151, mmu-mir-151, ocu-mir-151, oga-mir-28b, pal-mir-151, pha-mir-151, ppy-mir-151a, rno-mir-151, ssc-mir-151	Bos taurus, Canis familiaris, Cricetulus griseus, Capra hircus, Daubentonia madagascariensis, Equus caballus, Homo sapiens, Macaca mulatta, Mus musculus, Oryctolagus cuniculus, Otolemur garnettii, Pteropus alecto, Papio hamadryas, Pongo pygmaeus, Rattus norvegicus, Sus scrofa	miR-151-5p, miR-151, miR-151a-5p, miR-28b	U
miR-151-5p	mir151	3126	352	46	44	957	1216	511	40.74	33.62	37.91	62.19	37.78	55.78	22	UCGAGGAGCUCACAGUCUAGUA	cpo-miR-151-5p, dno-miR-151-5p	cpo-mir-151, dno-mir-151	Cavia porcellus, Dasypus novemcinctus	miR-151-5p	U
miR-877-3p	mir152	3098	57	2842	14	77	67	41	6.6	2076.95	12.06	5	2.08	4.48	22	UCCUCUUCUCCCUCCUCCCAGG	chi-miR-877-3p	chi-mir-877	Capra hircus	miR-877-3p	U
miR-877-3p	mir153	3096	57	2841	13	77	67	41	6.6	2076.22	11.2	5	2.08	4.48	19	CCUCUUCUCCCUCCUCCCA	mml-miR-877-3p	mml-mir-877	Macaca mulatta	miR-877-3p	C
miR-9989-3p	mir154	3029	358	113	2271	26	97	164	41.43	82.58	1956.73	1.69	3.01	17.9	21	ACUGGAGGCAGGUGGGGGUGC	pal-miR-9989-3p	pal-mir-9989	Pteropus alecto	miR-9989-3p	A
miR-10306	mir155	3017	790	1987	83	27	89	41	91.42	1452.11	71.51	1.75	2.77	4.48	24	UAAGCAGCAUCGGGCUUGGUGACC	tcf-miR-10306	tcf-mir-10306	Triops cancriformis	miR-10306	U
miR-rL1-14-5p	mir156	2999	189	2543	67	51	92	57	21.87	1858.44	57.73	3.31	2.86	6.22	23	UCGGACGGUCUGGUGCGCUUGAU	rlcv-miR-rL1-14-5p	rlcv-mir-rL1-14-1, rlcv-mir-rL1-14-2	Rhesus lymphocryptovirus	miR-rL1-14-5p	U
miR-6238	mir157	2987	202	159	379	200	1311	736	23.38	116.2	326.55	13	40.73	80.35	22	UUAUUAGUCAGUGGAGGAAAUG	mmu-miR-6238	mmu-mir-6238	Mus musculus	miR-6238	U
miR-6821-5p	mir158	2974	163	2370	9	174	190	68	18.86	1732.01	7.75	11.31	5.9	7.42	23	GUGCGUGGUGGCUCGAGGCGGGG	hsa-miR-6821-5p	hsa-mir-6821	Homo sapiens	miR-6821-5p	G
miR-37-5p	mir159	2965	10	167	8	219	1961	600	1.16	122.04	6.89	14.23	60.93	65.5	23	UGUGGGUGUCCGUUGCGGUGCUA	cel-miR-37-5p	cel-mir-37	Caenorhabditis elegans	miR-37-5p	U
miR-196a-5p	mir160	2906	236	32	21	278	2132	207	27.31	23.39	18.09	18.07	66.24	22.6	22	UAGGUAGUUUCAUGUUGUUGGG	abu-miR-196a, age-miR-196, bta-miR-196a, ccr-miR-196a, cfa-miR-196a, cgr-miR-196a-5p, cli-miR-196-5p, cpi-miR-196-5p, cpo-miR-196a-5p, dma-miR-196, dre-miR-196a-5p, eca-miR-196a, fru-miR-196a, gmo-miR-196a-5p, hsa-miR-196a-5p, lla-miR-196, mmu-miR-196a-5p, mze-miR-196a, nbr-miR-196a, oan-miR-196a-5p, ocu-miR-196a-5p, oga-miR-196, oga-miR-196a, oha-miR-196b-5p, oni-miR-196a, pha-miR-196a, pma-miR-…	abu-mir-196a-1, abu-mir-196a-2, age-mir-196, bta-mir-196a-1, bta-mir-196a-2, ccr-mir-196a, cfa-mir-196a-1, cfa-mir-196a-2, cgr-mir-196a, cli-mir-196-1, cli-mir-196-2, cli-mir-196-3, cpi-mir-196-1, cpi-mir-196-2, cpi-mir-196-3, cpo-mir-196a, dma-mir-196, dre-mir-196a-1, dre-mir-196a-2, eca-mir-196a, fru-mir-196a-1, fru-mir-196a-2, gmo-mir-196a, hsa-mir-196a-1, hsa-mir-196a-2, lla-mir-196, mmu-mir-…	Astatotilapia burtoni, Ateles geoffroyi, Bos taurus, Cyprinus carpio, Canis familiaris, Cricetulus griseus, Columba livia, Chrysemys picta, Cavia porcellus, Daubentonia madagascariensis, Danio rerio, Equus caballus, Fugu rubripes, Gadus morhua, Homo sapiens, Lagothrix lagotricha, Mus musculus, Metriaclima zebra, Neolamprologus brichardi, Ornithorhynchus anatinus, Oryctolagus cuniculus, Otolemur g…	miR-196a, miR-196, miR-196a-5p, miR-196-5p, miR-196b-5p, miR-196-2	U
miR-196a	mir161	2906	236	32	21	278	2132	207	27.31	23.39	18.09	18.07	66.24	22.6	23	UAGGUAGUUUCAUGUUGUUGGGA	cpo-miR-196c-5p, dno-miR-196a-5p, efu-miR-196, ipu-miR-196a, ocu-miR-196a-2-5p, pal-miR-196a-5p, tch-miR-196a-5p	cpo-mir-196c, dno-mir-196a, efu-mir-196, ipu-mir-196a-1, ipu-mir-196a-2, ocu-mir-196a-2, pal-mir-196a, tch-mir-196a	Cavia porcellus, Dasypus novemcinctus, Eptesicus fuscus, Ictalurus punctatus, Oryctolagus cuniculus, Pteropus alecto, Tupaia chinensis	miR-196c-5p, miR-196a-5p, miR-196, miR-196a, miR-196a-2-5p	U
miR-196-5p	mir162	2904	236	32	21	278	2131	206	27.31	23.39	18.09	18.07	66.21	22.49	21	UAGGUAGUUUCAUGUUGUUGG	aca-miR-196a, ami-miR-196-5p, chi-miR-196a, cja-miR-196a, gga-miR-196-5p, ggo-miR-196, mml-miR-196a-5p, ola-miR-196a, ppy-miR-196, xtr-miR-196a	aca-mir-196a-1, aca-mir-196a-2, ami-mir-196-1, ami-mir-196-2, ami-mir-196-3, chi-mir-196a, cja-mir-196a, gga-mir-196-1, gga-mir-196-2, gga-mir-196-3, gga-mir-196-4, gga-mir-196-5, ggo-mir-196-1, ggo-mir-196-2, mml-mir-196a-1, mml-mir-196a-2, ola-mir-196a, ppy-mir-196-1, ppy-mir-196-2, xtr-mir-196a	Anolis carolinensis, Alligator mississippiensis, Capra hircus, Callithrix jacchus, Gallus gallus, Gorilla gorilla, Macaca mulatta, Oryzias latipes, Pongo pygmaeus, Xenopus tropicalis	miR-196a, miR-196-5p, miR-196, miR-196a-5p	U
miR-23b	mir163	2878	111	1	13	1234	853	666	12.85	0.73	11.2	80.19	26.5	72.71	23	AUCACAUUGCCAGGGAUUACCAC	ami-miR-23b-3p, bta-miR-23b-3p, cpo-miR-23b-3p, dno-miR-23b-3p, dre-miR-23b-3p, hsa-miR-23b-3p, ocu-miR-23b-3p, oha-miR-23b-3p, ola-miR-23b, pbv-miR-23b-3p, pma-miR-23b, ppa-miR-23b, ppy-miR-23b, ptr-miR-23b	ami-mir-23b, bta-mir-23b, cpo-mir-23b, dno-mir-23b, dre-mir-23b, dre-mir-23b-2, hsa-mir-23b, ocu-mir-23b, oha-mir-23b, ola-mir-23b, pbv-mir-23b, pma-mir-23b, ppa-mir-23b, ppy-mir-23b, ptr-mir-23b	Alligator mississippiensis, Bos taurus, Cavia porcellus, Dasypus novemcinctus, Danio rerio, Homo sapiens, Oryctolagus cuniculus, Ophiophagus hannah, Oryzias latipes, Python bivittatus, Petromyzon marinus, Pan paniscus, Pongo pygmaeus, Pan troglodytes	miR-23b-3p, miR-23b	A
miR3710c	mir164	2816	472	808	100	385	599	452	54.62	590.49	86.16	25.02	18.61	49.34	21	CGUGGGGAACCUGACGGGCCU	pab-miR3710c	pab-MIR3710c	Picea abies	miR3710c	C
miR-7658-5p	mir165	2797	1576	1059	92	25	34	11	182.39	773.92	79.27	1.62	1.06	1.2	20	UGUGGGCGUGGCGGUGCUGG	mmu-miR-7658-5p	mmu-mir-7658	Mus musculus	miR-7658-5p	U
miR-6937-5p	mir166	2785	57	858	5	255	1154	456	6.6	627.03	4.31	16.57	35.85	49.78	24	UAGCUGUAAGGGCUGGGUCUGUGU	mmu-miR-6937-5p	mmu-mir-6937	Mus musculus	miR-6937-5p	U
miR398	mir167	2761	209	380	178	205	1258	531	24.19	277.71	153.37	13.32	39.09	57.97	21	GGAGCGACCUGAGAUCACAUG	hbr-miR398	hbr-MIR398	Hevea brasiliensis	miR398	G
miR-12226-5p	mir168	2658	141	2163	27	130	98	99	16.32	1580.73	23.26	8.45	3.04	10.81	22	GUGAGGCGGCGGUCGGGACGCG	gga-miR-12226-5p	gga-mir-12226	Gallus gallus	miR-12226-5p	G
miR-196	mir169	2561	225	32	20	249	1854	181	26.04	23.39	17.23	16.18	57.6	19.76	20	UAGGUAGUUUCAUGUUGUUG	tgu-miR-196	tgu-mir-196	Taeniopygia guttata	miR-196	U
miR-7455-5p	mir170	2556	329	1690	466	20	16	35	38.07	1235.06	401.51	1.3	0.5	3.82	23	UCGCGCGGCGCGGAGGGAGCGGG	gga-miR-7455-5p	gga-mir-7455	Gallus gallus	miR-7455-5p	U
miR-6780b-5p	mir171	2537	331	1931	247	6	8	14	38.31	1411.18	212.82	0.39	0.25	1.53	23	UGGGGAAGGCUUGGCAGGGAAGA	hsa-miR-6780b-5p	hsa-mir-6780b	Homo sapiens	miR-6780b-5p	U
miR-6236	mir172	2478	192	535	279	134	735	603	22.22	390.98	240.39	8.71	22.84	65.83	19	GCCGUCGCCGGCAGUCAGG	mmu-miR-6236	mmu-mir-6236	Mus musculus	miR-6236	G
miR-335-5p	mir173	2464	147	1	74	1204	327	711	17.01	0.73	63.76	78.24	10.16	77.62	21	UCAAGAGCAAUAACGAAAAAU	chi-miR-335-5p	chi-mir-335	Capra hircus	miR-335-5p	U
miR-335-5p	mir174	2464	147	1	74	1204	327	711	17.01	0.73	63.76	78.24	10.16	77.62	22	UCAAGAGCAAUAACGAAAAAUG	cja-miR-335-5p, cpo-miR-335-5p, dno-miR-335-5p, ggo-miR-335, ocu-miR-335-5p, pal-miR-335-5p, ssc-miR-335, tch-miR-335-5p	cja-mir-335, cpo-mir-335, dno-mir-335, ggo-mir-335, ocu-mir-335, pal-mir-335, ssc-mir-335, tch-mir-335	Callithrix jacchus, Cavia porcellus, Dasypus novemcinctus, Gorilla gorilla, Oryctolagus cuniculus, Pteropus alecto, Sus scrofa, Tupaia chinensis	miR-335-5p, miR-335	U
miR-335	mir175	2464	147	1	74	1204	327	711	17.01	0.73	63.76	78.24	10.16	77.62	23	UCAAGAGCAAUAACGAAAAAUGU	bta-miR-335, cfa-miR-335, eca-miR-335, efu-miR-335, hsa-miR-335-5p, mml-miR-335-5p, mmu-miR-335-5p, ppy-miR-335, ptr-miR-335, rno-miR-335	bta-mir-335, cfa-mir-335, eca-mir-335, efu-mir-335, hsa-mir-335, mml-mir-335, mmu-mir-335, ppy-mir-335, ptr-mir-335, rno-mir-335	Bos taurus, Canis familiaris, Equus caballus, Eptesicus fuscus, Homo sapiens, Macaca mulatta, Mus musculus, Pongo pygmaeus, Pan troglodytes, Rattus norvegicus	miR-335, miR-335-5p	U
miR-2387-5p	mir176	2447	354	327	819	373	356	218	40.97	238.97	705.66	24.24	11.06	23.8	23	UGGAAGGCCUGGCUUUGCAGCGU	ocu-miR-2387-5p	ocu-mir-2387	Oryctolagus cuniculus	miR-2387-5p	U
miR-2387	mir177	2358	328	321	766	373	354	216	37.96	234.59	660	24.24	11	23.58	22	UGGAAGGCCUGGCUUUGCAGCG	bta-miR-2387	bta-mir-2387	Bos taurus	miR-2387	U
miR-30d	mir178	2336	584	50	34	362	1152	154	67.58	36.54	29.29	23.53	35.79	16.81	23	UGUAAACAUCCCCGACUGGAAGC	ccr-miR-30d, cja-miR-30d, cpi-miR-30d-5p, oan-miR-30d-5p, ola-miR-30d-5p	ccr-mir-30d, cja-mir-30d, cpi-mir-30d, oan-mir-30d, ola-mir-30d	Cyprinus carpio, Callithrix jacchus, Chrysemys picta, Ornithorhynchus anatinus, Oryzias latipes	miR-30d, miR-30d-5p	U
miR-30d-5p	mir179	2335	584	50	34	365	1152	150	67.58	36.54	29.29	23.72	35.79	16.38	24	UGUAAACAUCCCCGACUGGAAGCU	ami-miR-30d-5p, bta-miR-30d, cfa-miR-30d, cli-miR-30d-5p, cpo-miR-30d-5p, dno-miR-30d-5p, gmo-miR-30a-5p, nle-miR-30d, ocu-miR-30d-5p, oga-miR-30d, oha-miR-30d-5p, pal-miR-30d-5p, pbv-miR-30d-5p, pha-miR-30d, ssa-miR-30b-5p, ssc-miR-30d, tgu-miR-30d-5p, xla-miR-30d-5p	ami-mir-30d, bta-mir-30d, cfa-mir-30d, cli-mir-30d, cpo-mir-30d, dno-mir-30d, gmo-mir-30a, nle-mir-30d, ocu-mir-30d, oga-mir-30d, oha-mir-30d, pal-mir-30d, pbv-mir-30d, pha-mir-30d, ssa-mir-30b, ssc-mir-30d, tgu-mir-30d, xla-mir-30d	Alligator mississippiensis, Bos taurus, Canis familiaris, Columba livia, Cavia porcellus, Dasypus novemcinctus, Gadus morhua, Nomascus leucogenys, Oryctolagus cuniculus, Otolemur garnettii, Ophiophagus hannah, Pteropus alecto, Python bivittatus, Papio hamadryas, Salmo salar, Sus scrofa, Taeniopygia guttata, Xenopus laevis	miR-30d-5p, miR-30d, miR-30a-5p, miR-30b-5p	U
miR-210	mir180	2334	86	26	10	949	688	575	9.95	19	8.62	61.67	21.38	62.77	23	ACUGUGCGUGUGACAGCGGCUGA	bta-miR-210, cfa-miR-210	bta-mir-210, cfa-mir-210	Bos taurus, Canis familiaris	miR-210	A
miR-210-3p	mir181	2334	86	26	10	949	688	575	9.95	19	8.62	61.67	21.38	62.77	22	CUGUGCGUGUGACAGCGGCUGA	bbe-miR-210-5p, bfl-miR-210-3p, cgr-miR-210-3p, cpo-miR-210-3p, dno-miR-210-3p, ggo-miR-210, hsa-miR-210-3p, mml-miR-210-3p, mmu-miR-210-3p, nle-miR-210, oga-miR-210, pha-miR-210, ppa-miR-210, ptr-miR-210, rno-miR-210-3p, ssc-miR-210, tch-miR-210	bbe-mir-210, bfl-mir-210, cgr-mir-210, cpo-mir-210, dno-mir-210, ggo-mir-210, hsa-mir-210, mml-mir-210, mmu-mir-210, nle-mir-210, oga-mir-210, pha-mir-210-1, pha-mir-210-2, ppa-mir-210, ptr-mir-210, rno-mir-210, ssc-mir-210, tch-mir-210	Branchiostoma belcheri, Branchiostoma floridae, Cricetulus griseus, Cavia porcellus, Dasypus novemcinctus, Gorilla gorilla, Homo sapiens, Macaca mulatta, Mus musculus, Nomascus leucogenys, Otolemur garnettii, Papio hamadryas, Pan paniscus, Pan troglodytes, Rattus norvegicus, Sus scrofa, Tupaia chinensis	miR-210-5p, miR-210-3p, miR-210	C
miR-30d	mir182	2334	584	50	34	362	1152	152	67.58	36.54	29.29	23.53	35.79	16.59	22	UGUAAACAUCCCCGACUGGAAG	aca-miR-30d-5p, dre-miR-30d, eca-miR-30d, fru-miR-30d, gga-miR-30d, ggo-miR-30d, hsa-miR-30d-5p, mdo-miR-30e-5p, mml-miR-30d-5p, mmu-miR-30d-5p, mne-miR-30d, ppa-miR-30d, ppy-miR-30d, ptr-miR-30d, rno-miR-30d-5p, tni-miR-30d, xtr-miR-30d	aca-mir-30d, dre-mir-30d, eca-mir-30d, fru-mir-30d, gga-mir-30d, ggo-mir-30d, hsa-mir-30d, mdo-mir-30e, mml-mir-30d, mmu-mir-30d, mne-mir-30d, ppa-mir-30d, ppy-mir-30d, ptr-mir-30d, rno-mir-30d, tni-mir-30d, xtr-mir-30d	Anolis carolinensis, Danio rerio, Equus caballus, Fugu rubripes, Gallus gallus, Gorilla gorilla, Homo sapiens, Monodelphis domestica, Macaca mulatta, Mus musculus, Macaca nemestrina, Pan paniscus, Pongo pygmaeus, Pan troglodytes, Rattus norvegicus, Tetraodon nigroviridis, Xenopus tropicalis	miR-30d-5p, miR-30d, miR-30e-5p	U
miR-30d	mir183	2254	562	50	34	351	1108	149	65.04	36.54	29.29	22.81	34.43	16.27	19	UGUAAACAUCCCCGACUGG	oar-miR-30d	oar-mir-30d	Ovis aries	miR-30d	U
miR-10a	mir184	2189	359	50	37	318	1148	277	41.55	36.54	31.88	20.67	35.67	30.24	23	UACCCUGUAGAUCCGAAUUUGUG	aca-miR-10a-5p, age-miR-10a, ami-miR-10a-5p, bfl-miR-10a-5p, bta-miR-10a, cli-miR-10a-5p, dno-miR-10a-5p, eca-miR-10a, ggo-miR-10a, hsa-miR-10a-5p, mdo-miR-10a-5p, mml-miR-10a-5p, mmu-miR-10a-5p, oha-miR-10a-5p, pbv-miR-10a-5p, ppa-miR-10a, ppy-miR-10a, ptr-miR-10a, rno-miR-10a-5p, sko-miR-10, sla-miR-10a, xtr-miR-10a	aca-mir-10a, age-mir-10a, ami-mir-10a, bfl-mir-10a, bta-mir-10a, cli-mir-10a, dno-mir-10a, eca-mir-10a, ggo-mir-10a, hsa-mir-10a, mdo-mir-10a, mml-mir-10a, mmu-mir-10a, oha-mir-10a, pbv-mir-10a, ppa-mir-10a, ppy-mir-10a, ptr-mir-10a, rno-mir-10a, sko-mir-10, sla-mir-10a, xtr-mir-10a	Anolis carolinensis, Ateles geoffroyi, Alligator mississippiensis, Branchiostoma floridae, Bos taurus, Columba livia, Dasypus novemcinctus, Equus caballus, Gorilla gorilla, Homo sapiens, Monodelphis domestica, Macaca mulatta, Mus musculus, Ophiophagus hannah, Python bivittatus, Pan paniscus, Pongo pygmaeus, Pan troglodytes, Rattus norvegicus, Saccoglossus kowalevskii, Saguinus labiatus, Xenopus t…	miR-10a-5p, miR-10a, miR-10	U
miR-10a	mir185	2183	359	50	31	318	1148	277	41.55	36.54	26.71	20.67	35.67	30.24	21	UACCCUGUAGAUCCGAAUUUG	oar-miR-10a	oar-mir-10a	Ovis aries	miR-10a	U
miR-10a-5p	mir186	2183	359	50	31	318	1148	277	41.55	36.54	26.71	20.67	35.67	30.24	22	UACCCUGUAGAUCCGAAUUUGU	bbe-miR-10a-5p, cfa-miR-10a, cgr-miR-10a-5p, chi-miR-10a-5p, cja-miR-10a, cpi-miR-10a-5p, dpu-miR-10, dqu-miR-10-5p, dre-miR-10a-5p, gga-miR-10a-5p, gmo-miR-10d-5p, ipu-miR-10a, isc-miR-10, lgi-miR-10, lmi-miR-10-5p, mmr-miR-10a, nle-miR-10a, oan-miR-10a-5p, ocu-miR-10a-5p, oga-miR-10a, pal-miR-10a-5p, pha-miR-10a, pte-miR-10-5p, pxy-miR-10-5p, sbo-miR-10a, sfr-miR-10-5p, ssc-miR-10a-5p, tca-miR-…	bbe-mir-10a, cfa-mir-10a, cgr-mir-10a, chi-mir-10a, cja-mir-10a, cpi-mir-10a, dpu-mir-10, dqu-mir-10, dre-mir-10a, gga-mir-10a, gmo-mir-10d, ipu-mir-10a, isc-mir-10, lgi-mir-10, lmi-mir-10, mmr-mir-10a, nle-mir-10a, oan-mir-10a, ocu-mir-10a, oga-mir-10a, pal-mir-10a, pha-mir-10a, pte-mir-10, pxy-mir-10, sbo-mir-10a, sfr-mir-10, ssc-mir-10a, tca-mir-10, tcf-mir-10	Branchiostoma belcheri, Canis familiaris, Cricetulus griseus, Capra hircus, Callithrix jacchus, Chrysemys picta, Daphnia pulex, Dinoponera quadriceps, Danio rerio, Gallus gallus, Gadus morhua, Ictalurus punctatus, Ixodes scapularis, Lottia gigantea, Locusta migratoria, Microcebus murinus, Nomascus leucogenys, Ornithorhynchus anatinus, Oryctolagus cuniculus, Otolemur garnettii, Pteropus alecto, Pa…	miR-10a-5p, miR-10a, miR-10, miR-10-5p, miR-10d-5p	U
miR-185	mir187	2170	69	36	47	769	691	558	7.99	26.31	40.5	49.98	21.47	60.92	22	UGGAGAGAAAGGCAGUUCCUGA	bta-miR-185, cfa-miR-185, cgr-miR-185-5p, cja-miR-185, cpo-miR-185-5p, dno-miR-185-5p, ggo-miR-185, hsa-miR-185-5p, mml-miR-185-5p, mmu-miR-185-5p, ocu-miR-185-5p, pal-miR-185-5p, ppy-miR-185, ptr-miR-185, rno-miR-185-5p, ssc-miR-185, tch-miR-185-5p	bta-mir-185, cfa-mir-185, cgr-mir-185, cja-mir-185, cpo-mir-185, dno-mir-185, ggo-mir-185, hsa-mir-185, mml-mir-185, mmu-mir-185, ocu-mir-185, pal-mir-185, ppy-mir-185, ptr-mir-185, rno-mir-185, ssc-mir-185, tch-mir-185	Bos taurus, Canis familiaris, Cricetulus griseus, Callithrix jacchus, Cavia porcellus, Dasypus novemcinctus, Gorilla gorilla, Homo sapiens, Macaca mulatta, Mus musculus, Oryctolagus cuniculus, Pteropus alecto, Pongo pygmaeus, Pan troglodytes, Rattus norvegicus, Sus scrofa, Tupaia chinensis	miR-185, miR-185-5p	U
miR-185	mir188	2169	69	36	49	766	691	558	7.99	26.31	42.22	49.78	21.47	60.92	23	UGGAGAGAAAGGCAGUUCCUGAU	efu-miR-185	efu-mir-185	Eptesicus fuscus	miR-185	U
miR-10a-5p	mir189	2159	351	50	31	316	1136	275	40.62	36.54	26.71	20.54	35.3	30.02	24	UACCCUGUAGAUCCGAAUUUGUGU	xla-miR-10a-5p	xla-mir-10a	Xenopus laevis	miR-10a-5p	U
miR-23b-3p	mir190	2135	59	0	10	1018	524	524	6.83	0	8.62	66.16	16.28	57.2	21	AUCACAUUGCCAGGGAUUACC	abu-miR-23b, aca-miR-23b-3p, ccr-miR-23b, cgr-miR-23b-3p, chi-miR-23b-3p, cja-miR-23b, cpi-miR-23b-3p, dma-miR-23b, eca-miR-23b, gga-miR-23b-3p, ipu-miR-23b, mdo-miR-23b-3p, mml-miR-23b-3p, mmr-miR-23b, mmu-miR-23b-3p, mze-miR-23b, nbr-miR-23b, nle-miR-23b, oni-miR-23b, pha-miR-23b, pny-miR-23b, rno-miR-23b-3p, tgu-miR-23-3p, xla-miR-23b-3p, xtr-miR-23b	abu-mir-23b, aca-mir-23b, ccr-mir-23b, cgr-mir-23b, chi-mir-23b, cja-mir-23b, cpi-mir-23b, dma-mir-23b, eca-mir-23b, gga-mir-23b, ipu-mir-23b-1, ipu-mir-23b-2, mdo-mir-23b, mml-mir-23b, mmr-mir-23b, mmu-mir-23b, mze-mir-23b, nbr-mir-23b, nle-mir-23b, oni-mir-23b, pha-mir-23b, pny-mir-23b, rno-mir-23b, tgu-mir-23, xla-mir-23b, xtr-mir-23b	Astatotilapia burtoni, Anolis carolinensis, Cyprinus carpio, Cricetulus griseus, Capra hircus, Callithrix jacchus, Chrysemys picta, Daubentonia madagascariensis, Equus caballus, Gallus gallus, Ictalurus punctatus, Monodelphis domestica, Macaca mulatta, Microcebus murinus, Mus musculus, Metriaclima zebra, Neolamprologus brichardi, Nomascus leucogenys, Oreochromis niloticus, Papio hamadryas, Pundam…	miR-23b, miR-23b-3p, miR-23-3p	A
miR-98-5p	mir191	2123	377	26	44	304	1068	304	43.63	19	37.91	19.76	33.18	33.19	21	UGAGGUAGUAAGUUGUAUUGU	aca-miR-98-5p	aca-mir-98	Anolis carolinensis	miR-98-5p	U
miR-98	mir192	2123	377	26	44	304	1068	304	43.63	19	37.91	19.76	33.18	33.19	22	UGAGGUAGUAAGUUGUAUUGUU	age-miR-98, bta-miR-98, cfa-miR-98, cgr-miR-98, chi-miR-98-5p, cja-miR-98, cpo-miR-98-5p, dma-miR-98, dno-miR-98-5p, eca-miR-98, ggo-miR-98, hsa-miR-98-5p, mml-miR-98, mmr-miR-98, mmu-miR-98-5p, nle-miR-98, oan-miR-98, ocu-miR-98-5p, oga-miR-98, oha-miR-98-5p, pal-miR-98-5p, pbv-miR-98-5p, pha-miR-98, ppa-miR-98, ppy-miR-98, ptr-miR-98, rno-miR-98-5p, ssc-miR-98, tch-miR-98-5p, xla-miR-98-5p, xtr…	age-mir-98, bta-mir-98, cfa-mir-98, cgr-mir-98, chi-mir-98, cja-mir-98, cpo-mir-98, dma-mir-98, dno-mir-98, eca-mir-98, ggo-mir-98, hsa-mir-98, mml-mir-98, mmr-mir-98, mmu-mir-98, nle-mir-98, oan-mir-98, ocu-mir-98, oga-mir-98, oha-mir-98, pal-mir-98, pbv-mir-98, pha-mir-98, ppa-mir-98, ppy-mir-98, ptr-mir-98, rno-mir-98, ssc-mir-98, tch-mir-98, xla-mir-98, xtr-mir-98	Ateles geoffroyi, Bos taurus, Canis familiaris, Cricetulus griseus, Capra hircus, Callithrix jacchus, Cavia porcellus, Daubentonia madagascariensis, Dasypus novemcinctus, Equus caballus, Gorilla gorilla, Homo sapiens, Macaca mulatta, Microcebus murinus, Mus musculus, Nomascus leucogenys, Ornithorhynchus anatinus, Oryctolagus cuniculus, Otolemur garnettii, Ophiophagus hannah, Pteropus alecto, Pyth…	miR-98, miR-98-5p	U
miR-23b	mir193	2117	58	0	10	1014	522	513	6.71	0	8.62	65.9	16.22	56	22	AUCACAUUGCCAGGGAUUACCA	dre-miR-23b, fru-miR-23b, ggo-miR-23b, gmo-miR-23b-3p, pal-miR-23b-3p, ssc-miR-23b, tni-miR-23b	dre-mir-23b, dre-mir-23b-2, fru-mir-23b, ggo-mir-23b, gmo-mir-23b, pal-mir-23b, ssc-mir-23b, tni-mir-23b	Danio rerio, Fugu rubripes, Gorilla gorilla, Gadus morhua, Pteropus alecto, Sus scrofa, Tetraodon nigroviridis	miR-23b, miR-23b-3p	A
miR-23b-3p	mir194	2114	58	0	10	1011	522	513	6.71	0	8.62	65.7	16.22	56	24	AUCACAUUGCCAGGGAUUACCACA	cli-miR-23b-3p	cli-mir-23b	Columba livia	miR-23b-3p	A
miR-5119	mir195	2113	235	1263	222	32	255	106	27.2	923.01	191.28	2.08	7.92	11.57	19	CAUCUCAUCCUGGGGCUGG	mmu-miR-5119	mmu-mir-5119	Mus musculus	miR-5119	C
miR-9299	mir196	2070	542	116	1296	9	47	60	62.72	84.77	1116.65	0.58	1.46	6.55	24	UGAGCAAUGUCAUGGAUGGUGGGU	efu-miR-9299	efu-mir-9299	Eptesicus fuscus	miR-9299	U
miR-328-5p	mir197	2063	1546	273	102	101	28	13	178.91	199.51	87.88	6.56	0.87	1.42	23	GGGGGGGCAGGAGUGGCUCAGGG	cpo-miR-328-5p	cpo-mir-328	Cavia porcellus	miR-328-5p	G
miR-23b	mir198	2060	50	0	11	985	512	502	5.79	0	9.48	64.01	15.91	54.8	25	AAUCACAUUGCCAGGGAUUACCACG	efu-miR-23b	efu-mir-23b	Eptesicus fuscus	miR-23b	A
miR-10174-3p	mir199	2060	50	0	11	985	512	502	5.79	0	9.48	64.01	15.91	54.8	24	AUCACAUUGCCAGGGAUUACCACG	bta-miR-10174-3p, oga-miR-23b, tch-miR-23b-3p	bta-mir-10174, oga-mir-23b, tch-mir-23b	Bos taurus, Otolemur garnettii, Tupaia chinensis	miR-10174-3p, miR-23b, miR-23b-3p	A
miR-23b	mir200	2055	50	0	9	982	512	502	5.79	0	7.75	63.82	15.91	54.8	19	AUCACAUUGCCAGGGAUUA	cfa-miR-23b, sha-miR-23b	cfa-mir-23b, sha-mir-23b	Canis familiaris, Sarcophilus harrisii	miR-23b	A
miR-23b-3p	mir201	2054	50	0	9	983	512	500	5.79	0	7.75	63.88	15.91	54.58	24	AUCACAUUGCCAGGGAUUACCACC	ssa-miR-23b-3p	ssa-mir-23b	Salmo salar	miR-23b-3p	A
miR-23b	mir202	2051	50	0	9	981	511	500	5.79	0	7.75	63.75	15.88	54.58	18	AUCACAUUGCCAGGGAUU	oar-miR-23b	oar-mir-23b	Ovis aries	miR-23b	A
miR-10a	mir203	2010	336	42	27	295	1049	261	38.88	30.69	23.26	19.17	32.59	28.49	18	UACCCUGUAGAUCCGAAU	sha-miR-10a	sha-mir-10a	Sarcophilus harrisii	miR-10a	U
miR-8904b	mir204	2006	238	1063	48	190	269	198	27.54	776.85	41.36	12.35	8.36	21.62	25	UAACAGCACCUGCGCCCCGGGGAGA	cfa-miR-8904b	cfa-mir-8904b	Canis familiaris	miR-8904b	U
miR-100-5p	mir205	1964	373	24	52	375	895	245	43.17	17.54	44.8	24.37	27.81	26.75	21	AACCCGUAGAUCCGAACUUGU	ccr-miR-100, cgr-miR-100-5p, chi-miR-100-5p, cpi-miR-100-5p, dma-miR-100, mdo-miR-100-5p, pmi-miR-100-5p, sbo-miR-100, sha-miR-100, tgu-miR-100-5p	ccr-mir-100, cgr-mir-100, chi-mir-100, cpi-mir-100, dma-mir-100, mdo-mir-100, pmi-mir-100, sbo-mir-100, sha-mir-100, tgu-mir-100-1, tgu-mir-100-2	Cyprinus carpio, Cricetulus griseus, Capra hircus, Chrysemys picta, Daubentonia madagascariensis, Monodelphis domestica, Patiria miniata, Saimiri boliviensis, Sarcophilus harrisii, Taeniopygia guttata	miR-100, miR-100-5p	A
miR-100-5p	mir206	1964	373	24	52	375	895	245	43.17	17.54	44.8	24.37	27.81	26.75	22	AACCCGUAGAUCCGAACUUGUG	aae-miR-100, abu-miR-100, aca-miR-100, aga-miR-100, age-miR-100, ame-miR-100-5p, ami-miR-100-5p, bbe-miR-100-5p, bma-miR-100b, bmo-miR-100, bta-miR-100, cja-miR-100, cli-miR-100-5p, cpo-miR-100-5p, cqu-miR-100-5p, dno-miR-100-5p, dre-miR-100-5p, eca-miR-100, fru-miR-100, gga-miR-100-5p, ggo-miR-100, gmo-miR-100a-5p, hsa-miR-100-5p, ipu-miR-100, lgi-miR-100, lla-miR-100, mml-miR-100-5p, mmr-miR-10…	aae-mir-100, abu-mir-100-1, abu-mir-100-2, aca-mir-100, aga-mir-100, age-mir-100, ame-mir-100, ami-mir-100, bbe-mir-100, bma-mir-100b, bmo-mir-100, bta-mir-100, cja-mir-100, cli-mir-100-1, cpo-mir-100, cqu-mir-100, dno-mir-100, dre-mir-100-1, dre-mir-100-2, eca-mir-100, fru-mir-100, gga-mir-100, ggo-mir-100, gmo-mir-100a, hsa-mir-100, ipu-mir-100-1, ipu-mir-100-2, lgi-mir-100, lla-mir-100, mml-mi…	Aedes aegypti, Astatotilapia burtoni, Anolis carolinensis, Anopheles gambiae, Ateles geoffroyi, Apis mellifera, Alligator mississippiensis, Branchiostoma belcheri, Brugia malayi, Bombyx mori, Bos taurus, Callithrix jacchus, Columba livia, Cavia porcellus, Culex quinquefasciatus, Dasypus novemcinctus, Danio rerio, Equus caballus, Fugu rubripes, Gallus gallus, Gorilla gorilla, Gadus morhua, Homo sa…	miR-100, miR-100-5p, miR-100b, miR-100a-5p, miR-100b-5p	A
miR-100-5p	mir207	1964	373	24	52	375	895	245	43.17	17.54	44.8	24.37	27.81	26.75	23	AACCCGUAGAUCCGAACUUGUGU	bfl-miR-100-5p, dpu-miR-100, hpo-miR-100-5p, isc-miR-100	bfl-mir-100, dpu-mir-100, hpo-mir-100, isc-mir-100	Branchiostoma floridae, Daphnia pulex, Heligmosomoides polygyrus, Ixodes scapularis	miR-100-5p, miR-100	A
miR-100a-5p	mir208	1964	373	24	52	375	895	245	43.17	17.54	44.8	24.37	27.81	26.75	24	AACCCGUAGAUCCGAACUUGUGUU	asu-miR-100a-5p, prd-miR-100-5p	asu-mir-100a-1, asu-mir-100a-2, prd-mir-100	Ascaris suum, Panagrellus redivivus	miR-100a-5p, miR-100-5p	A
miR-100	mir209	1961	373	24	52	375	893	244	43.17	17.54	44.8	24.37	27.75	26.64	19	AACCCGUAGAUCCGAACUU	ola-miR-100	ola-mir-100-1, ola-mir-100-2	Oryzias latipes	miR-100	A
miR-m01-4-5p	mir210	1911	142	121	1324	7	51	266	16.43	88.43	1140.78	0.45	1.58	29.04	23	UCCUAUGCUAACACGUGCGCGUG	mcmv-miR-m01-4-5p	mcmv-mir-m01-4	Mouse cytomegalovirus	miR-m01-4-5p	U
miR-26b	mir211	1898	98	17	35	229	1273	246	11.34	12.42	30.16	14.88	39.55	26.86	24	UUCAAGUAAUUCAGGAUAGGUUGU	efu-miR-26b	efu-mir-26b	Eptesicus fuscus	miR-26b	U
miR-26b-5p	mir212	1896	98	17	35	228	1271	247	11.34	12.42	30.16	14.82	39.49	26.96	21	UUCAAGUAAUUCAGGAUAGGU	ggo-miR-26b, hsa-miR-26b-5p, mml-miR-26b-5p, mmu-miR-26b-5p, oar-miR-26b, ppy-miR-26b, ptr-miR-26b, rno-miR-26b-5p	ggo-mir-26b, hsa-mir-26b, mml-mir-26b, mmu-mir-26b, oar-mir-26b, ppy-mir-26b, ptr-mir-26b, rno-mir-26b	Gorilla gorilla, Homo sapiens, Macaca mulatta, Mus musculus, Ovis aries, Pongo pygmaeus, Pan troglodytes, Rattus norvegicus	miR-26b, miR-26b-5p	U
miR-26b	mir213	1896	98	17	35	229	1271	246	11.34	12.42	30.16	14.88	39.49	26.86	22	UUCAAGUAAUUCAGGAUAGGUU	bta-miR-26b, cfa-miR-26b, cgr-miR-26b-5p, chi-miR-26b-5p, cja-miR-26b, cpo-miR-26b-5p, dma-miR-26b, dno-miR-26b-5p, mmr-miR-26b, ocu-miR-26b-5p, pal-miR-26b-5p, pha-miR-26b, ppa-miR-26b, ssc-miR-26b-5p, tch-miR-26b-5p	bta-mir-26b, cfa-mir-26b, cgr-mir-26b, chi-mir-26b, cja-mir-26b, cpo-mir-26b, dma-mir-26b, dno-mir-26b, mmr-mir-26b, ocu-mir-26b, pal-mir-26b, pha-mir-26b, ppa-mir-26b, ssc-mir-26b, tch-mir-26b	Bos taurus, Canis familiaris, Cricetulus griseus, Capra hircus, Callithrix jacchus, Cavia porcellus, Daubentonia madagascariensis, Dasypus novemcinctus, Microcebus murinus, Oryctolagus cuniculus, Pteropus alecto, Papio hamadryas, Pan paniscus, Sus scrofa, Tupaia chinensis	miR-26b, miR-26b-5p	U
miR-21-5p	mir214	1876	273	11	119	211	1163	99	31.59	8.04	102.53	13.71	36.13	10.81	23	UAGCUUAUCAGACUGAUGUUGAC	ami-miR-21-5p, chi-miR-21-5p, dma-miR-21, mmr-miR-21, nle-miR-21, oar-miR-21, oga-miR-21, pbv-miR-21-5p, pha-miR-21, sbo-miR-21	ami-mir-21, chi-mir-21, dma-mir-21, mmr-mir-21, nle-mir-21, oar-mir-21, oga-mir-21, pbv-mir-21, pha-mir-21, sbo-mir-21	Alligator mississippiensis, Capra hircus, Daubentonia madagascariensis, Microcebus murinus, Nomascus leucogenys, Ovis aries, Otolemur garnettii, Python bivittatus, Papio hamadryas, Saimiri boliviensis	miR-21-5p, miR-21	U
miR-21-5p	mir215	1876	273	11	119	211	1163	99	31.59	8.04	102.53	13.71	36.13	10.81	24	UAGCUUAUCAGACUGAUGUUGACU	bta-miR-21-5p, cpo-miR-21-5p, dno-miR-21-5p, ocu-miR-21-5p	bta-mir-21, cpo-mir-21, dno-mir-21, ocu-mir-21	Bos taurus, Cavia porcellus, Dasypus novemcinctus, Oryctolagus cuniculus	miR-21-5p	U
miR-21	mir216	1876	273	11	119	211	1163	99	31.59	8.04	102.53	13.71	36.13	10.81	25	UAGCUUAUCAGACUGAUGUUGACUG	sha-miR-21	sha-mir-21	Sarcophilus harrisii	miR-21	U
miR-1576	mir217	1875	115	640	48	536	183	353	13.31	467.71	41.36	34.83	5.69	38.54	21	CUCGGGCGGGCGGAGCGGCAC	gga-miR-1576	gga-mir-1576	Gallus gallus	miR-1576	C
miR-21-5p	mir218	1873	273	11	119	211	1160	99	31.59	8.04	102.53	13.71	36.04	10.81	22	UAGCUUAUCAGACUGAUGUUGA	aca-miR-21-5p, age-miR-21, cfa-miR-21, cgr-miR-21-5p, cja-miR-21, cli-miR-21-5p, cpi-miR-21-5p, eca-miR-21, gga-miR-21-5p, ggo-miR-21, hsa-miR-21-5p, mdo-miR-21-5p, mml-miR-21-5p, mmu-miR-21a-5p, mne-miR-21, oan-miR-21-5p, oha-miR-21-5p, pal-miR-21-5p, ppa-miR-21, ppy-miR-21, ptr-miR-21, rno-miR-21-5p, ssc-miR-21-5p, tch-miR-21-5p, tgu-miR-21-5p	aca-mir-21, age-mir-21, cfa-mir-21, cgr-mir-21, cja-mir-21, cli-mir-21, cpi-mir-21, eca-mir-21, gga-mir-21, ggo-mir-21, hsa-mir-21, mdo-mir-21, mml-mir-21, mmu-mir-21a, mne-mir-21, oan-mir-21, oha-mir-21, pal-mir-21, ppa-mir-21, ppy-mir-21, ptr-mir-21, rno-mir-21, ssc-mir-21, tch-mir-21, tgu-mir-21	Anolis carolinensis, Ateles geoffroyi, Canis familiaris, Cricetulus griseus, Callithrix jacchus, Columba livia, Chrysemys picta, Equus caballus, Gallus gallus, Gorilla gorilla, Homo sapiens, Monodelphis domestica, Macaca mulatta, Mus musculus, Macaca nemestrina, Ornithorhynchus anatinus, Ophiophagus hannah, Pteropus alecto, Pan paniscus, Pongo pygmaeus, Pan troglodytes, Rattus norvegicus, Sus scr…	miR-21-5p, miR-21, miR-21a-5p	U
miR-100-5p	mir219	1858	350	24	51	365	836	232	40.5	17.54	43.94	23.72	25.97	25.33	24	AACCCGUAGAUCCGAACUUGUGCU	oha-miR-100-5p	oha-mir-100	Ophiophagus hannah	miR-100-5p	A
miR-100-5p	mir220	1854	350	25	51	362	835	231	40.5	18.27	43.94	23.53	25.94	25.22	24	AACCCGUAGAUCCGAACUUGUGGG	tca-miR-100-5p	tca-mir-100	Tribolium castaneum	miR-100-5p	A
miR-100-5p	mir221	1853	350	24	51	362	835	231	40.5	17.54	43.94	23.53	25.94	25.22	22	ACCCGUAGAUCCGAACUUGUGG	dqu-miR-100-5p, pca-miR-100-5p	dqu-mir-100, pca-mir-100	Dinoponera quadriceps, Polistes canadensis	miR-100-5p	A
miR-3621	mir222	1809	33	358	15	546	295	562	3.82	261.63	12.92	35.48	9.17	61.35	20	CGCGGGUCGGGGUCUGCAGG	hsa-miR-3621	hsa-mir-3621	Homo sapiens	miR-3621	C
miR-877-3p	mir223	1785	27	1635	5	43	52	23	3.12	1194.87	4.31	2.79	1.62	2.51	21	UCCUCUUCUCCCUCCUCCCAG	hsa-miR-877-3p	hsa-mir-877	Homo sapiens	miR-877-3p	U
miR-877-3p	mir224	1785	27	1635	5	43	52	23	3.12	1194.87	4.31	2.79	1.62	2.51	22	UGUCCUCUUCUCCCUCCUCCCA	mmu-miR-877-3p	mmu-mir-877	Mus musculus	miR-877-3p	U
miR-149-3p	mir225	1729	900	492	87	161	15	74	104.15	359.56	74.96	10.46	0.47	8.08	22	GAGGGAGGGACGGGGGCGGUGC	cgr-miR-149-3p, mmu-miR-149-3p	cgr-mir-149, mmu-mir-149	Cricetulus griseus, Mus musculus	miR-149-3p	G
miR-874	mir226	1712	162	1179	318	13	18	22	18.75	861.62	273.99	0.84	0.56	2.4	22	CUGCCCUGGCCCGAGGGACCGA	bta-miR-874, cfa-miR-874, eca-miR-874, ggo-miR-874, hsa-miR-874-3p, mml-miR-874-3p, mmu-miR-874-3p, ppy-miR-874, ptr-miR-874, rno-miR-874-3p	bta-mir-874, cfa-mir-874, eca-mir-874, ggo-mir-874, hsa-mir-874, mml-mir-874, mmu-mir-874, ppy-mir-874, ptr-mir-874, rno-mir-874	Bos taurus, Canis familiaris, Equus caballus, Gorilla gorilla, Homo sapiens, Macaca mulatta, Mus musculus, Pongo pygmaeus, Pan troglodytes, Rattus norvegicus	miR-874, miR-874-3p	C
miR-874	mir227	1712	162	1179	318	13	18	22	18.75	861.62	273.99	0.84	0.56	2.4	23	CUGCCCUGGCCCGAGGGACCGAC	cgr-miR-874, chi-miR-874-3p, cpo-miR-874-3p, dno-miR-874-3p, ocu-miR-874-3p, ssc-miR-874	cgr-mir-874, chi-mir-874, cpo-mir-874, dno-mir-874, ocu-mir-874, ssc-mir-874	Cricetulus griseus, Capra hircus, Cavia porcellus, Dasypus novemcinctus, Oryctolagus cuniculus, Sus scrofa	miR-874, miR-874-3p	C
miR-874	mir228	1712	162	1179	318	13	18	22	18.75	861.62	273.99	0.84	0.56	2.4	24	CUGCCCUGGCCCGAGGGACCGACU	efu-miR-874, pal-miR-874-3p	efu-mir-874, pal-mir-874	Eptesicus fuscus, Pteropus alecto	miR-874, miR-874-3p	C
miR-149-3p	mir229	1711	900	474	87	161	14	75	104.15	346.4	74.96	10.46	0.43	8.19	22	GAGGGAGGGACGGGGGCUGUGC	bta-miR-149-3p, mml-miR-149-3p	bta-mir-149, mml-mir-149	Bos taurus, Macaca mulatta	miR-149-3p	G
miR-149-3p	mir230	1710	899	474	87	161	14	75	104.04	346.4	74.96	10.46	0.43	8.19	21	AGGGAGGGACGGGGGCUGUGC	hsa-miR-149-3p	hsa-mir-149	Homo sapiens	miR-149-3p	A
miR-149-3p	mir231	1708	900	474	84	161	14	75	104.15	346.4	72.38	10.46	0.43	8.19	23	GAGGGAGGGACGGGGGCUGUGCU	cpo-miR-149-3p, dno-miR-149-3p	cpo-mir-149, dno-mir-149	Cavia porcellus, Dasypus novemcinctus	miR-149-3p	G
miR-745b	mir232	1682	750	761	129	13	18	11	86.8	556.14	111.15	0.84	0.56	1.2	22	AGCUGCCAAAUGAAGGGCUGUG	lgi-miR-745b	lgi-mir-745b	Lottia gigantea	miR-745b	A
miR-130b	mir233	1633	33	4	8	396	845	347	3.82	2.92	6.89	25.73	26.25	37.88	21	AGUGCAAUGUUAAAAGGGCAU	sha-miR-130b	sha-mir-130b	Sarcophilus harrisii	miR-130b	A
miR-130c-3p	mir234	1633	33	4	8	396	845	347	3.82	2.92	6.89	25.73	26.25	37.88	22	AGUGCAAUGUUAAAAGGGCAUU	ami-miR-130c-3p, cpi-miR-130d-3p	ami-mir-130c, cpi-mir-130d	Alligator mississippiensis, Chrysemys picta	miR-130c-3p, miR-130d-3p	A
miR-130a	mir235	1633	33	4	8	396	845	347	3.82	2.92	6.89	25.73	26.25	37.88	20	CAGUGCAAUGUUAAAAGGGC	cja-miR-130a, dma-miR-130a, ggo-miR-130a, mml-miR-130a-3p, mmr-miR-130a, mne-miR-130a, nle-miR-130a, ppa-miR-130a	cja-mir-130a, dma-mir-130a, ggo-mir-130a, mml-mir-130a, mmr-mir-130a, mne-mir-130a, nle-mir-130a, ppa-mir-130a	Callithrix jacchus, Daubentonia madagascariensis, Gorilla gorilla, Macaca mulatta, Microcebus murinus, Macaca nemestrina, Nomascus leucogenys, Pan paniscus	miR-130a, miR-130a-3p	C
miR-130a-3p	mir236	1633	33	4	8	396	845	347	3.82	2.92	6.89	25.73	26.25	37.88	21	CAGUGCAAUGUUAAAAGGGCA	aca-miR-130a-3p, chi-miR-130a-3p, pha-miR-130a, ssa-miR-130b-3p	aca-mir-130a-1, aca-mir-130a-2, chi-mir-130a, pha-mir-130a, ssa-mir-130b-1, ssa-mir-130b-2	Anolis carolinensis, Capra hircus, Papio hamadryas, Salmo salar	miR-130a-3p, miR-130a, miR-130b-3p	C
miR-130a	mir237	1633	33	4	8	396	845	347	3.82	2.92	6.89	25.73	26.25	37.88	22	CAGUGCAAUGUUAAAAGGGCAU	bta-miR-130a, ccr-miR-130a, cfa-miR-130a, cgr-miR-130a-3p, cli-miR-130a-3p, cpo-miR-130a-3p, dno-miR-130a-3p, dre-miR-130a, eca-miR-130a, gga-miR-130c-3p, hsa-miR-130a-3p, mdo-miR-130c-3p, mmu-miR-130a-3p, oan-miR-130b-3p, oga-miR-130a, oha-miR-130b-3p, pal-miR-130-3p, pbv-miR-130d-3p, ppy-miR-130a, ptr-miR-130a, rno-miR-130a-3p, ssc-miR-130a, tch-miR-130a-3p, tgu-miR-130c-3p, xtr-miR-130a	bta-mir-130a, ccr-mir-130a, cfa-mir-130a, cgr-mir-130a, cli-mir-130a, cpo-mir-130a, dno-mir-130a, dre-mir-130a, eca-mir-130a, gga-mir-130c, hsa-mir-130a, mdo-mir-130c-1, mdo-mir-130c-2, mmu-mir-130a, oan-mir-130b, oga-mir-130a, oha-mir-130b, pal-mir-130, pbv-mir-130d, ppy-mir-130a, ptr-mir-130a, rno-mir-130a, ssc-mir-130a, tch-mir-130a, tgu-mir-130c, xtr-mir-130a	Bos taurus, Cyprinus carpio, Canis familiaris, Cricetulus griseus, Columba livia, Cavia porcellus, Dasypus novemcinctus, Danio rerio, Equus caballus, Gallus gallus, Homo sapiens, Monodelphis domestica, Mus musculus, Ornithorhynchus anatinus, Otolemur garnettii, Ophiophagus hannah, Pteropus alecto, Python bivittatus, Pongo pygmaeus, Pan troglodytes, Rattus norvegicus, Sus scrofa, Tupaia chinensis,…	miR-130a, miR-130a-3p, miR-130c-3p, miR-130b-3p, miR-130-3p, miR-130d-3p	C
miR-130	mir238	1633	33	4	8	396	845	347	3.82	2.92	6.89	25.73	26.25	37.88	25	CAGUGCAAUGUUAAAAGGGCAUUGG	efu-miR-130	efu-mir-130	Eptesicus fuscus	miR-130	C
miR-29a-3p	mir239	1632	84	3	24	286	976	259	9.72	2.19	20.68	18.59	30.32	28.27	23	CUAGCACCAUCUGAAAUCGGUUA	bta-miR-29a, ssc-miR-29a-3p	bta-mir-29a, ssc-mir-29a	Bos taurus, Sus scrofa	miR-29a, miR-29a-3p	C
miR-29a	mir240	1632	84	3	24	286	976	259	9.72	2.19	20.68	18.59	30.32	28.27	24	CUAGCACCAUCUGAAAUCGGUUAU	efu-miR-29a	efu-mir-29a	Eptesicus fuscus	miR-29a	C
miR-29a-3p	mir241	1632	84	3	24	286	976	259	9.72	2.19	20.68	18.59	30.32	28.27	21	UAGCACCAUCUGAAAUCGGUU	cgr-miR-29a-3p, chi-miR-29a-3p, oar-miR-29a, tch-miR-29a-3p	cgr-mir-29a, chi-mir-29a, oar-mir-29a, tch-mir-29a	Cricetulus griseus, Capra hircus, Ovis aries, Tupaia chinensis	miR-29a-3p, miR-29a	U
miR-29a-3p	mir242	1632	84	3	24	286	976	259	9.72	2.19	20.68	18.59	30.32	28.27	22	UAGCACCAUCUGAAAUCGGUUA	cfa-miR-29a, cja-miR-29a, cpo-miR-29a-3p, dma-miR-29a, dno-miR-29a-3p, eca-miR-29a, hsa-miR-29a-3p, mmr-miR-29a, mmu-miR-29a-3p, nle-miR-29a, ocu-miR-29a-3p, oga-miR-29a, pal-miR-29a-3p, pha-miR-29a, rno-miR-29a-3p	cfa-mir-29a, cja-mir-29a, cpo-mir-29a, dma-mir-29a, dno-mir-29a, eca-mir-29a, hsa-mir-29a, mmr-mir-29a, mmu-mir-29a, nle-mir-29a, ocu-mir-29a, oga-mir-29a, pal-mir-29a, pha-mir-29a, rno-mir-29a	Canis familiaris, Callithrix jacchus, Cavia porcellus, Daubentonia madagascariensis, Dasypus novemcinctus, Equus caballus, Homo sapiens, Microcebus murinus, Mus musculus, Nomascus leucogenys, Oryctolagus cuniculus, Otolemur garnettii, Pteropus alecto, Papio hamadryas, Rattus norvegicus	miR-29a, miR-29a-3p	U
miR-29a	mir243	1629	84	3	24	286	973	259	9.72	2.19	20.68	18.59	30.23	28.27	22	CUAGCACCAUCUGAAAUCGGUU	age-miR-29a, ggo-miR-29a, lla-miR-29a, mml-miR-29a-3p, mne-miR-29a, ppa-miR-29a, ppy-miR-29a, ptr-miR-29a, sbo-miR-29a, sla-miR-29a	age-mir-29a, ggo-mir-29a, lla-mir-29a, mml-mir-29a, mne-mir-29a, ppa-mir-29a, ppy-mir-29a, ptr-mir-29a, sbo-mir-29a, sla-mir-29a	Ateles geoffroyi, Gorilla gorilla, Lagothrix lagotricha, Macaca mulatta, Macaca nemestrina, Pan paniscus, Pongo pygmaeus, Pan troglodytes, Saimiri boliviensis, Saguinus labiatus	miR-29a, miR-29a-3p	C
miR-181c	mir244	1627	92	27	8	602	523	375	10.65	19.73	6.89	39.12	16.25	40.94	23	CACAUUCAUUGCUGUCGGUGGGU	ipu-miR-181c	ipu-mir-181c	Ictalurus punctatus	miR-181c	C
miR-181c	mir245	1618	92	27	8	600	517	374	10.65	19.73	6.89	38.99	16.06	40.83	22	CACAUUCAUUGCUGUCGGUGGG	ccr-miR-181c, dre-miR-181c-5p	ccr-mir-181c, dre-mir-181c	Cyprinus carpio, Danio rerio	miR-181c, miR-181c-5p	C
miR-130a-3p	mir246	1617	33	4	8	394	836	342	3.82	2.92	6.89	25.6	25.97	37.34	23	CAGUGCAAUGUUAAAAGGGCAUU	xla-miR-130a-3p	xla-mir-130a	Xenopus laevis	miR-130a-3p	C
miR-4436a	mir247	1561	3	176	12	241	493	636	0.35	128.62	10.34	15.66	15.32	69.43	21	GCAGGACAGGCAGAAGUGGAU	hsa-miR-4436a	hsa-mir-4436a	Homo sapiens	miR-4436a	G
miR-23a-3p	mir248	1543	17	0	9	767	364	386	1.97	0	7.75	49.85	11.31	42.14	23	AUCACAUUGCCAGGGAUUACCGC	pma-miR-23a-3p	pma-mir-23a	Petromyzon marinus	miR-23a-3p	A
miR-733	mir249	1516	620	602	82	99	68	45	71.75	439.94	70.65	6.43	2.11	4.91	23	UGCGUUGGUUUAGCUCAGUGGUU	dre-miR-733	dre-mir-733	Danio rerio	miR-733	U
miR-744-5p	mir250	1505	178	89	20	521	458	239	20.6	65.04	17.23	33.86	14.23	26.09	21	UGCGGGGCUAGGGCUAACAGC	cgr-miR-744-5p	cgr-mir-744	Cricetulus griseus	miR-744-5p	U
miR-744-5p	mir251	1505	178	89	20	521	458	239	20.6	65.04	17.23	33.86	14.23	26.09	22	UGCGGGGCUAGGGCUAACAGCA	bta-miR-744, cpo-miR-744-5p, dno-miR-744-5p, hsa-miR-744-5p, mmu-miR-744-5p, ocu-miR-744-5p, ppy-miR-744, ptr-miR-744, ssc-miR-744	bta-mir-744, cpo-mir-744, dno-mir-744, hsa-mir-744, mmu-mir-744, ocu-mir-744, ppy-mir-744, ptr-mir-744, ssc-mir-744	Bos taurus, Cavia porcellus, Dasypus novemcinctus, Homo sapiens, Mus musculus, Oryctolagus cuniculus, Pongo pygmaeus, Pan troglodytes, Sus scrofa	miR-744, miR-744-5p	U
miR-744	mir252	1505	178	89	20	521	458	239	20.6	65.04	17.23	33.86	14.23	26.09	24	UGCGGGGCUAGGGCUAACAGCAGU	eca-miR-744	eca-mir-744	Equus caballus	miR-744	U
miR-125a-3p	mir253	1502	71	656	15	93	345	322	8.22	479.41	12.92	6.04	10.72	35.15	22	ACAGGUUAGGAUCUUGGGAGCU	bbe-miR-125a-3p, bfl-miR-125a-3p	bbe-mir-125a, bfl-mir-125a	Branchiostoma belcheri, Branchiostoma floridae	miR-125a-3p	A
miR-30a	mir254	1489	265	15	56	221	783	149	30.67	10.96	48.25	14.36	24.33	16.27	24	UGUAAACAUCCUCGACUGGAAGCU	ami-miR-30a-5p, bta-miR-30a-5p, chi-miR-30a-5p, cli-miR-30a-5p, cpo-miR-30a-5p, dma-miR-30a, dno-miR-30a-5p, mmr-miR-30a, nle-miR-30a, ocu-miR-30a-5p, oga-miR-30a, oha-miR-30a-5p, pbv-miR-30a-5p, pha-miR-30a, xla-miR-30a-5p	ami-mir-30a, bta-mir-30a, chi-mir-30a, cli-mir-30a, cpo-mir-30a, dma-mir-30a, dno-mir-30a, mmr-mir-30a, nle-mir-30a, ocu-mir-30a, oga-mir-30a, oha-mir-30a, pbv-mir-30a, pha-mir-30a, xla-mir-30a	Alligator mississippiensis, Bos taurus, Capra hircus, Columba livia, Cavia porcellus, Daubentonia madagascariensis, Dasypus novemcinctus, Microcebus murinus, Nomascus leucogenys, Oryctolagus cuniculus, Otolemur garnettii, Ophiophagus hannah, Python bivittatus, Papio hamadryas, Xenopus laevis	miR-30a-5p, miR-30a	U
miR-30a-5p	mir255	1488	265	15	56	221	782	149	30.67	10.96	48.25	14.36	24.3	16.27	22	UGUAAACAUCCUCGACUGGAAG	aca-miR-30a-5p, gga-miR-30a-5p, ggo-miR-30a-5p, hsa-miR-30a-5p, mdo-miR-30a-5p, mml-miR-30a-5p, mmu-miR-30a-5p, ppa-miR-30a-5p, ppy-miR-30a-5p, ptr-miR-30a-5p, rno-miR-30a-5p, ssc-miR-30a-5p, xtr-miR-30a-5p	aca-mir-30a, gga-mir-30a, ggo-mir-30a, hsa-mir-30a, mdo-mir-30a, mml-mir-30a, mmu-mir-30a, ppa-mir-30a, ppy-mir-30a, ptr-mir-30a, rno-mir-30a, ssc-mir-30a, xtr-mir-30a	Anolis carolinensis, Gallus gallus, Gorilla gorilla, Homo sapiens, Monodelphis domestica, Macaca mulatta, Mus musculus, Pan paniscus, Pongo pygmaeus, Pan troglodytes, Rattus norvegicus, Sus scrofa, Xenopus tropicalis	miR-30a-5p	U
miR-30a	mir256	1488	265	15	56	221	782	149	30.67	10.96	48.25	14.36	24.3	16.27	23	UGUAAACAUCCUCGACUGGAAGC	cfa-miR-30a, cgr-miR-30a-5p, cja-miR-30a, oan-miR-30a-5p, oar-miR-30a-5p, pal-miR-30a-5p, pma-miR-30a-5p, tgu-miR-30b-5p	cfa-mir-30a, cgr-mir-30a, cja-mir-30a, oan-mir-30a, oar-mir-30a, pal-mir-30a, pma-mir-30a, tgu-mir-30b	Canis familiaris, Cricetulus griseus, Callithrix jacchus, Ornithorhynchus anatinus, Ovis aries, Pteropus alecto, Petromyzon marinus, Taeniopygia guttata	miR-30a, miR-30a-5p, miR-30b-5p	U
miR-145-5p	mir257	1481	84	25	21	370	593	388	9.72	18.27	18.09	24.05	18.42	42.36	23	GUCCAGUUUUCCCAGGAAUCCCU	bta-miR-145, cfa-miR-145, chi-miR-145-5p, cja-miR-145, cli-miR-145-5p, cpi-miR-145-5p, cpo-miR-145-5p, dma-miR-145, eca-miR-145, gmo-miR-145-5p, hsa-miR-145-5p, ipu-miR-145, mdo-miR-145-5p, mmr-miR-145, mmu-miR-145a-5p, nle-miR-145, ocu-miR-145-5p, oga-miR-145, oni-miR-145, pal-miR-145-5p, pbv-miR-145-5p, pha-miR-145, pma-miR-145-5p, ppa-miR-145, rno-miR-145-5p, ssa-miR-145-5p	bta-mir-145, cfa-mir-145, chi-mir-145, cja-mir-145, cli-mir-145, cpi-mir-145, cpo-mir-145, dma-mir-145, eca-mir-145, gmo-mir-145, hsa-mir-145, ipu-mir-145, mdo-mir-145, mmr-mir-145, mmu-mir-145a, nle-mir-145, ocu-mir-145, oga-mir-145, oni-mir-145, pal-mir-145, pbv-mir-145, pha-mir-145, pma-mir-145, ppa-mir-145, rno-mir-145, ssa-mir-145-1, ssa-mir-145-2	Bos taurus, Canis familiaris, Capra hircus, Callithrix jacchus, Columba livia, Chrysemys picta, Cavia porcellus, Daubentonia madagascariensis, Equus caballus, Gadus morhua, Homo sapiens, Ictalurus punctatus, Monodelphis domestica, Microcebus murinus, Mus musculus, Nomascus leucogenys, Oryctolagus cuniculus, Otolemur garnettii, Oreochromis niloticus, Pteropus alecto, Python bivittatus, Papio hamad…	miR-145, miR-145-5p, miR-145a-5p	G
miR-30a-5p	mir258	1480	265	15	56	219	776	149	30.67	10.96	48.25	14.23	24.11	16.27	20	UGUAAACAUCCUCGACUGGA	cpi-miR-30a-5p, tch-miR-30a-5p	cpi-mir-30a, tch-mir-30a	Chrysemys picta, Tupaia chinensis	miR-30a-5p	U
miR-145-5p	mir259	1470	82	25	21	368	590	384	9.49	18.27	18.09	23.92	18.33	41.92	24	GUCCAGUUUUCCCAGGAAUCCCUU	gga-miR-145-5p, ggo-miR-145, mml-miR-145-5p, mne-miR-145, oha-miR-145-5p, ppy-miR-145, ptr-miR-145, ssc-miR-145-5p, xtr-miR-145	gga-mir-145, ggo-mir-145, mml-mir-145, mne-mir-145, oha-mir-145, ppy-mir-145, ptr-mir-145, ssc-mir-145, xtr-mir-145	Gallus gallus, Gorilla gorilla, Macaca mulatta, Macaca nemestrina, Ophiophagus hannah, Pongo pygmaeus, Pan troglodytes, Sus scrofa, Xenopus tropicalis	miR-145-5p, miR-145	G
miR-145	mir260	1465	82	25	21	366	587	384	9.49	18.27	18.09	23.79	18.24	41.92	25	GUCCAGUUUUCCCAGGAAUCCCUUA	efu-miR-145	efu-mir-145	Eptesicus fuscus	miR-145	G
miR-145-5p	mir261	1463	82	25	21	366	586	383	9.49	18.27	18.09	23.79	18.21	41.81	22	GUCCAGUUUUCCCAGGAAUCCC	abu-miR-145, aca-miR-145-5p, dre-miR-145-5p	abu-mir-145, aca-mir-145, dre-mir-145	Astatotilapia burtoni, Anolis carolinensis, Danio rerio	miR-145, miR-145-5p	G
miR-27a-3p	mir262	1458	30	0	3	489	520	416	3.47	0	2.58	31.78	16.16	45.41	21	UUCACAGUGGCUAAGUUCCGC	abu-miR-27a, aca-miR-27a-3p, ami-miR-27a-3p, ccr-miR-27a, cgr-miR-27a-3p, cja-miR-27a, cpi-miR-27a-3p, dno-miR-27a-3p, eca-miR-27a, hsa-miR-27a-3p, mdo-miR-27a-3p, mmu-miR-27a-3p, mze-miR-27a, nbr-miR-27a, oan-miR-27a-3p, oar-miR-27a, oni-miR-27a, pbv-miR-27a-3p, pny-miR-27a, rno-miR-27a-3p, sbo-miR-27a, ssc-miR-27a, xtr-miR-27a	abu-mir-27a, aca-mir-27a, ami-mir-27a, ccr-mir-27a, cgr-mir-27a, cja-mir-27a, cpi-mir-27a, dno-mir-27a, eca-mir-27a, hsa-mir-27a, mdo-mir-27a, mmu-mir-27a, mze-mir-27a, nbr-mir-27a, oan-mir-27a, oar-mir-27a, oni-mir-27a, pbv-mir-27a, pny-mir-27a, rno-mir-27a, sbo-mir-27a, ssc-mir-27a, xtr-mir-27a	Astatotilapia burtoni, Anolis carolinensis, Alligator mississippiensis, Cyprinus carpio, Cricetulus griseus, Callithrix jacchus, Chrysemys picta, Dasypus novemcinctus, Equus caballus, Homo sapiens, Monodelphis domestica, Mus musculus, Metriaclima zebra, Neolamprologus brichardi, Ornithorhynchus anatinus, Ovis aries, Oreochromis niloticus, Python bivittatus, Pundamilia nyererei, Rattus norvegicus,…	miR-27a, miR-27a-3p	U
miR-27a	mir263	1457	30	0	3	489	520	415	3.47	0	2.58	31.78	16.16	45.3	20	UUCACAGUGGCUAAGUUCCG	bta-miR-27a-3p, cfa-miR-27a, chi-miR-27a-3p, gmo-miR-27d-3p, oga-miR-27a, ola-miR-27a, pal-miR-27a-3p, xla-miR-27a-3p	bta-mir-27a, cfa-mir-27a, chi-mir-27a, gmo-mir-27d, oga-mir-27a, ola-mir-27a, pal-mir-27a, xla-mir-27a	Bos taurus, Canis familiaris, Capra hircus, Gadus morhua, Otolemur garnettii, Oryzias latipes, Pteropus alecto, Xenopus laevis	miR-27a-3p, miR-27a, miR-27d-3p	U
miR-27a-3p	mir264	1457	30	0	3	489	520	415	3.47	0	2.58	31.78	16.16	45.3	22	UUCACAGUGGCUAAGUUCCGCU	dre-miR-27a-3p, ipu-miR-27a, ssa-miR-27a-3p	dre-mir-27a, ipu-mir-27a, ssa-mir-27a-1, ssa-mir-27a-2	Danio rerio, Ictalurus punctatus, Salmo salar	miR-27a-3p, miR-27a	U
miR-145-5p	mir265	1447	82	24	21	363	575	382	9.49	17.54	18.09	23.59	17.86	41.7	21	GUCCAGUUUUCCCAGGAAUCC	ami-miR-145-5p	ami-mir-145	Alligator mississippiensis	miR-145-5p	G
miR-2904	mir266	1438	440	337	72	342	75	172	50.92	246.28	62.04	22.23	2.33	18.78	19	GGGAGCCUCGGUUGGCCUC	bta-miR-2904	bta-mir-2904-1, bta-mir-2904-2, bta-mir-2904-3	Bos taurus	miR-2904	G
miR-1224-5p	mir267	1409	211	79	1086	3	16	14	24.42	57.73	935.71	0.19	0.5	1.53	24	GUGAGGACUCGGGAGGUGGAGGGU	ptr-miR-1224-5p	ptr-mir-1224	Pan troglodytes	miR-1224-5p	G
miR-1224	mir268	1405	209	76	1086	3	17	14	24.19	55.54	935.71	0.19	0.53	1.53	22	GUGAGGACUCGGGAGGUGGAGG	chi-miR-1224	chi-mir-1224	Capra hircus	miR-1224	G
miR-1224	mir269	1404	209	76	1086	3	16	14	24.19	55.54	935.71	0.19	0.5	1.53	21	GUGAGGACUCGGGAGGUGGAG	bta-miR-1224, pal-miR-1224-5p	bta-mir-1224, pal-mir-1224	Bos taurus, Pteropus alecto	miR-1224, miR-1224-5p	G
miR-1224-5p	mir270	1402	209	76	1086	2	16	13	24.19	55.54	935.71	0.13	0.5	1.42	19	GUGAGGACUCGGGAGGUGG	hsa-miR-1224-5p, mml-miR-1224-5p, ppy-miR-1224-5p	hsa-mir-1224, mml-mir-1224, ppy-mir-1224	Homo sapiens, Macaca mulatta, Pongo pygmaeus	miR-1224-5p	G
miR-3976	mir271	1370	9	8	0	600	476	277	1.04	5.85	0	38.99	14.79	30.24	24	UAUAGAGAGCAGGAAGAUUAAUGU	hsa-miR-3976	hsa-mir-3976	Homo sapiens	miR-3976	U
miR-8364o-3p	mir272	1369	253	31	1060	1	12	12	29.28	22.65	913.31	0.06	0.37	1.31	22	CGAGAGAGCUCGGGAAAUGAAG	ppc-miR-8364o-3p	ppc-mir-8364o	Pristionchus pacificus	miR-8364o-3p	C
miR-145	mir273	1367	82	17	15	354	527	372	9.49	12.42	12.92	23.01	16.37	40.61	18	UCCAGUUUUCCCAGGAAU	ola-miR-145	ola-mir-145	Oryzias latipes	miR-145	U
miR-27a-3p	mir274	1354	25	0	3	468	471	387	2.89	0	2.58	30.41	14.63	42.25	22	UUCACAGUGGCUAAGUUCCGCC	age-miR-27a, ggo-miR-27a, lca-miR-27a, mml-miR-27a-3p, mne-miR-27a, oha-miR-27a-3p, ppa-miR-27a, ppy-miR-27a, ptr-miR-27a, sla-miR-27a	age-mir-27a, ggo-mir-27a, lca-mir-27a, mml-mir-27a, mne-mir-27a, oha-mir-27a, ppa-mir-27a, ppy-mir-27a, ptr-mir-27a, sla-mir-27a	Ateles geoffroyi, Gorilla gorilla, Lemur catta, Macaca mulatta, Macaca nemestrina, Ophiophagus hannah, Pan paniscus, Pongo pygmaeus, Pan troglodytes, Saguinus labiatus	miR-27a, miR-27a-3p	U
miR-967-5p	mir275	1351	256	31	1040	0	12	12	29.63	22.65	896.08	0	0.37	1.31	21	AGAGAUACCUCCGGAGAAGCG	dsi-miR-967-5p	dsi-mir-967	Drosophila simulans	miR-967-5p	A
miR-967-5p	mir276	1349	251	31	1041	1	12	13	29.05	22.65	896.94	0.06	0.37	1.42	21	AGAGAUACCUCUGGAGAAGCG	dme-miR-967-5p	dme-mir-967	Drosophila melanogaster	miR-967-5p	A
miR-1307	mir277	1329	56	914	21	23	260	55	6.48	667.96	18.09	1.49	8.08	6	25	ACUCGGCGUGGCGUCGGUCGUGGUA	eca-miR-1307	eca-mir-1307	Equus caballus	miR-1307	A
miR-1307-3p	mir278	1326	56	914	21	23	257	55	6.48	667.96	18.09	1.49	7.98	6	23	ACUCGGCGUGGCGUCGGUCGUGG	chi-miR-1307-3p, dma-miR-1307, dno-miR-1307-3p, ocu-miR-1307-3p, pha-miR-1307	chi-mir-1307, dma-mir-1307, dno-mir-1307, ocu-mir-1307, pha-mir-1307	Capra hircus, Daubentonia madagascariensis, Dasypus novemcinctus, Oryctolagus cuniculus, Papio hamadryas	miR-1307-3p, miR-1307	A
miR-6088	mir279	1325	26	157	16	158	755	213	3.01	114.74	13.79	10.27	23.46	23.25	20	AGAGAUGAAGCGGGGGGGCG	hsa-miR-6088	hsa-mir-6088	Homo sapiens	miR-6088	A
miR-2954-5p	mir280	1323	22	260	16	206	552	267	2.55	190.01	13.79	13.39	17.15	29.15	23	GCUGAGAGGGCUUGGGGAGAGGA	tgu-miR-2954-5p	tgu-mir-2954	Taeniopygia guttata	miR-2954-5p	G
miR-2954-5p	mir281	1323	22	260	16	206	552	267	2.55	190.01	13.79	13.39	17.15	29.15	24	UGCUGAGAGGGCUUGGGGAGAGGA	cli-miR-2954-5p	cli-mir-2954	Columba livia	miR-2954-5p	U
miR-1307	mir282	1319	49	914	21	23	257	55	5.67	667.96	18.09	1.49	7.98	6	22	ACUCGGCGUGGCGUCGGUCGUG	bta-miR-1307, cfa-miR-1307, hsa-miR-1307-3p, ppy-miR-1307, ptr-miR-1307, ssc-miR-1307	bta-mir-1307, cfa-mir-1307, hsa-mir-1307, ppy-mir-1307, ptr-mir-1307, ssc-mir-1307	Bos taurus, Canis familiaris, Homo sapiens, Pongo pygmaeus, Pan troglodytes, Sus scrofa	miR-1307, miR-1307-3p	A
miR-378	mir283	1298	64	11	22	639	265	297	7.41	8.04	18.96	41.53	8.23	32.42	22	ACUGGACUUGGAGUCAGAAGGC	bta-miR-378, cfa-miR-378, cgr-miR-378-3p, chi-miR-378-3p, cja-miR-378, cpo-miR-378-3p, dno-miR-378-3p, hsa-miR-378a-3p, nle-miR-378a, ocu-miR-378-3p, oga-miR-378, pal-miR-378-3p, pha-miR-378, ppa-miR-378a, ssc-miR-378, tch-miR-378a-3p	bta-mir-378-1, bta-mir-378-2, cfa-mir-378, cgr-mir-378, chi-mir-378, cja-mir-378, cpo-mir-378, dno-mir-378, hsa-mir-378a, nle-mir-378a, ocu-mir-378, oga-mir-378, pal-mir-378, pha-mir-378, ppa-mir-378a, ssc-mir-378-1, ssc-mir-378-2, tch-mir-378a	Bos taurus, Canis familiaris, Cricetulus griseus, Capra hircus, Callithrix jacchus, Cavia porcellus, Dasypus novemcinctus, Homo sapiens, Nomascus leucogenys, Oryctolagus cuniculus, Otolemur garnettii, Pteropus alecto, Papio hamadryas, Pan paniscus, Sus scrofa, Tupaia chinensis	miR-378, miR-378-3p, miR-378a-3p, miR-378a	A
miR-10-5p	mir284	1292	220	31	22	204	640	175	25.46	22.65	18.96	13.26	19.88	19.1	21	ACCCUGUAGAUCCGAAUUUGU	aga-miR-10, ame-miR-10-5p, api-miR-10, bmo-miR-10-5p, dan-miR-10, der-miR-10, dgr-miR-10, dmo-miR-10, dpe-miR-10, dps-miR-10, dse-miR-10, dsi-miR-10, dwi-miR-10, dya-miR-10, nlo-miR-10, nvi-miR-10	aga-mir-10, ame-mir-10, api-mir-10, bmo-mir-10, dan-mir-10, der-mir-10, dgr-mir-10, dmo-mir-10, dpe-mir-10, dps-mir-10, dse-mir-10, dsi-mir-10, dwi-mir-10, dya-mir-10, nlo-mir-10, nvi-mir-10	Anopheles gambiae, Apis mellifera, Acyrthosiphon pisum, Bombyx mori, Drosophila ananassae, Drosophila erecta, Drosophila grimshawi, Drosophila mojavensis, Drosophila persimilis, Drosophila pseudoobscura, Drosophila sechellia, Drosophila simulans, Drosophila willistoni, Drosophila yakuba, Nasonia longicornis, Nasonia vitripennis	miR-10, miR-10-5p	A
miR-10	mir285	1292	220	31	22	204	640	175	25.46	22.65	18.96	13.26	19.88	19.1	22	ACCCUGUAGAUCCGAAUUUGUU	aae-miR-10, bdo-miR-10, cqu-miR-10-5p, dme-miR-10-5p, dvi-miR-10-5p, hme-miR-10	aae-mir-10, bdo-mir-10, cqu-mir-10, dme-mir-10, dvi-mir-10, hme-mir-10	Aedes aegypti, Bactrocera dorsalis, Culex quinquefasciatus, Drosophila melanogaster, Drosophila virilis, Heliconius melpomene	miR-10, miR-10-5p	A
miR-6491	mir286	1260	124	841	115	77	44	59	14.35	614.61	99.09	5	1.37	6.44	18	GCGGUAGCCCGGGGAAGA	mja-miR-6491	mja-mir-6491	Marsupenaeus japonicus	miR-6491	G
miR-10400-5p	mir287	1259	38	391	21	284	315	210	4.4	285.74	18.09	18.46	9.79	22.93	21	CGGCGGCGGCGGCUCUGGGCG	hsa-miR-10400-5p	hsa-mir-10400	Homo sapiens	miR-10400-5p	C
miR-12207-3p	mir288	1211	430	639	101	6	12	23	49.76	466.98	87.02	0.39	0.37	2.51	21	CUGCUCCCUCCCGGCUGCCUG	gga-miR-12207-3p	gga-mir-12207	Gallus gallus	miR-12207-3p	C
miR-6529-5p	mir289	1202	290	179	20	356	170	187	33.56	130.81	17.23	23.14	5.28	20.41	21	GAGAGAUCAGAGGCGCAGAGU	bta-miR-6529a, cja-miR-6529, cpo-miR-6529-5p, dma-miR-6529, dno-miR-6529-5p, mml-miR-6529-5p, ocu-miR-6529-5p, oga-miR-6529, ppy-miR-6529, sbo-miR-6529, ssc-miR-6529, tch-miR-6529	bta-mir-6529a, cja-mir-6529, cpo-mir-6529, dma-mir-6529, dno-mir-6529, mml-mir-6529, ocu-mir-6529, oga-mir-6529, ppy-mir-6529, sbo-mir-6529, ssc-mir-6529, tch-mir-6529	Bos taurus, Callithrix jacchus, Cavia porcellus, Daubentonia madagascariensis, Dasypus novemcinctus, Macaca mulatta, Oryctolagus cuniculus, Otolemur garnettii, Pongo pygmaeus, Saimiri boliviensis, Sus scrofa, Tupaia chinensis	miR-6529a, miR-6529, miR-6529-5p	G
miR-4787-3p	mir290	1192	227	334	4	506	51	70	26.27	244.09	3.45	32.88	1.58	7.64	24	GAUGCGCCGCCCACUGCCCCGCGC	hsa-miR-4787-3p	hsa-mir-4787	Homo sapiens	miR-4787-3p	G
miR-150-3p	mir291	1188	207	741	209	12	5	14	23.96	541.53	180.08	0.78	0.16	1.53	23	CCUGGUACGGGGCCGUGGGAGAG	oan-miR-150-3p	oan-mir-150	Ornithorhynchus anatinus	miR-150-3p	C
miR-735-5p	mir292	1188	463	469	73	46	91	46	53.58	342.75	62.9	2.99	2.83	5.02	18	GGCUGGUCCGAAGGCGGU	dre-miR-735-5p	dre-mir-735	Danio rerio	miR-735-5p	G
miR-6529-5p	mir293	1186	262	182	19	360	177	186	30.32	133.01	16.37	23.4	5.5	20.31	22	GAGAGAUCAGAGGCGCAGAGUG	hsa-miR-6529-5p	hsa-mir-6529	Homo sapiens	miR-6529-5p	G
miR-7026-5p	mir294	1185	0	868	52	0	177	88	0	634.34	44.8	0	5.5	9.61	21	UUCUGAGACCAUGGGGUAUAU	mmu-miR-7026-5p	mmu-mir-7026	Mus musculus	miR-7026-5p	U
miR-149-5p	mir295	1164	123	21	14	331	461	214	14.23	15.35	12.06	21.51	14.32	23.36	22	UCUGGCUCCGUGUCUUCACUCC	cgr-miR-149-5p, nle-miR-149, oga-miR-149	cgr-mir-149, nle-mir-149-1, nle-mir-149-2, oga-mir-149	Cricetulus griseus, Nomascus leucogenys, Otolemur garnettii	miR-149-5p, miR-149	U
miR-149-5p	mir296	1164	123	21	14	331	461	214	14.23	15.35	12.06	21.51	14.32	23.36	23	UCUGGCUCCGUGUCUUCACUCCC	bta-miR-149-5p, cfa-miR-149, cpo-miR-149-5p, dno-miR-149-5p, eca-miR-149, efu-miR-149, ggo-miR-149, hsa-miR-149-5p, mml-miR-149-5p, mmu-miR-149-5p, ppy-miR-149, ptr-miR-149, rno-miR-149-5p, ssc-miR-149	bta-mir-149, cfa-mir-149, cpo-mir-149, dno-mir-149, eca-mir-149, efu-mir-149, ggo-mir-149, hsa-mir-149, mml-mir-149, mmu-mir-149, ppy-mir-149, ptr-mir-149, rno-mir-149, ssc-mir-149	Bos taurus, Canis familiaris, Cavia porcellus, Dasypus novemcinctus, Equus caballus, Eptesicus fuscus, Gorilla gorilla, Homo sapiens, Macaca mulatta, Mus musculus, Pongo pygmaeus, Pan troglodytes, Rattus norvegicus, Sus scrofa	miR-149-5p, miR-149	U
miR-6651-5p	mir297	1154	16	132	9	148	506	343	1.85	96.47	7.75	9.62	15.72	37.44	21	ACCAGGUUGCCUAAGGAGGGG	gga-miR-6651-5p	gga-mir-6651	Gallus gallus	miR-6651-5p	A
miR-10105-3p	mir298	1139	26	0	1095	4	0	14	3.01	0	943.47	0.26	0	1.53	22	GUCUUCUGAAUCGUCGUCUGCA	hpo-miR-10105-3p	hpo-mir-10105	Heligmosomoides polygyrus	miR-10105-3p	G
miR2916	mir299	1096	54	32	12	42	763	193	6.25	23.39	10.34	2.73	23.71	21.07	23	UGGGGACUCGAAGACGAUCAUAU	peu-miR2916	peu-MIR2916	Populus euphratica	miR2916	U
miR-12034	mir300	1085	103	605	10	138	108	121	11.92	442.14	8.62	8.97	3.36	13.21	19	CCCCGGGGAGCCCGGCGGU	bta-miR-12034	bta-mir-12034	Bos taurus	miR-12034	C
miR-7070-5p	mir301	1084	178	490	12	55	271	78	20.6	358.09	10.34	3.57	8.42	8.52	21	GUGAGGGGAGCUGAGGCAGGA	mmu-miR-7070-5p	mmu-mir-7070	Mus musculus	miR-7070-5p	G
miR-125	mir302	1081	210	8	9	208	465	181	24.3	5.85	7.75	13.52	14.45	19.76	22	UCCCUGAGACCCUAACUUGUGA	aae-miR-125-5p, abu-miR-125b, aca-miR-125b, aga-miR-125, age-miR-125b, ami-miR-125b-5p, bbe-miR-125a-5p, bdo-miR-125, bfl-miR-125a-5p, bta-miR-125b, ccr-miR-125b, cfa-miR-125b, cgr-miR-125b-5p, cja-miR-125, cja-miR-125b, cli-miR-125-5p, cpi-miR-125b-5p, cpo-miR-125b-5p, cqu-miR-125-5p, cte-miR-125, dan-miR-125, der-miR-125, dgr-miR-125, dma-miR-125b, dme-miR-125-5p, dmo-miR-125, dno-miR-125b-5p, …	aae-mir-125, abu-mir-125b-1, abu-mir-125b-2, abu-mir-125b-3, aca-mir-125b-1, aca-mir-125b-2, aga-mir-125, age-mir-125b-1, age-mir-125b-2, ami-mir-125b-1, ami-mir-125b-2, bbe-mir-125a, bdo-mir-125, bfl-mir-125a, bta-mir-125b-1, bta-mir-125b-2, ccr-mir-125b, cfa-mir-125b-1, cfa-mir-125b-2, cgr-mir-125b, cgr-mir-125b-2, cja-mir-125, cja-mir-125b, cli-mir-125-1, cli-mir-125-2, cpi-mir-125b-1, cpi-mir…	Aedes aegypti, Astatotilapia burtoni, Anolis carolinensis, Anopheles gambiae, Ateles geoffroyi, Alligator mississippiensis, Branchiostoma belcheri, Bactrocera dorsalis, Branchiostoma floridae, Bos taurus, Cyprinus carpio, Canis familiaris, Cricetulus griseus, Callithrix jacchus, Columba livia, Chrysemys picta, Cavia porcellus, Culex quinquefasciatus, Capitella teleta, Drosophila ananassae, Drosop…	miR-125-5p, miR-125b, miR-125, miR-125b-5p, miR-125a-5p, miR-125a	U
miR-125b	mir303	1080	210	8	9	209	464	180	24.3	5.85	7.75	13.58	14.42	19.65	21	UCCCUGAGACCCUAACUUGUG	dvi-miR-125-5p, oar-miR-125b, pte-miR-125b-5p, sbo-miR-125b	dvi-mir-125, oar-mir-125b, pte-mir-125b, sbo-mir-125b-1, sbo-mir-125b-2	Drosophila virilis, Ovis aries, Parasteatoda tepidariorum, Saimiri boliviensis	miR-125-5p, miR-125b, miR-125b-5p	U
miR-12081-5p	mir304	1079	233	279	27	99	244	197	26.96	203.89	23.26	6.43	7.58	21.51	21	GGGCCAGGGAUUUAGCUCACU	cpo-miR-12081-5p	cpo-mir-12081	Cavia porcellus	miR-12081-5p	G
miR-30a	mir305	1075	289	21	21	254	299	191	33.45	15.35	18.09	16.51	9.29	20.85	24	GCUUUCAGUCGGAUGUUUGCAGCU	efu-miR-30a	efu-mir-30a	Eptesicus fuscus	miR-30a	G
miR-6239	mir306	1075	128	128	106	58	185	470	14.81	93.54	91.33	3.77	5.75	51.31	20	UAGCGUUGGAUCACUCGGUG	mmu-miR-6239	mmu-mir-6239	Mus musculus	miR-6239	U
miR-30a-3p	mir307	1073	286	21	21	254	300	191	33.1	15.35	18.09	16.51	9.32	20.85	22	CUUUCAGUCGGAUGUUUGCAGC	abu-miR-30a-3p, aca-miR-30a-3p, ami-miR-30a-3p, cgr-miR-30a-3p, cli-miR-30a-3p, cli-miR-30e-3p, cpi-miR-30a-3p, cpo-miR-30a-3p, dno-miR-30a-3p, dre-miR-30e-3p, gga-miR-30a-3p, ggo-miR-30a-3p, hsa-miR-30a-3p, ipu-miR-30e, mml-miR-30a-3p, mmu-miR-30a-3p, oan-miR-30a-3p, ocu-miR-30a-3p, oha-miR-30a-3p, pbv-miR-30a-3p, ppa-miR-30a-3p, ppy-miR-30a-3p, ptr-miR-30a-3p, rno-miR-30a-3p, ssa-miR-30c-3p, ss…	abu-mir-30a-1, abu-mir-30a-2, aca-mir-30a, ami-mir-30a, cgr-mir-30a, cli-mir-30a, cli-mir-30e, cpi-mir-30a, cpo-mir-30a, dno-mir-30a, dre-mir-30e-2, gga-mir-30a, ggo-mir-30a, hsa-mir-30a, ipu-mir-30e, mml-mir-30a, mmu-mir-30a, oan-mir-30a, ocu-mir-30a, oha-mir-30a, pbv-mir-30a, ppa-mir-30a, ppy-mir-30a, ptr-mir-30a, rno-mir-30a, ssa-mir-30c-1, ssa-mir-30c-2, ssa-mir-30d-1, ssc-mir-30a	Astatotilapia burtoni, Anolis carolinensis, Alligator mississippiensis, Cricetulus griseus, Columba livia, Chrysemys picta, Cavia porcellus, Dasypus novemcinctus, Danio rerio, Gallus gallus, Gorilla gorilla, Homo sapiens, Ictalurus punctatus, Macaca mulatta, Mus musculus, Ornithorhynchus anatinus, Oryctolagus cuniculus, Ophiophagus hannah, Python bivittatus, Pan paniscus, Pongo pygmaeus, Pan trog…	miR-30a-3p, miR-30e-3p, miR-30e, miR-30c-3p, miR-30d-3p	C
miR-30a-3p	mir308	1071	286	21	20	254	299	191	33.1	15.35	17.23	16.51	9.29	20.85	21	CUUUCAGUCGGAUGUUUGCAG	chi-miR-30a-3p, gmo-miR-30e-3p, oar-miR-30a-3p, pal-miR-30a-3p, tgu-miR-30b-3p	chi-mir-30a, gmo-mir-30e-1, gmo-mir-30e-2, oar-mir-30a, pal-mir-30a, tgu-mir-30b	Capra hircus, Gadus morhua, Ovis aries, Pteropus alecto, Taeniopygia guttata	miR-30a-3p, miR-30e-3p, miR-30b-3p	C
miR-30a-3p	mir309	1071	286	21	20	254	299	191	33.1	15.35	17.23	16.51	9.29	20.85	21	UUUCAGUCGGAUGUUUGCAGC	mdo-miR-30a-3p	mdo-mir-30a	Monodelphis domestica	miR-30a-3p	U
miR-125b-5p	mir310	1069	206	8	9	207	459	180	23.84	5.85	7.75	13.45	14.26	19.65	20	UCCCUGAGACCCUAACUUGU	chi-miR-125b-5p	chi-mir-125b	Capra hircus	miR-125b-5p	U
miR-125b	mir311	1069	206	8	9	207	459	180	23.84	5.85	7.75	13.45	14.26	19.65	24	UCCCUGAGACCCUAACUUGUGAGG	efu-miR-125b	efu-mir-125b	Eptesicus fuscus	miR-125b	U
miR-125b-5p	mir312	1068	206	8	9	207	458	180	23.84	5.85	7.75	13.45	14.23	19.65	23	UCCCUGAGACCCUAACUUGUGAC	oha-miR-125b-5p, ola-miR-125c	oha-mir-125b, ola-mir-125c	Ophiophagus hannah, Oryzias latipes	miR-125b-5p, miR-125c	U
miR-3314	mir313	1056	127	94	666	3	77	89	14.7	68.7	573.84	0.19	2.39	9.72	23	ACGCAGCAACAGCGGCCGCCUCC	bmo-miR-3314	bmo-mir-3314	Bombyx mori	miR-3314	A
miR390b-5p	mir314	1050	89	11	670	19	77	184	10.3	8.04	577.28	1.23	2.39	20.09	21	AAGCUCAGGAGGGAUAGCACC	gma-miR390b-5p, gma-miR390d, nta-miR390a, sly-miR390a-5p, stu-miR390-5p	gma-MIR390b, gma-MIR390d, nta-MIR390a, sly-MIR390a, stu-MIR390	Glycine max, Nicotiana tabacum, Solanum lycopersicum, Solanum tuberosum	miR390b-5p, miR390d, miR390a, miR390a-5p, miR390-5p	A
miR-1584-3p	mir315	1040	15	9	0	545	113	358	1.74	6.58	0	35.42	3.51	39.08	22	CUCUCUCCGCAGACCUCAGCCG	bta-miR-1584-3p	bta-mir-1584	Bos taurus	miR-1584-3p	C
miR-22	mir316	1031	49	0	13	336	355	278	5.67	0	11.2	21.84	11.03	30.35	25	AAAGCUGCCAGUUGAAGAACUGUUG	efu-miR-22	efu-mir-22	Eptesicus fuscus	miR-22	A
miR-22-3p	mir317	1031	49	0	13	336	355	278	5.67	0	11.2	21.84	11.03	30.35	19	AAGCUGCCAGUUGAAGAAC	chi-miR-22-3p	chi-mir-22	Capra hircus	miR-22-3p	A
miR-22-3p	mir318	1031	49	0	13	336	355	278	5.67	0	11.2	21.84	11.03	30.35	21	AAGCUGCCAGUUGAAGAACUG	bta-miR-22-3p, ggo-miR-22, oar-miR-22-3p	bta-mir-22, ggo-mir-22, oar-mir-22	Bos taurus, Gorilla gorilla, Ovis aries	miR-22-3p, miR-22	A
miR-22	mir319	1031	49	0	13	336	355	278	5.67	0	11.2	21.84	11.03	30.35	22	AAGCUGCCAGUUGAAGAACUGU	age-miR-22, aja-miR-22, cfa-miR-22, cgr-miR-22-3p, cja-miR-22, cli-miR-22-3p, cpi-miR-22-3p, cpo-miR-22-3p, dma-miR-22, dno-miR-22-3p, eca-miR-22, gga-miR-22-3p, hsa-miR-22-3p, lca-miR-22, lla-miR-22, mml-miR-22, mmr-miR-22, mmu-miR-22-3p, mne-miR-22, nle-miR-22, oan-miR-22-3p, ocu-miR-22-3p, oga-miR-22, oha-miR-22a, pal-miR-22-3p, pbv-miR-22-3p, pha-miR-22, ppa-miR-22, ppy-miR-22, ptr-miR-22, rn…	age-mir-22, aja-mir-22, cfa-mir-22, cgr-mir-22, cja-mir-22, cli-mir-22, cpi-mir-22, cpo-mir-22, dma-mir-22, dno-mir-22, eca-mir-22, gga-mir-22, hsa-mir-22, lca-mir-22, lla-mir-22, mml-mir-22, mmr-mir-22, mmu-mir-22, mne-mir-22, nle-mir-22, oan-mir-22, ocu-mir-22, oga-mir-22, oha-mir-22a, pal-mir-22, pbv-mir-22, pha-mir-22, ppa-mir-22, ppy-mir-22, ptr-mir-22, rno-mir-22, sbo-mir-22, sla-mir-22, ss…	Ateles geoffroyi, Artibeus jamaicensis, Canis familiaris, Cricetulus griseus, Callithrix jacchus, Columba livia, Chrysemys picta, Cavia porcellus, Daubentonia madagascariensis, Dasypus novemcinctus, Equus caballus, Gallus gallus, Homo sapiens, Lemur catta, Lagothrix lagotricha, Macaca mulatta, Microcebus murinus, Mus musculus, Macaca nemestrina, Nomascus leucogenys, Ornithorhynchus anatinus, Oryc…	miR-22, miR-22-3p, miR-22a	A
miR-22-3p	mir320	1029	49	0	13	336	353	278	5.67	0	11.2	21.84	10.97	30.35	23	AAGCUGCCAGUUGAAGAACUGUU	xla-miR-22-3p	xla-mir-22	Xenopus laevis	miR-22-3p	A
miR-221	mir321	1027	13	1	2	404	317	290	1.5	0.73	1.72	26.25	9.85	31.66	22	AGCUACAUUGUCUGCUGGGUUC	pma-miR-221	pma-mir-221	Petromyzon marinus	miR-221	A
miR-5126	mir322	973	114	715	22	36	54	32	13.19	522.53	18.96	2.34	1.68	3.49	22	GCGGGCGGGGCCGGGGGCGGGG	mmu-miR-5126	mmu-mir-5126	Mus musculus	miR-5126	G
miR-1290	mir323	967	397	55	117	97	68	233	45.94	40.19	100.81	6.3	2.11	25.44	19	UGGAUUUUUGGAUCAGGGA	hsa-miR-1290, ptr-miR-1290	hsa-mir-1290, ptr-mir-1290	Homo sapiens, Pan troglodytes	miR-1290	U
miR-12235-5p	mir324	966	25	441	12	309	63	116	2.89	322.28	10.34	20.08	1.96	12.66	24	UGUGUGUGAGCGGGGGGGGGCCGG	gga-miR-12235-5p	gga-mir-12235	Gallus gallus	miR-12235-5p	U
miR-99-5p	mir325	964	89	1	27	198	404	245	10.3	0.73	23.26	12.87	12.55	26.75	21	AACCCGUAGAUCCGAUCUUGU	abu-miR-99b, bta-miR-99a-5p, ccr-miR-99, cfa-miR-99a, cgr-miR-99a-5p, chi-miR-99a-5p, cja-miR-99, nle-miR-99a, oan-miR-99-5p, pal-miR-99a-5p, sbo-miR-99a, tgu-miR-99-5p, xla-miR-99-5p	abu-mir-99b, bta-mir-99a, ccr-mir-99, cfa-mir-99a-1, cfa-mir-99a-2, cgr-mir-99a, chi-mir-99a, cja-mir-99, nle-mir-99a, oan-mir-99, pal-mir-99a, sbo-mir-99a, tgu-mir-99-1, tgu-mir-99-2, xla-mir-99	Astatotilapia burtoni, Bos taurus, Cyprinus carpio, Canis familiaris, Cricetulus griseus, Capra hircus, Callithrix jacchus, Nomascus leucogenys, Ornithorhynchus anatinus, Pteropus alecto, Saimiri boliviensis, Taeniopygia guttata, Xenopus laevis	miR-99b, miR-99a-5p, miR-99, miR-99a, miR-99-5p	A
miR-99-5p	mir326	964	89	1	27	198	404	245	10.3	0.73	23.26	12.87	12.55	26.75	22	AACCCGUAGAUCCGAUCUUGUG	aca-miR-99a-5p, ami-miR-99a-5p, cli-miR-99-5p, cpi-miR-99a-5p, cpo-miR-99a-5p, dno-miR-99a-5p, dre-miR-99, eca-miR-99a, gga-miR-99a-5p, ggo-miR-99a, gmo-miR-99-5p, hsa-miR-99a-5p, ipu-miR-99a, lla-miR-99a, mml-miR-99a-5p, mmr-miR-99a, mmu-miR-99a-5p, mne-miR-99a, mze-miR-99b, nbr-miR-99b, ocu-miR-99a-5p, oha-miR-99a-5p, oni-miR-99b, pny-miR-99b, ppa-miR-99a, ppy-miR-99a, ptr-miR-99a, rno-miR-99a-…	aca-mir-99a, ami-mir-99a, cli-mir-99, cpi-mir-99a, cpo-mir-99a, dno-mir-99a, dre-mir-99-1, dre-mir-99-2, eca-mir-99a-2, gga-mir-99a, ggo-mir-99a, gmo-mir-99, hsa-mir-99a, ipu-mir-99a, lla-mir-99a, mml-mir-99a, mmr-mir-99a, mmu-mir-99a, mne-mir-99a, mze-mir-99b, nbr-mir-99b, ocu-mir-99a, oha-mir-99a, oni-mir-99b, pny-mir-99b, ppa-mir-99a, ppy-mir-99a, ptr-mir-99a, rno-mir-99a, ssa-mir-99-1, ssa-mi…	Anolis carolinensis, Alligator mississippiensis, Columba livia, Chrysemys picta, Cavia porcellus, Dasypus novemcinctus, Danio rerio, Equus caballus, Gallus gallus, Gorilla gorilla, Gadus morhua, Homo sapiens, Ictalurus punctatus, Lagothrix lagotricha, Macaca mulatta, Microcebus murinus, Mus musculus, Macaca nemestrina, Metriaclima zebra, Neolamprologus brichardi, Oryctolagus cuniculus, Ophiophagu…	miR-99a-5p, miR-99-5p, miR-99, miR-99a, miR-99b	A
miR-199a-5p	mir327	960	20	0	7	183	605	145	2.31	0	6.03	11.89	18.8	15.83	23	CCCAGUGUUCAGACUAGCUGUUC	cgr-miR-199a-5p	cgr-mir-199a	Cricetulus griseus	miR-199a-5p	C
miR-26b	mir328	960	90	26	22	134	590	98	10.42	19	18.96	8.71	18.33	10.7	22	UUCAAGUAAUCCAGGAUAGGUU	abu-miR-26b, dre-miR-26b, gmo-miR-26b-5p, ipu-miR-26b, mze-miR-26b, nbr-miR-26b, oga-miR-26b, oni-miR-26b, pma-miR-26b-5p, pny-miR-26b, ssa-miR-26b-5p	abu-mir-26b, dre-mir-26b, gmo-mir-26b, ipu-mir-26b, mze-mir-26b, nbr-mir-26b, oga-mir-26b, oni-mir-26b, pma-mir-26b, pny-mir-26b, ssa-mir-26b	Astatotilapia burtoni, Danio rerio, Gadus morhua, Ictalurus punctatus, Metriaclima zebra, Neolamprologus brichardi, Otolemur garnettii, Oreochromis niloticus, Petromyzon marinus, Pundamilia nyererei, Salmo salar	miR-26b, miR-26b-5p	U
miR-103-3p	mir329	949	64	10	18	123	577	157	7.41	7.31	15.51	7.99	17.93	17.14	22	AGCAGCAUUGUACAGGGCUAUG	aca-miR-103-3p, ami-miR-103-3p, oar-miR-103	aca-mir-103, ami-mir-103, oar-mir-103	Anolis carolinensis, Alligator mississippiensis, Ovis aries	miR-103-3p, miR-103	A
miR-103-3p	mir330	949	64	10	18	123	577	157	7.41	7.31	15.51	7.99	17.93	17.14	23	AGCAGCAUUGUACAGGGCUAUGA	abu-miR-103, age-miR-103, bta-miR-103, ccr-miR-103, cfa-miR-103, cgr-miR-103-3p, chi-miR-103-3p, cli-miR-103-3p, cpo-miR-103-3p, dno-miR-103a-3p, dre-miR-103, eca-miR-103, eca-miR-107a, fru-miR-103, fru-miR-107, gga-miR-103-3p, ggo-miR-103, gmo-miR-103-3p, hsa-miR-103a-3p, ipu-miR-103, lla-miR-103, mdo-miR-103-3p, mml-miR-103-3p, mmr-miR-103a, mmr-miR-103b, mmu-miR-103-3p, mne-miR-103, mze-miR-10…	abu-mir-103-1, abu-mir-103-2, age-mir-103, bta-mir-103-1, bta-mir-103-2, ccr-mir-103, cfa-mir-103-1, cfa-mir-103-2, cgr-mir-103, chi-mir-103, cli-mir-103-1, cli-mir-103-2, cpo-mir-103-1, cpo-mir-103-2, dno-mir-103a-1, dno-mir-103a-2, dre-mir-103, eca-mir-103, eca-mir-107a, fru-mir-103, fru-mir-107, gga-mir-103-1, gga-mir-103-2, ggo-mir-103, gmo-mir-103-1, gmo-mir-103-2, hsa-mir-103a-1, hsa-mir-10…	Astatotilapia burtoni, Ateles geoffroyi, Bos taurus, Cyprinus carpio, Canis familiaris, Cricetulus griseus, Capra hircus, Columba livia, Cavia porcellus, Dasypus novemcinctus, Danio rerio, Equus caballus, Fugu rubripes, Gallus gallus, Gorilla gorilla, Gadus morhua, Homo sapiens, Ictalurus punctatus, Lagothrix lagotricha, Monodelphis domestica, Macaca mulatta, Microcebus murinus, Mus musculus, Mac…	miR-103, miR-103-3p, miR-103a-3p, miR-107a, miR-107, miR-103a, miR-103b, miR-103b-3p	A
miR-103a	mir331	946	61	10	18	123	577	157	7.06	7.31	15.51	7.99	17.93	17.14	21	AGCAGCAUUGUACAGGGCUAU	ami-miR-107-3p, cfa-miR-107, chi-miR-107-3p, cja-miR-103a, cli-miR-107-3p, cpi-miR-103-3p, mmr-miR-107, nle-miR-107, oga-miR-107, ola-miR-103, ola-miR-107, pal-miR-107a-3p, pha-miR-107, tch-miR-107, xla-miR-107-3p	ami-mir-107, cfa-mir-107, chi-mir-107, cja-mir-103a-1, cja-mir-103a-2, cja-mir-103a-3, cli-mir-107, cpi-mir-103-1, cpi-mir-103-2, mmr-mir-107, nle-mir-107, oga-mir-107, ola-mir-103-1, ola-mir-103-2, ola-mir-107, pal-mir-107a, pha-mir-107, tch-mir-107, xla-mir-107	Alligator mississippiensis, Canis familiaris, Capra hircus, Callithrix jacchus, Columba livia, Chrysemys picta, Microcebus murinus, Nomascus leucogenys, Otolemur garnettii, Oryzias latipes, Pteropus alecto, Papio hamadryas, Tupaia chinensis, Xenopus laevis	miR-107-3p, miR-107, miR-103a, miR-103-3p, miR-103, miR-107a-3p	A
miR-103a	mir332	946	61	10	18	123	577	157	7.06	7.31	15.51	7.99	17.93	17.14	25	AGCAGCAUUGUACAGGGCUAUGAAG	efu-miR-103a	efu-mir-103a	Eptesicus fuscus	miR-103a	A
miR-103b	mir333	944	61	10	18	123	575	157	7.06	7.31	15.51	7.99	17.86	17.14	25	AGCAGCAUUGUACAGGGCUAUGAAA	efu-miR-103b	efu-mir-103b	Eptesicus fuscus	miR-103b	A
miR-279e-5p	mir334	939	20	0	6	175	599	139	2.31	0	5.17	11.37	18.61	15.17	24	GCCAGUGUUCAGUCUAUUGUUUCA	tca-miR-279e-5p	tca-mir-279e	Tribolium castaneum	miR-279e-5p	G
miR-103b-3p	mir335	930	61	10	18	123	562	156	7.06	7.31	15.51	7.99	17.46	17.03	24	AGCAGCAUUGUACAGGGCUAUGAA	xla-miR-103b-3p	xla-mir-103b	Xenopus laevis	miR-103b-3p	A
miR-2-5p	mir336	921	90	27	698	9	40	57	10.42	19.73	601.41	0.58	1.24	6.22	22	CAUCAAAGCGGUGGUUGAUGUG	cel-miR-2-5p	cel-mir-2	Caenorhabditis elegans	miR-2-5p	C
miR-378	mir337	896	45	8	16	454	185	188	5.21	5.85	13.79	29.5	5.75	20.52	24	CACUGGACUUGGAGUCAGAAGGCC	efu-miR-378	efu-mir-378	Eptesicus fuscus	miR-378	C
miR-378a	mir338	895	45	8	15	454	185	188	5.21	5.85	12.92	29.5	5.75	20.52	23	ACUGGACUUGGAGUCAGAAGGCC	ggo-miR-378a	ggo-mir-378a	Gorilla gorilla	miR-378a	A
miR-99b	mir339	888	79	1	25	173	388	222	9.14	0.73	21.54	11.24	12.05	24.24	23	AACCCGUAGAUCCGAUCUUGUGA	ipu-miR-99b	ipu-mir-99b	Ictalurus punctatus	miR-99b	A
miR-27b-3p	mir340	887	16	1	4	308	315	243	1.85	0.73	3.45	20.02	9.79	26.53	21	UUCACAGUGGCUAAGUUCUGC	abu-miR-27b, bta-miR-27b, cfa-miR-27b, cgr-miR-27b-3p, chi-miR-27b-3p, cja-miR-27b, cli-miR-27b-3p, cpi-miR-27b-3p, cpo-miR-27b-3p, dno-miR-27b-3p, eca-miR-27b, gga-miR-27b-3p, ggo-miR-27b, hsa-miR-27b-3p, ipu-miR-27b, mdo-miR-27b-3p, mml-miR-27b-3p, mmr-miR-27b, mmu-miR-27b-3p, mze-miR-27b, nbr-miR-27b, oan-miR-27b-3p, ocu-miR-27b-3p, oni-miR-27b, pal-miR-27b-3p, pbv-miR-27b-3p, pma-miR-27b-3p, …	abu-mir-27b, bta-mir-27b, cfa-mir-27b, cgr-mir-27b, chi-mir-27b, cja-mir-27b, cli-mir-27b, cpi-mir-27b, cpo-mir-27b, dno-mir-27b, eca-mir-27b, gga-mir-27b, ggo-mir-27b, hsa-mir-27b, ipu-mir-27b, mdo-mir-27b, mml-mir-27b, mmr-mir-27b, mmu-mir-27b, mze-mir-27b, nbr-mir-27b, oan-mir-27b, ocu-mir-27b, oni-mir-27b, pal-mir-27b, pbv-mir-27b, pma-mir-27b, pny-mir-27b, ppa-mir-27b, ppy-mir-27b, ptr-mir-2…	Astatotilapia burtoni, Bos taurus, Canis familiaris, Cricetulus griseus, Capra hircus, Callithrix jacchus, Columba livia, Chrysemys picta, Cavia porcellus, Dasypus novemcinctus, Equus caballus, Gallus gallus, Gorilla gorilla, Homo sapiens, Ictalurus punctatus, Monodelphis domestica, Macaca mulatta, Microcebus murinus, Mus musculus, Metriaclima zebra, Neolamprologus brichardi, Ornithorhynchus anat…	miR-27b, miR-27b-3p, miR-27-3p	U
miR-27b-3p	mir341	887	16	1	4	308	315	243	1.85	0.73	3.45	20.02	9.79	26.53	22	UUCACAGUGGCUAAGUUCUGCA	aca-miR-27b-3p, dre-miR-27b-3p, fru-miR-27b, oha-miR-27b-3p, tni-miR-27b, xla-miR-27b-3p	aca-mir-27b, dre-mir-27b, fru-mir-27b, oha-mir-27b, tni-mir-27b, xla-mir-27b	Anolis carolinensis, Danio rerio, Fugu rubripes, Ophiophagus hannah, Tetraodon nigroviridis, Xenopus laevis	miR-27b-3p, miR-27b	U
miR-9030	mir342	883	56	0	619	0	70	138	6.48	0	533.34	0	2.17	15.07	21	AAACAGGGUUGAGUAACUUCC	eca-miR-9030	eca-mir-9030	Equus caballus	miR-9030	A
miR-99a	mir343	876	79	1	25	172	380	219	9.14	0.73	21.54	11.18	11.81	23.91	25	AAACCCGUAGAUCCGAUCUUGUGGU	efu-miR-99a	efu-mir-99a	Eptesicus fuscus	miR-99a	A
miR-99a	mir344	876	79	1	25	172	380	219	9.14	0.73	21.54	11.18	11.81	23.91	20	AACCCGUAGAUCCGAUCUUG	oar-miR-99a	oar-mir-99a	Ovis aries	miR-99a	A
miR-99a-5p	mir345	876	79	1	25	172	380	219	9.14	0.73	21.54	11.18	11.81	23.91	23	AACCCGUAGAUCCGAUCUUGUGG	oga-miR-99a, pbv-miR-99a-5p, pha-miR-99a	oga-mir-99a, pbv-mir-99a, pha-mir-99a	Otolemur garnettii, Python bivittatus, Papio hamadryas	miR-99a, miR-99a-5p	A
miR-378	mir346	863	45	8	14	440	176	180	5.21	5.85	12.06	28.59	5.47	19.65	21	ACUGGACUUGGAGUCAGAAGG	eca-miR-378, mml-miR-378a, mmu-miR-378a-3p, ptr-miR-378a, rno-miR-378a-3p	eca-mir-378, mml-mir-378a, mmu-mir-378a, ptr-mir-378a, rno-mir-378a	Equus caballus, Macaca mulatta, Mus musculus, Pan troglodytes, Rattus norvegicus	miR-378, miR-378a, miR-378a-3p	A
miR-27b	mir347	855	13	1	4	295	310	232	1.5	0.73	3.45	19.17	9.63	25.33	24	GUUCACAGUGGCUAAGUUCUGCAC	efu-miR-27b	efu-mir-27b	Eptesicus fuscus	miR-27b	G
miR-27b-3p	mir348	853	13	1	4	295	308	232	1.5	0.73	3.45	19.17	9.57	25.33	20	UUCACAGUGGCUAAGUUCUG	ami-miR-27b-3p, dma-miR-27b, gmo-miR-27b-3p, nle-miR-27b, oga-miR-27b, pha-miR-27b	ami-mir-27b, dma-mir-27b, gmo-mir-27b, nle-mir-27b, oga-mir-27b, pha-mir-27b	Alligator mississippiensis, Daubentonia madagascariensis, Gadus morhua, Nomascus leucogenys, Otolemur garnettii, Papio hamadryas	miR-27b-3p, miR-27b	U
miR-5606-5p	mir349	824	24	94	62	67	388	189	2.78	68.7	53.42	4.35	12.05	20.63	20	GCAGCGAAGAGACAGGAGAG	cin-miR-5606-5p	cin-mir-5606	Ciona intestinalis	miR-5606-5p	G
miR-125a	mir350	793	91	12	7	201	341	141	10.53	8.77	6.03	13.06	10.59	15.39	21	UCCCUGAGACCCUUUAACCUG	ggo-miR-125a	ggo-mir-125a	Gorilla gorilla	miR-125a	U
miR-125a	mir351	793	91	12	7	201	341	141	10.53	8.77	6.03	13.06	10.59	15.39	22	UCCCUGAGACCCUUUAACCUGU	cfa-miR-125a, chi-miR-125a-5p, nle-miR-125a, pal-miR-125a-5p	cfa-mir-125a, chi-mir-125a, nle-mir-125a, pal-mir-125a	Canis familiaris, Capra hircus, Nomascus leucogenys, Pteropus alecto	miR-125a, miR-125a-5p	U
miR-125a	mir352	793	91	12	7	201	341	141	10.53	8.77	6.03	13.06	10.59	15.39	23	UCCCUGAGACCCUUUAACCUGUG	bta-miR-125a, cja-miR-125a, dma-miR-125a, pha-miR-125a, ppa-miR-125a, ssc-miR-125a, tch-miR-125a-5p	bta-mir-125a, cja-mir-125a, dma-mir-125a, pha-mir-125a, ppa-mir-125a, ssc-mir-125a, tch-mir-125a	Bos taurus, Callithrix jacchus, Daubentonia madagascariensis, Papio hamadryas, Pan paniscus, Sus scrofa, Tupaia chinensis	miR-125a, miR-125a-5p	U
miR-125a-5p	mir353	793	91	12	7	201	341	141	10.53	8.77	6.03	13.06	10.59	15.39	24	UCCCUGAGACCCUUUAACCUGUGA	cgr-miR-125a-5p, cpo-miR-125a-5p, eca-miR-125a-5p, hsa-miR-125a-5p, mml-miR-125a-5p, mmu-miR-125a-5p, oga-miR-125a, ppy-miR-125a-5p, rno-miR-125a-5p, sbo-miR-125a	cgr-mir-125a, cpo-mir-125a, eca-mir-125a, hsa-mir-125a, mml-mir-125a, mmu-mir-125a, oga-mir-125a, ppy-mir-125a, rno-mir-125a, sbo-mir-125a	Cricetulus griseus, Cavia porcellus, Equus caballus, Homo sapiens, Macaca mulatta, Mus musculus, Otolemur garnettii, Pongo pygmaeus, Rattus norvegicus, Saimiri boliviensis	miR-125a-5p, miR-125a	U
miR-9984	mir354	782	124	558	66	10	9	15	14.35	407.79	56.87	0.65	0.28	1.64	18	CGCCGCGGCGGCGGCGGC	cja-miR-9984	cja-mir-9984-1, cja-mir-9984-2	Callithrix jacchus	miR-9984	C
miR-4487	mir355	779	21	112	19	87	294	246	2.43	81.85	16.37	5.65	9.13	26.86	19	AGAGCUGGCUGAAGGGCAG	hsa-miR-4487	hsa-mir-4487	Homo sapiens	miR-4487	A
miR-9883-5p	mir356	752	50	641	12	11	29	9	5.79	468.45	10.34	0.71	0.9	0.98	21	UUCGGGCGGGCUCGGGCGAGA	ame-miR-9883-5p	ame-mir-9883	Apis mellifera	miR-9883-5p	U
miR-16a-5p	mir357	751	220	15	97	15	375	29	25.46	10.96	83.58	0.97	11.65	3.17	22	UAGCAGCACGUAAAUAUUGGUG	ami-miR-16a-5p, bta-miR-16a, ccr-miR-16a, cpi-miR-16b-5p, cpo-miR-16a-5p, dno-miR-16a-5p, dre-miR-16a, gga-miR-16-5p, lca-miR-16, oan-miR-16b-5p, oha-miR-16b-5p, pbv-miR-16b-5p, ssa-miR-16b-5p, tgu-miR-16a-5p, xtr-miR-16a	ami-mir-16a-1, ami-mir-16a-2, bta-mir-16a, ccr-mir-16a, cpi-mir-16b, cpo-mir-16a, dno-mir-16a, dre-mir-16a, gga-mir-16-1, gga-mir-16-2, lca-mir-16, oan-mir-16b, oha-mir-16b, pbv-mir-16b, ssa-mir-16b, tgu-mir-16a, xtr-mir-16a	Alligator mississippiensis, Bos taurus, Cyprinus carpio, Chrysemys picta, Cavia porcellus, Dasypus novemcinctus, Danio rerio, Gallus gallus, Lemur catta, Ornithorhynchus anatinus, Ophiophagus hannah, Python bivittatus, Salmo salar, Taeniopygia guttata, Xenopus tropicalis	miR-16a-5p, miR-16a, miR-16b-5p, miR-16-5p, miR-16	U
miR164f	mir358	750	31	201	15	53	363	87	3.59	146.89	12.92	3.44	11.28	9.5	21	UGGAGAAGAAGGGCACAUGCA	bdi-miR164f	bdi-MIR164f	Brachypodium distachyon	miR164f	U
miR-193-5p	mir359	749	93	34	567	0	12	43	10.76	24.85	488.54	0	0.37	4.69	21	CGGGAUCUUGGGGGCGAGAUG	ssa-miR-193-5p	ssa-mir-193	Salmo salar	miR-193-5p	C
let-7b	mir360	749	76	9	10	174	385	95	8.8	6.58	8.62	11.31	11.96	10.37	22	UGAGGUAGUAGUUUGUGUAGUU	xla-let-7b-5p, xtr-let-7b	xla-let-7b, xtr-let-7b	Xenopus laevis, Xenopus tropicalis	let-7b-5p, let-7b	U
miR-16a-5p	mir361	747	220	15	97	15	371	29	25.46	10.96	83.58	0.97	11.53	3.17	23	UAGCAGCACGUAAAUAUUGGUGU	cli-miR-16a-5p	cli-mir-16a-1, cli-mir-16a-2	Columba livia	miR-16a-5p	U
miR-193b	mir362	743	335	38	37	103	153	77	38.77	27.77	31.88	6.69	4.75	8.41	24	CGGGGUUUUGAGGGCGAGAUGAGU	efu-miR-193b	efu-mir-193b	Eptesicus fuscus	miR-193b	C
miR-16a-5p	mir363	743	216	15	97	15	371	29	25	10.96	83.58	0.97	11.53	3.17	21	UAGCAGCACGUAAAUAUUGGU	gmo-miR-16a-5p	gmo-mir-16a	Gadus morhua	miR-16a-5p	U
miR-193b-5p	mir364	742	334	38	37	103	153	77	38.65	27.77	31.88	6.69	4.75	8.41	22	CGGGGUUUUGAGGGCGAGAUGA	cfa-miR-193b, cgr-miR-193b-5p, chi-miR-193b-5p, cpo-miR-193b-5p, dno-miR-193b-5p, ggo-miR-193b, hsa-miR-193b-5p, mdo-miR-193b-5p, mml-miR-193b-5p, mmu-miR-193b-5p, oan-miR-193-5p, ocu-miR-193b-5p, pal-miR-193b-5p	cfa-mir-193b, cgr-mir-193b, chi-mir-193b, cpo-mir-193b, dno-mir-193b, ggo-mir-193b, hsa-mir-193b, mdo-mir-193b, mml-mir-193b, mmu-mir-193b, oan-mir-193, ocu-mir-193b, pal-mir-193b	Canis familiaris, Cricetulus griseus, Capra hircus, Cavia porcellus, Dasypus novemcinctus, Gorilla gorilla, Homo sapiens, Monodelphis domestica, Macaca mulatta, Mus musculus, Ornithorhynchus anatinus, Oryctolagus cuniculus, Pteropus alecto	miR-193b, miR-193b-5p, miR-193-5p	C
miR-193b-5p	mir365	741	334	38	37	103	153	76	38.65	27.77	31.88	6.69	4.75	8.3	18	GGGGUUUUGAGGGCGAGA	rno-miR-193b-5p	rno-mir-193b	Rattus norvegicus	miR-193b-5p	G
miR-H1	mir366	739	500	5	212	2	7	13	57.86	3.65	182.66	0.13	0.22	1.42	22	GCGCAGGGAUGUCGGGCGCGCC	hvt-miR-H1	hvt-mir-H1	Herpesvirus of	miR-H1	G
miR-2388-3p	mir367	736	201	110	377	3	28	17	23.26	80.39	324.83	0.19	0.87	1.86	21	GCUCGAGGAAGCUGGAGAUGA	bta-miR-2388-3p	bta-mir-2388	Bos taurus	miR-2388-3p	G
miR-1471	mir368	730	37	501	8	8	140	36	4.28	366.13	6.89	0.52	4.35	3.93	22	GCCCGCGUGUGGAGCCAGGUGU	ppy-miR-1471	ppy-mir-1471	Pongo pygmaeus	miR-1471	G
miR-193a-5p	mir369	721	167	56	27	129	229	113	19.33	40.93	23.26	8.38	7.11	12.34	22	UGGGUCUUUGCGGGCGAGAUGA	bta-miR-193a-5p, cfa-miR-193a, cpo-miR-193a-5p, dno-miR-193a-5p, eca-miR-193a-5p, gga-miR-193a-5p, hsa-miR-193a-5p, mml-miR-193a-5p, ocu-miR-193a-5p, oha-miR-193-5p, pal-miR-193a-5p, pbv-miR-193a-5p, ppy-miR-193a-5p, ssc-miR-193a-5p, tgu-miR-193b-5p	bta-mir-193a, cfa-mir-193a, cpo-mir-193a, dno-mir-193a, eca-mir-193a, gga-mir-193a, hsa-mir-193a, mml-mir-193a, ocu-mir-193a, oha-mir-193, pal-mir-193a, pbv-mir-193a, ppy-mir-193a, ssc-mir-193a, tgu-mir-193b	Bos taurus, Canis familiaris, Cavia porcellus, Dasypus novemcinctus, Equus caballus, Gallus gallus, Homo sapiens, Macaca mulatta, Oryctolagus cuniculus, Ophiophagus hannah, Pteropus alecto, Python bivittatus, Pongo pygmaeus, Sus scrofa, Taeniopygia guttata	miR-193a-5p, miR-193a, miR-193-5p, miR-193b-5p	U
miR-27a-3p	mir370	718	18	0	0	182	297	221	2.08	0	0	11.83	9.23	24.13	21	UUCACAGUGGCUAAGUUCCGU	cpo-miR-27a-3p, tch-miR-27a-3p	cpo-mir-27a, tch-mir-27a	Cavia porcellus, Tupaia chinensis	miR-27a-3p	U
miR-99b	mir371	714	191	12	6	170	230	105	22.1	8.77	5.17	11.05	7.15	11.46	22	CACCCGUAGAACCGACCUUGCG	bta-miR-99b, cfa-miR-99b, chi-miR-99b-5p, cpo-miR-99b-5p, eca-miR-99b, hsa-miR-99b-5p, mml-miR-99b-5p, mmu-miR-99b-5p, oga-miR-99b, pal-miR-99b-5p, ptr-miR-99b, rno-miR-99b-5p, ssc-miR-99b, tch-miR-99b-5p	bta-mir-99b, cfa-mir-99b, chi-mir-99b, cpo-mir-99b, eca-mir-99b, hsa-mir-99b, mml-mir-99b, mmu-mir-99b, oga-mir-99b, pal-mir-99b, ptr-mir-99b, rno-mir-99b, ssc-mir-99b, tch-mir-99b	Bos taurus, Canis familiaris, Capra hircus, Cavia porcellus, Equus caballus, Homo sapiens, Macaca mulatta, Mus musculus, Otolemur garnettii, Pteropus alecto, Pan troglodytes, Rattus norvegicus, Sus scrofa, Tupaia chinensis	miR-99b, miR-99b-5p	C
miR-99b	mir372	714	191	12	6	170	230	105	22.1	8.77	5.17	11.05	7.15	11.46	25	CACCCGUAGAACCGACCUUGCGGGG	efu-miR-99b	efu-mir-99b	Eptesicus fuscus	miR-99b	C
miR-29b-3p	mir373	710	3	0	11	84	438	174	0.35	0	9.48	5.46	13.61	19	22	CUAGCACCAUUUGAAAUCAGUG	pbv-miR-29b-3p	pbv-mir-29b-1, pbv-mir-29b-2	Python bivittatus	miR-29b-3p	C
miR-29b-3p	mir374	710	3	0	11	84	438	174	0.35	0	9.48	5.46	13.61	19	20	UAGCACCAUUUGAAAUCAGU	age-miR-29b, ame-miR-29b-3p, chi-miR-29b-3p, ggo-miR-29b, lla-miR-29b, mne-miR-29b, ngi-miR-29b, nvi-miR-29b, ppa-miR-29b, ppy-miR-29b, ptr-miR-29b, sla-miR-29b, ssa-miR-29a-3p	age-mir-29b, ame-mir-29b, chi-mir-29b, ggo-mir-29b-1, ggo-mir-29b-2, lla-mir-29b, mne-mir-29b, ngi-mir-29b, nvi-mir-29b, ppa-mir-29b-1, ppa-mir-29b-2, ppy-mir-29b-1, ppy-mir-29b-2, ptr-mir-29b-1, ptr-mir-29b-2, sla-mir-29b, ssa-mir-29a	Ateles geoffroyi, Apis mellifera, Capra hircus, Gorilla gorilla, Lagothrix lagotricha, Macaca nemestrina, Nasonia giraulti, Nasonia vitripennis, Pan paniscus, Pongo pygmaeus, Pan troglodytes, Saguinus labiatus, Salmo salar	miR-29b, miR-29b-3p, miR-29a-3p	U
miR-29b-3p	mir375	710	3	0	11	84	438	174	0.35	0	9.48	5.46	13.61	19	22	UAGCACCAUUUGAAAUCAGUGU	abu-miR-29b, dre-miR-29b, fru-miR-29b, gmo-miR-29b-3p, mdo-miR-29b-3p, oan-miR-29b-3p, oar-miR-29b, ola-miR-29b, oni-miR-29b, pma-miR-29c, pny-miR-29b, sko-miR-29b-3p, tni-miR-29b	abu-mir-29b-1, abu-mir-29b-2, dre-mir-29b-1, dre-mir-29b-2, dre-mir-29b3, fru-mir-29b-1, fru-mir-29b-2, gmo-mir-29b-1, gmo-mir-29b-2, mdo-mir-29b-1, mdo-mir-29b-2, oan-mir-29b-1, oan-mir-29b-2, oar-mir-29b-1, oar-mir-29b-2, ola-mir-29b-1, ola-mir-29b-2, oni-mir-29b-1, oni-mir-29b-2, pma-mir-29c, pny-mir-29b, sko-mir-29b, tni-mir-29b-1, tni-mir-29b-2	Astatotilapia burtoni, Danio rerio, Fugu rubripes, Gadus morhua, Monodelphis domestica, Ornithorhynchus anatinus, Ovis aries, Oryzias latipes, Oreochromis niloticus, Petromyzon marinus, Pundamilia nyererei, Saccoglossus kowalevskii, Tetraodon nigroviridis	miR-29b, miR-29b-3p, miR-29c	U
miR-29b	mir376	710	3	0	11	84	438	174	0.35	0	9.48	5.46	13.61	19	23	UAGCACCAUUUGAAAUCAGUGUU	aja-miR-29b, bta-miR-29b, ccr-miR-29b, cfa-miR-29b, cgr-miR-29b-3p, cja-miR-29b, cli-miR-29b-3p, cpo-miR-29b-3p, dno-miR-29b-3p, dre-miR-29b3-3p, eca-miR-29b, gga-miR-29b-3p, hsa-miR-29b-3p, mml-miR-29b-3p, mmr-miR-29b, mmu-miR-29b-3p, mze-miR-29b, nbr-miR-29b, nle-miR-29b, ocu-miR-29b-3p, oga-miR-29b, oha-miR-29b-3p, pal-miR-29b-3p, rno-miR-29b-3p, ssc-miR-29b, tch-miR-29b-3p, xla-miR-29b-3p, xt…	aja-mir-29b, bta-mir-29b-1, bta-mir-29b-2, ccr-mir-29b, cfa-mir-29b-1, cfa-mir-29b-2, cgr-mir-29b, cja-mir-29b-1, cja-mir-29b-2, cli-mir-29b-1, cli-mir-29b-2, cpo-mir-29b-1, cpo-mir-29b-2, dno-mir-29b-1, dno-mir-29b-2, dre-mir-29b-1, dre-mir-29b-2, dre-mir-29b3, eca-mir-29b, eca-mir-29b-2, gga-mir-29b-1, gga-mir-29b-2, hsa-mir-29b-1, hsa-mir-29b-2, mml-mir-29b-1, mml-mir-29b-2, mmr-mir-29b-1, mmr…	Artibeus jamaicensis, Bos taurus, Cyprinus carpio, Canis familiaris, Cricetulus griseus, Callithrix jacchus, Columba livia, Cavia porcellus, Dasypus novemcinctus, Danio rerio, Equus caballus, Gallus gallus, Homo sapiens, Macaca mulatta, Microcebus murinus, Mus musculus, Metriaclima zebra, Neolamprologus brichardi, Nomascus leucogenys, Oryctolagus cuniculus, Otolemur garnettii, Ophiophagus hannah,…	miR-29b, miR-29b-3p, miR-29b3-3p	U
miR-29b	mir377	707	3	0	11	85	438	170	0.35	0	9.48	5.52	13.61	18.56	24	CUAGCACCAUUUGAAAUCAGUGUU	efu-miR-29b	efu-mir-29b	Eptesicus fuscus	miR-29b	C
miR-29b-3p	mir378	707	3	0	11	85	438	170	0.35	0	9.48	5.52	13.61	18.56	21	UAGCACCAUUUGAAAUCAGUG	aca-miR-29b, ami-miR-29b-3p, cpi-miR-29b-3p, cte-miR-29b, mle-miR-29b-3p, tgu-miR-29b-3p	aca-mir-29b-1, aca-mir-29b-2, ami-mir-29b-1, ami-mir-29b-2, cpi-mir-29b-1, cpi-mir-29b-2, cte-mir-29b, mle-mir-29b, tgu-mir-29b-1, tgu-mir-29b-2	Anolis carolinensis, Alligator mississippiensis, Chrysemys picta, Capitella teleta, Melibe leonina, Taeniopygia guttata	miR-29b, miR-29b-3p	U
miR-193-5p	mir379	705	167	51	27	125	224	111	19.33	37.27	23.26	8.12	6.96	12.12	21	UGGGUCUUUGCGGGCGAGAUG	aca-miR-193-5p, cpi-miR-193a-5p	aca-mir-193, cpi-mir-193a	Anolis carolinensis, Chrysemys picta	miR-193-5p, miR-193a-5p	U
miR-92a	mir380	691	428	7	48	67	114	27	49.53	5.12	41.36	4.35	3.54	2.95	21	UAUUGCACUUGUCCCGGCCUG	gga-miR-92-3p, mmu-miR-92a-3p, ola-miR-92a, rno-miR-92a-3p, xtr-miR-92a	gga-mir-92-1, gga-mir-92-2, mmu-mir-92a-1, mmu-mir-92a-2, ola-mir-92a-1, ola-mir-92a-2, rno-mir-92a-1, rno-mir-92a-2, xtr-mir-92a-1, xtr-mir-92a-2	Gallus gallus, Mus musculus, Oryzias latipes, Rattus norvegicus, Xenopus tropicalis	miR-92-3p, miR-92a-3p, miR-92a	U
miR-92a-3p	mir381	691	428	7	48	67	114	27	49.53	5.12	41.36	4.35	3.54	2.95	22	UAUUGCACUUGUCCCGGCCUGU	abu-miR-92a, aca-miR-92a, age-miR-92, ami-miR-92a-3p, bta-miR-92a, ccr-miR-92a, cfa-miR-92a, cgr-miR-92a-3p, chi-miR-92a-3p, chi-miR-92b, cja-miR-92a, cli-miR-92-3p, cpo-miR-92a-3p, dma-miR-92a, dno-miR-92a-3p, dre-miR-92a-3p, eca-miR-92a, fru-miR-92, ggo-miR-92, hsa-miR-92a-3p, ipu-miR-92a, lca-miR-92, lla-miR-92, mdo-miR-92a-3p, mml-miR-92a-3p, mmr-miR-92a, mmr-miR-92b, mne-miR-92, mze-miR-92a,…	abu-mir-92a-1, abu-mir-92a-2, aca-mir-92a-1, aca-mir-92a-2, age-mir-92-1, age-mir-92-2, ami-mir-92a, bta-mir-92a-1, bta-mir-92a-2, ccr-mir-92a, cfa-mir-92a-1, cfa-mir-92a-2, cgr-mir-92a, chi-mir-92a, chi-mir-92b, cja-mir-92a-1, cja-mir-92a-2, cli-mir-92-1, cli-mir-92-2, cpo-mir-92a-1, cpo-mir-92a-2, dma-mir-92a-1, dma-mir-92a-2, dno-mir-92a-1, dno-mir-92a-2, dre-mir-92a-1, dre-mir-92a-2, eca-mir-…	Astatotilapia burtoni, Anolis carolinensis, Ateles geoffroyi, Alligator mississippiensis, Bos taurus, Cyprinus carpio, Canis familiaris, Cricetulus griseus, Capra hircus, Callithrix jacchus, Columba livia, Cavia porcellus, Daubentonia madagascariensis, Dasypus novemcinctus, Danio rerio, Equus caballus, Fugu rubripes, Gorilla gorilla, Homo sapiens, Ictalurus punctatus, Lemur catta, Lagothrix lagot…	miR-92a, miR-92, miR-92a-3p, miR-92b, miR-92-3p	U
miR6275	mir382	675	73	16	582	0	2	2	8.45	11.69	501.46	0	0.06	0.22	22	AGUGGAAGUAGCAAGGGGAAGC	ppe-miR6275	ppe-MIR6275	Prunus persica	miR6275	A
miR-92a-3p	mir383	668	422	7	48	64	100	27	48.84	5.12	41.36	4.16	3.11	2.95	20	UAUUGCACUUGUCCCGGCCU	cpi-miR-92a-3p, gmo-miR-92-3p	cpi-mir-92a-1, cpi-mir-92a-2, gmo-mir-92-1, gmo-mir-92-2	Chrysemys picta, Gadus morhua	miR-92a-3p, miR-92-3p	U
miR-711	mir384	667	45	355	4	67	111	85	5.21	259.44	3.45	4.35	3.45	9.28	22	GGGACCCGGGGAGAGAUGUAAG	mmu-miR-711	mmu-mir-711	Mus musculus	miR-711	G
miR-30a-3p	mir385	657	154	16	10	161	187	129	17.82	11.69	8.62	10.46	5.81	14.08	19	CUUUCAGUCGGAUGUUUGC	ola-miR-30a-3p, ola-miR-30e	ola-mir-30a, ola-mir-30e	Oryzias latipes	miR-30a-3p, miR-30e	C
miR-10a	mir386	638	94	9	11	74	365	85	10.88	6.58	9.48	4.81	11.34	9.28	24	ACCCUGUAGAUCCGAAUUUGUGUA	dma-miR-10a	dma-mir-10a	Daubentonia madagascariensis	miR-10a	A
miR-10-5p	mir387	637	94	9	5	74	369	86	10.88	6.58	4.31	4.81	11.46	9.39	22	AACCCUGUAGAUCCGAAUUUGU	pmi-miR-10-5p	pmi-mir-10	Patiria miniata	miR-10-5p	A
miR-10-5p	mir388	635	94	9	5	74	367	86	10.88	6.58	4.31	4.81	11.4	9.39	23	AACCCUGUAGAUCCGAAUUUGUG	lva-miR-10-5p, spu-miR-10	lva-mir-10, spu-mir-10	Lytechinus variegatus, Strongylocentrotus purpuratus	miR-10-5p, miR-10	A
miR-10d	mir389	632	94	9	5	74	365	85	10.88	6.58	4.31	4.81	11.34	9.28	22	ACCCUGUAGAUCCGAAUUUGUG	oni-miR-10d	oni-mir-10d	Oreochromis niloticus	miR-10d	A
miR-10d	mir390	632	94	9	5	74	365	85	10.88	6.58	4.31	4.81	11.34	9.28	22	CACCCUGUAGAUCCGAAUUUGU	abu-miR-10d, mze-miR-10d, nbr-miR-10d, pny-miR-10d, tur-miR-10-5p	abu-mir-10d, mze-mir-10d, nbr-mir-10d, pny-mir-10d, tur-mir-10	Astatotilapia burtoni, Metriaclima zebra, Neolamprologus brichardi, Pundamilia nyererei, Tetranychus urticae	miR-10d, miR-10-5p	C
miR-7368-5p	mir391	629	76	26	488	1	16	22	8.8	19	420.47	0.06	0.5	2.4	21	AGUAGGAGAAGGGCUGUGGAU	mdo-miR-7368-5p	mdo-mir-7368	Monodelphis domestica	miR-7368-5p	A
miR-92a	mir392	619	398	7	47	56	89	22	46.06	5.12	40.5	3.64	2.77	2.4	23	UAUUGCACUUGUCCCGGCCUGUG	efu-miR-92a	efu-mir-92a	Eptesicus fuscus	miR-92a	U
miR-92a	mir393	614	394	7	47	56	88	22	45.6	5.12	40.5	3.64	2.73	2.4	18	UAUUGCACUUGUCCCGGC	sha-miR-92a	sha-mir-92a	Sarcophilus harrisii	miR-92a	U
miR-7704	mir394	608	19	343	33	42	121	50	2.2	250.67	28.43	2.73	3.76	5.46	19	CGGGGUCGGCGGCGACGUG	hsa-miR-7704	hsa-mir-7704	Homo sapiens	miR-7704	C
miR-12279-3p	mir395	602	137	364	88	1	9	3	15.85	266.01	75.82	0.06	0.28	0.33	22	CGCAGCGCUCCCCCCCCACCCC	gga-miR-12279-3p	gga-mir-12279	Gallus gallus	miR-12279-3p	C
miR-8516	mir396	598	95	21	431	1	47	3	10.99	15.35	371.36	0.06	1.46	0.33	17	GCGGCGAGCGAACAGGU	pxy-miR-8516	pxy-mir-8516	Plutella xylostella	miR-8516	G
miR-rL1-17-5p	mir397	596	156	116	297	5	9	13	18.05	84.77	255.9	0.32	0.28	1.42	24	UGAUGGACAGCGGGGAAGUGCACU	rlcv-miR-rL1-17-5p	rlcv-mir-rL1-17	Rhesus lymphocryptovirus	miR-rL1-17-5p	U
miR-1839	mir398	586	0	8	1	149	237	191	0	5.85	0.86	9.68	7.36	20.85	22	AAGGUAGACAGAACAGGUCUUG	chi-miR-1839	chi-mir-1839	Capra hircus	miR-1839	A
miR-12204-5p	mir399	583	2	8	0	4	337	232	0.23	5.85	0	0.26	10.47	25.33	18	UUGAGUCUUAGAUGAGUG	mmu-miR-12204-5p	mmu-mir-12204	Mus musculus	miR-12204-5p	U
miR-199-3p	mir400	568	33	5	7	25	449	49	3.82	3.65	6.03	1.62	13.95	5.35	21	ACAGUAGUCUGCACAUUGGUU	abu-miR-199-3p, ccr-miR-199-3p, cfa-miR-199, cgr-miR-199a-3p, chi-miR-199a-3p, chi-miR-199b-3p, chi-miR-199c-3p, cja-miR-199, dma-miR-199, gmo-miR-199-4-3p, ipu-miR-199a-3p, mdo-miR-199b-3p, mmr-miR-199, mze-miR-199, nbr-miR-199, nle-miR-199a, nle-miR-199b, oan-miR-199-3p, oar-miR-199a-3p, oga-miR-199, oni-miR-199a, pal-miR-199-3p, pbv-miR-199-3p, pha-miR-199, pny-miR-199, ppa-miR-199b, sbo-miR-1…	abu-mir-199-1, abu-mir-199-2, abu-mir-199-3, abu-mir-199-4, ccr-mir-199, cfa-mir-199-1, cfa-mir-199-2, cfa-mir-199-3, cgr-mir-199a, cgr-mir-199a-2, chi-mir-199a, chi-mir-199b, chi-mir-199c, cja-mir-199-1, cja-mir-199-2, dma-mir-199, gmo-mir-199-1, gmo-mir-199-2, gmo-mir-199-3, gmo-mir-199-4, ipu-mir-199a-1, ipu-mir-199a-2, ipu-mir-199a-4, mdo-mir-199b-1, mdo-mir-199b-2, mdo-mir-199b-3, mmr-mir-19…	Astatotilapia burtoni, Cyprinus carpio, Canis familiaris, Cricetulus griseus, Capra hircus, Callithrix jacchus, Daubentonia madagascariensis, Gadus morhua, Ictalurus punctatus, Monodelphis domestica, Microcebus murinus, Metriaclima zebra, Neolamprologus brichardi, Nomascus leucogenys, Ornithorhynchus anatinus, Ovis aries, Otolemur garnettii, Oreochromis niloticus, Pteropus alecto, Python bivittat…	miR-199-3p, miR-199, miR-199a-3p, miR-199b-3p, miR-199c-3p, miR-199-4-3p, miR-199a, miR-199b	A
miR-199-3p	mir401	568	33	5	7	25	449	49	3.82	3.65	6.03	1.62	13.95	5.35	22	ACAGUAGUCUGCACAUUGGUUA	ami-miR-199-3p, bta-miR-199a-3p, cpi-miR-199-3p, cpo-miR-199-3p, dno-miR-199-3p, eca-miR-199a-3p, eca-miR-199b-3p, gmo-miR-199-3p, hsa-miR-199a-3p, hsa-miR-199b-3p, mml-miR-199a-3p, mmu-miR-199a-3p, mmu-miR-199b-3p, ocu-miR-199a-3p, oha-miR-199a-3p, ola-miR-199a-3p, pol-miR-199a-3p, ptr-miR-199a-3p, ptr-miR-199b, rno-miR-199a-3p, ssc-miR-199a-3p	ami-mir-199-1, ami-mir-199-2, ami-mir-199-3, bta-mir-199a-1, bta-mir-199a-2, cpi-mir-199-1, cpi-mir-199-2, cpi-mir-199-3, cpo-mir-199-1, cpo-mir-199-2, cpo-mir-199-3, dno-mir-199-1, dno-mir-199-2, eca-mir-199a, eca-mir-199b, gmo-mir-199-1, gmo-mir-199-2, gmo-mir-199-3, gmo-mir-199-4, hsa-mir-199a-1, hsa-mir-199a-2, hsa-mir-199b, mml-mir-199a-1, mml-mir-199a-2, mmu-mir-199a-1, mmu-mir-199a-2, mmu-…	Alligator mississippiensis, Bos taurus, Chrysemys picta, Cavia porcellus, Dasypus novemcinctus, Equus caballus, Gadus morhua, Homo sapiens, Macaca mulatta, Mus musculus, Oryctolagus cuniculus, Ophiophagus hannah, Oryzias latipes, Paralichthys olivaceus, Pan troglodytes, Rattus norvegicus, Sus scrofa	miR-199-3p, miR-199a-3p, miR-199b-3p, miR-199b	A
miR-2889	mir402	568	21	286	6	132	28	95	2.43	209.01	5.17	8.58	0.87	10.37	21	GUCCCCGGGGCUCCCGCCGGC	bta-miR-2889	bta-mir-2889	Bos taurus	miR-2889	G
miR-199a-3p	mir403	567	33	5	6	25	449	49	3.82	3.65	5.17	1.62	13.95	5.35	21	CAGUAGUCUGCACAUUGGUUA	pma-miR-199a-3p, pma-miR-199b-3p	pma-mir-199a, pma-mir-199b	Petromyzon marinus	miR-199a-3p, miR-199b-3p	C
miR-199-3p	mir404	567	33	5	6	25	449	49	3.82	3.65	5.17	1.62	13.95	5.35	20	UACAGUAGUCUGCACAUUGG	bta-miR-199c, gga-miR-199-3p	bta-mir-199c, gga-mir-199-1, gga-mir-199-2	Bos taurus, Gallus gallus	miR-199c, miR-199-3p	U
miR-199-3p	mir405	567	33	5	6	25	449	49	3.82	3.65	5.17	1.62	13.95	5.35	22	UACAGUAGUCUGCACAUUGGUU	dre-miR-199-3p, oha-miR-199c-3p, ssc-miR-199b-3p, xtr-miR-199a-3p	dre-mir-199-1, dre-mir-199-2, oha-mir-199c, ssc-mir-199b, xtr-mir-199a	Danio rerio, Ophiophagus hannah, Sus scrofa, Xenopus tropicalis	miR-199-3p, miR-199c-3p, miR-199b-3p, miR-199a-3p	U
miR-199-3p	mir406	567	33	5	6	25	449	49	3.82	3.65	5.17	1.62	13.95	5.35	23	UACAGUAGUCUGCACAUUGGUUA	cli-miR-199-3p, efu-miR-199	cli-mir-199-1, cli-mir-199-2, efu-mir-199-1, efu-mir-199-2, efu-mir-199-3	Columba livia, Eptesicus fuscus	miR-199-3p, miR-199	U
miR-199-3p	mir407	566	33	5	6	25	448	49	3.82	3.65	5.17	1.62	13.92	5.35	23	ACAGUAGUCUGCACAUUGGUUAG	xla-miR-199-3p	xla-mir-199	Xenopus laevis	miR-199-3p	A
miR-1777b	mir408	556	21	74	21	245	25	170	2.43	54.08	18.09	15.92	0.78	18.56	20	GGGGGCGGUGGGGGGCGGGG	bta-miR-1777b	bta-mir-1777b	Bos taurus	miR-1777b	G
miR-12273-5p	mir409	548	70	105	14	159	67	133	8.1	76.73	12.06	10.33	2.08	14.52	22	CUGCCCGCGGCGCCCGGCCGCG	gga-miR-12273-5p	gga-mir-12273	Gallus gallus	miR-12273-5p	C
miR5493	mir410	541	108	232	26	32	65	78	12.5	169.55	22.4	2.08	2.02	8.52	21	AGCCGGGCUCGGUCGCGCGUG	osa-miR5493	osa-MIR5493	Oryza sativa	miR5493	A
miR-4497	mir411	540	42	331	67	20	48	32	4.86	241.9	57.73	1.3	1.49	3.49	17	CUCCGGGACGGCUGGGC	hsa-miR-4497	hsa-mir-4497	Homo sapiens	miR-4497	C
miR-30e-5p	mir412	537	71	3	20	41	378	24	8.22	2.19	17.23	2.66	11.74	2.62	24	UGUAAACAUCCUUGACUGGAAGCU	abu-miR-30a-5p, ami-miR-30e-5p, bta-miR-30e-5p, chi-miR-30e-5p, cli-miR-30e-5p, cpi-miR-30e-5p, cpo-miR-30e-5p, dno-miR-30e-5p, gmo-miR-30e-5p, mmr-miR-30e, mze-miR-30a, nbr-miR-30a, nle-miR-30e, ocu-miR-30e-5p, oga-miR-30e, oni-miR-30a, pal-miR-30e-5p, pbv-miR-30e-5p, pha-miR-30e, pny-miR-30a, ppa-miR-30e, ssa-miR-30c-5p, ssc-miR-30e-5p, tgu-miR-30a-5p	abu-mir-30a-1, abu-mir-30a-2, ami-mir-30e, bta-mir-30e, chi-mir-30e, cli-mir-30e, cpi-mir-30e, cpo-mir-30e, dno-mir-30e, gmo-mir-30e-1, gmo-mir-30e-2, mmr-mir-30e, mze-mir-30a-1, mze-mir-30a-2, nbr-mir-30a, nle-mir-30e, ocu-mir-30e, oga-mir-30e, oni-mir-30a-1, oni-mir-30a-2, pal-mir-30e, pbv-mir-30e, pha-mir-30e, pny-mir-30a-1, pny-mir-30a-2, ppa-mir-30e, ssa-mir-30c-1, ssa-mir-30c-2, ssc-mir-30e…	Astatotilapia burtoni, Alligator mississippiensis, Bos taurus, Capra hircus, Columba livia, Chrysemys picta, Cavia porcellus, Dasypus novemcinctus, Gadus morhua, Microcebus murinus, Metriaclima zebra, Neolamprologus brichardi, Nomascus leucogenys, Oryctolagus cuniculus, Otolemur garnettii, Oreochromis niloticus, Pteropus alecto, Python bivittatus, Papio hamadryas, Pundamilia nyererei, Pan paniscu…	miR-30a-5p, miR-30e-5p, miR-30e, miR-30a, miR-30c-5p	U
miR-7475-5p	mir413	536	32	294	173	9	16	12	3.7	214.86	149.06	0.58	0.5	1.31	20	CCGCCGCCGCCGCGCCCUCC	gga-miR-7475-5p	gga-mir-7475	Gallus gallus	miR-7475-5p	C
miR-7051-5p	mir414	531	19	57	2	21	412	20	2.2	41.66	1.72	1.36	12.8	2.18	22	UCACCAGGAGGAAGUUGGGUCA	mmu-miR-7051-5p	mmu-mir-7051	Mus musculus	miR-7051-5p	U
miR7713-5p	mir415	529	64	234	28	52	93	58	7.41	171.01	24.13	3.38	2.89	6.33	24	UAGGAAUUGAUGGAACAGCUCACA	bdi-miR7713-5p	bdi-MIR7713	Brachypodium distachyon	miR7713-5p	U
miR-6497-5p	mir416	528	13	384	14	5	72	40	1.5	280.63	12.06	0.32	2.24	4.37	22	GCUCUGAGGACCGGGGCGUGUC	bmo-miR-6497-5p	bmo-mir-6497	Bombyx mori	miR-6497-5p	G
miR-30e	mir417	528	71	3	19	40	373	22	8.22	2.19	16.37	2.6	11.59	2.4	22	UGUAAACAUCCUUGACUGGAAG	dre-miR-30e-5p, eca-miR-30e, hsa-miR-30e-5p, mml-miR-30e-5p, mmu-miR-30e-5p, ppy-miR-30e, ptr-miR-30e, rno-miR-30e-5p, xtr-miR-30e	dre-mir-30e-2, eca-mir-30e, hsa-mir-30e, mml-mir-30e, mmu-mir-30e, ppy-mir-30e, ptr-mir-30e, rno-mir-30e, xtr-mir-30e	Danio rerio, Equus caballus, Homo sapiens, Macaca mulatta, Mus musculus, Pongo pygmaeus, Pan troglodytes, Rattus norvegicus, Xenopus tropicalis	miR-30e-5p, miR-30e	U
miR-30e-5p	mir418	528	71	3	19	40	373	22	8.22	2.19	16.37	2.6	11.59	2.4	23	UGUAAACAUCCUUGACUGGAAGC	aca-miR-30e-5p, cgr-miR-30e-5p, cja-miR-30e, ggo-miR-30e, mdo-miR-30d-5p, oan-miR-30e-5p	aca-mir-30e, cgr-mir-30e, cja-mir-30e, ggo-mir-30e, mdo-mir-30d, oan-mir-30e	Anolis carolinensis, Cricetulus griseus, Callithrix jacchus, Gorilla gorilla, Monodelphis domestica, Ornithorhynchus anatinus	miR-30e-5p, miR-30e, miR-30d-5p	U
miR-30e-5p	mir419	528	71	3	19	40	373	22	8.22	2.19	16.37	2.6	11.59	2.4	25	UGUAAACAUCCUUGACUGGAAGCUG	oha-miR-30e-5p, sha-miR-30e, xla-miR-30e-5p	oha-mir-30e, sha-mir-30e, xla-mir-30e	Ophiophagus hannah, Sarcophilus harrisii, Xenopus laevis	miR-30e-5p, miR-30e	U
miR-210	mir420	526	27	6	3	208	140	142	3.12	4.38	2.58	13.52	4.35	15.5	22	GUGUGCGUGUGACAGCGGCUGU	pma-miR-210	pma-mir-210	Petromyzon marinus	miR-210	G
miR-30e-5p	mir421	520	71	3	19	40	365	22	8.22	2.19	16.37	2.6	11.34	2.4	19	UGUAAACAUCCUUGACUGG	gga-miR-30e-5p, ola-miR-30a-5p	gga-mir-30e, ola-mir-30a	Gallus gallus, Oryzias latipes	miR-30e-5p, miR-30a-5p	U
miR-186-5p	mir422	514	9	7	1	254	133	110	1.04	5.12	0.86	16.51	4.13	12.01	23	CAAAGAAUUCUCCUUUUGGGCUU	cgr-miR-186-5p, cpo-miR-186-5p, dno-miR-186-5p, ggo-miR-186, mdo-miR-186-5p, ocu-miR-186-5p, oga-miR-186, pal-miR-186-5p, ppa-miR-186, ptr-miR-186, sbo-miR-186, ssc-miR-186-5p	cgr-mir-186, cpo-mir-186, dno-mir-186, ggo-mir-186, mdo-mir-186, ocu-mir-186, oga-mir-186, pal-mir-186, ppa-mir-186, ptr-mir-186, sbo-mir-186, ssc-mir-186	Cricetulus griseus, Cavia porcellus, Dasypus novemcinctus, Gorilla gorilla, Monodelphis domestica, Oryctolagus cuniculus, Otolemur garnettii, Pteropus alecto, Pan paniscus, Pan troglodytes, Saimiri boliviensis, Sus scrofa	miR-186-5p, miR-186	C
miR-204-3-3p	mir423	512	20	68	25	43	225	131	2.31	49.69	21.54	2.79	6.99	14.3	21	GCUGGGACGGUGAAGGGAGGC	cli-miR-204-3-3p	cli-mir-204-3	Columba livia	miR-204-3-3p	G
miR-186	mir424	511	9	7	1	254	131	109	1.04	5.12	0.86	16.51	4.07	11.9	22	CAAAGAAUUCUCCUUUUGGGCU	bta-miR-186, cfa-miR-186, chi-miR-186-5p, cja-miR-186, dma-miR-186, eca-miR-186, hsa-miR-186-5p, mml-miR-186-5p, mmu-miR-186-5p, nle-miR-186, oan-miR-186-5p, pha-miR-186, ppy-miR-186, rno-miR-186-5p, tch-miR-186-5p	bta-mir-186, cfa-mir-186, chi-mir-186, cja-mir-186, dma-mir-186, eca-mir-186, hsa-mir-186, mml-mir-186, mmu-mir-186, nle-mir-186, oan-mir-186, pha-mir-186, ppy-mir-186, rno-mir-186, tch-mir-186	Bos taurus, Canis familiaris, Capra hircus, Callithrix jacchus, Daubentonia madagascariensis, Equus caballus, Homo sapiens, Macaca mulatta, Mus musculus, Nomascus leucogenys, Ornithorhynchus anatinus, Papio hamadryas, Pongo pygmaeus, Rattus norvegicus, Tupaia chinensis	miR-186, miR-186-5p	C
miR-532	mir425	509	98	6	7	108	235	55	11.34	4.38	6.03	7.02	7.3	6	21	CAUGCCUUGAGUGUAGGACCG	ggo-miR-532	ggo-mir-532	Gorilla gorilla	miR-532	C
miR-532	mir426	509	98	6	7	108	235	55	11.34	4.38	6.03	7.02	7.3	6	22	CAUGCCUUGAGUGUAGGACCGU	bta-miR-532, cfa-miR-532, cgr-miR-532-5p, chi-miR-532-5p, cja-miR-532, cpo-miR-532-5p, eca-miR-532-5p, hsa-miR-532-5p, mml-miR-532-5p, mmr-miR-532, mmu-miR-532-5p, nle-miR-532, pha-miR-532, ppy-miR-532-5p, ssc-miR-532-5p, tch-miR-532-5p	bta-mir-532, cfa-mir-532, cgr-mir-532, chi-mir-532, cja-mir-532, cpo-mir-532, eca-mir-532, hsa-mir-532, mml-mir-532, mmr-mir-532, mmu-mir-532, nle-mir-532, pha-mir-532, ppy-mir-532, ssc-mir-532, tch-mir-532	Bos taurus, Canis familiaris, Cricetulus griseus, Capra hircus, Callithrix jacchus, Cavia porcellus, Equus caballus, Homo sapiens, Macaca mulatta, Microcebus murinus, Mus musculus, Nomascus leucogenys, Papio hamadryas, Pongo pygmaeus, Sus scrofa, Tupaia chinensis	miR-532, miR-532-5p	C
miR-7018-5p	mir427	506	53	54	4	35	325	35	6.13	39.46	3.45	2.27	10.1	3.82	24	GUGAGCAGACAGGGAGUGGUGGGG	mmu-miR-7018-5p	mmu-mir-7018	Mus musculus	miR-7018-5p	G
miR-214	mir428	503	17	13	10	94	296	73	1.97	9.5	8.62	6.11	9.2	7.97	21	ACAGCAGGCACAGACAGGCAG	age-miR-214, ami-miR-214-3p, dre-miR-214, fru-miR-214, gga-miR-214, ggo-miR-214, gmo-miR-214-3p, mdo-miR-214-3p, mml-miR-214-3p, mne-miR-214, ppa-miR-214, ppy-miR-214, ptr-miR-214, rno-miR-214-3p, sla-miR-214, ssc-miR-214-3p, tni-miR-214, xla-miR-214-3p, xtr-miR-214	age-mir-214, ami-mir-214, dre-mir-214, fru-mir-214, gga-mir-214, ggo-mir-214, gmo-mir-214-1, gmo-mir-214-2, mdo-mir-214, mml-mir-214, mne-mir-214, ppa-mir-214, ppy-mir-214, ptr-mir-214, rno-mir-214, sla-mir-214, ssc-mir-214, tni-mir-214, xla-mir-214-1, xla-mir-214-2, xtr-mir-214	Ateles geoffroyi, Alligator mississippiensis, Danio rerio, Fugu rubripes, Gallus gallus, Gorilla gorilla, Gadus morhua, Monodelphis domestica, Macaca mulatta, Macaca nemestrina, Pan paniscus, Pongo pygmaeus, Pan troglodytes, Rattus norvegicus, Saguinus labiatus, Sus scrofa, Tetraodon nigroviridis, Xenopus laevis, Xenopus tropicalis	miR-214, miR-214-3p	A
miR-214-3p	mir429	503	17	13	10	94	296	73	1.97	9.5	8.62	6.11	9.2	7.97	22	ACAGCAGGCACAGACAGGCAGU	aca-miR-214-3p, aja-miR-214, bta-miR-214, cfa-miR-214, cja-miR-214, cli-miR-214-3p, cpo-miR-214-3p, dma-miR-214, dno-miR-214-3p, eca-miR-214, hsa-miR-214-3p, mmr-miR-214, mmu-miR-214-3p, nle-miR-214, oan-miR-214-3p, ocu-miR-214-3p, oga-miR-214, pal-miR-214-3p, pbv-miR-214-3p, pha-miR-214, tgu-miR-214-3p	aca-mir-214, aja-mir-214, bta-mir-214, cfa-mir-214, cja-mir-214, cli-mir-214, cpo-mir-214, dma-mir-214, dno-mir-214, eca-mir-214, hsa-mir-214, mmr-mir-214, mmu-mir-214, nle-mir-214, oan-mir-214, ocu-mir-214, oga-mir-214, pal-mir-214, pbv-mir-214, pha-mir-214, tgu-mir-214	Anolis carolinensis, Artibeus jamaicensis, Bos taurus, Canis familiaris, Callithrix jacchus, Columba livia, Cavia porcellus, Daubentonia madagascariensis, Dasypus novemcinctus, Equus caballus, Homo sapiens, Microcebus murinus, Mus musculus, Nomascus leucogenys, Ornithorhynchus anatinus, Oryctolagus cuniculus, Otolemur garnettii, Pteropus alecto, Python bivittatus, Papio hamadryas, Taeniopygia gut…	miR-214-3p, miR-214	A
miR-11972	mir430	503	44	39	404	3	4	9	5.09	28.5	348.09	0.19	0.12	0.98	21	GGGGCGGGAGCGGCCGGGGUC	bta-miR-11972	bta-mir-11972	Bos taurus	miR-11972	G
miR-214-3p	mir431	503	17	13	10	94	296	73	1.97	9.5	8.62	6.11	9.2	7.97	22	UACAGCAGGCACAGACAGGCAG	cpi-miR-214-3p, sbo-miR-214	cpi-mir-214, sbo-mir-214	Chrysemys picta, Saimiri boliviensis	miR-214-3p, miR-214	U
miR-214	mir432	503	17	13	10	94	296	73	1.97	9.5	8.62	6.11	9.2	7.97	23	UACAGCAGGCACAGACAGGCAGU	efu-miR-214	efu-mir-214	Eptesicus fuscus	miR-214	U
miR-204-3-3p	mir433	502	20	68	17	44	221	132	2.31	49.69	14.65	2.86	6.87	14.41	22	GCUGGGACGGUGAAGGGAAGCC	pbv-miR-204-3-3p	pbv-mir-204-3	Python bivittatus	miR-204-3-3p	G
miR-204-3-3p	mir434	501	20	68	17	44	221	131	2.31	49.69	14.65	2.86	6.87	14.3	21	GCUGGGACGGUGAAGGGAAGC	cpi-miR-204-3-3p	cpi-mir-204-3	Chrysemys picta	miR-204-3-3p	G
miR-3478	mir435	490	4	177	0	131	90	88	0.46	129.35	0	8.51	2.8	9.61	24	AUUGGAUGAAUCCUACCCGGUGAG	nvi-miR-3478	nvi-mir-3478	Nasonia vitripennis	miR-3478	A
miR-424-5p	mir436	489	7	0	9	120	228	125	0.81	0	7.75	7.8	7.08	13.65	22	CAGCAGCAAUUCAUGUUUUGAA	cpo-miR-424-5p, dno-miR-424-5p, eca-miR-424, efu-miR-424, hsa-miR-424-5p, mml-miR-424-5p, nle-miR-424, ocu-miR-424-5p, ppa-miR-424, ppy-miR-424, ptr-miR-424, sbo-miR-424, ssc-miR-424-5p	cpo-mir-424, dno-mir-424, eca-mir-424, efu-mir-424, hsa-mir-424, mml-mir-424, nle-mir-424, ocu-mir-424, ppa-mir-424, ppy-mir-424, ptr-mir-424, sbo-mir-424, ssc-mir-424	Cavia porcellus, Dasypus novemcinctus, Equus caballus, Eptesicus fuscus, Homo sapiens, Macaca mulatta, Nomascus leucogenys, Oryctolagus cuniculus, Pan paniscus, Pongo pygmaeus, Pan troglodytes, Saimiri boliviensis, Sus scrofa	miR-424-5p, miR-424	C
miR-424-5p	mir437	488	7	0	9	120	227	125	0.81	0	7.75	7.8	7.05	13.65	21	CAGCAGCAAUUCAUGUUUUGA	bta-miR-424-5p, chi-miR-424-5p, cja-miR-424, ggo-miR-424, mmr-miR-424, pal-miR-424-5p, tch-miR-424-5p	bta-mir-424, chi-mir-424, cja-mir-424, ggo-mir-424, mmr-mir-424, pal-mir-424, tch-mir-424	Bos taurus, Capra hircus, Callithrix jacchus, Gorilla gorilla, Microcebus murinus, Pteropus alecto, Tupaia chinensis	miR-424-5p, miR-424	C
miR-3593-3p	mir438	486	10	27	1	19	360	69	1.16	19.73	0.86	1.23	11.19	7.53	22	CUUCAACCUUAAGGGGGCCUCA	rno-miR-3593-3p	rno-mir-3593	Rattus norvegicus	miR-3593-3p	C
miR-214-3p	mir439	486	7	13	10	90	295	71	0.81	9.5	8.62	5.85	9.17	7.75	20	UACAGCAGGCACAGACAGGC	chi-miR-214-3p	chi-mir-214	Capra hircus	miR-214-3p	U
miR-532	mir440	484	96	6	7	101	226	48	11.11	4.38	6.03	6.56	7.02	5.24	20	CAUGCCUUGAGUGUAGGACC	dma-miR-532, ppa-miR-532	dma-mir-532, ppa-mir-532	Daubentonia madagascariensis, Pan paniscus	miR-532	C
miR-532	mir441	484	96	6	7	101	226	48	11.11	4.38	6.03	6.56	7.02	5.24	23	CAUGCCUUGAGUGUAGGACCGUU	efu-miR-532	efu-mir-532	Eptesicus fuscus	miR-532	C
miR-3132	mir442	477	44	230	156	5	27	15	5.09	168.09	134.41	0.32	0.84	1.64	24	UGGGUAGAGAAGGAGCUCAGAGGA	hsa-miR-3132	hsa-mir-3132	Homo sapiens	miR-3132	U
miR-450-5p	mir443	476	46	1	6	41	321	61	5.32	0.73	5.17	2.66	9.97	6.66	20	UUUUGCGAUGUGUUCCUAAU	chi-miR-450-5p	chi-mir-450	Capra hircus	miR-450-5p	U
miR-450a	mir444	476	46	1	6	41	321	61	5.32	0.73	5.17	2.66	9.97	6.66	21	UUUUGCGAUGUGUUCCUAAUA	ggo-miR-450a, ppy-miR-450a, rno-miR-450b-5p	ggo-mir-450a, ppy-mir-450a-1, ppy-mir-450a-2, rno-mir-450b-1, rno-mir-450b-2	Gorilla gorilla, Pongo pygmaeus, Rattus norvegicus	miR-450a, miR-450b-5p	U
miR-450a	mir445	476	46	1	6	41	321	61	5.32	0.73	5.17	2.66	9.97	6.66	22	UUUUGCGAUGUGUUCCUAAUAU	bta-miR-450a, cgr-miR-450a, cja-miR-450b, cpo-miR-450a-5p, dno-miR-450a-5p, eca-miR-450a, efu-miR-450, hsa-miR-450a-5p, mml-miR-450a-5p, mmu-miR-450a-5p, nle-miR-450a, ocu-miR-450a-5p, pal-miR-450a-5p, ppa-miR-450a, ptr-miR-450a, ssc-miR-450a, tch-miR-450a-5p	bta-mir-450a-1, bta-mir-450a-2, cgr-mir-450a, cja-mir-450b, cpo-mir-450a-1, cpo-mir-450a-2, dno-mir-450a, eca-mir-450a, efu-mir-450, hsa-mir-450a-1, hsa-mir-450a-2, mml-mir-450a-1, mml-mir-450a-2, mmu-mir-450a-1, mmu-mir-450a-2, nle-mir-450a-1, nle-mir-450a-2, ocu-mir-450a-1, ocu-mir-450a-2, pal-mir-450a-1, pal-mir-450a-2, ppa-mir-450a-1, ppa-mir-450a-2, ptr-mir-450a-1, ptr-mir-450a-2, ssc-mir-45…	Bos taurus, Cricetulus griseus, Callithrix jacchus, Cavia porcellus, Dasypus novemcinctus, Equus caballus, Eptesicus fuscus, Homo sapiens, Macaca mulatta, Mus musculus, Nomascus leucogenys, Oryctolagus cuniculus, Pteropus alecto, Pan paniscus, Pan troglodytes, Sus scrofa, Tupaia chinensis	miR-450a, miR-450b, miR-450a-5p, miR-450	U
miR-16b-5p	mir446	475	40	11	12	15	372	25	4.63	8.04	10.34	0.97	11.56	2.73	22	UAGCAGCACGUAAAUAUUGGAG	abu-miR-16b, ccr-miR-16b, chi-miR-16a-5p, dre-miR-16b, fru-miR-16, gmo-miR-16b-5p, ipu-miR-16b, mze-miR-16b, nbr-miR-16b, oni-miR-16b, pny-miR-16b, ssa-miR-16a-5p, tgu-miR-16b-5p, tni-miR-16	abu-mir-16b, ccr-mir-16b, chi-mir-16a, dre-mir-16b, fru-mir-16, gmo-mir-16b, ipu-mir-16b, mze-mir-16b, nbr-mir-16b, oni-mir-16b, pny-mir-16b, ssa-mir-16a-1, ssa-mir-16a-2, tgu-mir-16b, tni-mir-16	Astatotilapia burtoni, Cyprinus carpio, Capra hircus, Danio rerio, Fugu rubripes, Gadus morhua, Ictalurus punctatus, Metriaclima zebra, Neolamprologus brichardi, Oreochromis niloticus, Pundamilia nyererei, Salmo salar, Taeniopygia guttata, Tetraodon nigroviridis	miR-16b, miR-16a-5p, miR-16, miR-16b-5p	U
miR-16b-5p	mir447	473	38	11	12	15	372	25	4.4	8.04	10.34	0.97	11.56	2.73	22	UAGCAGCACGUAAAUAUUGGGU	xla-miR-16b-5p, xtr-miR-16b	xla-mir-16b, xtr-mir-16b	Xenopus laevis, Xenopus tropicalis	miR-16b-5p, miR-16b	U
miR-4488	mir448	472	65	356	20	2	23	6	7.52	260.17	17.23	0.13	0.71	0.66	19	UAGGGGGCGGGCUCCGGCG	ggo-miR-4488	ggo-mir-4488	Gorilla gorilla	miR-4488	U
miR-450a	mir449	472	42	1	6	41	321	61	4.86	0.73	5.17	2.66	9.97	6.66	22	UUUUUGCGAUGUGUUCCUAAUA	cfa-miR-450a	cfa-mir-450a	Canis familiaris	miR-450a	U
miR-16-5p	mir450	471	40	11	12	15	368	25	4.63	8.04	10.34	0.97	11.43	2.73	23	UAGCAGCACGUAAAUAUUGGAGU	pma-miR-16-5p	pma-mir-16	Petromyzon marinus	miR-16-5p	U
miR-9887-5p	mir451	469	40	347	5	30	24	23	4.63	253.59	4.31	1.95	0.75	2.51	20	AAGGGCUGGGAAGGGCGGAG	ame-miR-9887-5p	ame-mir-9887	Apis mellifera	miR-9887-5p	A
miR-4488	mir452	467	61	355	20	2	23	6	7.06	259.44	17.23	0.13	0.71	0.66	18	AGGGGGCGGGCUCCGGCG	hsa-miR-4488	hsa-mir-4488	Homo sapiens	miR-4488	A
miR-16b-5p	mir453	466	38	11	12	15	365	25	4.4	8.04	10.34	0.97	11.34	2.73	22	UAGCAGCACGUAAAUAUUGGGG	chi-miR-16b-5p	chi-mir-16b	Capra hircus	miR-16b-5p	U
miR3454f-3p	mir454	461	66	61	296	7	14	17	7.64	44.58	255.04	0.45	0.43	1.86	21	CUUCCGUCGGAGCUGGGUAGA	esi-miR3454b-3p, esi-miR3454f-3p	esi-MIR3454b, esi-MIR3454f	Ectocarpus siliculosus	miR3454b-3p, miR3454f-3p	C
miR-214-3p	mir455	457	6	11	5	79	287	69	0.69	8.04	4.31	5.13	8.92	7.53	19	UACAGCAGGCACAGACAGG	ccr-miR-214, cgr-miR-214-3p	ccr-mir-214, cgr-mir-214	Cyprinus carpio, Cricetulus griseus	miR-214, miR-214-3p	U
miR-425-5p	mir456	452	56	0	10	120	200	66	6.48	0	8.62	7.8	6.21	7.21	23	AAUGACACGAUCACUCCCGUUGA	cfa-miR-425, cgr-miR-425-5p, chi-miR-425-5p, hsa-miR-425-5p, mdo-miR-425-5p, mml-miR-425, mmu-miR-425-5p, oan-miR-425-5p, pal-miR-425-5p, ppy-miR-425, ptr-miR-425, rno-miR-425-5p, ssc-miR-425-5p, tch-miR-425-5p, xtr-miR-425-5p	cfa-mir-425, cgr-mir-425, chi-mir-425, hsa-mir-425, mdo-mir-425, mml-mir-425, mmu-mir-425, oan-mir-425, pal-mir-425, ppy-mir-425, ptr-mir-425, rno-mir-425, ssc-mir-425, tch-mir-425, xtr-mir-425	Canis familiaris, Cricetulus griseus, Capra hircus, Homo sapiens, Monodelphis domestica, Macaca mulatta, Mus musculus, Ornithorhynchus anatinus, Pteropus alecto, Pongo pygmaeus, Pan troglodytes, Rattus norvegicus, Sus scrofa, Tupaia chinensis, Xenopus tropicalis	miR-425, miR-425-5p	A
miR-425-5p	mir457	452	56	0	10	120	200	66	6.48	0	8.62	7.8	6.21	7.21	22	AUGACACGAUCACUCCCGUUGA	bta-miR-425-5p	bta-mir-425	Bos taurus	miR-425-5p	A
miR-9312	mir458	450	21	14	6	50	234	125	2.43	10.23	5.17	3.25	7.27	13.65	21	AACACCAUGUUGUGCUUGAGC	efu-miR-9312	efu-mir-9312	Eptesicus fuscus	miR-9312	A
miR-1777a	mir459	450	21	375	8	15	15	16	2.43	274.05	6.89	0.97	0.47	1.75	20	UGGGGGCGGUGGGGGGCGGG	bta-miR-1777a	bta-mir-1777a	Bos taurus	miR-1777a	U
miR-425-5p	mir460	449	56	0	10	117	200	66	6.48	0	8.62	7.6	6.21	7.21	24	AAUGACACGAUCACUCCCGUUGAG	cpo-miR-425-5p, dno-miR-425-5p, ocu-miR-425-5p, xla-miR-425-5p	cpo-mir-425, dno-mir-425, ocu-mir-425, xla-mir-425-1, xla-mir-425-2	Cavia porcellus, Dasypus novemcinctus, Oryctolagus cuniculus, Xenopus laevis	miR-425-5p	A
miR-425	mir461	447	56	0	10	117	200	64	6.48	0	8.62	7.6	6.21	6.99	22	AAUGACACGAUCACUCCCGUUG	mmr-miR-425	mmr-mir-425	Microcebus murinus	miR-425	A
miR8788-3p	mir462	444	14	0	407	2	6	15	1.62	0	350.68	0.13	0.19	1.64	21	GCGCUGGUUCGCUUGGUACGC	pin-miR8788-3p, pra-miR8788a-3p, pra-miR8788b-3p	pin-MIR8788, pra-MIR8788a, pra-MIR8788b	Phytophthora infestans, Phytophthora ramorum	miR8788-3p, miR8788a-3p, miR8788b-3p	G
miR-124a-2-3p	mir463	442	154	14	175	74	14	11	17.82	10.23	150.78	4.81	0.43	1.2	22	AAGGGCACUCGGUGAAUGCCAA	oan-miR-124a-2-3p	oan-mir-124a-2	Ornithorhynchus anatinus	miR-124a-2-3p	A
miR-7114-3p	mir464	433	58	7	362	3	2	1	6.71	5.12	311.9	0.19	0.06	0.11	21	UGACCCACCCCUCUCCACCAG	hsa-miR-7114-3p	hsa-mir-7114	Homo sapiens	miR-7114-3p	U
miR-222	mir465	427	3	2	6	130	139	147	0.35	1.46	5.17	8.45	4.32	16.05	24	AGCUACAUCUGGCUACUGGGUCUC	abu-miR-222, age-miR-222, ami-miR-222a-3p, chi-miR-222-3p, cli-miR-222a-3p, cpo-miR-222-3p, dma-miR-222, dno-miR-222-3p, dre-miR-222a-3p, fru-miR-222, gga-miR-222a, mdo-miR-222a, mmr-miR-222, mze-miR-222, nbr-miR-222, nle-miR-222, ocu-miR-222-3p, oga-miR-222, oha-miR-222a-3p, oni-miR-222, pbv-miR-222a-3p, pha-miR-222, pny-miR-222, ppa-miR-222, ssa-miR-222a-3p, ssc-miR-222, tgu-miR-222-3p, tni-miR…	abu-mir-222-1, abu-mir-222-2, age-mir-222, ami-mir-222a, chi-mir-222, cli-mir-222a, cpo-mir-222, dma-mir-222, dno-mir-222, dre-mir-222a, fru-mir-222, gga-mir-222a, mdo-mir-222a, mmr-mir-222, mze-mir-222-1, mze-mir-222-2, nbr-mir-222-1, nbr-mir-222-2, nle-mir-222, ocu-mir-222, oga-mir-222, oha-mir-222a, oni-mir-222-1, oni-mir-222-2, pbv-mir-222a, pha-mir-222, pny-mir-222-1, pny-mir-222-2, ppa-mir-…	Astatotilapia burtoni, Ateles geoffroyi, Alligator mississippiensis, Capra hircus, Columba livia, Cavia porcellus, Daubentonia madagascariensis, Dasypus novemcinctus, Danio rerio, Fugu rubripes, Gallus gallus, Monodelphis domestica, Microcebus murinus, Metriaclima zebra, Neolamprologus brichardi, Nomascus leucogenys, Oryctolagus cuniculus, Otolemur garnettii, Ophiophagus hannah, Oreochromis nilot…	miR-222, miR-222a-3p, miR-222-3p, miR-222a	A
miR-222-3p	mir466	427	3	2	6	130	139	147	0.35	1.46	5.17	8.45	4.32	16.05	25	AGCUACAUCUGGCUACUGGGUCUCU	cgr-miR-222-3p	cgr-mir-222	Cricetulus griseus	miR-222-3p	A
miR-222	mir467	425	3	2	6	130	138	146	0.35	1.46	5.17	8.45	4.29	15.94	23	AGCUACAUCUGGCUACUGGGUCU	cja-miR-222, cpi-miR-222a-3p, gmo-miR-222-3p, mmu-miR-222-3p, pal-miR-222-3p, xla-miR-222-3p	cja-mir-222-1, cja-mir-222-2, cpi-mir-222a, gmo-mir-222-1, gmo-mir-222-2, mmu-mir-222, pal-mir-222, xla-mir-222	Callithrix jacchus, Chrysemys picta, Gadus morhua, Mus musculus, Pteropus alecto, Xenopus laevis	miR-222, miR-222a-3p, miR-222-3p	A
miR-6557-3p	mir468	420	22	330	4	39	10	15	2.55	241.17	3.45	2.53	0.31	1.64	25	CGCGCCGAUUGUCUCCUCCGGGCAC	gga-miR-6557-3p	gga-mir-6557	Gallus gallus	miR-6557-3p	C
miR-222a-3p	mir469	419	3	2	6	128	134	146	0.35	1.46	5.17	8.32	4.16	15.94	22	AGCUACAUCUGGCUACUGGGUC	aca-miR-222a-3p, ggo-miR-222, ptr-miR-222, ssa-miR-222b-3p	aca-mir-222a, ggo-mir-222, ptr-mir-222, ssa-mir-222b	Anolis carolinensis, Gorilla gorilla, Pan troglodytes, Salmo salar	miR-222a-3p, miR-222, miR-222b-3p	A
miR-222	mir470	418	3	2	6	127	134	146	0.35	1.46	5.17	8.25	4.16	15.94	21	AGCUACAUCUGGCUACUGGGU	bta-miR-222, cfa-miR-222, eca-miR-222, hsa-miR-222-3p, mml-miR-222-3p, oan-miR-222a-3p, ppy-miR-222, rno-miR-222-3p, sha-miR-222, tch-miR-222-3p	bta-mir-222, cfa-mir-222, eca-mir-222, hsa-mir-222, mml-mir-222, oan-mir-222a, ppy-mir-222, rno-mir-222, sha-mir-222, tch-mir-222	Bos taurus, Canis familiaris, Equus caballus, Homo sapiens, Macaca mulatta, Ornithorhynchus anatinus, Pongo pygmaeus, Rattus norvegicus, Sarcophilus harrisii, Tupaia chinensis	miR-222, miR-222-3p, miR-222a-3p	A
miR-138	mir471	417	32	0	1	138	171	75	3.7	0	0.86	8.97	5.31	8.19	21	AGCUGGUGUUGUGAAUCAGGC	ami-miR-138-5p, ccr-miR-138, cgr-miR-138, cja-miR-138, cpi-miR-138-5p, gmo-miR-138-5p, nle-miR-138, ssc-miR-138	ami-mir-138-1, ami-mir-138-2, ccr-mir-138, cgr-mir-138, cja-mir-138, cpi-mir-138, gmo-mir-138-1, gmo-mir-138-2, gmo-mir-138-3, nle-mir-138, ssc-mir-138	Alligator mississippiensis, Cyprinus carpio, Cricetulus griseus, Callithrix jacchus, Chrysemys picta, Gadus morhua, Nomascus leucogenys, Sus scrofa	miR-138-5p, miR-138	A
miR-138-5p	mir472	417	32	0	1	138	171	75	3.7	0	0.86	8.97	5.31	8.19	22	AGCUGGUGUUGUGAAUCAGGCC	aca-miR-138-5p, fru-miR-138, ola-miR-138, tni-miR-138	aca-mir-138-1, aca-mir-138-2, fru-mir-138, ola-mir-138, tni-mir-138	Anolis carolinensis, Fugu rubripes, Oryzias latipes, Tetraodon nigroviridis	miR-138-5p, miR-138	A
miR-138a	mir473	417	32	0	1	138	171	75	3.7	0	0.86	8.97	5.31	8.19	23	AGCUGGUGUUGUGAAUCAGGCCG	abu-miR-138, bta-miR-138, cfa-miR-138a, cli-miR-138-5p, cpo-miR-138-5p, dno-miR-138-5p, dre-miR-138-5p, eca-miR-138, ggo-miR-138, hsa-miR-138-5p, ipu-miR-138, mml-miR-138-5p, mmr-miR-138, mmu-miR-138-5p, mze-miR-138, nbr-miR-138, oan-miR-138-5p, ocu-miR-138-5p, oga-miR-138, oha-miR-138-5p, oni-miR-138, pal-miR-138-5p, pbv-miR-138-5p, pma-miR-138a, pny-miR-138, ppy-miR-138, ptr-miR-138, rno-miR-13…	abu-mir-138-1, abu-mir-138-2, abu-mir-138-3, bta-mir-138-1, bta-mir-138-2, cfa-mir-138a, cli-mir-138-1, cli-mir-138-2, cpo-mir-138-1, cpo-mir-138-2, dno-mir-138-1, dno-mir-138-2, dre-mir-138-1, dre-mir-138-2, eca-mir-138-1, eca-mir-138-2, ggo-mir-138, hsa-mir-138-1, hsa-mir-138-2, ipu-mir-138-1, ipu-mir-138-2, mml-mir-138, mmr-mir-138-1, mmr-mir-138-2, mmu-mir-138-1, mmu-mir-138-2, mze-mir-138-1,…	Astatotilapia burtoni, Bos taurus, Canis familiaris, Columba livia, Cavia porcellus, Dasypus novemcinctus, Danio rerio, Equus caballus, Gorilla gorilla, Homo sapiens, Ictalurus punctatus, Macaca mulatta, Microcebus murinus, Mus musculus, Metriaclima zebra, Neolamprologus brichardi, Ornithorhynchus anatinus, Oryctolagus cuniculus, Otolemur garnettii, Ophiophagus hannah, Oreochromis niloticus, Pter…	miR-138, miR-138a, miR-138-5p	A
miR-138a	mir474	417	32	0	1	138	171	75	3.7	0	0.86	8.97	5.31	8.19	25	AGCUGGUGUUGUGAAUCAGGCCGUU	efu-miR-138a	efu-mir-138a	Eptesicus fuscus	miR-138a	A
let-7h	mir475	417	58	11	4	92	189	63	6.71	8.04	3.45	5.98	5.87	6.88	22	UGAGGUAGUAAGUUGUGUUGUU	abu-let-7h, dre-let-7h, fru-let-7h, gmo-let-7h-5p, ipu-let-7h, mze-let-7h, nbr-let-7h, oni-let-7h, pny-let-7h, ssa-let-7h-5p, tni-let-7h	abu-let-7h, dre-let-7h, fru-let-7h, gmo-let-7h-1, gmo-let-7h-2, ipu-let-7h, mze-let-7h, nbr-let-7h, oni-let-7h, pny-let-7h, ssa-let-7h, tni-let-7h	Astatotilapia burtoni, Danio rerio, Fugu rubripes, Gadus morhua, Ictalurus punctatus, Metriaclima zebra, Neolamprologus brichardi, Oreochromis niloticus, Pundamilia nyererei, Salmo salar, Tetraodon nigroviridis	let-7h, let-7h-5p	U
let-7f	mir476	415	49	7	4	89	210	56	5.67	5.12	3.45	5.78	6.52	6.11	22	UGAGGUAGUAGAUUGUGUAGUU	abu-let-7f, pny-let-7f	abu-let-7f, pny-let-7f	Astatotilapia burtoni, Pundamilia nyererei	let-7f	U
miR-222	mir477	413	3	2	6	126	132	144	0.35	1.46	5.17	8.19	4.1	15.72	20	AGCUACAUCUGGCUACUGGG	ccr-miR-222	ccr-mir-222	Cyprinus carpio	miR-222	A
miR-963-5p	mir478	411	69	8	237	2	35	60	7.99	5.85	204.2	0.13	1.09	6.55	24	ACAAGGUAAAUAUCAGGUUGUUUC	dme-miR-963-5p, dsi-miR-963-5p	dme-mir-963, dsi-mir-963	Drosophila melanogaster, Drosophila simulans	miR-963-5p	A
miR-8112	mir479	410	261	87	25	13	18	6	30.2	63.58	21.54	0.84	0.56	0.66	20	UCUCCGCCACCUCCACCGCA	mmu-miR-8112	mmu-mir-8112	Mus musculus	miR-8112	U
miR-130b	mir480	409	26	2	2	98	226	55	3.01	1.46	1.72	6.37	7.02	6	21	CAGUGCAAUGAUGAAAGGGCA	ggo-miR-130b	ggo-mir-130b	Gorilla gorilla	miR-130b	C
miR-130b	mir481	409	26	2	2	98	226	55	3.01	1.46	1.72	6.37	7.02	6	22	CAGUGCAAUGAUGAAAGGGCAU	bta-miR-130b, cfa-miR-130b, cgr-miR-130b-3p, chi-miR-130b-3p, cja-miR-130b, cpo-miR-130b-3p, dno-miR-130b-3p, eca-miR-130b, hsa-miR-130b-3p, mml-miR-130b-3p, mmu-miR-130b-3p, ocu-miR-130b-3p, ppy-miR-130b, ptr-miR-130b, rno-miR-130b-3p, ssc-miR-130b-3p, xla-miR-130b-3p, xtr-miR-130b	bta-mir-130b, cfa-mir-130b, cgr-mir-130b, chi-mir-130b, cja-mir-130b, cpo-mir-130b, dno-mir-130b, eca-mir-130b, hsa-mir-130b, mml-mir-130b, mmu-mir-130b, ocu-mir-130b, ppy-mir-130b, ptr-mir-130b, rno-mir-130b, ssc-mir-130b, xla-mir-130b, xtr-mir-130b	Bos taurus, Canis familiaris, Cricetulus griseus, Capra hircus, Callithrix jacchus, Cavia porcellus, Dasypus novemcinctus, Equus caballus, Homo sapiens, Macaca mulatta, Mus musculus, Oryctolagus cuniculus, Pongo pygmaeus, Pan troglodytes, Rattus norvegicus, Sus scrofa, Xenopus laevis, Xenopus tropicalis	miR-130b, miR-130b-3p	C
miR-3791-5p	mir482	408	189	191	22	0	5	1	21.87	139.58	18.96	0	0.16	0.11	25	CGGUGGUUUUAUUACGGUGGUUGCG	tca-miR-3791-5p	tca-mir-3791	Tribolium castaneum	miR-3791-5p	C
miR-4948-5p	mir483	407	31	267	32	8	60	9	3.59	195.12	27.57	0.52	1.86	0.98	22	CGGCGGGCGUGGCGUGCGUGAU	dme-miR-4948-5p	dme-mir-4948	Drosophila melanogaster	miR-4948-5p	C
miR7801	mir484	407	5	19	4	28	245	106	0.58	13.89	3.45	1.82	7.61	11.57	21	UACGAGAUGAAACACAGUUUG	rgl-miR7801	rgl-MIR7801	Rehmannia glutinosa	miR7801	U
miR-671-5p	mir485	400	6	11	22	89	186	86	0.69	8.04	18.96	5.78	5.78	9.39	24	AGGAAGCCCUGGAGGGGCUGGAGG	cgr-miR-671-5p, chi-miR-671-5p, cja-miR-671, cpo-miR-671-5p, dno-miR-671-5p, ocu-miR-671-5p, ssc-miR-671-5p, tch-miR-671-5p	cgr-mir-671, chi-mir-671, cja-mir-671, cpo-mir-671, dno-mir-671, ocu-mir-671, ssc-mir-671, tch-mir-671	Cricetulus griseus, Capra hircus, Callithrix jacchus, Cavia porcellus, Dasypus novemcinctus, Oryctolagus cuniculus, Sus scrofa, Tupaia chinensis	miR-671-5p, miR-671	A
miR-671	mir486	397	6	11	22	87	185	86	0.69	8.04	18.96	5.65	5.75	9.39	23	AGGAAGCCCUGGAGGGGCUGGAG	bta-miR-671, eca-miR-671-5p, hsa-miR-671-5p, mml-miR-671-5p, mmu-miR-671-5p, ppy-miR-671-5p	bta-mir-671, eca-mir-671, hsa-mir-671, mml-mir-671, mmu-mir-671, ppy-mir-671	Bos taurus, Equus caballus, Homo sapiens, Macaca mulatta, Mus musculus, Pongo pygmaeus	miR-671, miR-671-5p	A
miR-12188-5p	mir487	396	15	25	30	169	49	108	1.74	18.27	25.85	10.98	1.52	11.79	24	UAGAAGAGCUUUCGCUGGCCCAGA	mmu-miR-12188-5p	mmu-mir-12188	Mus musculus	miR-12188-5p	U
miR-222-5p	mir488	394	42	20	29	81	118	104	4.86	14.62	24.99	5.26	3.67	11.35	21	CUCAGUAGCCAGUGUAGAUCC	mmu-miR-222-5p	mmu-mir-222	Mus musculus	miR-222-5p	C
miR-222-5p	mir489	394	42	20	29	81	118	104	4.86	14.62	24.99	5.26	3.67	11.35	22	CUCAGUAGCCAGUGUAGAUCCU	hsa-miR-222-5p	hsa-mir-222	Homo sapiens	miR-222-5p	C
miR-222-5p	mir490	394	42	20	29	81	118	104	4.86	14.62	24.99	5.26	3.67	11.35	21	GGCUCAGUAGCCAGUGUAGAU	rno-miR-222-5p	rno-mir-222	Rattus norvegicus	miR-222-5p	G
miR-222-5p	mir491	394	42	20	29	81	118	104	4.86	14.62	24.99	5.26	3.67	11.35	23	GGCUCAGUAGCCAGUGUAGAUCC	cpo-miR-222-5p, dno-miR-222-5p, ocu-miR-222-5p	cpo-mir-222, dno-mir-222, ocu-mir-222	Cavia porcellus, Dasypus novemcinctus, Oryctolagus cuniculus	miR-222-5p	G
miR-5112	mir492	390	86	70	68	11	145	10	9.95	51.16	58.59	0.71	4.51	1.09	19	UAGCUCAGCGGGAGAGCAC	mmu-miR-5112	mmu-mir-5112	Mus musculus	miR-5112	U
miR-196b	mir493	390	58	8	2	37	252	33	6.71	5.85	1.72	2.4	7.83	3.6	22	UAGGUAGUAUCAUGUUGUUGGG	pma-miR-196b	pma-mir-196b	Petromyzon marinus	miR-196b	U
miR-3836f-3p	mir494	389	80	84	40	34	86	65	9.26	61.39	34.46	2.21	2.67	7.1	22	UCACUGGGGAAAGUAGACCUUG	tca-miR-3836f-3p	tca-mir-3836f	Tribolium castaneum	miR-3836f-3p	U
miR6478	mir495	387	70	17	46	5	216	33	8.1	12.42	39.63	0.32	6.71	3.6	21	CCGACCUUAGCUCAGUUGGUG	ptc-miR6478	ptc-MIR6478	Populus trichocarpa	miR6478	C
miR-2206-5p	mir496	381	44	88	36	11	138	64	5.09	64.31	31.02	0.71	4.29	6.99	20	AGGGCAGGCAUAGCUAAGUG	sme-miR-2206-5p	sme-mir-2206	Schmidtea mediterranea	miR-2206-5p	A
miR-28-5p	mir497	374	12	17	5	66	220	54	1.39	12.42	4.31	4.29	6.84	5.9	21	AAGGAGCUCACAGUCUAUUGA	cgr-miR-28-5p, chi-miR-28-5p, pal-miR-28-5p	cgr-mir-28, chi-mir-28, pal-mir-28	Cricetulus griseus, Capra hircus, Pteropus alecto	miR-28-5p	A
miR-28	mir498	374	12	17	5	66	220	54	1.39	12.42	4.31	4.29	6.84	5.9	22	AAGGAGCUCACAGUCUAUUGAG	age-miR-28, bta-miR-28, cpo-miR-28-5p, dno-miR-28-5p, eca-miR-28-5p, ggo-miR-28, hsa-miR-28-5p, lla-miR-28, mml-miR-28-5p, mmu-miR-28a-5p, mne-miR-28, ocu-miR-28-5p, ppa-miR-28, ppy-miR-28, ptr-miR-28, rno-miR-28-5p, sla-miR-28, ssc-miR-28-5p, tch-miR-28-5p	age-mir-28, bta-mir-28, cpo-mir-28, dno-mir-28, eca-mir-28, ggo-mir-28, hsa-mir-28, lla-mir-28, mml-mir-28, mmu-mir-28a, mne-mir-28, ocu-mir-28, ppa-mir-28, ppy-mir-28, ptr-mir-28, rno-mir-28, sla-mir-28, ssc-mir-28, tch-mir-28	Ateles geoffroyi, Bos taurus, Cavia porcellus, Dasypus novemcinctus, Equus caballus, Gorilla gorilla, Homo sapiens, Lagothrix lagotricha, Macaca mulatta, Mus musculus, Macaca nemestrina, Oryctolagus cuniculus, Pan paniscus, Pongo pygmaeus, Pan troglodytes, Rattus norvegicus, Saguinus labiatus, Sus scrofa, Tupaia chinensis	miR-28, miR-28-5p, miR-28a-5p	A
miR-28	mir499	374	12	17	5	66	220	54	1.39	12.42	4.31	4.29	6.84	5.9	23	AAGGAGCUCACAGUCUAUUGAGU	efu-miR-28	efu-mir-28	Eptesicus fuscus	miR-28	A
miR-205b	mir500	373	27	4	0	200	94	48	3.12	2.92	0	13	2.92	5.24	23	CCCUUCAUUCCACCGGAGUCUGU	pma-miR-205b	pma-mir-205b	Petromyzon marinus	miR-205b	C
miR-5110	mir501	361	75	29	205	5	39	8	8.68	21.19	176.63	0.32	1.21	0.87	25	GGAGGAGGUAGAGGGUGGUGGAAUU	mmu-miR-5110	mmu-mir-5110	Mus musculus	miR-5110	G
let-7b-5p	mir502	358	45	2	3	83	178	47	5.21	1.46	2.58	5.39	5.53	5.13	22	UGAGGUAGUAGGUUUUGUAGUU	pma-let-7b-5p	pma-let-7b	Petromyzon marinus	let-7b-5p	U
miR-222	mir503	354	3	2	6	112	108	123	0.35	1.46	5.17	7.28	3.36	13.43	19	AGCUACAUCUGGCUACUGG	ola-miR-222	ola-mir-222	Oryzias latipes	miR-222	A
miR-4940-5p	mir504	353	38	72	36	11	136	60	4.4	52.62	31.02	0.71	4.23	6.55	22	UGGCGGAUAUAGAUCAUUGGUU	dme-miR-4940-5p	dme-mir-4940	Drosophila melanogaster	miR-4940-5p	U
miR-1285	mir505	348	36	45	5	179	32	51	4.17	32.89	4.31	11.63	0.99	5.57	24	CUGGGCAACAUAGCGAGACCCCGU	ssc-miR-1285	ssc-mir-1285	Sus scrofa	miR-1285	C
miR-181c	mir506	347	5	3	3	104	127	105	0.58	2.19	2.58	6.76	3.95	11.46	24	AACAUUCAACCUGUCGGUGAGUUU	bta-miR-181c, cpo-miR-181c-5p, dno-miR-181c-5p, efu-miR-181c, ocu-miR-181c-5p	bta-mir-181c, cpo-mir-181c, dno-mir-181c, efu-mir-181c, ocu-mir-181c	Bos taurus, Cavia porcellus, Dasypus novemcinctus, Eptesicus fuscus, Oryctolagus cuniculus	miR-181c, miR-181c-5p	A
miR-6750-5p	mir507	347	8	18	295	0	13	13	0.93	13.15	254.18	0	0.4	1.42	24	CAGGGAACAGCUGGGUGAGCUGCU	hsa-miR-6750-5p	hsa-mir-6750	Homo sapiens	miR-6750-5p	C
miR-181c-5p	mir508	345	5	1	3	104	127	105	0.58	0.73	2.58	6.76	3.95	11.46	22	AACAUUCAACCUGUCGGUGAGU	cgr-miR-181c-5p, cja-miR-181c, dma-miR-181c, ggo-miR-181c, hsa-miR-181c-5p, mml-miR-181c-5p, mmu-miR-181c-5p, ppa-miR-181c, ppy-miR-181c, ptr-miR-181c, rno-miR-181c-5p, ssc-miR-181c, tch-miR-181c-5p	cgr-mir-181c, cja-mir-181c, dma-mir-181c, ggo-mir-181c, hsa-mir-181c, mml-mir-181c, mmu-mir-181c, ppa-mir-181c, ppy-mir-181c, ptr-mir-181c, rno-mir-181c, ssc-mir-181c, tch-mir-181c	Cricetulus griseus, Callithrix jacchus, Daubentonia madagascariensis, Gorilla gorilla, Homo sapiens, Macaca mulatta, Mus musculus, Pan paniscus, Pongo pygmaeus, Pan troglodytes, Rattus norvegicus, Sus scrofa, Tupaia chinensis	miR-181c-5p, miR-181c	A
miR-181c-5p	mir509	343	5	1	1	104	127	105	0.58	0.73	0.86	6.76	3.95	11.46	21	AACAUUCAACCUGUCGGUGAG	chi-miR-181c-5p	chi-mir-181c	Capra hircus	miR-181c-5p	A
miR-660-5p	mir510	343	32	3	11	96	145	56	3.7	2.19	9.48	6.24	4.51	6.11	22	UACCCAUUGCAUAUCGGAGUUG	cfa-miR-660, cja-miR-660, dma-miR-660, eca-miR-660, ggo-miR-660, hsa-miR-660-5p, mml-miR-660-5p, pal-miR-660-5p, pha-miR-660, ppa-miR-660, ppy-miR-660, ptr-miR-660, ssc-miR-660	cfa-mir-660, cja-mir-660, dma-mir-660, eca-mir-660, ggo-mir-660, hsa-mir-660, mml-mir-660, pal-mir-660, pha-mir-660, ppa-mir-660, ppy-mir-660, ptr-mir-660, ssc-mir-660	Canis familiaris, Callithrix jacchus, Daubentonia madagascariensis, Equus caballus, Gorilla gorilla, Homo sapiens, Macaca mulatta, Pteropus alecto, Papio hamadryas, Pan paniscus, Pongo pygmaeus, Pan troglodytes, Sus scrofa	miR-660, miR-660-5p	U
miR-660-5p	mir511	343	32	3	11	96	145	56	3.7	2.19	9.48	6.24	4.51	6.11	23	UACCCAUUGCAUAUCGGAGUUGU	cpo-miR-660-5p, dno-miR-660-5p, efu-miR-660, mmr-miR-660, nle-miR-660, ocu-miR-660-5p, oga-miR-660	cpo-mir-660, dno-mir-660, efu-mir-660, mmr-mir-660, nle-mir-660, ocu-mir-660, oga-mir-660	Cavia porcellus, Dasypus novemcinctus, Eptesicus fuscus, Microcebus murinus, Nomascus leucogenys, Oryctolagus cuniculus, Otolemur garnettii	miR-660-5p, miR-660	U
miR-M24-3p	mir512	343	0	6	2	60	157	118	0	4.38	1.72	3.9	4.88	12.88	22	UUAGAUGCCGUCAGGGAAAGAU	mdv2-miR-M24-3p	mdv2-mir-M24	Mareks disease	miR-M24-3p	U
miR-2305	mir513	342	43	85	10	45	114	45	4.98	62.12	8.62	2.92	3.54	4.91	20	CGGGGGUGGCGGGGAGGGGG	bta-miR-2305	bta-mir-2305	Bos taurus	miR-2305	C
miR-3195	mir514	341	61	243	17	5	6	9	7.06	177.59	14.65	0.32	0.19	0.98	17	CGCGCCGGGCCCGGGUU	hsa-miR-3195	hsa-mir-3195	Homo sapiens	miR-3195	C
miR9486b	mir515	341	167	122	14	5	11	22	19.33	89.16	12.06	0.32	0.34	2.4	21	UAAGUGAUUAGAGGUUCCAGU	bdi-miR9486b	bdi-MIR9486b	Brachypodium distachyon	miR9486b	U
miR11033	mir516	336	13	61	0	20	189	53	1.5	44.58	0	1.3	5.87	5.79	22	CCGGUACCGGGGCCACGUCUGC	seu-miR11033	seu-MIR11033	Salicornia europaea	miR11033	C
miR-79	mir517	336	0	0	316	0	2	18	0	0	272.27	0	0.06	1.97	22	UAAAGCUAGAUUACCAAAGCAU	dan-miR-79, der-miR-79, dme-miR-79-3p, dmo-miR-79, dpe-miR-79, dps-miR-79, dse-miR-79, dvi-miR-79-3p, dya-miR-79	dan-mir-79, der-mir-79, dme-mir-79, dmo-mir-79, dpe-mir-79, dps-mir-79, dse-mir-79, dvi-mir-79, dya-mir-79	Drosophila ananassae, Drosophila erecta, Drosophila melanogaster, Drosophila mojavensis, Drosophila persimilis, Drosophila pseudoobscura, Drosophila sechellia, Drosophila virilis, Drosophila yakuba	miR-79, miR-79-3p	U
miR-1260	mir518	333	110	50	47	53	31	42	12.73	36.54	40.5	3.44	0.96	4.59	18	AUCCCACCGCUGCCACCA	cgr-miR-1260	cgr-mir-1260	Cricetulus griseus	miR-1260	A
miR-181c	mir519	331	5	1	3	98	124	100	0.58	0.73	2.58	6.37	3.85	10.92	23	AACAUUCAACCUGUCGGUGAGUU	cfa-miR-181c, nle-miR-181c, oga-miR-181c, pal-miR-181c-5p, pha-miR-181c	cfa-mir-181c, nle-mir-181c, oga-mir-181c, pal-mir-181c, pha-mir-181c	Canis familiaris, Nomascus leucogenys, Otolemur garnettii, Pteropus alecto, Papio hamadryas	miR-181c, miR-181c-5p	A
miR-423-3p	mir520	331	32	18	16	121	91	53	3.7	13.15	13.79	7.86	2.83	5.79	24	AAGCUCGGUCUGAGGCCCCUCAGU	bta-miR-423-3p, sbo-miR-423	bta-mir-423, sbo-mir-423	Bos taurus, Saimiri boliviensis	miR-423-3p, miR-423	A
miR-423-3p	mir521	329	32	18	14	121	91	53	3.7	13.15	12.06	7.86	2.83	5.79	23	AGCUCGGUCUGAGGCCCCUCAGU	cgr-miR-423-3p, chi-miR-423-3p, cja-miR-423-3p, cpo-miR-423-3p, dma-miR-423, dno-miR-423-3p, eca-miR-423-3p, hsa-miR-423-3p, mml-miR-423-3p, mmu-miR-423-3p, nle-miR-423, ocu-miR-423-3p, oga-miR-423, pal-miR-423-3p, ppa-miR-423, ppy-miR-423-3p, ptr-miR-423, rno-miR-423-3p, ssc-miR-423-3p, tch-miR-423-3p	cgr-mir-423, chi-mir-423, cja-mir-423, cpo-mir-423, dma-mir-423, dno-mir-423, eca-mir-423, hsa-mir-423, mml-mir-423, mmu-mir-423, nle-mir-423, ocu-mir-423, oga-mir-423, pal-mir-423, ppa-mir-423, ppy-mir-423, ptr-mir-423, rno-mir-423, ssc-mir-423, tch-mir-423	Cricetulus griseus, Capra hircus, Callithrix jacchus, Cavia porcellus, Daubentonia madagascariensis, Dasypus novemcinctus, Equus caballus, Homo sapiens, Macaca mulatta, Mus musculus, Nomascus leucogenys, Oryctolagus cuniculus, Otolemur garnettii, Pteropus alecto, Pan paniscus, Pongo pygmaeus, Pan troglodytes, Rattus norvegicus, Sus scrofa, Tupaia chinensis	miR-423-3p, miR-423	A
miR-2252	mir522	327	5	1	0	144	90	87	0.58	0.73	0	9.36	2.8	9.5	22	UCCUUCUAGCCCGAAGUGUCAG	ppc-miR-2252	ppc-mir-2252	Pristionchus pacificus	miR-2252	U
miR-339	mir523	321	30	13	5	145	73	55	3.47	9.5	4.31	9.42	2.27	6	23	UGAGCGCCUCGACGACAGAGCCG	cja-miR-339, dma-miR-339, ggo-miR-339, hsa-miR-339-3p, mml-miR-339-3p	cja-mir-339, dma-mir-339, ggo-mir-339, hsa-mir-339, mml-mir-339	Callithrix jacchus, Daubentonia madagascariensis, Gorilla gorilla, Homo sapiens, Macaca mulatta	miR-339, miR-339-3p	U
miR-663b	mir524	317	2	126	6	71	52	60	0.23	92.08	5.17	4.61	1.62	6.55	22	GGUGGCCCGGCCGUGCCUGAGG	hsa-miR-663b, ppy-miR-663b, ptr-miR-663b	hsa-mir-663b, ppy-mir-663b, ptr-mir-663b	Homo sapiens, Pongo pygmaeus, Pan troglodytes	miR-663b	G
miR-9231	mir525	311	7	23	5	21	211	44	0.81	16.81	4.31	1.36	6.56	4.8	22	GCAGUCGGAACUGGGGUUCAGU	efu-miR-9231	efu-mir-9231	Eptesicus fuscus	miR-9231	G
miR-6006-5p	mir526	310	2	7	1	56	154	90	0.23	5.12	0.86	3.64	4.78	9.83	19	AUAACUGGGAAGAGAGAGG	ame-miR-6006-5p	ame-mir-6006	Apis mellifera	miR-6006-5p	A
miR-7045-5p	mir527	309	9	16	10	148	11	115	1.04	11.69	8.62	9.62	0.34	12.55	21	AGCGGGUGGGGGAGGGGGACU	mmu-miR-7045-5p	mmu-mir-7045	Mus musculus	miR-7045-5p	A
miR-1175-5p	mir528	308	16	12	4	66	72	138	1.85	8.77	3.45	4.29	2.24	15.07	22	AAGUGAAGAGAAGAAUCUGACU	prd-miR-1175-5p	prd-mir-1175	Panagrellus redivivus	miR-1175-5p	A
miR-6756-3p	mir529	307	32	212	2	37	9	15	3.7	154.93	1.72	2.4	0.28	1.64	20	UCCCCUUCCUCCCUGCCCAG	hsa-miR-6756-3p	hsa-mir-6756	Homo sapiens	miR-6756-3p	U
miR8019-5p	mir530	304	34	2	46	1	209	12	3.93	1.46	39.63	0.06	6.49	1.31	23	AGGGAAGCAGGUCAUUCUUUAUG	stu-miR8019-5p	stu-MIR8019	Solanum tuberosum	miR8019-5p	A
miR-10167-3p	mir531	304	47	84	18	62	61	32	5.44	61.39	15.51	4.03	1.9	3.49	21	CGGGUGGUCGGGGCGGGUCAG	bta-miR-10167-3p	bta-mir-10167	Bos taurus	miR-10167-3p	C
miR-24-3p	mir532	302	12	0	2	76	140	72	1.39	0	1.72	4.94	4.35	7.86	16	UGGCUCAGUUCAGCAG	mdo-miR-24-3p	mdo-mir-24-1, mdo-mir-24-2	Monodelphis domestica	miR-24-3p	U
miR-421-3p	mir533	300	23	2	7	51	188	29	2.66	1.46	6.03	3.31	5.84	3.17	20	AUCAACAGACAUUAAUUGGG	rno-miR-421-3p	rno-mir-421	Rattus norvegicus	miR-421-3p	A
miR-421	mir534	300	23	2	7	51	188	29	2.66	1.46	6.03	3.31	5.84	3.17	22	AUCAACAGACAUUAAUUGGGCG	cfa-miR-421, ggo-miR-421, oga-miR-421, pal-miR-421-3p, ppa-miR-421	cfa-mir-421, ggo-mir-421, oga-mir-421, pal-mir-421, ppa-mir-421	Canis familiaris, Gorilla gorilla, Otolemur garnettii, Pteropus alecto, Pan paniscus	miR-421, miR-421-3p	A
miR-421	mir535	300	23	2	7	51	188	29	2.66	1.46	6.03	3.31	5.84	3.17	23	AUCAACAGACAUUAAUUGGGCGC	bta-miR-421, chi-miR-421-3p, cja-miR-421, hsa-miR-421, mml-miR-421, mmu-miR-421-3p, nle-miR-421, ocu-miR-421-3p, ppy-miR-421, ptr-miR-421, ssc-miR-421-3p	bta-mir-421, chi-mir-421, cja-mir-421, hsa-mir-421, mml-mir-421, mmu-mir-421, nle-mir-421, ocu-mir-421, ppy-mir-421, ptr-mir-421, ssc-mir-421	Bos taurus, Capra hircus, Callithrix jacchus, Homo sapiens, Macaca mulatta, Mus musculus, Nomascus leucogenys, Oryctolagus cuniculus, Pongo pygmaeus, Pan troglodytes, Sus scrofa	miR-421, miR-421-3p	A
miR-12237-3p	mir536	299	44	229	18	2	5	1	5.09	167.35	15.51	0.13	0.16	0.11	22	CCGCCCGGCCCCGCCCGCACCG	gga-miR-12237-3p	gga-mir-12237	Gallus gallus	miR-12237-3p	C
miR-7a-5p	mir537	295	43	26	14	14	170	28	4.98	19	12.06	0.91	5.28	3.06	24	UGGAAGACUAGUGAUUUUGUUGUU	api-miR-7, bdo-miR-7, bta-miR-7, ccr-miR-7a, chi-miR-7-5p, cja-miR-7, cli-miR-7a-5p, cpo-miR-7-5p, dno-miR-7-5p, dqu-miR-7-5p, dvi-miR-7-5p, gmo-miR-7a-5p, hsa-miR-7-5p, lgi-miR-7, mse-miR-7, mze-miR-7a, ocu-miR-7a-5p, oha-miR-7-5p, pal-miR-7b-5p, pbv-miR-7-5p, pca-miR-7-5p, ssc-miR-7-5p, tcf-miR-7, tch-miR-7-5p, tur-miR-7-5p	api-mir-7, bdo-mir-7, bta-mir-7-1, bta-mir-7-2, bta-mir-7-3, ccr-mir-7a, chi-mir-7, cja-mir-7, cli-mir-7a-1, cli-mir-7a-2, cli-mir-7a-3, cpo-mir-7-1, cpo-mir-7-2, cpo-mir-7-3, dno-mir-7-1, dno-mir-7-2, dno-mir-7-3, dqu-mir-7, dvi-mir-7, gmo-mir-7a-1, gmo-mir-7a-2, gmo-mir-7a-3, hsa-mir-7-1, hsa-mir-7-2, hsa-mir-7-3, lgi-mir-7, mse-mir-7, mze-mir-7a-1, mze-mir-7a-2, mze-mir-7a-3, ocu-mir-7a, oha-m…	Acyrthosiphon pisum, Bactrocera dorsalis, Bos taurus, Cyprinus carpio, Capra hircus, Callithrix jacchus, Columba livia, Cavia porcellus, Dasypus novemcinctus, Dinoponera quadriceps, Drosophila virilis, Gadus morhua, Homo sapiens, Lottia gigantea, Manduca sexta, Metriaclima zebra, Oryctolagus cuniculus, Ophiophagus hannah, Pteropus alecto, Python bivittatus, Polistes canadensis, Sus scrofa, Triops…	miR-7, miR-7a, miR-7-5p, miR-7a-5p, miR-7b-5p	U
miR-22-3p	mir538	293	24	0	8	72	115	74	2.78	0	6.89	4.68	3.57	8.08	22	AAGCUGCCAGUUGAAGAACUGC	mdo-miR-22-3p	mdo-mir-22	Monodelphis domestica	miR-22-3p	A
miR-7108-3p	mir539	288	109	109	13	12	29	16	12.61	79.66	11.2	0.78	0.9	1.75	20	ACCCGCCCGUCUCCCCACAG	hsa-miR-7108-3p	hsa-mir-7108	Homo sapiens	miR-7108-3p	A
miR-11191-3p	mir540	288	15	108	20	67	36	42	1.74	78.93	17.23	4.35	1.12	4.59	22	UCCUGUUCGCCCUGUCGGGGCU	gmo-miR-11191-3p	gmo-mir-11191	Gadus morhua	miR-11191-3p	U
miR8632	mir541	287	30	18	222	0	10	7	3.47	13.15	191.28	0	0.31	0.76	21	AUGAGCUAGAAGUUGGAACUC	gra-miR8632	gra-MIR8632	Gossypium raimondii	miR8632	A
miR8012	mir542	286	37	62	5	14	155	13	4.28	45.31	4.31	0.91	4.82	1.42	24	AUGACUUUAAGUCGCGUCUGGCCC	stu-miR8012	stu-MIR8012	Solanum tuberosum	miR8012	A
miR-4787-5p	mir543	276	5	169	7	11	66	18	0.58	123.51	6.03	0.71	2.05	1.97	22	GCGGGGGUGGCGGCGGCAUCCC	hsa-miR-4787-5p	hsa-mir-4787	Homo sapiens	miR-4787-5p	G
miR-1497h	mir544	275	38	14	191	1	15	16	4.4	10.23	164.57	0.06	0.47	1.75	23	UUGAAGAAUUGCAGGUGGUGGAC	odi-miR-1497h	odi-mir-1497h	Oikopleura dioica	miR-1497h	U
miR-11976	mir545	274	7	224	32	4	0	7	0.81	163.7	27.57	0.26	0	0.76	21	GGCGGCGGCGGCGCCGGGGCG	bta-miR-11976	bta-mir-11976-1, bta-mir-11976-2	Bos taurus	miR-11976	G
miR-6931-5p	mir546	274	2	24	6	49	104	89	0.23	17.54	5.17	3.18	3.23	9.72	21	UGGGGUGGGGAGUGGGGGACU	mmu-miR-6931-5p	mmu-mir-6931	Mus musculus	miR-6931-5p	U
miR-7a-5p	mir547	272	32	3	13	16	179	29	3.7	2.19	11.2	1.04	5.56	3.17	23	UGGAAGACUAGUGAUUUUGUUGU	aae-miR-7, abu-miR-7, aca-miR-7-5p, aga-miR-7, ame-miR-7-5p, ami-miR-7a-5p, bbe-miR-7-5p, bfl-miR-7, bmo-miR-7-5p, cfa-miR-7, cgr-miR-7a, cqu-miR-7, csa-miR-7, dan-miR-7, der-miR-7, dgr-miR-7, dme-miR-7-5p, dmo-miR-7, dpe-miR-7, dps-miR-7, dpu-miR-7, dre-miR-7a, dse-miR-7, dsi-miR-7, dwi-miR-7, dya-miR-7, eca-miR-7, gmo-miR-7c-5p, ipu-miR-7a, isc-miR-7, lva-miR-7-5p, mml-miR-7, mmu-miR-7a-5p, mze…	aae-mir-7, abu-mir-7-1, abu-mir-7-2, abu-mir-7-3, abu-mir-7-4, aca-mir-7-1, aca-mir-7-2, aca-mir-7-3, aga-mir-7, ame-mir-7, ami-mir-7a-1, ami-mir-7a-2, ami-mir-7a-3, bbe-mir-7, bfl-mir-7, bmo-mir-7, cfa-mir-7-1, cfa-mir-7-2, cfa-mir-7-3, cgr-mir-7a, cqu-mir-7, csa-mir-7, dan-mir-7, der-mir-7, dgr-mir-7, dme-mir-7, dmo-mir-7, dpe-mir-7, dps-mir-7, dpu-mir-7, dre-mir-7a-1, dre-mir-7a-2, dre-mir-7a-…	Aedes aegypti, Astatotilapia burtoni, Anolis carolinensis, Anopheles gambiae, Apis mellifera, Alligator mississippiensis, Branchiostoma belcheri, Branchiostoma floridae, Bombyx mori, Canis familiaris, Cricetulus griseus, Culex quinquefasciatus, Ciona savignyi, Drosophila ananassae, Drosophila erecta, Drosophila grimshawi, Drosophila melanogaster, Drosophila mojavensis, Drosophila persimilis, Dros…	miR-7, miR-7-5p, miR-7a-5p, miR-7a, miR-7c-5p, miR-7b	U
miR-24b-3p	mir548	271	12	0	1	68	126	64	1.39	0	0.86	4.42	3.91	6.99	18	UGGCUCAGUUCAGCAGGA	ola-miR-24b-3p	ola-mir-24b	Oryzias latipes	miR-24b-3p	U
miR-24b-3p	mir549	271	12	0	1	68	126	64	1.39	0	0.86	4.42	3.91	6.99	22	UGGCUCAGUUCAGCAGGAACCG	dre-miR-24b-3p	dre-mir-24b	Danio rerio	miR-24b-3p	U
miR-7035-5p	mir550	268	128	59	16	14	39	12	14.81	43.12	13.79	0.91	1.21	1.31	21	GGCUGGGAGAGUGGCUCAGAA	mmu-miR-7035-5p	mmu-mir-7035	Mus musculus	miR-7035-5p	G
miR-7	mir551	268	32	3	13	16	175	29	3.7	2.19	11.2	1.04	5.44	3.17	22	UGGAAGACUAGUGAUUUUGUUG	cin-miR-7-5p, gga-miR-7, hme-miR-7, mdo-miR-7, odi-miR-7, xtr-miR-7	cin-mir-7, gga-mir-7-1, gga-mir-7-2, gga-mir-7-3, hme-mir-7, mdo-mir-7, odi-mir-7-1, odi-mir-7-2, xtr-mir-7-1, xtr-mir-7-2, xtr-mir-7-3	Ciona intestinalis, Gallus gallus, Heliconius melpomene, Monodelphis domestica, Oikopleura dioica, Xenopus tropicalis	miR-7-5p, miR-7	U
miR-1892	mir552	267	0	20	3	51	103	90	0	14.62	2.58	3.31	3.2	9.83	22	AUUUGGGGACGGGAGGGAGGAU	mmu-miR-1892	mmu-mir-1892	Mus musculus	miR-1892	A
miR-365-3p	mir553	267	58	2	8	46	120	33	6.71	1.46	6.89	2.99	3.73	3.6	21	UAAUGCCCCUAAAAAUCCUUA	ami-miR-365-3p, cli-miR-365-3p, cpi-miR-365-3p, ggo-miR-365a	ami-mir-365-1, ami-mir-365-2, cli-mir-365-1, cli-mir-365-2, cpi-mir-365-1, cpi-mir-365-2, ggo-mir-365a	Alligator mississippiensis, Columba livia, Chrysemys picta, Gorilla gorilla	miR-365-3p, miR-365a	U
let-7d	mir554	266	40	4	8	55	140	19	4.63	2.92	6.89	3.57	4.35	2.07	22	UGAGGUAGUAGGUUGUAAAGUU	pma-let-7d	pma-let-7d	Petromyzon marinus	let-7d	U
miR-365-3p	mir555	265	56	2	8	46	120	33	6.48	1.46	6.89	2.99	3.73	3.6	20	AAUGCCCCUAAAAAUCCUUA	pbv-miR-365-3p	pbv-mir-365-1, pbv-mir-365-2	Python bivittatus	miR-365-3p	A
miR-365-3p	mir556	265	56	2	8	46	120	33	6.48	1.46	6.89	2.99	3.73	3.6	22	UAAUGCCCCUAAAAAUCCUUAU	abu-miR-365, aca-miR-365-3p, bta-miR-365-3p, ccr-miR-365, cfa-miR-365, cgr-miR-365-3p, chi-miR-365-3p, cja-miR-365, cpo-miR-365-3p, dno-miR-365-3p, dre-miR-365, eca-miR-365, efu-miR-365, fru-miR-365, gga-miR-365-3p, gmo-miR-365-3p, hsa-miR-365a-3p, hsa-miR-365b-3p, mdo-miR-365-3p, mml-miR-365-3p, mmr-miR-365, mmu-miR-365-3p, mze-miR-365, nbr-miR-365, nle-miR-365, oan-miR-365-3p, ocu-miR-365-3p, o…	abu-mir-365, aca-mir-365, bta-mir-365-1, bta-mir-365-2, ccr-mir-365, cfa-mir-365-1, cfa-mir-365-2, cgr-mir-365, cgr-mir-365-2, chi-mir-365, cja-mir-365-1, cja-mir-365-2, cpo-mir-365-1, cpo-mir-365-2, dno-mir-365-1, dno-mir-365-2, dre-mir-365-1, dre-mir-365-2, dre-mir-365-3, eca-mir-365-1, eca-mir-365-2, efu-mir-365-1, efu-mir-365-2, fru-mir-365, gga-mir-365-1, gga-mir-365-2, gmo-mir-365, hsa-mir-…	Astatotilapia burtoni, Anolis carolinensis, Bos taurus, Cyprinus carpio, Canis familiaris, Cricetulus griseus, Capra hircus, Callithrix jacchus, Cavia porcellus, Dasypus novemcinctus, Danio rerio, Equus caballus, Eptesicus fuscus, Fugu rubripes, Gallus gallus, Gadus morhua, Homo sapiens, Monodelphis domestica, Macaca mulatta, Microcebus murinus, Mus musculus, Metriaclima zebra, Neolamprologus bri…	miR-365, miR-365-3p, miR-365a-3p, miR-365b-3p	U
miR2275c	mir557	264	88	32	17	30	50	47	10.18	23.39	14.65	1.95	1.55	5.13	23	AGAAUUGGAGGAAAACAAACUGA	osa-miR2275c	osa-MIR2275c	Oryza sativa	miR2275c	A
miR-199a-5p	mir558	264	1	0	0	43	170	50	0.12	0	0	2.79	5.28	5.46	22	CCCAGUGUUCAGACUACCUGUU	abu-miR-199-5p, ami-miR-199-5p, bta-miR-199a-5p, gmo-miR-199-5p, oan-miR-199-5p, ola-miR-199a-5p, pal-miR-199-5p, pol-miR-199a-5p, tgu-miR-199-5p	abu-mir-199-1, abu-mir-199-2, abu-mir-199-3, abu-mir-199-4, ami-mir-199-1, ami-mir-199-2, ami-mir-199-3, bta-mir-199a-1, bta-mir-199a-2, gmo-mir-199-1, gmo-mir-199-2, gmo-mir-199-3, gmo-mir-199-4, oan-mir-199, ola-mir-199a-1, ola-mir-199a-2, ola-mir-199a-3, ola-mir-199a-4, pal-mir-199-1, pal-mir-199-2, pol-mir-199a-1, pol-mir-199a-2, tgu-mir-199-1, tgu-mir-199-2	Astatotilapia burtoni, Alligator mississippiensis, Bos taurus, Gadus morhua, Ornithorhynchus anatinus, Oryzias latipes, Pteropus alecto, Paralichthys olivaceus, Taeniopygia guttata	miR-199-5p, miR-199a-5p	C
miR-199a-5p	mir559	264	1	0	0	43	170	50	0.12	0	0	2.79	5.28	5.46	23	CCCAGUGUUCAGACUACCUGUUC	ccr-miR-199-5p, cgr-miR-199a, chi-miR-199a-5p, cli-miR-199-5p, cpo-miR-199-5p, dno-miR-199-5p, dre-miR-199-5p, eca-miR-199a-5p, fru-miR-199, gga-miR-199-5p, ggo-miR-199a, hhi-miR-199a, hsa-miR-199a-5p, ipu-miR-199a-5p, lla-miR-199a, mml-miR-199a, mml-miR-199a-5p, mmu-miR-199a-5p, mne-miR-199a, ocu-miR-199a-5p, oha-miR-199c-5p, pma-miR-199a-5p, ppa-miR-199a, ppy-miR-199a, ptr-miR-199a-5p, rno-miR-…	ccr-mir-199, cgr-mir-199a-2, chi-mir-199a, cli-mir-199-1, cli-mir-199-2, cpo-mir-199-1, cpo-mir-199-2, dno-mir-199-1, dre-mir-199-1, dre-mir-199-2, dre-mir-199-3, eca-mir-199a, fru-mir-199-1, fru-mir-199-2, fru-mir-199-3, gga-mir-199-1, gga-mir-199-2, ggo-mir-199a, hhi-mir-199a, hsa-mir-199a-1, hsa-mir-199a-2, ipu-mir-199a-1, ipu-mir-199a-2, ipu-mir-199a-3, ipu-mir-199a-4, lla-mir-199a, mml-mir-1…	Cyprinus carpio, Cricetulus griseus, Capra hircus, Columba livia, Cavia porcellus, Dasypus novemcinctus, Danio rerio, Equus caballus, Fugu rubripes, Gallus gallus, Gorilla gorilla, Hippoglossus hippoglossus, Homo sapiens, Ictalurus punctatus, Lagothrix lagotricha, Macaca mulatta, Mus musculus, Macaca nemestrina, Oryctolagus cuniculus, Ophiophagus hannah, Petromyzon marinus, Pan paniscus, Pongo py…	miR-199-5p, miR-199a, miR-199a-5p, miR-199, miR-199c-5p	C
miR-125a-3p	mir560	262	32	7	16	59	100	48	3.7	5.12	13.79	3.83	3.11	5.24	22	ACAGGUGAGGUUCUUGGGAGCC	cpo-miR-125a-3p, eca-miR-125a-3p, hsa-miR-125a-3p, mml-miR-125a-3p, mmu-miR-125a-3p, ppy-miR-125a-3p, ptr-miR-125a, rno-miR-125a-3p	cpo-mir-125a, eca-mir-125a, hsa-mir-125a, mml-mir-125a, mmu-mir-125a, ppy-mir-125a, ptr-mir-125a, rno-mir-125a	Cavia porcellus, Equus caballus, Homo sapiens, Macaca mulatta, Mus musculus, Pongo pygmaeus, Pan troglodytes, Rattus norvegicus	miR-125a-3p, miR-125a	A
miR-199-5p	mir561	262	1	0	0	43	170	48	0.12	0	0	2.79	5.28	5.24	20	CCCAGUGUUCAGACUACCUG	cpi-miR-199-5p	cpi-mir-199-1, cpi-mir-199-2, cpi-mir-199-3	Chrysemys picta	miR-199-5p	C
miR-199a-5p	mir562	262	1	0	0	43	170	48	0.12	0	0	2.79	5.28	5.24	21	CCCAGUGUUCAGACUACCUGU	aca-miR-199a-5p	aca-mir-199a-1, aca-mir-199a-2	Anolis carolinensis	miR-199a-5p	C
miR-199-5p	mir563	262	1	0	0	43	170	48	0.12	0	0	2.79	5.28	5.24	24	CCCAGUGUUCAGACUACCUGUUCA	pbv-miR-199-5p, xla-miR-199-5p	pbv-mir-199-1, pbv-mir-199-2, xla-mir-199	Python bivittatus, Xenopus laevis	miR-199-5p	C
miR-658	mir564	261	215	13	15	16	2	0	24.88	9.5	12.92	1.04	0.06	0	25	GGCGGAGGGAAGUAGGUCCGUUGGU	hsa-miR-658, ppy-miR-658	hsa-mir-658, ppy-mir-658	Homo sapiens, Pongo pygmaeus	miR-658	G
miR-24b-3p	mir565	260	12	0	1	64	122	61	1.39	0	0.86	4.16	3.79	6.66	22	UGGCUCAGUUCAGCAGGAACGG	dno-miR-24b-3p	dno-mir-24b	Dasypus novemcinctus	miR-24b-3p	U
miR-7b	mir566	259	27	3	12	15	173	29	3.12	2.19	10.34	0.97	5.38	3.17	25	UGGAAGACUAGUGAUUUUGUUGUUU	efu-miR-7b	efu-mir-7b	Eptesicus fuscus	miR-7b	U
miR-7a-5p	mir567	258	27	3	12	15	173	28	3.12	2.19	10.34	0.97	5.38	3.06	21	UGGAAGACUAGUGAUUUUGUU	cpi-miR-7a-5p, fru-miR-7, ggo-miR-7, lla-miR-7, mne-miR-7, ppa-miR-7, ppy-miR-7, sfr-miR-7-5p, sla-miR-7	cpi-mir-7a-1, cpi-mir-7a-2, cpi-mir-7a-3, fru-mir-7, ggo-mir-7-1, ggo-mir-7-2, ggo-mir-7-3, lla-mir-7, mne-mir-7-1, mne-mir-7-2, ppa-mir-7-1, ppa-mir-7-2, ppa-mir-7-3, ppy-mir-7-1, ppy-mir-7-2, ppy-mir-7-3, sfr-mir-7, sla-mir-7	Chrysemys picta, Fugu rubripes, Gorilla gorilla, Lagothrix lagotricha, Macaca nemestrina, Pan paniscus, Pongo pygmaeus, Spodoptera frugiperda, Saguinus labiatus	miR-7a-5p, miR-7, miR-7-5p	U
miR-1910-3p	mir568	257	58	186	11	0	2	0	6.71	135.93	9.48	0	0.06	0	20	GAGGCAGAAGCAGGAUGACA	hsa-miR-1910-3p	hsa-mir-1910	Homo sapiens	miR-1910-3p	G
miR-125a-3p	mir569	256	32	7	11	58	100	48	3.7	5.12	9.48	3.77	3.11	5.24	21	ACAGGUGAGGUUCUUGGGAGC	cgr-miR-125a-3p, chi-miR-125a-3p	cgr-mir-125a, chi-mir-125a	Cricetulus griseus, Capra hircus	miR-125a-3p	A
miR-1895	mir570	256	39	44	74	43	19	37	4.51	32.16	63.76	2.79	0.59	4.04	22	CCCCCGAGGAGGACGAGGAGGA	mmu-miR-1895	mmu-mir-1895	Mus musculus	miR-1895	C
miR-rL1-3-5p	mir571	255	55	48	105	4	16	27	6.36	35.08	90.47	0.26	0.5	2.95	23	CGGUGGAGACCGCGGGUGCGGUG	rlcv-miR-rL1-3-5p	rlcv-mir-rL1-3	Rhesus lymphocryptovirus	miR-rL1-3-5p	C
miR-9846-3p	mir572	253	34	63	20	64	43	29	3.93	46.04	17.23	4.16	1.34	3.17	21	UGCCUGGAUCAGAGGAGGAAA	ssc-miR-9846-3p	ssc-mir-9846	Sus scrofa	miR-9846-3p	U
miR-7a	mir573	251	27	3	11	14	168	28	3.12	2.19	9.48	0.91	5.22	3.06	25	CUGGAAGACUAGUGAUUUUGUUGUU	efu-miR-7a	efu-mir-7a	Eptesicus fuscus	miR-7a	C
miR-7c	mir574	251	27	3	11	14	168	28	3.12	2.19	9.48	0.91	5.22	3.06	25	UGGAAGACUAGUGAUUUUGUUGUUC	efu-miR-7c, tca-miR-7-5p	efu-mir-7c, tca-mir-7	Eptesicus fuscus, Tribolium castaneum	miR-7c, miR-7-5p	U
miR-12263-5p	mir575	249	87	74	49	18	9	12	10.07	54.08	42.22	1.17	0.28	1.31	22	CCCGCGCAGCCCGGCCGCAGCG	gga-miR-12263-5p	gga-mir-12263	Gallus gallus	miR-12263-5p	C
miR-658	mir576	248	208	13	10	16	1	0	24.07	9.5	8.62	1.04	0.03	0	24	GGCGGAGGGAAGUAGGUCCGUUGG	ptr-miR-658	ptr-mir-658	Pan troglodytes	miR-658	G
miR8016	mir577	246	134	14	81	2	8	7	15.51	10.23	69.79	0.13	0.25	0.76	24	AUUUUUGAAUGGAAGGCCCAUGUG	stu-miR8016	stu-MIR8016	Solanum tuberosum	miR8016	A
let-7j-5p	mir578	245	49	2	2	32	138	22	5.67	1.46	1.72	2.08	4.29	2.4	22	UGAGGUAGUAGGUUGGAUAGUU	ssa-let-7j-5p	ssa-let-7j	Salmo salar	let-7j-5p	U
miR-1258-3p	mir579	245	56	19	84	16	38	32	6.48	13.89	72.38	1.04	1.18	3.49	22	UUAGGGAAUUAGCUCAGCAGUA	mmu-miR-1258-3p	mmu-mir-1258	Mus musculus	miR-1258-3p	U
miR-138b	mir580	244	25	0	6	80	92	41	2.89	0	5.17	5.2	2.86	4.48	25	AGCUGGUGUUGUGAAUCAGGCCGAC	efu-miR-138b	efu-mir-138b	Eptesicus fuscus	miR-138b	A
miR-2961	mir581	243	19	131	5	5	52	31	2.2	95.74	4.31	0.32	1.62	3.38	23	AGGAAGGUAGGGCGGGCGUCGCU	tgu-miR-2961	tgu-mir-2961	Taeniopygia guttata	miR-2961	A
miR-4590	mir582	242	55	93	27	13	31	23	6.36	67.96	23.26	0.84	0.96	2.51	22	ACGGGGGAGUGGGGCCACCUGC	pma-miR-4590	pma-mir-4590	Petromyzon marinus	miR-4590	A
miR-11975	mir583	241	6	220	11	0	0	4	0.69	160.78	9.48	0	0	0.44	20	GGCGGCGGCGGCGCCGGGGC	bta-miR-11975	bta-mir-11975	Bos taurus	miR-11975	G
miR-11648-5p	mir584	241	7	21	0	40	87	86	0.81	15.35	0	2.6	2.7	9.39	25	UCACAAGAUUGAAUAGGACCGGGCU	tca-miR-11648-5p	tca-mir-11648	Tribolium castaneum	miR-11648-5p	U
miR-m108-2-5p.2	mir585	239	55	35	3	70	42	34	6.36	25.58	2.58	4.55	1.3	3.71	21	UCACUCGUCGCGAGCGGUCAC	mcmv-miR-m108-2-5p.2	mcmv-mir-m108-2	Mouse cytomegalovirus	miR-m108-2-5p.2	U
miR894	mir586	236	33	41	27	22	59	54	3.82	29.96	23.26	1.43	1.83	5.9	20	CGUUUCACGUCGGGUUCACC	ppt-miR894	ppt-MIR894	Physcomitrella patens	miR894	C
miR-503	mir587	233	23	4	2	43	135	26	2.66	2.92	1.72	2.79	4.19	2.84	23	UAGCAGCGGGAACAGUACUGCAG	cpo-miR-503-5p, dno-miR-503-5p, eca-miR-503, mmu-miR-503-5p, rno-miR-503-5p, ssc-miR-503	cpo-mir-503, dno-mir-503, eca-mir-503, mmu-mir-503, rno-mir-503-1, rno-mir-503-2, ssc-mir-503	Cavia porcellus, Dasypus novemcinctus, Equus caballus, Mus musculus, Rattus norvegicus, Sus scrofa	miR-503-5p, miR-503	U
miR-1292-5p	mir588	232	136	17	72	0	0	7	15.74	12.42	62.04	0	0	0.76	25	UGGGAACGGGUUCCGGCAGACGCUG	hsa-miR-1292-5p, ptr-miR-1292	hsa-mir-1292, ptr-mir-1292	Homo sapiens, Pan troglodytes	miR-1292-5p, miR-1292	U
miR-1565	mir589	231	21	192	1	4	7	6	2.43	140.31	0.86	0.26	0.22	0.66	23	CGAGGGUCGUGCCUGGUUUUGCU	gga-miR-1565	gga-mir-1565	Gallus gallus	miR-1565	C
miR-12245-3p	mir590	229	34	155	5	24	5	6	3.93	113.27	4.31	1.56	0.16	0.66	22	CCCCGCCCCGCCCGGCCCCGCC	gga-miR-12245-3p	gga-mir-12245	Gallus gallus	miR-12245-3p	C
miR5811	mir591	229	55	10	157	2	0	5	6.36	7.31	135.27	0.13	0	0.55	24	CCUAACCUAGGAGUUCGAUGGGAC	osa-miR5811	osa-MIR5811	Oryza sativa	miR5811	C
miR-1692	mir592	228	19	16	31	33	61	68	2.2	11.69	26.71	2.14	1.9	7.42	20	UGUAGCUCAGUUGGUAGAGU	gga-miR-1692	gga-mir-1692	Gallus gallus	miR-1692	U
miR-31-5p	mir593	227	13	0	2	39	115	58	1.5	0	1.72	2.53	3.57	6.33	23	AGGCAAGAUGUUGGCAUAGCUGU	cli-miR-31-5p, oan-miR-31-5p, oni-miR-31, pny-miR-31	cli-mir-31, oan-mir-31, oni-mir-31, pny-mir-31	Columba livia, Ornithorhynchus anatinus, Oreochromis niloticus, Pundamilia nyererei	miR-31-5p, miR-31	A
miR-361	mir594	226	48	0	15	38	102	23	5.55	0	12.92	2.47	3.17	2.51	22	UUAUCAGAAUCUCCAGGGGUAC	bta-miR-361, cfa-miR-361, cgr-miR-361, chi-miR-361-5p, cja-miR-361, cpo-miR-361-5p, dno-miR-361-5p, eca-miR-361-5p, efu-miR-361, ggo-miR-361, hsa-miR-361-5p, mml-miR-361-5p, mmr-miR-361, mmu-miR-361-5p, nle-miR-361, ocu-miR-361-5p, oga-miR-361, pal-miR-361-5p, ppy-miR-361-5p, rno-miR-361-5p, ssc-miR-361-5p	bta-mir-361, cfa-mir-361, cgr-mir-361, chi-mir-361, cja-mir-361, cpo-mir-361, dno-mir-361, eca-mir-361, efu-mir-361, ggo-mir-361, hsa-mir-361, mml-mir-361, mmr-mir-361, mmu-mir-361, nle-mir-361, ocu-mir-361, oga-mir-361, pal-mir-361, ppy-mir-361, rno-mir-361, ssc-mir-361	Bos taurus, Canis familiaris, Cricetulus griseus, Capra hircus, Callithrix jacchus, Cavia porcellus, Dasypus novemcinctus, Equus caballus, Eptesicus fuscus, Gorilla gorilla, Homo sapiens, Macaca mulatta, Microcebus murinus, Mus musculus, Nomascus leucogenys, Oryctolagus cuniculus, Otolemur garnettii, Pteropus alecto, Pongo pygmaeus, Rattus norvegicus, Sus scrofa	miR-361, miR-361-5p	U
miR-2270	mir595	225	122	79	11	1	10	2	14.12	57.73	9.48	0.06	0.31	0.22	23	AAUGGUAAGAGAUUGAAGUGACU	ppc-miR-2270	ppc-mir-2270	Pristionchus pacificus	miR-2270	A
miR-7398q-5p	mir596	224	20	14	178	3	1	8	2.31	10.23	153.37	0.19	0.03	0.87	22	UGUGUAGAGGCGUGAAAGGUGC	mdo-miR-7398q-5p	mdo-mir-7398q	Monodelphis domestica	miR-7398q-5p	U
miR-9550-5p	mir597	224	0	2	0	16	139	67	0	1.46	0	1.04	4.32	7.31	22	UUCAUGUUCAGACACUUGGCGC	dvi-miR-9550-5p	dvi-mir-9550	Drosophila virilis	miR-9550-5p	U
miR-503-5p	mir598	223	22	0	2	43	130	26	2.55	0	1.72	2.79	4.04	2.84	20	UAGCAGCGGGAACAGUACUG	bta-miR-503-5p, cfa-miR-503	bta-mir-503, cfa-mir-503	Bos taurus, Canis familiaris	miR-503-5p, miR-503	U
miR-503-5p	mir599	223	22	0	2	43	130	26	2.55	0	1.72	2.79	4.04	2.84	21	UAGCAGCGGGAACAGUACUGC	ocu-miR-503-5p	ocu-mir-503	Oryctolagus cuniculus	miR-503-5p	U
miR7693-3p	mir600	222	4	0	2	11	170	35	0.46	0	1.72	0.71	5.28	3.82	22	GACGUCCAUCGAUGAAGAGCGA	osa-miR7693-3p	osa-MIR7693	Oryza sativa	miR7693-3p	G
miR12147	mir601	222	5	3	111	1	73	29	0.58	2.19	95.64	0.06	2.27	3.17	21	UCGAGAUGUGAAGGACUUUGU	aof-miR12147	aof-MIR12147	Asparagus officinalis	miR12147	U
let-7c	mir602	222	28	4	3	40	122	25	3.24	2.92	2.58	2.6	3.79	2.73	22	UGAGGUAGUAGAUUGUAUGGUU	pma-let-7c	pma-let-7c	Petromyzon marinus	let-7c	U
miR-361-5p	mir603	222	48	0	15	38	98	23	5.55	0	12.92	2.47	3.04	2.51	21	UUAUCAGAAUCUCCAGGGGUA	tch-miR-361-5p	tch-mir-361	Tupaia chinensis	miR-361-5p	U
miR-8117	mir604	221	12	8	6	3	168	24	1.39	5.85	5.17	0.19	5.22	2.62	21	GCUCGUGUGGAACAGAAGGGG	mmu-miR-8117	mmu-mir-8117	Mus musculus	miR-8117	G
miR-727b-5p	mir605	221	3	8	3	155	12	40	0.35	5.85	2.58	10.07	0.37	4.37	22	UCAGUCUUCAGUUCCUCCCAGC	gmo-miR-727b-5p, oni-miR-727b	gmo-mir-727b, oni-mir-727b	Gadus morhua, Oreochromis niloticus	miR-727b-5p, miR-727b	U
miR-11236-3p	mir606	218	60	29	6	3	117	3	6.94	21.19	5.17	0.19	3.64	0.33	22	GAAGUAGAAUAGCUGGGAGAGU	gmo-miR-11236-3p	gmo-mir-11236	Gadus morhua	miR-11236-3p	G
miR-30e-3p	mir607	217	34	1	11	39	112	20	3.93	0.73	9.48	2.53	3.48	2.18	21	UUUCAGUCGGAUGUUUACAGC	gga-miR-30e-3p, mdo-miR-30d-3p, mml-miR-30e-3p	gga-mir-30e, mdo-mir-30d, mml-mir-30e	Gallus gallus, Monodelphis domestica, Macaca mulatta	miR-30e-3p, miR-30d-3p	U
miR-450c	mir608	217	20	1	0	22	144	30	2.31	0.73	0	1.43	4.47	3.28	22	UUUUGCGAUGUGUUCCUAAUAC	eca-miR-450c, ssc-miR-450c-5p	eca-mir-450c, ssc-mir-450c	Equus caballus, Sus scrofa	miR-450c, miR-450c-5p	U
miR-30e-3p	mir609	215	34	1	11	41	107	21	3.93	0.73	9.48	2.66	3.32	2.29	21	CUUUCAGUCGGAUGUUUACAG	chi-miR-30e-3p	chi-mir-30e	Capra hircus	miR-30e-3p	C
miR-30e-3p	mir610	215	34	1	11	41	107	21	3.93	0.73	9.48	2.66	3.32	2.29	22	CUUUCAGUCGGAUGUUUACAGC	aca-miR-30e-3p, ami-miR-30e-3p, cfa-miR-30e, cgr-miR-30e-3p, cpi-miR-30e-3p, cpo-miR-30e-3p, dma-miR-30e, dno-miR-30e-3p, hsa-miR-30e-3p, mmu-miR-30e-3p, oan-miR-30e-3p, ocu-miR-30e-3p, oha-miR-30e-3p, pal-miR-30e-3p, pbv-miR-30e-3p, rno-miR-30e-3p, ssc-miR-30e-3p, tgu-miR-30a-3p	aca-mir-30e, ami-mir-30e, cfa-mir-30e, cgr-mir-30e, cpi-mir-30e, cpo-mir-30e, dma-mir-30e, dno-mir-30e, hsa-mir-30e, mmu-mir-30e, oan-mir-30e, ocu-mir-30e, oha-mir-30e, pal-mir-30e, pbv-mir-30e, rno-mir-30e, ssc-mir-30e, tgu-mir-30a	Anolis carolinensis, Alligator mississippiensis, Canis familiaris, Cricetulus griseus, Chrysemys picta, Cavia porcellus, Daubentonia madagascariensis, Dasypus novemcinctus, Homo sapiens, Mus musculus, Ornithorhynchus anatinus, Oryctolagus cuniculus, Ophiophagus hannah, Pteropus alecto, Python bivittatus, Rattus norvegicus, Sus scrofa, Taeniopygia guttata	miR-30e-3p, miR-30e, miR-30a-3p	C
miR-30e	mir611	215	34	1	11	41	107	21	3.93	0.73	9.48	2.66	3.32	2.29	23	GCUUUCAGUCGGAUGUUUACAGC	efu-miR-30e	efu-mir-30e	Eptesicus fuscus	miR-30e	G
miR-6602-5p	mir612	213	88	94	13	0	13	5	10.18	68.7	11.2	0	0.4	0.55	22	ACAGGGAUUGCAGAGGUUGGAG	gga-miR-6602-5p	gga-mir-6602	Gallus gallus	miR-6602-5p	A
miR-I6-5p	mir613	210	69	16	87	6	12	20	7.99	11.69	74.96	0.39	0.37	2.18	22	GUCUCCUGUACCCUCAUCGUCG	iltv-miR-I6-5p	iltv-mir-I6	Infectious laryngotracheitis	miR-I6-5p	G
miR-12295-5p	mir614	209	11	60	6	51	57	24	1.27	43.85	5.17	3.31	1.77	2.62	23	ACGGGACGGGGCGGGACGGCGCU	gga-miR-12295-5p	gga-mir-12295	Gallus gallus	miR-12295-5p	A
miR-3488	mir615	208	87	33	34	22	23	9	10.07	24.12	29.29	1.43	0.71	0.98	20	GCUCCGGUAGCUUAGUUGGU	sja-miR-3488	sja-mir-3488	Schistosoma japonicum	miR-3488	G
miR-342	mir616	208	59	13	1	74	33	28	6.83	9.5	0.86	4.81	1.03	3.06	22	UCUCACACAGAAAUCGCACCCG	ggo-miR-342	ggo-mir-342	Gorilla gorilla	miR-342	U
miR-342-3p	mir617	208	59	13	1	74	33	28	6.83	9.5	0.86	4.81	1.03	3.06	23	UCUCACACAGAAAUCGCACCCGU	cfa-miR-342, eca-miR-342-3p, hsa-miR-342-3p, mml-miR-342-3p, mmu-miR-342-3p, pal-miR-342-3p, ppy-miR-342-3p, ptr-miR-342, rno-miR-342-3p, tch-miR-342-3p	cfa-mir-342, eca-mir-342, hsa-mir-342, mml-mir-342, mmu-mir-342, pal-mir-342, ppy-mir-342, ptr-mir-342, rno-mir-342, tch-mir-342	Canis familiaris, Equus caballus, Homo sapiens, Macaca mulatta, Mus musculus, Pteropus alecto, Pongo pygmaeus, Pan troglodytes, Rattus norvegicus, Tupaia chinensis	miR-342, miR-342-3p	U
miR-342-3p	mir618	208	59	13	1	74	33	28	6.83	9.5	0.86	4.81	1.03	3.06	24	UCUCACACAGAAAUCGCACCCGUC	cgr-miR-342-3p, cja-miR-342, mmr-miR-342, oga-miR-342	cgr-mir-342, cja-mir-342, mmr-mir-342, oga-mir-342	Cricetulus griseus, Callithrix jacchus, Microcebus murinus, Otolemur garnettii	miR-342-3p, miR-342	U
miR-342	mir619	208	59	13	1	74	33	28	6.83	9.5	0.86	4.81	1.03	3.06	25	UCUCACACAGAAAUCGCACCCGUCA	cpo-miR-342-3p, dno-miR-342-3p, efu-miR-342, ssc-miR-342	cpo-mir-342, dno-mir-342, efu-mir-342, ssc-mir-342	Cavia porcellus, Dasypus novemcinctus, Eptesicus fuscus, Sus scrofa	miR-342-3p, miR-342	U
miR-9205	mir620	206	0	4	1	109	30	62	0	2.92	0.86	7.08	0.93	6.77	24	AUCCCGGGUGCCUGUGGUCGGCUG	efu-miR-9205	efu-mir-9205	Eptesicus fuscus	miR-9205	A
miR-6529-5p	mir621	206	2	16	2	32	128	26	0.23	11.69	1.72	2.08	3.98	2.84	21	GAGAGAUCAGAGGUGCAGAGU	pal-miR-6529-5p	pal-mir-6529	Pteropus alecto	miR-6529-5p	G
miR-15b	mir622	203	14	0	2	17	146	24	1.62	0	1.72	1.1	4.54	2.62	20	UAGCAGCACAUCAUGGUUUA	cfa-miR-15b	cfa-mir-15b	Canis familiaris	miR-15b	U
miR-15b	mir623	203	14	0	2	17	146	24	1.62	0	1.72	1.1	4.54	2.62	22	UAGCAGCACAUCAUGGUUUACA	age-miR-15b, bta-miR-15b, cgr-miR-15b-5p, chi-miR-15b-5p, cja-miR-15b, dno-miR-15b-5p, eca-miR-15b, efu-miR-15, ggo-miR-15b, hsa-miR-15b-5p, lla-miR-15b, mml-miR-15b-5p, mmu-miR-15b-5p, mne-miR-15b, nle-miR-15b, ocu-miR-15b-5p, oga-miR-15b, pal-miR-15b-5p, ppa-miR-15b, ppy-miR-15b, ptr-miR-15b, rno-miR-15b-5p, ssc-miR-15b, tch-miR-15b-5p	age-mir-15b, bta-mir-15b, cgr-mir-15b, chi-mir-15b, cja-mir-15b, dno-mir-15b, eca-mir-15b, efu-mir-15, ggo-mir-15b, hsa-mir-15b, lla-mir-15b, mml-mir-15b, mmu-mir-15b, mne-mir-15b, nle-mir-15b, ocu-mir-15b, oga-mir-15b, pal-mir-15b, ppa-mir-15b, ppy-mir-15b, ptr-mir-15b, rno-mir-15b, ssc-mir-15b, tch-mir-15b	Ateles geoffroyi, Bos taurus, Cricetulus griseus, Capra hircus, Callithrix jacchus, Dasypus novemcinctus, Equus caballus, Eptesicus fuscus, Gorilla gorilla, Homo sapiens, Lagothrix lagotricha, Macaca mulatta, Mus musculus, Macaca nemestrina, Nomascus leucogenys, Oryctolagus cuniculus, Otolemur garnettii, Pteropus alecto, Pan paniscus, Pongo pygmaeus, Pan troglodytes, Rattus norvegicus, Sus scrofa…	miR-15b, miR-15b-5p, miR-15	U
miR-1394	mir624	201	6	124	12	15	29	15	0.69	90.62	10.34	0.97	0.9	1.64	18	CCCGGGGCGCCCGAGGGG	oan-miR-1394	oan-mir-1394	Ornithorhynchus anatinus	miR-1394	C
miR-205-3p	mir625	201	57	9	7	75	32	21	6.6	6.58	6.03	4.87	0.99	2.29	22	GAUUUCAGUGGAGUGAAGCUCA	mmu-miR-205-3p	mmu-mir-205	Mus musculus	miR-205-3p	G
miR-B8-5p	mir626	198	5	122	11	15	30	15	0.58	89.16	9.48	0.97	0.93	1.64	23	UGUGGAGGCCUAGGGGAGCCCGG	hbv-miR-B8-5p	hbv-mir-B8	Herpes B	miR-B8-5p	U
miR-B6-3p	mir627	195	27	125	6	15	13	9	3.12	91.35	5.17	0.97	0.4	0.98	23	CGUCUCCGGCGCCGGGUCCUGGC	bhv1-miR-B6-3p	bhv1-mir-B6	Bovine herpesvirus	miR-B6-3p	C
miR-7669-3p	mir628	195	35	114	25	0	15	6	4.05	83.31	21.54	0	0.47	0.66	23	GAGCUGGGUGUGGUGGCACAUGC	mmu-miR-7669-3p	mmu-mir-7669	Mus musculus	miR-7669-3p	G
miR-34c	mir629	192	4	0	6	24	140	18	0.46	0	5.17	1.56	4.35	1.97	22	AGGCAGUGUAGUUAGCUGAUUG	aca-miR-34a-5p, aca-miR-34c-5p, ami-miR-34b-5p, ami-miR-34c-5p, bta-miR-34c, cpi-miR-34b-5p, ggo-miR-34c, xla-miR-34b-5p	aca-mir-34a, aca-mir-34c, ami-mir-34b, ami-mir-34c, bta-mir-34c, cpi-mir-34b, ggo-mir-34c, xla-mir-34b	Anolis carolinensis, Alligator mississippiensis, Bos taurus, Chrysemys picta, Gorilla gorilla, Xenopus laevis	miR-34a-5p, miR-34c-5p, miR-34b-5p, miR-34c	A
miR-34c	mir630	192	4	0	6	24	140	18	0.46	0	5.17	1.56	4.35	1.97	23	AGGCAGUGUAGUUAGCUGAUUGC	cfa-miR-34c, cgr-miR-34c-5p, chi-miR-34c-5p, cja-miR-34c, cli-miR-34c-5p, cpi-miR-34c-5p, cpo-miR-34c-5p, dno-miR-34c-5p, eca-miR-34c, gga-miR-34c-5p, hsa-miR-34c-5p, mdo-miR-34c-5p, mml-miR-34c-5p, mmr-miR-34c, mmu-miR-34c-5p, nle-miR-34c, oan-miR-34a-5p, ocu-miR-34c-5p, oga-miR-34c, pal-miR-34c-5p, ppa-miR-34c, ppy-miR-34c-5p, rno-miR-34c-5p, ssc-miR-34c, tch-miR-34c-5p, tgu-miR-34b	cfa-mir-34c, cgr-mir-34c, chi-mir-34c, cja-mir-34c, cli-mir-34c, cpi-mir-34c, cpo-mir-34c, dno-mir-34c, eca-mir-34c, gga-mir-34c, hsa-mir-34c, mdo-mir-34c, mml-mir-34c, mmr-mir-34c, mmu-mir-34c, nle-mir-34c, oan-mir-34a, ocu-mir-34c, oga-mir-34c, pal-mir-34c, ppa-mir-34c, ppy-mir-34c, rno-mir-34c, ssc-mir-34c-1, ssc-mir-34c-2, tch-mir-34c, tgu-mir-34b	Canis familiaris, Cricetulus griseus, Capra hircus, Callithrix jacchus, Columba livia, Chrysemys picta, Cavia porcellus, Dasypus novemcinctus, Equus caballus, Gallus gallus, Homo sapiens, Monodelphis domestica, Macaca mulatta, Microcebus murinus, Mus musculus, Nomascus leucogenys, Ornithorhynchus anatinus, Oryctolagus cuniculus, Otolemur garnettii, Pteropus alecto, Pan paniscus, Pongo pygmaeus, R…	miR-34c, miR-34c-5p, miR-34a-5p, miR-34b	A
miR-1746	mir631	191	0	114	18	0	42	17	0	83.31	15.51	0	1.3	1.86	22	CUCAGAGCUGUGGUCCCAUGGU	gga-miR-1746	gga-mir-1746	Gallus gallus	miR-1746	C
miR-146a-5p	mir632	191	2	0	0	52	89	48	0.23	0	0	3.38	2.77	5.24	21	UGAGAACUGAAUUCCAUGGGU	ami-miR-146a-5p, ggo-miR-146a	ami-mir-146a, ggo-mir-146a	Alligator mississippiensis, Gorilla gorilla	miR-146a-5p, miR-146a	U
miR-146a-5p	mir633	191	2	0	0	52	89	48	0.23	0	0	3.38	2.77	5.24	22	UGAGAACUGAAUUCCAUGGGUU	cfa-miR-146a, cgr-miR-146a, cja-miR-146a, eca-miR-146a, gga-miR-146a-5p, hsa-miR-146a-5p, mdo-miR-146a-5p, mml-miR-146a-5p, mmr-miR-146a, mmu-miR-146a-5p, nle-miR-146a, pal-miR-146a-5p, pha-miR-146a, ppy-miR-146a, ptr-miR-146a, rno-miR-146a-5p, ssc-miR-146a-5p, tch-miR-146a-5p, tgu-miR-146c	cfa-mir-146a, cgr-mir-146a, cja-mir-146a, eca-mir-146a, gga-mir-146a, hsa-mir-146a, mdo-mir-146a, mml-mir-146a, mmr-mir-146a, mmu-mir-146a, nle-mir-146a, pal-mir-146a, pha-mir-146a, ppy-mir-146a, ptr-mir-146a, rno-mir-146a, ssc-mir-146a, tch-mir-146a, tgu-mir-146c	Canis familiaris, Cricetulus griseus, Callithrix jacchus, Equus caballus, Gallus gallus, Homo sapiens, Monodelphis domestica, Macaca mulatta, Microcebus murinus, Mus musculus, Nomascus leucogenys, Pteropus alecto, Papio hamadryas, Pongo pygmaeus, Pan troglodytes, Rattus norvegicus, Sus scrofa, Tupaia chinensis, Taeniopygia guttata	miR-146a, miR-146a-5p, miR-146c	U
miR-146a-5p	mir634	191	2	0	0	52	89	48	0.23	0	0	3.38	2.77	5.24	23	UGAGAACUGAAUUCCAUGGGUUG	cli-miR-146a-5p, cpo-miR-146a-5p, ocu-miR-146a-5p	cli-mir-146a, cpo-mir-146a, ocu-mir-146a	Columba livia, Cavia porcellus, Oryctolagus cuniculus	miR-146a-5p	U
miR-8923	mir635	191	5	87	19	0	54	26	0.58	63.58	16.37	0	1.68	2.84	25	UGGCACUCGCUCGGGGUCUGGAGCA	eca-miR-8923	eca-mir-8923-1, eca-mir-8923-2, eca-mir-8923-3, eca-mir-8923-4, eca-mir-8923-5, eca-mir-8923-6	Equus caballus	miR-8923	U
miR-2389	mir636	190	17	9	154	1	7	2	1.97	6.58	132.69	0.06	0.22	0.22	21	GAGGGGACUCGGGAGUCGGAG	bta-miR-2389	bta-mir-2389	Bos taurus	miR-2389	G
miR-11626a-3p	mir637	189	100	5	67	1	5	11	11.57	3.65	57.73	0.06	0.16	1.2	22	UGAGUUGAUCAAGUAGGCCGAG	tca-miR-11626a-3p	tca-mir-11626a	Tribolium castaneum	miR-11626a-3p	U
miR-6334	mir638	188	49	101	38	0	0	0	5.67	73.81	32.74	0	0	0	22	CCAGGCUCUCCCAGCUGCCGGC	rno-miR-6334	rno-mir-6334	Rattus norvegicus	miR-6334	C
miR-9706b-5p	mir639	188	0	0	0	10	119	59	0	0	0	0.65	3.7	6.44	22	UACAGACUGCACCAAGCUUUAA	dvi-miR-9706b-5p	dvi-mir-9706b-1	Drosophila virilis	miR-9706b-5p	U
miR-6771-5p	mir640	187	6	1	15	46	59	60	0.69	0.73	12.92	2.99	1.83	6.55	22	CUCGGGAGGGCAUGGGCCAGGC	hsa-miR-6771-5p	hsa-mir-6771	Homo sapiens	miR-6771-5p	C
miR-10048-3p	mir641	187	23	27	4	3	128	2	2.66	19.73	3.45	0.19	3.98	0.22	22	UCCUGUCCGUGCCACCUUGCGC	hpo-miR-10048-3p	hpo-mir-10048	Heligmosomoides polygyrus	miR-10048-3p	U
miR-12059	mir642	187	49	101	37	0	0	0	5.67	73.81	31.88	0	0	0	21	UCUCCUCCCACCCUGCCUCCU	bta-miR-12059	bta-mir-12059	Bos taurus	miR-12059	U
miR-155-5p	mir643	186	47	1	3	15	106	14	5.44	0.73	2.58	0.97	3.29	1.53	22	UUAAUGCUAAUCGUGAUAGGGG	aca-miR-155-5p, ccr-miR-155, cgr-miR-155, cja-miR-155, cpi-miR-155a-5p, dre-miR-155, gga-miR-155, ggo-miR-155, xtr-miR-155	aca-mir-155, ccr-mir-155, cgr-mir-155, cja-mir-155, cpi-mir-155a, dre-mir-155, gga-mir-155, ggo-mir-155, xtr-mir-155	Anolis carolinensis, Cyprinus carpio, Cricetulus griseus, Callithrix jacchus, Chrysemys picta, Danio rerio, Gallus gallus, Gorilla gorilla, Xenopus tropicalis	miR-155-5p, miR-155, miR-155a-5p	U
miR-155	mir644	186	47	1	3	15	106	14	5.44	0.73	2.58	0.97	3.29	1.53	23	UUAAUGCUAAUCGUGAUAGGGGU	abu-miR-155, bta-miR-155, cfa-miR-155, chi-miR-155-5p, cli-miR-155-5p, eca-miR-155, gmo-miR-155-5p, mml-miR-155, mze-miR-155, nbr-miR-155, oan-miR-155-5p, oni-miR-155, pal-miR-155-5p, pha-miR-155, pny-miR-155, ppy-miR-155, ptr-miR-155, ssa-miR-155-5p, tch-miR-155-5p	abu-mir-155, bta-mir-155, cfa-mir-155, chi-mir-155, cli-mir-155, eca-mir-155, gmo-mir-155, mml-mir-155, mze-mir-155, nbr-mir-155, oan-mir-155, oni-mir-155, pal-mir-155, pha-mir-155, pny-mir-155, ppy-mir-155, ptr-mir-155, ssa-mir-155-1, ssa-mir-155-2, tch-mir-155	Astatotilapia burtoni, Bos taurus, Canis familiaris, Capra hircus, Columba livia, Equus caballus, Gadus morhua, Macaca mulatta, Metriaclima zebra, Neolamprologus brichardi, Ornithorhynchus anatinus, Oreochromis niloticus, Pteropus alecto, Papio hamadryas, Pundamilia nyererei, Pongo pygmaeus, Pan troglodytes, Salmo salar, Tupaia chinensis	miR-155, miR-155-5p	U
miR-155-5p	mir645	186	47	1	3	15	106	14	5.44	0.73	2.58	0.97	3.29	1.53	24	UUAAUGCUAAUCGUGAUAGGGGUU	cpo-miR-155-5p, dno-miR-155-5p, hsa-miR-155-5p, ipu-miR-155, nle-miR-155, ocu-miR-155-5p, oga-miR-155, ppa-miR-155	cpo-mir-155, dno-mir-155, hsa-mir-155, ipu-mir-155, nle-mir-155, ocu-mir-155, oga-mir-155, ppa-mir-155	Cavia porcellus, Dasypus novemcinctus, Homo sapiens, Ictalurus punctatus, Nomascus leucogenys, Oryctolagus cuniculus, Otolemur garnettii, Pan paniscus	miR-155-5p, miR-155	U
miR-155	mir646	186	47	1	3	15	106	14	5.44	0.73	2.58	0.97	3.29	1.53	25	UUAAUGCUAAUCGUGAUAGGGGUUU	efu-miR-155	efu-mir-155	Eptesicus fuscus	miR-155	U
miR-4567	mir647	185	50	9	118	1	1	6	5.79	6.58	101.67	0.06	0.03	0.66	23	UAAUGCUGUCAUGAUUGGGGUAU	pma-miR-4567	pma-mir-4567	Petromyzon marinus	miR-4567	U
miR-12392-3p	mir648	184	38	136	6	1	0	3	4.4	99.39	5.17	0.06	0	0.33	23	AGUGGGGCCCGGAGGCGGCGGAG	mdo-miR-12392-3p	mdo-mir-12392	Monodelphis domestica	miR-12392-3p	A
miR-196c-5p	mir649	182	6	0	2	6	142	26	0.69	0	1.72	0.39	4.41	2.84	22	UAGGUAGUUUCAUGUUGUUGGC	dno-miR-196c-5p	dno-mir-196c	Dasypus novemcinctus	miR-196c-5p	U
miR-9301	mir650	181	58	15	103	2	0	3	6.71	10.96	88.75	0.13	0	0.33	21	AGUCUGCUGGGGAUGAGGUCA	efu-miR-9301	efu-mir-9301	Eptesicus fuscus	miR-9301	A
miR-M23-2-5p	mir651	181	0	9	4	12	115	41	0	6.58	3.45	0.78	3.57	4.48	22	UGAACGUGUCCCCUAUCGGUGG	mcmv-miR-M23-2-5p	mcmv-mir-M23-2	Mouse cytomegalovirus	miR-M23-2-5p	U
miR-4982-3p	mir652	179	51	101	19	0	7	1	5.9	73.81	16.37	0	0.22	0.11	22	AGCUGGAAUUGCAAUUGCAUUU	dme-miR-4982-3p	dme-mir-4982	Drosophila melanogaster	miR-4982-3p	A
miR-676	mir653	179	43	8	4	38	64	22	4.98	5.85	3.45	2.47	1.99	2.4	22	CCGUCCUAAGGUUGUUGAGUUG	ppy-miR-676	ppy-mir-676	Pongo pygmaeus	miR-676	C
miR-9051	mir654	179	0	0	0	0	147	32	0	0	0	0	4.57	3.49	25	UAUUUUGUAGCAGACUUCAGUUCUC	eca-miR-9051	eca-mir-9051	Equus caballus	miR-9051	U
miR-219-5p	mir655	177	0	27	6	1	94	49	0	19.73	5.17	0.06	2.92	5.35	23	UGAUUGUCCAAACGCAAGCUCAG	cin-miR-219-5p	cin-mir-219	Ciona intestinalis	miR-219-5p	U
miR-676	mir656	175	39	8	4	38	64	22	4.51	5.85	3.45	2.47	1.99	2.4	21	CCGUCCUAAGGUUGUUGAGUU	cja-miR-676, dno-miR-676-3p, eca-miR-676, mml-miR-676-3p, ocu-miR-676-3p, ssc-miR-676-3p	cja-mir-676, dno-mir-676, eca-mir-676, mml-mir-676-1, mml-mir-676-2, ocu-mir-676, ssc-mir-676-1, ssc-mir-676-2	Callithrix jacchus, Dasypus novemcinctus, Equus caballus, Macaca mulatta, Oryctolagus cuniculus, Sus scrofa	miR-676, miR-676-3p	C
miR-6823-5p	mir657	175	28	3	89	0	28	27	3.24	2.19	76.68	0	0.87	2.95	21	UCAGGGUUGGUAGGGGUUGCU	hsa-miR-6823-5p	hsa-mir-6823	Homo sapiens	miR-6823-5p	U
miR-378c	mir658	174	9	2	2	92	38	31	1.04	1.46	1.72	5.98	1.18	3.38	21	ACUGGACUUGGAGUCAGAAGC	mmu-miR-378c	mmu-mir-378c	Mus musculus	miR-378c	A
miR-324	mir659	173	7	5	7	38	85	31	0.81	3.65	6.03	2.47	2.64	3.38	23	CGCAUCCCCUAGGGCAUUGGUGU	bta-miR-324, cfa-miR-324, chi-miR-324-5p, cja-miR-324, cpo-miR-324-5p, dno-miR-324-5p, eca-miR-324-5p, mml-miR-324-5p, mmu-miR-324-5p, nle-miR-324, ocu-miR-324-5p, ppy-miR-324-5p, rno-miR-324-5p, ssc-miR-324, tch-miR-324-5p	bta-mir-324, cfa-mir-324, chi-mir-324, cja-mir-324, cpo-mir-324, dno-mir-324, eca-mir-324, mml-mir-324, mmu-mir-324, nle-mir-324, ocu-mir-324, ppy-mir-324, rno-mir-324, ssc-mir-324, tch-mir-324	Bos taurus, Canis familiaris, Capra hircus, Callithrix jacchus, Cavia porcellus, Dasypus novemcinctus, Equus caballus, Macaca mulatta, Mus musculus, Nomascus leucogenys, Oryctolagus cuniculus, Pongo pygmaeus, Rattus norvegicus, Sus scrofa, Tupaia chinensis	miR-324, miR-324-5p	C
miR477b	mir660	173	1	2	0	31	110	29	0.12	1.46	0	2.01	3.42	3.17	21	CGCGCACCCGUUCAUCUUCGC	fve-miR477b	fve-MIR477b	Fragaria vesca	miR477b	C
miR-2881	mir661	173	19	90	8	11	23	22	2.2	65.77	6.89	0.71	0.71	2.4	18	GGGGCGGGGGGGCGGGUG	bta-miR-2881	bta-mir-2881	Bos taurus	miR-2881	G
miR8753	mir662	173	10	2	158	0	3	0	1.16	1.46	136.14	0	0.09	0	21	UGCCAAAUCAGGGAAGCGAAA	gra-miR8753	gra-MIR8753	Gossypium raimondii	miR8753	U
miR-378d	mir663	171	9	2	2	88	37	33	1.04	1.46	1.72	5.72	1.15	3.6	20	ACUGGACUUGGAGUCAGAAG	nle-miR-378d	nle-mir-378d-1, nle-mir-378d-2	Nomascus leucogenys	miR-378d	A
miR-155-5p	mir664	171	47	1	3	15	92	13	5.44	0.73	2.58	0.97	2.86	1.42	21	UUAAUGCUAAUCGUGAUAGGG	ami-miR-155-5p, tgu-miR-155-5p	ami-mir-155, tgu-mir-155	Alligator mississippiensis, Taeniopygia guttata	miR-155-5p	U
miR-324	mir665	169	7	5	7	38	85	27	0.81	3.65	6.03	2.47	2.64	2.95	22	CGCAUCCCCUAGGGCAUUGGUG	cgr-miR-324-5p, ggo-miR-324, hsa-miR-324-5p, mmr-miR-324, pal-miR-324-5p	cgr-mir-324, ggo-mir-324, hsa-mir-324, mmr-mir-324, pal-mir-324	Cricetulus griseus, Gorilla gorilla, Homo sapiens, Microcebus murinus, Pteropus alecto	miR-324-5p, miR-324	C
miR-151b	mir666	169	11	0	1	80	40	37	1.27	0	0.86	5.2	1.24	4.04	18	UCGAGGAGCUCACAGUCU	hsa-miR-151b	hsa-mir-151b	Homo sapiens	miR-151b	U
miR-98-5p	mir667	169	47	1	3	31	76	11	5.44	0.73	2.58	2.01	2.36	1.2	22	UGAGGUAGUAAGUUGUAUCGUU	ami-miR-98-5p	ami-mir-98	Alligator mississippiensis	miR-98-5p	U
miR-378b-3p	mir668	167	9	2	2	91	33	30	1.04	1.46	1.72	5.91	1.03	3.28	21	ACUGGACUUGGAGUCAGAAGU	bta-miR-378c, ssc-miR-378b-3p	bta-mir-378c, ssc-mir-378b	Bos taurus, Sus scrofa	miR-378c, miR-378b-3p	A
miR-LLT7-5p	mir669	166	10	137	2	9	7	1	1.16	100.12	1.72	0.58	0.22	0.11	21	GGGAUGGGCGCUCGGGGGUGA	prv-miR-LLT7-5p	prv-mir-LLT7	Pseudorabies virus	miR-LLT7-5p	G
miR-425-3p	mir670	165	14	0	7	49	54	41	1.62	0	6.03	3.18	1.68	4.48	21	AUCGGGAAUGUCGUGUCCGCC	mmu-miR-425-3p	mmu-mir-425	Mus musculus	miR-425-3p	A
miR-425-3p	mir671	165	14	0	7	49	54	41	1.62	0	6.03	3.18	1.68	4.48	22	AUCGGGAAUGUCGUGUCCGCCC	bta-miR-425-3p, cpo-miR-425-3p, hsa-miR-425-3p, ssc-miR-425-3p	bta-mir-425, cpo-mir-425, hsa-mir-425, ssc-mir-425	Bos taurus, Cavia porcellus, Homo sapiens, Sus scrofa	miR-425-3p	A
miR-425-3p	mir672	165	14	0	7	49	54	41	1.62	0	6.03	3.18	1.68	4.48	21	CAUCGGGAAUGUCGUGUCCGC	cgr-miR-425-3p	cgr-mir-425	Cricetulus griseus	miR-425-3p	C
miR-425-3p	mir673	165	14	0	7	49	54	41	1.62	0	6.03	3.18	1.68	4.48	22	CAUCGGGAAUGUCGUGUCCGCC	chi-miR-425-3p, pal-miR-425-3p	chi-mir-425, pal-mir-425	Capra hircus, Pteropus alecto	miR-425-3p	C
miR-140	mir674	164	4	0	1	79	52	28	0.46	0	0.86	5.13	1.62	3.06	21	ACCACAGGGUAGAACCACGGA	ami-miR-140-3p, cfa-miR-140, gmo-miR-140-3p, pal-miR-140-3p, sha-miR-140	ami-mir-140, cfa-mir-140, gmo-mir-140, pal-mir-140, sha-mir-140	Alligator mississippiensis, Canis familiaris, Gadus morhua, Pteropus alecto, Sarcophilus harrisii	miR-140-3p, miR-140	A
miR-140-3p	mir675	164	4	0	1	79	52	28	0.46	0	0.86	5.13	1.62	3.06	22	ACCACAGGGUAGAACCACGGAC	cgr-miR-140-3p, chi-miR-140-3p, cli-miR-140-3p, cpo-miR-140-3p, dma-miR-140, dno-miR-140-3p, ggo-miR-140, ipu-miR-140, mmr-miR-140, mze-miR-140, nle-miR-140, ocu-miR-140-3p, oga-miR-140, oni-miR-140, pha-miR-140, pol-miR-140-3p, ppa-miR-140	cgr-mir-140, chi-mir-140, cli-mir-140, cpo-mir-140, dma-mir-140, dno-mir-140, ggo-mir-140, ipu-mir-140, mmr-mir-140, mze-mir-140, nle-mir-140, ocu-mir-140, oga-mir-140, oni-mir-140, pha-mir-140, pol-mir-140, ppa-mir-140	Cricetulus griseus, Capra hircus, Columba livia, Cavia porcellus, Daubentonia madagascariensis, Dasypus novemcinctus, Gorilla gorilla, Ictalurus punctatus, Microcebus murinus, Metriaclima zebra, Nomascus leucogenys, Oryctolagus cuniculus, Otolemur garnettii, Oreochromis niloticus, Papio hamadryas, Paralichthys olivaceus, Pan paniscus	miR-140-3p, miR-140	A
miR-140-3p	mir676	164	4	0	1	79	52	28	0.46	0	0.86	5.13	1.62	3.06	21	UACCACAGGGUAGAACCACGG	aca-miR-140-3p, eca-miR-140-3p, hsa-miR-140-3p, mml-miR-140-3p, mmu-miR-140-3p, ppy-miR-140-3p, rno-miR-140-3p	aca-mir-140, eca-mir-140, hsa-mir-140, mml-mir-140, mmu-mir-140, ppy-mir-140, rno-mir-140	Anolis carolinensis, Equus caballus, Homo sapiens, Macaca mulatta, Mus musculus, Pongo pygmaeus, Rattus norvegicus	miR-140-3p	U
miR-140	mir677	164	4	0	1	79	52	28	0.46	0	0.86	5.13	1.62	3.06	22	UACCACAGGGUAGAACCACGGA	bta-miR-140, ccr-miR-140-3p, cja-miR-140, cpi-miR-140-3p, mdo-miR-140-3p, oan-miR-140-3p, ssa-miR-140-3p	bta-mir-140, ccr-mir-140, cja-mir-140, cpi-mir-140, mdo-mir-140, oan-mir-140, ssa-mir-140	Bos taurus, Cyprinus carpio, Callithrix jacchus, Chrysemys picta, Monodelphis domestica, Ornithorhynchus anatinus, Salmo salar	miR-140, miR-140-3p	U
miR-140-3p	mir678	164	4	0	1	79	52	28	0.46	0	0.86	5.13	1.62	3.06	23	UACCACAGGGUAGAACCACGGAC	dre-miR-140-3p, oha-miR-140-3p, ssc-miR-140-3p, tgu-miR-140-3p, xla-miR-140-3p	dre-mir-140, oha-mir-140, ssc-mir-140, tgu-mir-140, xla-mir-140-1, xla-mir-140-2	Danio rerio, Ophiophagus hannah, Sus scrofa, Taeniopygia guttata, Xenopus laevis	miR-140-3p	U
miR-2428	mir679	164	20	32	107	1	2	2	2.31	23.39	92.19	0.06	0.06	0.22	21	UGGCUGGAGUGCGGCGGAGGU	bta-miR-2428	bta-mir-2428	Bos taurus	miR-2428	U
miR-5329	mir680	163	3	57	36	0	44	23	0.35	41.66	31.02	0	1.37	2.51	25	AGCGACUUGAGCGGUUGUGCGUUGU	rmi-miR-5329	rmi-mir-5329	Rhipicephalus microplus	miR-5329	A
miR-2147c	mir681	163	0	98	5	12	27	21	0	71.62	4.31	0.78	0.84	2.29	24	CGGAAAACUCGCUCGUGCCAUCGU	sme-miR-2147c	sme-mir-2147c	Schmidtea mediterranea	miR-2147c	C
miR-12298-5p	mir682	163	32	0	46	1	75	9	3.7	0	39.63	0.06	2.33	0.98	22	UUCCAGGAAUGGGGGAUAGCCU	mdo-miR-12298-5p	mdo-mir-12298	Monodelphis domestica	miR-12298-5p	U
miR-2387-5p	mir683	162	26	35	3	31	52	15	3.01	25.58	2.58	2.01	1.62	1.64	22	UGGAAGGCCCAGCUUUGCAGUG	cpo-miR-2387-5p	cpo-mir-2387	Cavia porcellus	miR-2387-5p	U
miR8783	mir684	162	15	1	119	0	14	13	1.74	0.73	102.53	0	0.43	1.42	21	UUUGUACGUGGCGGGAGAUAU	gra-miR8783	gra-MIR8783	Gossypium raimondii	miR8783	U
miR-10550-5p	mir685	161	4	0	12	24	89	32	0.46	0	10.34	1.56	2.77	3.49	23	CAGCACAUCGCUGAACUGAAGCC	abu-miR-10550-5p	abu-mir-10550	Astatotilapia burtoni	miR-10550-5p	C
miR-71	mir686	161	14	0	119	0	14	14	1.62	0	102.53	0	0.43	1.53	23	UGAAAGACAUGGGUAGUGAGAUG	api-miR-71, cte-miR-71, dpu-miR-71, isc-miR-71, mle-miR-71-5p, mse-miR-71, pca-miR-71-5p, pte-miR-71-5p, tur-miR-71-5p	api-mir-71, cte-mir-71, dpu-mir-71, isc-mir-71, mle-mir-71, mse-mir-71, pca-mir-71, pte-mir-71-1, pte-mir-71-2, tur-mir-71-1, tur-mir-71-2	Acyrthosiphon pisum, Capitella teleta, Daphnia pulex, Ixodes scapularis, Melibe leonina, Manduca sexta, Polistes canadensis, Parasteatoda tepidariorum, Tetranychus urticae	miR-71, miR-71-5p	U
miR-71-5p	mir687	160	14	0	118	0	14	14	1.62	0	101.67	0	0.43	1.53	22	UGAAAGACAUGGGUAGUGAGAU	bbe-miR-71-5p, bfl-miR-71-5p, pmi-miR-71-5p, sme-miR-71c-5p, tca-miR-71-5p, tcf-miR-71-5p	bbe-mir-71, bfl-mir-71, pmi-mir-71, sme-mir-71c, tca-mir-71, tcf-mir-71	Branchiostoma belcheri, Branchiostoma floridae, Patiria miniata, Schmidtea mediterranea, Tribolium castaneum, Triops cancriformis	miR-71-5p, miR-71c-5p	U
miR-705	mir688	159	12	90	4	33	4	16	1.39	65.77	3.45	2.14	0.12	1.75	20	GGUGGGAGGUGGGGUGGGCA	mmu-miR-705	mmu-mir-705	Mus musculus	miR-705	G
miR-8503	mir689	158	32	23	5	7	66	25	3.7	16.81	4.31	0.45	2.05	2.73	19	AGCGGCGAGAGAACAGGAA	pxy-miR-8503	pxy-mir-8503	Plutella xylostella	miR-8503	A
miR-378d	mir690	156	8	2	2	84	33	27	0.93	1.46	1.72	5.46	1.03	2.95	22	ACUGGACUUGGAGUCAGAAGCA	mml-miR-378d	mml-mir-378d	Macaca mulatta	miR-378d	A
miR-H24	mir691	156	16	128	9	3	0	0	1.85	93.54	7.75	0.19	0	0	23	CUCCGGCGCCUUCCCCCCGCCCU	hsv2-miR-H24	hsv2-mir-H24	Herpes Simplex	miR-H24	C
miR-1343-5p	mir692	156	38	76	11	5	16	10	4.4	55.54	9.48	0.32	0.5	1.09	22	UGGGGAGCGGCCCCCGGGCGGG	bta-miR-1343-5p	bta-mir-1343	Bos taurus	miR-1343-5p	U
miR-548ah-5p	mir693	154	64	72	8	0	9	1	7.41	52.62	6.89	0	0.28	0.11	20	AAAAGUGAUUGCAGUGUUUG	hsa-miR-548ah-5p	hsa-mir-548ah	Homo sapiens	miR-548ah-5p	A
miR-3055	mir694	154	8	111	0	15	3	17	0.93	81.12	0	0.97	0.09	1.86	21	GCAGUUCGCGAUAAGCGGCCG	api-miR-3055	api-mir-3055-1, api-mir-3055-2, api-mir-3055-3, api-mir-3055-4, api-mir-3055-5	Acyrthosiphon pisum	miR-3055	G
miR-6596-5p	mir695	154	22	102	21	4	4	1	2.55	74.54	18.09	0.26	0.12	0.11	19	GCCGAGCCCGGGCCUUCCC	gga-miR-6596-5p	gga-mir-6596	Gallus gallus	miR-6596-5p	G
miR-652	mir696	152	16	0	3	64	47	22	1.85	0	2.58	4.16	1.46	2.4	21	AAUGGCGCCACUAGGGUUGUG	bta-miR-652, cgr-miR-652-3p, cja-miR-652a, dno-miR-652-3p, eca-miR-652, ggo-miR-652, hsa-miR-652-3p, mml-miR-652, mmu-miR-652-3p, ppy-miR-652, ptr-miR-652, rno-miR-652-3p	bta-mir-652, cgr-mir-652, cja-mir-652a, dno-mir-652, eca-mir-652, ggo-mir-652, hsa-mir-652, mml-mir-652, mmu-mir-652, ppy-mir-652, ptr-mir-652, rno-mir-652	Bos taurus, Cricetulus griseus, Callithrix jacchus, Dasypus novemcinctus, Equus caballus, Gorilla gorilla, Homo sapiens, Macaca mulatta, Mus musculus, Pongo pygmaeus, Pan troglodytes, Rattus norvegicus	miR-652, miR-652-3p, miR-652a	A
miR-140-3p	mir697	152	13	0	1	70	43	25	1.5	0	0.86	4.55	1.34	2.73	20	ACCACAGGGUAGAACCACGG	ola-miR-140-3p	ola-mir-140	Oryzias latipes	miR-140-3p	A
miR-378c	mir698	152	8	2	2	83	30	27	0.93	1.46	1.72	5.39	0.93	2.95	25	ACUGGACUUGGAGUCAGAAGAGUGG	hsa-miR-378c	hsa-mir-378c	Homo sapiens	miR-378c	A
miR-140-3p	mir699	152	13	0	1	70	43	25	1.5	0	0.86	4.55	1.34	2.73	21	CCACAGGGUAGAACCACGGAC	gga-miR-140-3p	gga-mir-140	Gallus gallus	miR-140-3p	C
miR-652	mir700	152	16	0	3	64	47	22	1.85	0	2.58	4.16	1.46	2.4	24	UGAAUGGCGCCACUAGGGUUGUGC	efu-miR-652	efu-mir-652	Eptesicus fuscus	miR-652	U
miR-1343-5p	mir701	152	35	76	11	5	16	9	4.05	55.54	9.48	0.32	0.5	0.98	21	UGGGGAGCGGCCCCCGGGCGG	ocu-miR-1343-5p	ocu-mir-1343	Oryctolagus cuniculus	miR-1343-5p	U
miR-6620-5p	mir702	151	20	3	112	0	6	10	2.31	2.19	96.5	0	0.19	1.09	23	AGAGAUGGAAGCGCUGCGCACGG	gga-miR-6620-5p	gga-mir-6620	Gallus gallus	miR-6620-5p	A
miR5287a	mir703	151	7	0	0	8	122	14	0.81	0	0	0.52	3.79	1.53	24	UGCUUAUAUUAGUGACCGGAGGAU	mtr-miR5287a	mtr-MIR5287a	Medicago truncatula	miR5287a	U
miR-140	mir704	150	13	0	1	70	41	25	1.5	0	0.86	4.55	1.27	2.73	23	ACCACAGGGUAGAACCACGGACG	abu-miR-140, nbr-miR-140, pny-miR-140	abu-mir-140, nbr-mir-140, pny-mir-140	Astatotilapia burtoni, Neolamprologus brichardi, Pundamilia nyererei	miR-140	A
miR-542-5p	mir705	150	6	5	5	67	28	39	0.69	3.65	4.31	4.35	0.87	4.26	22	CUCGGGGAUCAUCAUGUCACGA	cgr-miR-542-5p, eca-miR-542-5p, mmu-miR-542-5p, rno-miR-542-5p	cgr-mir-542, eca-mir-542, mmu-mir-542, rno-mir-542-1, rno-mir-542-2, rno-mir-542-3	Cricetulus griseus, Equus caballus, Mus musculus, Rattus norvegicus	miR-542-5p	C
miR-542-5p	mir706	150	6	5	5	67	28	39	0.69	3.65	4.31	4.35	0.87	4.26	21	UCGGGGAUCAUCAUGUCACGA	ssc-miR-542-5p	ssc-mir-542	Sus scrofa	miR-542-5p	U
miR-542-5p	mir707	150	6	5	5	67	28	39	0.69	3.65	4.31	4.35	0.87	4.26	22	UCGGGGAUCAUCAUGUCACGAG	bta-miR-542-5p, dno-miR-542-5p, pal-miR-542-5p	bta-mir-542, dno-mir-542, pal-mir-542	Bos taurus, Dasypus novemcinctus, Pteropus alecto	miR-542-5p	U
miR-542-5p	mir708	150	6	5	5	67	28	39	0.69	3.65	4.31	4.35	0.87	4.26	23	UCGGGGAUCAUCAUGUCACGAGA	chi-miR-542-5p, hsa-miR-542-5p, mml-miR-542-5p, ocu-miR-542-5p, ppy-miR-542-5p	chi-mir-542, hsa-mir-542, mml-mir-542, ocu-mir-542, ppy-mir-542	Capra hircus, Homo sapiens, Macaca mulatta, Oryctolagus cuniculus, Pongo pygmaeus	miR-542-5p	U
miR-4635	mir709	150	8	2	0	7	112	21	0.93	1.46	0	0.45	3.48	2.29	21	UCUUGAAGUCAGAACCCGCAA	hsa-miR-4635	hsa-mir-4635	Homo sapiens	miR-4635	U
miR-9899	mir710	149	37	65	35	4	8	0	4.28	47.5	30.16	0.26	0.25	0	22	CGGGCGCCGCGCUCCCGCCCGC	hsa-miR-9899	hsa-mir-9899	Homo sapiens	miR-9899	C
miR-3196	mir711	148	16	9	117	1	2	3	1.85	6.58	100.81	0.06	0.06	0.33	18	CGGGGCGGCAGGGGCCUC	hsa-miR-3196	hsa-mir-3196	Homo sapiens	miR-3196	C
miR-146a-5p	mir712	147	2	0	0	39	72	34	0.23	0	0	2.53	2.24	3.71	23	UGAGAACUGAAUUCCAUGGGUUU	dno-miR-146a-5p	dno-mir-146a	Dasypus novemcinctus	miR-146a-5p	U
miR-1714	mir713	146	16	87	1	14	13	15	1.85	63.58	0.86	0.91	0.4	1.64	23	CCUAGUAGGGCUGCUGAGGUGAU	gga-miR-1714	gga-mir-1714	Gallus gallus	miR-1714	C
miR-6966-5p	mir714	145	35	104	5	0	1	0	4.05	76	4.31	0	0.03	0	21	CUCGGGGAUGUGGACAGCACA	mmu-miR-6966-5p	mmu-mir-6966	Mus musculus	miR-6966-5p	C
miR5205a	mir715	144	36	24	83	0	0	1	4.17	17.54	71.51	0	0	0.11	23	CAUACAAUUUGGGACGGAGGGAG	mtr-miR5205a	mtr-MIR5205a	Medicago truncatula	miR5205a	C
miR-345-3p	mir716	144	18	1	3	71	39	12	2.08	0.73	2.58	4.61	1.21	1.31	21	CCCUGAACUAGGGGUCUGGAG	cpo-miR-345-3p, ssc-miR-345-3p	cpo-mir-345, ssc-mir-345-1, ssc-mir-345-2	Cavia porcellus, Sus scrofa	miR-345-3p	C
miR-345-3p	mir717	144	18	1	3	71	39	12	2.08	0.73	2.58	4.61	1.21	1.31	22	CCCUGAACUAGGGGUCUGGAGG	chi-miR-345-3p, mmr-miR-345	chi-mir-345, mmr-mir-345	Capra hircus, Microcebus murinus	miR-345-3p, miR-345	C
miR-345-3p	mir718	144	18	1	3	71	39	12	2.08	0.73	2.58	4.61	1.21	1.31	20	CCUGAACUAGGGGUCUGGAG	bta-miR-345-3p	bta-mir-345	Bos taurus	miR-345-3p	C
miR-345-3p	mir719	144	18	1	3	71	39	12	2.08	0.73	2.58	4.61	1.21	1.31	22	CCUGAACUAGGGGUCUGGAGGC	eca-miR-345-3p	eca-mir-345	Equus caballus	miR-345-3p	C
miR-30b-3p	mir720	144	13	2	121	0	0	8	1.5	1.46	104.26	0	0	0.87	22	CUGGGAGAGGGGUGUUUAUGCU	gmo-miR-30b-3p	gmo-mir-30b	Gadus morhua	miR-30b-3p	C
miR-181a	mir721	143	16	0	16	50	26	35	1.85	0	13.79	3.25	0.81	3.82	23	AACCAUCGACCGUUGAUUGUACC	efu-miR-181a	efu-mir-181a	Eptesicus fuscus	miR-181a	A
miR-181a-3p	mir722	143	16	0	16	50	26	35	1.85	0	13.79	3.25	0.81	3.82	19	ACCAUCGACCGUUGAUUGU	sha-miR-181a-3p	sha-mir-181a-1	Sarcophilus harrisii	miR-181a-3p	A
miR-181a-3p	mir723	143	16	0	16	50	26	35	1.85	0	13.79	3.25	0.81	3.82	21	ACCAUCGACCGUUGAUUGUAC	cpi-miR-181a-3p, gmo-miR-181a-3p	cpi-mir-181a-1, gmo-mir-181a-1	Chrysemys picta, Gadus morhua	miR-181a-3p	A
miR-181a-3p	mir724	143	16	0	16	50	26	35	1.85	0	13.79	3.25	0.81	3.82	22	ACCAUCGACCGUUGAUUGUACC	ami-miR-181a-3p, cgr-miR-181a-3p, cli-miR-181a-3p, cpo-miR-181a-3p, dno-miR-181a-3p, dre-miR-181a-3p, fru-miR-181a-3p, gga-miR-181a-3p, ggo-miR-181a-3p, hsa-miR-181a-3p, lla-miR-181a-3p, mml-miR-181a-3p, mmu-miR-181a-1-3p, mne-miR-181a-3p, oan-miR-181a-1-3p, ocu-miR-181a-3p, pal-miR-181a-3p, ppa-miR-181a-3p, ppy-miR-181a-3p, ptr-miR-181a-3p, rno-miR-181a-1-3p, tgu-miR-181a-1-3p, tni-miR-181a-3p	ami-mir-181a-1, cgr-mir-181a, cli-mir-181a-1, cpo-mir-181a-1, dno-mir-181a-1, dre-mir-181a-1, fru-mir-181a-1, gga-mir-181a-1, ggo-mir-181a-1, hsa-mir-181a-1, lla-mir-181a-1, mml-mir-181a-1, mmu-mir-181a-1, mne-mir-181a-1, oan-mir-181a-1, ocu-mir-181a-1, pal-mir-181a-1, ppa-mir-181a-1, ppy-mir-181a-1, ptr-mir-181a-1, rno-mir-181a-1, tgu-mir-181a-1, tni-mir-181a-1	Alligator mississippiensis, Cricetulus griseus, Columba livia, Cavia porcellus, Dasypus novemcinctus, Danio rerio, Fugu rubripes, Gallus gallus, Gorilla gorilla, Homo sapiens, Lagothrix lagotricha, Macaca mulatta, Mus musculus, Macaca nemestrina, Ornithorhynchus anatinus, Oryctolagus cuniculus, Pteropus alecto, Pan paniscus, Pongo pygmaeus, Pan troglodytes, Rattus norvegicus, Taeniopygia guttata,…	miR-181a-3p, miR-181a-1-3p	A
miR-1388	mir725	143	12	3	4	32	77	15	1.39	2.19	3.45	2.08	2.39	1.64	22	AUCUCAGGUUCGUCAGCCCGUG	mmr-miR-1388	mmr-mir-1388	Microcebus murinus	miR-1388	A
miR-345-3p	mir726	143	18	1	4	72	33	15	2.08	0.73	3.45	4.68	1.03	1.64	22	CCCUGAACUAGGGGUCUGGAGA	pal-miR-345-3p, rno-miR-345-3p	pal-mir-345, rno-mir-345	Pteropus alecto, Rattus norvegicus	miR-345-3p	C
miR-345-3p	mir727	143	18	1	4	72	33	15	2.08	0.73	3.45	4.68	1.03	1.64	22	CCUGAACUAGGGGUCUGGAGAC	mmu-miR-345-3p	mmu-mir-345	Mus musculus	miR-345-3p	C
miR-67	mir728	143	4	0	126	0	6	7	0.46	0	108.56	0	0.19	0.76	22	UCACAACCUGCAUGAAUGAGGU	cte-miR-67	cte-mir-67	Capitella teleta	miR-67	U
miR-666-5p	mir729	142	25	9	82	4	8	14	2.89	6.58	70.65	0.26	0.25	1.53	22	AGCGGGCACAGCUGUGAGAGCC	mmu-miR-666-5p	mmu-mir-666	Mus musculus	miR-666-5p	A
miR-181a-1-3p	mir730	142	16	0	16	50	25	35	1.85	0	13.79	3.25	0.78	3.82	21	CCAUCGACCGUUGAUUGUACC	mdo-miR-181a-1-3p	mdo-mir-181a-1	Monodelphis domestica	miR-181a-1-3p	C
miR-6374	mir731	141	20	8	106	0	4	3	2.31	5.85	91.33	0	0.12	0.33	22	AAGUUAUAAGCUAGUUGGUGCU	mmu-miR-6374	mmu-mir-6374	Mus musculus	miR-6374	A
miR1509a-5p	mir732	141	0	2	0	20	75	44	0	1.46	0	1.3	2.33	4.8	21	UUAAUCUAGGAAAAUACGGUG	mtr-miR1509a-5p	mtr-MIR1509a	Medicago truncatula	miR1509a-5p	U
miR11610	mir733	139	6	122	4	3	2	2	0.69	89.16	3.45	0.19	0.06	0.22	21	ACAGAUAUGGUAGGGGGCACA	pla-miR11610	pla-MIR11610	Paeonia lactiflora	miR11610	A
miR-1268	mir734	139	13	51	31	12	9	23	1.5	37.27	26.71	0.78	0.28	2.51	18	CGGGCGUGGUGGUGGGCG	ppy-miR-1268	ppy-mir-1268	Pongo pygmaeus	miR-1268	C
miR2102-5p	mir735	139	1	70	11	40	4	13	0.12	51.16	9.48	2.6	0.12	1.42	20	GGGCAAGCCGCCGCCGCCAC	osa-miR2102-5p	osa-MIR2102	Oryza sativa	miR2102-5p	G
miR169q	mir736	139	0	1	132	2	3	1	0	0.73	113.73	0.13	0.09	0.11	21	UAGCCAAGGAGACUGCCCAUG	osa-miR169q	osa-MIR169q	Oryza sativa	miR169q	U
miR169d	mir737	139	0	1	132	2	3	1	0	0.73	113.73	0.13	0.09	0.11	21	UAGCCAAGGAGACUGCCUAUG	zma-miR169d	zma-MIR169d	Zea mays	miR169d	U
miR-12282-5p	mir738	139	7	67	30	7	21	7	0.81	48.96	25.85	0.45	0.65	0.76	25	UGCCGGGGCGCUGGGGAGGGGCAGC	gga-miR-12282-5p	gga-mir-12282	Gallus gallus	miR-12282-5p	U
miR-652	mir739	138	16	0	3	58	45	16	1.85	0	2.58	3.77	1.4	1.75	22	AAUGGCGCCACUAGGGUUGUGC	cfa-miR-652, ocu-miR-652-3p, pal-miR-652-3p, tch-miR-652-3p	cfa-mir-652, ocu-mir-652, pal-mir-652, tch-mir-652	Canis familiaris, Oryctolagus cuniculus, Pteropus alecto, Tupaia chinensis	miR-652, miR-652-3p	A
miR-6547-5p	mir740	138	13	28	37	3	52	5	1.5	20.46	31.88	0.19	1.62	0.55	22	GUGGGAUGUGGGGACGGGGUGA	gga-miR-6547-5p	gga-mir-6547	Gallus gallus	miR-6547-5p	G
miR-652-3p	mir741	137	16	0	3	56	46	16	1.85	0	2.58	3.64	1.43	1.75	22	AAUGGCGCCACUAGGGUUGUGA	cpo-miR-652-3p	cpo-mir-652	Cavia porcellus	miR-652-3p	A
miR-6645-5p	mir742	137	44	45	40	1	4	3	5.09	32.89	34.46	0.06	0.12	0.33	22	UGGGAGGUAGCAGUGGUGGUGA	gga-miR-6645-5p	gga-mir-6645	Gallus gallus	miR-6645-5p	U
miR-1596-3p	mir743	136	20	2	100	0	4	10	2.31	1.46	86.16	0	0.12	1.09	22	AAAGGUGGCCGUGGGUGAAUGA	gga-miR-1596-3p	gga-mir-1596	Gallus gallus	miR-1596-3p	A
miR390c	mir744	136	25	10	60	2	11	28	2.89	7.31	51.7	0.13	0.34	3.06	21	AAGCUCAGGAGGGAUAGCGCC	aly-miR390a-5p, aly-miR390b-5p, aof-miR390, ata-miR390-5p, ath-miR390a-5p, ath-miR390b-5p, atr-miR390.2, bdi-miR390a-5p, bna-miR390a, bna-miR390b, bna-miR390c, bra-miR390-5p, cas-miR390a-5p, cas-miR390b, cme-miR390a, cme-miR390b, cme-miR390c, cme-miR390d, cpa-miR390a, cpa-miR390b, csi-miR390a-5p, fve-miR390a, fve-miR390b, ghr-miR390a, ghr-miR390b, ghr-miR390c, gma-miR390a-5p, gma-miR390f, gma-miR…	aly-MIR390a, aly-MIR390b, aof-MIR390, ata-MIR390, ath-MIR390a, ath-MIR390b, atr-MIR390, bdi-MIR390a, bna-MIR390a, bna-MIR390b, bna-MIR390c, bra-MIR390, cas-MIR390a, cas-MIR390b, cme-MIR390a, cme-MIR390b, cme-MIR390c, cme-MIR390d, cpa-MIR390a, cpa-MIR390b, csi-MIR390a, fve-MIR390a, fve-MIR390b, ghr-MIR390a, ghr-MIR390b, ghr-MIR390c, gma-MIR390a, gma-MIR390f, gma-MIR390g, hex-MIR390a, hex-MIR390b, …	Arabidopsis lyrata, Asparagus officinalis, Aegilops tauschii, Arabidopsis thaliana, Amborella trichopoda, Brachypodium distachyon, Brassica napus, Brassica rapa, Camelina sativa, Cucumis melo, Carica papaya, Citrus sinensis, Fragaria vesca, Gossypium hirsutum, Glycine max, Helianthus exilis, Lotus japonicus, Linum usitatissimum, Malus domestica, Manihot esculenta, Medicago truncatula, Nicotiana t…	miR390a-5p, miR390b-5p, miR390, miR390-5p, miR390.2, miR390a, miR390b, miR390c, miR390d, miR390f, miR390g, miR390e, miR390d-5p	A
miR-99b-3p	mir745	135	13	0	6	59	27	30	1.5	0	5.17	3.83	0.84	3.28	21	AAGCUCGUGUCUGUGGGUCCG	mml-miR-99b-3p	mml-mir-99b	Macaca mulatta	miR-99b-3p	A
miR-99b-3p	mir746	135	13	0	6	59	27	30	1.5	0	5.17	3.83	0.84	3.28	20	CAAGCUCGUGUCUGUGGGUC	chi-miR-99b-3p	chi-mir-99b	Capra hircus	miR-99b-3p	C
miR-99b	mir747	135	13	0	6	59	27	30	1.5	0	5.17	3.83	0.84	3.28	22	CAAGCUCGUGUCUGUGGGUCCG	cgr-miR-99b, cpo-miR-99b-3p, hsa-miR-99b-3p, mmu-miR-99b-3p, rno-miR-99b-3p	cgr-mir-99b, cpo-mir-99b, hsa-mir-99b, mmu-mir-99b, rno-mir-99b	Cricetulus griseus, Cavia porcellus, Homo sapiens, Mus musculus, Rattus norvegicus	miR-99b, miR-99b-3p	C
miR7733-3p	mir748	135	56	7	65	5	0	2	6.48	5.12	56	0.32	0	0.22	24	CCUGCGUUGGCGAAGGCGAGAAGC	bdi-miR7733-3p	bdi-MIR7733	Brachypodium distachyon	miR7733-3p	C
miR-27a	mir749	135	5	0	0	38	56	36	0.58	0	0	2.47	1.74	3.93	21	UUCACAGUGGCUAAGUUCCAC	pma-miR-27a, xtr-miR-27c	pma-mir-27a, xtr-mir-27c-1, xtr-mir-27c-2	Petromyzon marinus, Xenopus tropicalis	miR-27a, miR-27c	U
miR-214	mir750	134	0	2	2	16	102	12	0	1.46	1.72	1.04	3.17	1.31	22	ACAGCAGGCACAGACAGGCAGA	abu-miR-214, ipu-miR-214, mze-miR-214, nbr-miR-214, oni-miR-214, pny-miR-214	abu-mir-214-1, abu-mir-214-2, ipu-mir-214, mze-mir-214-1, mze-mir-214-2, nbr-mir-214-1, nbr-mir-214-2, oni-mir-214-1, oni-mir-214-2, pny-mir-214-1, pny-mir-214-2	Astatotilapia burtoni, Ictalurus punctatus, Metriaclima zebra, Neolamprologus brichardi, Oreochromis niloticus, Pundamilia nyererei	miR-214	A
miR-1946a	mir751	134	10	110	6	0	7	1	1.16	80.39	5.17	0	0.22	0.11	27	AGCCGGGCAGUGGUGGCACACACUUUU	mmu-miR-1946a	mmu-mir-1946a	Mus musculus	miR-1946a	A
miR-4634	mir752	134	12	68	32	6	8	8	1.39	49.69	27.57	0.39	0.25	0.87	19	CGGCGCGACCGGCCCGGGG	hsa-miR-4634	hsa-mir-4634	Homo sapiens	miR-4634	C
miR-214	mir753	134	0	2	2	16	102	12	0	1.46	1.72	1.04	3.17	1.31	19	GUACAGCAGGCACAGACAG	ola-miR-214	ola-mir-214	Oryzias latipes	miR-214	G
miR-214-3p	mir754	134	0	2	2	16	102	12	0	1.46	1.72	1.04	3.17	1.31	23	UACAGCAGGCACAGACAGGCAGA	ssa-miR-214-3p	ssa-mir-214-1, ssa-mir-214-2, ssa-mir-214-3	Salmo salar	miR-214-3p	U
miR-6950-5p	mir755	134	26	5	80	0	12	11	3.01	3.65	68.93	0	0.37	1.2	23	UCCUGGAGUGGAGGACAGUCAGA	mmu-miR-6950-5p	mmu-mir-6950	Mus musculus	miR-6950-5p	U
let-7-5p	mir756	134	27	0	5	25	71	6	3.12	0	4.31	1.62	2.21	0.66	22	UGAGGUAGUAGGUUAUAUAGUU	lva-let-7-5p, spu-let-7	lva-let-7, spu-let-7	Lytechinus variegatus, Strongylocentrotus purpuratus	let-7-5p, let-7	U
miR-4745-5p	mir757	134	3	5	1	20	74	31	0.35	3.65	0.86	1.3	2.3	3.38	23	UGAGUGGGGCUCCCGGGACGGCG	hsa-miR-4745-5p	hsa-mir-4745	Homo sapiens	miR-4745-5p	U
miR5287b-3p	mir758	133	0	80	7	0	32	14	0	58.46	6.03	0	0.99	1.53	23	UUAUAUAUGUGAUCGGAGGGUGU	lja-miR5287b-3p	lja-MIR5287b	Lotus japonicus	miR5287b-3p	U
miR-5405-3p	mir759	132	14	101	11	3	0	3	1.62	73.81	9.48	0.19	0	0.33	22	ACAGGGAGACAUCUAGGACAAG	aca-miR-5405-3p	aca-mir-5405	Anolis carolinensis	miR-5405-3p	A
miR390.1	mir760	132	17	10	60	6	11	28	1.97	7.31	51.7	0.39	0.34	3.06	21	UAAAGCUCAGGAGGGAUAGCG	atr-miR390.1	atr-MIR390	Amborella trichopoda	miR390.1	U
miR-99b-3p	mir761	131	13	0	6	59	26	27	1.5	0	5.17	3.83	0.81	2.95	23	CAAGCUCGUGUCUGUGGGUCCGU	pal-miR-99b-3p	pal-mir-99b	Pteropus alecto	miR-99b-3p	C
miR-2531	mir762	131	11	102	14	2	1	1	1.27	74.54	12.06	0.13	0.03	0.11	24	UCACUGCCGGCCCGAUCCCGCCGU	dps-miR-2531	dps-mir-2531	Drosophila pseudoobscura	miR-2531	U
miR-339	mir763	131	13	1	8	55	34	20	1.5	0.73	6.89	3.57	1.06	2.18	22	UGAGCGCCUCGACGACAGAGCC	ptr-miR-339	ptr-mir-339	Pan troglodytes	miR-339	U
miR-6366	mir764	130	21	84	15	2	8	0	2.43	61.39	12.92	0.13	0.25	0	22	AGCUAAGGGGCCCGGGGAGCCA	mmu-miR-6366	mmu-mir-6366	Mus musculus	miR-6366	A
miR-425-3p	mir765	130	4	0	7	41	43	35	0.46	0	6.03	2.66	1.34	3.82	23	CAUCGGGAAUGUCGUGUCCGCCC	ocu-miR-425-3p	ocu-mir-425	Oryctolagus cuniculus	miR-425-3p	C
let-7g	mir766	130	5	6	2	22	77	18	0.58	4.38	1.72	1.43	2.39	1.97	20	UGAGGUAGUAGUUUGUAUAG	ola-let-7g	ola-let-7g	Oryzias latipes	let-7g	U
let-7g	mir767	130	5	6	2	22	77	18	0.58	4.38	1.72	1.43	2.39	1.97	22	UGAGGUAGUAGUUUGUAUAGUU	abu-let-7g, ccr-let-7g, dre-let-7g, fru-let-7g, gmo-let-7g-5p, ipu-let-7g, mze-let-7g, nbr-let-7g, oni-let-7g, pny-let-7g, ssa-let-7g-5p, tni-let-7g	abu-let-7g-1, abu-let-7g-2, ccr-let-7g, dre-let-7g-1, dre-let-7g-2, fru-let-7g, gmo-let-7g-1, gmo-let-7g-2, ipu-let-7g-1, ipu-let-7g-2, mze-let-7g-1, mze-let-7g-2, nbr-let-7g-1, nbr-let-7g-2, oni-let-7g-1, oni-let-7g-2, pny-let-7g-1, pny-let-7g-2, ssa-let-7g-1, ssa-let-7g-2, tni-let-7g	Astatotilapia burtoni, Cyprinus carpio, Danio rerio, Fugu rubripes, Gadus morhua, Ictalurus punctatus, Metriaclima zebra, Neolamprologus brichardi, Oreochromis niloticus, Pundamilia nyererei, Salmo salar, Tetraodon nigroviridis	let-7g, let-7g-5p	U
miR390e	mir768	129	18	10	60	2	11	28	2.08	7.31	51.7	0.13	0.34	3.06	20	AGCUCAGGAGGGAUAGCGCC	csi-miR390b-5p, gma-miR390e	csi-MIR390b, gma-MIR390e	Citrus sinensis, Glycine max	miR390b-5p, miR390e	A
miR390c-5p	mir769	129	17	10	61	2	11	28	1.97	7.31	52.56	0.13	0.34	3.06	21	GAGCUCAGGAGGGAUAGCGCC	ppt-miR390c-5p	ppt-MIR390c	Physcomitrella patens	miR390c-5p	G
miR-339-3p	mir770	129	13	1	4	55	36	20	1.5	0.73	3.45	3.57	1.12	2.18	23	UGAGCGCCUCGACGACAGAGCCA	rno-miR-339-3p	rno-mir-339	Rattus norvegicus	miR-339-3p	U
let-7f-5p	mir771	129	18	3	5	21	79	3	2.08	2.19	4.31	1.36	2.45	0.33	22	UGAGGUAGUAGAUUGUAUUGUU	ssa-let-7f-5p	ssa-let-7f	Salmo salar	let-7f-5p	U
miR-424-3p	mir772	128	25	5	10	19	61	8	2.89	3.65	8.62	1.23	1.9	0.87	21	AAAACGUGAGGCGCUGCUAUA	mml-miR-424-3p	mml-mir-424	Macaca mulatta	miR-424-3p	A
miR-424-3p	mir773	128	25	5	10	19	61	8	2.89	3.65	8.62	1.23	1.9	0.87	21	CAAAACGUGAGGCGCUGCUAU	bta-miR-424-3p, cfa-miR-424, chi-miR-424-3p, hsa-miR-424-3p, pal-miR-424-3p, ssc-miR-424-3p	bta-mir-424, cfa-mir-424, chi-mir-424, hsa-mir-424, pal-mir-424, ssc-mir-424	Bos taurus, Canis familiaris, Capra hircus, Homo sapiens, Pteropus alecto, Sus scrofa	miR-424-3p, miR-424	C
miR-3122	mir774	128	16	47	3	10	35	17	1.85	34.35	2.58	0.65	1.09	1.86	21	GUUGGGACAAGAGAACGGUCU	mml-miR-3122	mml-mir-3122	Macaca mulatta	miR-3122	G
miR-3473a	mir775	128	34	72	19	1	1	1	3.93	52.62	16.37	0.06	0.03	0.11	18	UGGAGAGAUGGCUCAGCA	mmu-miR-3473a	mmu-mir-3473a	Mus musculus	miR-3473a	U
miR-345	mir776	127	10	1	3	69	32	12	1.16	0.73	2.58	4.48	0.99	1.31	21	CCUGAACUAGGGGUCUGGAGG	cfa-miR-345	cfa-mir-345	Canis familiaris	miR-345	C
miR-H6-5p	mir777	127	31	7	81	0	4	4	3.59	5.12	69.79	0	0.12	0.44	21	GGUGGAAGGCAGGGGGGUGUA	hsv1-miR-H6-5p	hsv1-mir-H6	Herpes Simplex	miR-H6-5p	G
miR-1946b	mir778	126	8	110	1	0	7	0	0.93	80.39	0.86	0	0.22	0	26	GCCGGGCAGUGGUGGCACAUGCUUUU	mmu-miR-1946b	mmu-mir-1946b	Mus musculus	miR-1946b	G
miR-320b	mir779	125	27	2	7	32	47	10	3.12	1.46	6.03	2.08	1.46	1.09	22	AAAAGCUGGGUUGAGAGGGCAA	hsa-miR-320b, mml-miR-320b, ppy-miR-320b, ptr-miR-320b	hsa-mir-320b-1, hsa-mir-320b-2, mml-mir-320b, ppy-mir-320b-1, ppy-mir-320b-2, ptr-mir-320b-1, ptr-mir-320b-2	Homo sapiens, Macaca mulatta, Pongo pygmaeus, Pan troglodytes	miR-320b	A
miR-424-3p	mir780	125	23	5	10	18	61	8	2.66	3.65	8.62	1.17	1.9	0.87	22	CAAAACGUGAGGCGCUGCUAUA	cpo-miR-424-3p, dno-miR-424-3p, ocu-miR-424-3p	cpo-mir-424, dno-mir-424, ocu-mir-424	Cavia porcellus, Dasypus novemcinctus, Oryctolagus cuniculus	miR-424-3p	C
miR8175	mir781	124	54	38	7	4	13	8	6.25	27.77	6.03	0.26	0.4	0.87	20	GAUCCCCGGCAACGGCGCCA	ath-miR8175	ath-MIR8175	Arabidopsis thaliana	miR8175	G
miR-7375-3p	mir782	123	31	70	2	3	11	6	3.59	51.16	1.72	0.19	0.34	0.66	21	UAGGGCGGGGAAAGGUACUGU	mdo-miR-7375-3p	mdo-mir-7375	Monodelphis domestica	miR-7375-3p	U
miR-182-5p	mir783	123	22	0	1	32	54	14	2.55	0	0.86	2.08	1.68	1.53	23	UUUGGCAAUGGUAGAACUCACAC	ccr-miR-182-5p, ola-miR-182, xla-miR-182-5p	ccr-mir-182, ola-mir-182, xla-mir-182-1, xla-mir-182-2	Cyprinus carpio, Oryzias latipes, Xenopus laevis	miR-182-5p, miR-182	U
miR-182-5p	mir784	123	22	0	1	32	54	14	2.55	0	0.86	2.08	1.68	1.53	24	UUUGGCAAUGGUAGAACUCACACU	ami-miR-182-5p, bta-miR-182, cfa-miR-182, cli-miR-182-5p, cpi-miR-182-5p, cpo-miR-182-5p, dno-miR-182-5p, hsa-miR-182-5p, mmr-miR-182, nle-miR-182, ocu-miR-182-5p, oga-miR-182, pbv-miR-182-5p, pma-miR-182, ptr-miR-182, ssc-miR-182	ami-mir-182, bta-mir-182, cfa-mir-182, cli-mir-182, cpi-mir-182, cpo-mir-182, dno-mir-182, hsa-mir-182, mmr-mir-182, nle-mir-182, ocu-mir-182, oga-mir-182, pbv-mir-182, pma-mir-182, ptr-mir-182, ssc-mir-182	Alligator mississippiensis, Bos taurus, Canis familiaris, Columba livia, Chrysemys picta, Cavia porcellus, Dasypus novemcinctus, Homo sapiens, Microcebus murinus, Nomascus leucogenys, Oryctolagus cuniculus, Otolemur garnettii, Python bivittatus, Petromyzon marinus, Pan troglodytes, Sus scrofa	miR-182-5p, miR-182	U
miR-182	mir785	123	22	0	1	32	54	14	2.55	0	0.86	2.08	1.68	1.53	25	UUUGGCAAUGGUAGAACUCACACUG	eca-miR-182, efu-miR-182, gga-miR-182-5p, hhi-miR-182, oha-miR-182-5p	eca-mir-182, efu-mir-182, gga-mir-182, hhi-mir-182, oha-mir-182	Equus caballus, Eptesicus fuscus, Gallus gallus, Hippoglossus hippoglossus, Ophiophagus hannah	miR-182, miR-182-5p	U
miR-8364l-5p	mir786	122	0	63	0	30	16	13	0	46.04	0	1.95	0.5	1.42	22	CCUCGGUUUGCACGCUCUCUCG	ppc-miR-8364l-5p	ppc-mir-8364l	Pristionchus pacificus	miR-8364l-5p	C
miR-8342-3p	mir787	122	53	51	3	3	10	2	6.13	37.27	2.58	0.19	0.31	0.22	19	GUCCUGGGUGUUGUUCAAC	ppc-miR-8342-3p	ppc-mir-8342	Pristionchus pacificus	miR-8342-3p	G
miR2111c	mir788	121	20	17	66	0	5	13	2.31	12.42	56.87	0	0.16	1.42	21	UAAUCUGCAUCCUGGGGUUUA	bna-miR2111c, bra-miR2111-5p	bna-MIR2111c, bra-MIR2111	Brassica napus, Brassica rapa	miR2111c, miR2111-5p	U
miR-182	mir789	121	22	0	1	32	52	14	2.55	0	0.86	2.08	1.62	1.53	22	UUUGGCAAUGGUAGAACUCACA	abu-miR-182, aca-miR-182-5p, cja-miR-182, dre-miR-182-5p, ggo-miR-182, gmo-miR-182-5p, ipu-miR-182, mdo-miR-182-5p, mml-miR-182, mze-miR-182, nbr-miR-182, oan-miR-182-5p, oni-miR-182, pny-miR-182, pol-miR-182-5p, ppy-miR-182, ssa-miR-182-5p, xtr-miR-182-5p	abu-mir-182, aca-mir-182, cja-mir-182, dre-mir-182, ggo-mir-182, gmo-mir-182, ipu-mir-182, mdo-mir-182, mml-mir-182, mze-mir-182, nbr-mir-182, oan-mir-182, oni-mir-182, pny-mir-182, pol-mir-182, ppy-mir-182, ssa-mir-182, xtr-mir-182	Astatotilapia burtoni, Anolis carolinensis, Callithrix jacchus, Danio rerio, Gorilla gorilla, Gadus morhua, Ictalurus punctatus, Monodelphis domestica, Macaca mulatta, Metriaclima zebra, Neolamprologus brichardi, Ornithorhynchus anatinus, Oreochromis niloticus, Pundamilia nyererei, Paralichthys olivaceus, Pongo pygmaeus, Salmo salar, Xenopus tropicalis	miR-182, miR-182-5p	U
miR-6968-3p	mir790	120	37	72	10	0	1	0	4.28	52.62	8.62	0	0.03	0	22	ACAAGCGCUGUCUCCCCUCCAG	mmu-miR-6968-3p	mmu-mir-6968	Mus musculus	miR-6968-3p	A
miR-30a-4-3p	mir791	120	6	2	105	0	4	3	0.69	1.46	90.47	0	0.12	0.33	22	CUGGGAGAGGGGUGUUUACGCU	ssa-miR-30a-4-3p	ssa-mir-30a-4	Salmo salar	miR-30a-4-3p	C
miR-1983	mir792	119	17	0	5	10	61	26	1.97	0	4.31	0.65	1.9	2.84	21	CUCACCUGGAGCAUGUUUUCU	mmu-miR-1983	mmu-mir-1983	Mus musculus	miR-1983	C
miR-2310	mir793	119	70	47	2	0	0	0	8.1	34.35	1.72	0	0	0	21	GUUUUGUUUGGGUUUGUUUCU	bta-miR-2310	bta-mir-2310	Bos taurus	miR-2310	G
let-7a-5p	mir794	119	13	7	5	21	58	15	1.5	5.12	4.31	1.36	1.8	1.64	22	UAAGGUAGUAGAUUGUAUAGUU	tch-let-7a-5p	tch-let-7a	Tupaia chinensis	let-7a-5p	U
miR-2981	mir795	118	12	63	13	11	15	4	1.39	46.04	11.2	0.71	0.47	0.44	18	CCGGGCCGGGCGGGCGGG	tgu-miR-2981	tgu-mir-2981	Taeniopygia guttata	miR-2981	C
miR-8992	mir796	118	22	2	82	5	3	4	2.55	1.46	70.65	0.32	0.09	0.44	24	CGCGCUGCAGGCUGCGCCCGGGGA	eca-miR-8992	eca-mir-8992	Equus caballus	miR-8992	C
miR-8896	mir797	118	65	18	26	2	4	3	7.52	13.15	22.4	0.13	0.12	0.33	23	UUCGGGCAAGCUGGGAGGCAGAG	cfa-miR-8896	cfa-mir-8896	Canis familiaris	miR-8896	U
miR-450a-5p	mir798	117	6	2	0	8	83	18	0.69	1.46	0	0.52	2.58	1.97	22	UUUUGCGAUGUGUUCCUAAUGU	rno-miR-450a-5p	rno-mir-450a	Rattus norvegicus	miR-450a-5p	U
miR-30a-3-3p	mir799	116	6	2	105	0	0	3	0.69	1.46	90.47	0	0	0.33	22	CUGGGAGAGGGGUGUUUACACU	ssa-miR-30a-3-3p	ssa-mir-30a-3	Salmo salar	miR-30a-3-3p	C
miR-182	mir800	116	22	0	1	30	50	13	2.55	0	0.86	1.95	1.55	1.42	21	UUUGGCAAUGGUAGAACUCAC	chi-miR-182	chi-mir-182	Capra hircus	miR-182	U
miR-708	mir801	115	3	0	1	43	42	26	0.35	0	0.86	2.79	1.3	2.84	22	AAGGAGCUUACAAUCUAGCUGG	cgr-miR-708, pal-miR-708-5p	cgr-mir-708, pal-mir-708	Cricetulus griseus, Pteropus alecto	miR-708, miR-708-5p	A
miR-708	mir802	115	3	0	1	43	42	26	0.35	0	0.86	2.79	1.3	2.84	23	AAGGAGCUUACAAUCUAGCUGGG	bta-miR-708, cfa-miR-708, chi-miR-708-5p, cja-miR-708, cpo-miR-708-5p, dno-miR-708-5p, eca-miR-708, hsa-miR-708-5p, mml-miR-708-5p, mmr-miR-708, mmu-miR-708-5p, ocu-miR-708-5p, pha-miR-708, ppy-miR-708, ptr-miR-708, rno-miR-708-5p, ssc-miR-708-5p, tch-miR-708-5p	bta-mir-708, cfa-mir-708, chi-mir-708, cja-mir-708, cpo-mir-708, dno-mir-708, eca-mir-708, hsa-mir-708, mml-mir-708, mmr-mir-708, mmu-mir-708, ocu-mir-708, pha-mir-708, ppy-mir-708, ptr-mir-708, rno-mir-708, ssc-mir-708, tch-mir-708	Bos taurus, Canis familiaris, Capra hircus, Callithrix jacchus, Cavia porcellus, Dasypus novemcinctus, Equus caballus, Homo sapiens, Macaca mulatta, Microcebus murinus, Mus musculus, Oryctolagus cuniculus, Papio hamadryas, Pongo pygmaeus, Pan troglodytes, Rattus norvegicus, Sus scrofa, Tupaia chinensis	miR-708, miR-708-5p	A
miR-30c-2-3p	mir803	115	12	0	8	20	57	18	1.39	0	6.89	1.3	1.77	1.97	22	CUGGGAGAAGGCUGUUUACUCU	aca-miR-30c-3p, cli-miR-30c-2-3p, cpi-miR-30c-2-3p, cpo-miR-30c-2-3p, hsa-miR-30c-2-3p, mmu-miR-30c-2-3p, oan-miR-30c-2-3p, ocu-miR-30c-2-3p, oha-miR-30c-1-3p, pbv-miR-30c-3p, rno-miR-30c-2-3p, ssc-miR-30c-3p, tgu-miR-30c-3p	aca-mir-30c-1, cli-mir-30c-2, cpi-mir-30c-2, cpo-mir-30c-2, hsa-mir-30c-2, mmu-mir-30c-2, oan-mir-30c-2, ocu-mir-30c-2, oha-mir-30c-1, pbv-mir-30c-1, rno-mir-30c-2, ssc-mir-30c-2, tgu-mir-30c	Anolis carolinensis, Columba livia, Chrysemys picta, Cavia porcellus, Homo sapiens, Mus musculus, Ornithorhynchus anatinus, Oryctolagus cuniculus, Ophiophagus hannah, Python bivittatus, Rattus norvegicus, Sus scrofa, Taeniopygia guttata	miR-30c-3p, miR-30c-2-3p, miR-30c-1-3p	C
let-7b	mir804	115	7	7	0	35	48	18	0.81	5.12	0	2.27	1.49	1.97	22	UGAGGUAGUAGGUUAUGUUGUU	cin-let-7b-5p, csa-let-7b	cin-let-7b, csa-let-7b	Ciona intestinalis, Ciona savignyi	let-7b-5p, let-7b	U
miR-10785	mir805	113	10	0	103	0	0	0	1.16	0	88.75	0	0	0	22	AUAGACGGAGCCAGGACACGGU	oni-miR-10785	oni-mir-10785	Oreochromis niloticus	miR-10785	A
miR-204-3-3p	mir806	113	0	11	2	40	31	29	0	8.04	1.72	2.6	0.96	3.17	21	GCUGGGGAGGCAAAGGGACGC	ssa-miR-204-3-3p, ssa-miR-204-4-3p	ssa-mir-204-3, ssa-mir-204-4	Salmo salar	miR-204-3-3p, miR-204-4-3p	G
miR-769	mir807	113	9	0	2	46	34	22	1.04	0	1.72	2.99	1.06	2.4	21	UGAGACCUCUGGGUUCUGAGC	cja-miR-769, ggo-miR-769, mml-miR-769-5p, ssc-miR-769-5p	cja-mir-769, ggo-mir-769, mml-mir-769, ssc-mir-769	Callithrix jacchus, Gorilla gorilla, Macaca mulatta, Sus scrofa	miR-769, miR-769-5p	U
miR-769-5p	mir808	113	9	0	2	46	34	22	1.04	0	1.72	2.99	1.06	2.4	22	UGAGACCUCUGGGUUCUGAGCU	cpo-miR-769-5p, hsa-miR-769-5p, nle-miR-769, pha-miR-769, ppa-miR-769	cpo-mir-769, hsa-mir-769, nle-mir-769, pha-mir-769, ppa-mir-769	Cavia porcellus, Homo sapiens, Nomascus leucogenys, Papio hamadryas, Pan paniscus	miR-769-5p, miR-769	U
miR1066	mir809	112	25	9	63	0	11	4	2.89	6.58	54.28	0	0.34	0.44	21	ACAUGUUGCAGAGCGGGGUAC	ppt-miR1066	ppt-MIR1066	Physcomitrella patens	miR1066	A
miR-30c-2	mir810	112	21	0	0	34	38	19	2.43	0	0	2.21	1.18	2.07	23	UGUAAACAUCCUACACUCUCAGC	abu-miR-30b, aca-miR-30c-5p, ami-miR-30c-5p, bta-miR-30c, cgr-miR-30c-2, chi-miR-30c-5p, eca-miR-30c, ggo-miR-30c, hsa-miR-30c-5p, lla-miR-30c, mdo-miR-30c-5p, mml-miR-30c-5p, mmr-miR-30c, mmu-miR-30c-5p, mne-miR-30c, oan-miR-30c-5p, oga-miR-30c, ola-miR-30c, pha-miR-30c, ppy-miR-30c, ptr-miR-30c, rno-miR-30c-5p, ssa-miR-30a-5p, ssc-miR-30c-5p, tch-miR-30c-5p, xtr-miR-30c	abu-mir-30b, aca-mir-30c-1, aca-mir-30c-2, ami-mir-30c-1, ami-mir-30c-2, bta-mir-30c, cgr-mir-30c-1, cgr-mir-30c-2, chi-mir-30c, eca-mir-30c, eca-mir-30c-2, ggo-mir-30c, hsa-mir-30c-1, hsa-mir-30c-2, lla-mir-30c, mdo-mir-30c-1, mdo-mir-30c-2, mml-mir-30c-1, mml-mir-30c-2, mmr-mir-30c, mmu-mir-30c-1, mmu-mir-30c-2, mne-mir-30c, oan-mir-30c-1, oan-mir-30c-2, oga-mir-30c, ola-mir-30c, pha-mir-30c, p…	Astatotilapia burtoni, Anolis carolinensis, Alligator mississippiensis, Bos taurus, Cricetulus griseus, Capra hircus, Equus caballus, Gorilla gorilla, Homo sapiens, Lagothrix lagotricha, Monodelphis domestica, Macaca mulatta, Microcebus murinus, Mus musculus, Macaca nemestrina, Ornithorhynchus anatinus, Otolemur garnettii, Oryzias latipes, Papio hamadryas, Pongo pygmaeus, Pan troglodytes, Rattus …	miR-30b, miR-30c-5p, miR-30c, miR-30c-2, miR-30a-5p	U
miR-30c-5p	mir811	112	21	0	0	34	38	19	2.43	0	0	2.21	1.18	2.07	24	UGUAAACAUCCUACACUCUCAGCU	cfa-miR-30c, cja-miR-30c, cli-miR-30c-5p, cpi-miR-30c-5p, cpo-miR-30c-5p, dno-miR-30c-5p, gga-miR-30c-5p, gmo-miR-30b-5p, ipu-miR-30c, mze-miR-30b, nbr-miR-30b, nle-miR-30c, ocu-miR-30c-5p, oha-miR-30c-5p, oni-miR-30b, pal-miR-30c-5p, pbv-miR-30c-5p, pny-miR-30b, sha-miR-30c, tgu-miR-30c-5p	cfa-mir-30c-1, cfa-mir-30c-2, cja-mir-30c, cli-mir-30c-1, cli-mir-30c-2, cpi-mir-30c-1, cpi-mir-30c-2, cpo-mir-30c-1, cpo-mir-30c-2, dno-mir-30c-1, dno-mir-30c-2, gga-mir-30c-1, gga-mir-30c-2, gmo-mir-30b, ipu-mir-30c, mze-mir-30b, nbr-mir-30b, nle-mir-30c, ocu-mir-30c-1, ocu-mir-30c-2, oha-mir-30c-1, oha-mir-30c-2, oni-mir-30b, pal-mir-30c, pbv-mir-30c-1, pbv-mir-30c-2, pny-mir-30b, sha-mir-30c,…	Canis familiaris, Callithrix jacchus, Columba livia, Chrysemys picta, Cavia porcellus, Dasypus novemcinctus, Gallus gallus, Gadus morhua, Ictalurus punctatus, Metriaclima zebra, Neolamprologus brichardi, Nomascus leucogenys, Oryctolagus cuniculus, Ophiophagus hannah, Oreochromis niloticus, Pteropus alecto, Python bivittatus, Pundamilia nyererei, Sarcophilus harrisii, Taeniopygia guttata	miR-30c, miR-30c-5p, miR-30b-5p, miR-30b	U
miR-30b	mir812	112	21	0	0	34	38	19	2.43	0	0	2.21	1.18	2.07	25	UGUAAACAUCCUACACUCUCAGCUG	efu-miR-30b, xla-miR-30c-5p	efu-mir-30b, xla-mir-30c	Eptesicus fuscus, Xenopus laevis	miR-30b, miR-30c-5p	U
miR-9858-5p	mir813	112	18	7	0	3	76	8	2.08	5.12	0	0.19	2.36	0.87	20	UUCCUGAGUCGGACUGGGCU	ssc-miR-9858-5p	ssc-mir-9858	Sus scrofa	miR-9858-5p	U
miR-8098	mir814	111	3	0	2	69	10	27	0.35	0	1.72	4.48	0.31	2.95	21	GCUAUGGUCGCUGGCUCCCAA	mmu-miR-8098	mmu-mir-8098	Mus musculus	miR-8098	G
let-7e	mir815	111	14	2	2	27	56	10	1.62	1.46	1.72	1.75	1.74	1.09	18	UGAGGUAGUAGAUUGAAU	ola-let-7e	ola-let-7e	Oryzias latipes	let-7e	U
let-7e	mir816	111	14	2	2	27	56	10	1.62	1.46	1.72	1.75	1.74	1.09	22	UGAGGUAGUAGAUUGAAUAGUU	abu-let-7e, aca-let-7e-5p, ami-let-7e-5p, cli-let-7e-5p, cpi-let-7e-5p, dre-let-7e, fru-let-7e, gga-let-7k-5p, gmo-let-7e-5p, ipu-let-7e, mze-let-7e, nbr-let-7e, oan-let-7e-5p, oha-let-7e-5p, oni-let-7e, pbv-let-7e-5p, pny-let-7e, ssa-let-7e-5p, tgu-let-7e-5p, tni-let-7e	abu-let-7e, aca-let-7e, ami-let-7e, cli-let-7e, cpi-let-7e, dre-let-7e, fru-let-7e, gga-let-7k, gmo-let-7e-1, gmo-let-7e-2, ipu-let-7e-1, ipu-let-7e-2, mze-let-7e-1, mze-let-7e-2, nbr-let-7e-1, nbr-let-7e-2, oan-let-7e, oha-let-7e, oni-let-7e-1, oni-let-7e-2, pbv-let-7e, pny-let-7e-1, pny-let-7e-2, ssa-let-7e-1, ssa-let-7e-2, tgu-let-7e, tni-let-7e	Astatotilapia burtoni, Anolis carolinensis, Alligator mississippiensis, Columba livia, Chrysemys picta, Danio rerio, Fugu rubripes, Gallus gallus, Gadus morhua, Ictalurus punctatus, Metriaclima zebra, Neolamprologus brichardi, Ornithorhynchus anatinus, Ophiophagus hannah, Oreochromis niloticus, Python bivittatus, Pundamilia nyererei, Salmo salar, Taeniopygia guttata, Tetraodon nigroviridis	let-7e, let-7e-5p, let-7k-5p	U
miR-7-5p	mir817	111	0	0	0	2	96	13	0	0	0	0.13	2.98	1.42	23	UGGAAGACUGGUGAUAUGUUGUU	fhe-miR-7, sja-miR-7-5p	fhe-mir-7, sja-mir-7	Fasciola hepatica, Schistosoma japonicum	miR-7, miR-7-5p	U
miR-30c-2-3p	mir818	111	10	0	6	20	57	18	1.16	0	5.17	1.3	1.77	1.97	21	UGGGAGAAGGCUGUUUACUCU	ami-miR-30c-2-3p, gga-miR-30c-2-3p, mml-miR-30c-2-3p	ami-mir-30c-2, gga-mir-30c-2, mml-mir-30c-2	Alligator mississippiensis, Gallus gallus, Macaca mulatta	miR-30c-2-3p	U
miR-30c-5p	mir819	111	19	0	0	34	38	20	2.2	0	0	2.21	1.18	2.18	22	UGUAAACAUCCUACACUCUCAG	dre-miR-30c-5p	dre-mir-30c	Danio rerio	miR-30c-5p	U
miR-1658-3p	mir820	110	11	13	78	0	3	5	1.27	9.5	67.21	0	0.09	0.55	23	GAGCUGUGGGUUGGUGUUGAUGG	gga-miR-1658-3p	gga-mir-1658	Gallus gallus	miR-1658-3p	G
miR-30c	mir821	110	19	0	0	34	38	19	2.2	0	0	2.21	1.18	2.07	21	UGUAAACAUCCUACACUCUCA	oar-miR-30c	oar-mir-30c	Ovis aries	miR-30c	U
miR-12048	mir822	109	12	44	9	9	23	12	1.39	32.16	7.75	0.58	0.71	1.31	23	CAAGGAGGAGGUGAAGCACCAGA	bta-miR-12048	bta-mir-12048	Bos taurus	miR-12048	C
miR-8338-2-3p	mir823	109	1	68	10	3	22	5	0.12	49.69	8.62	0.19	0.68	0.55	21	CACGGUUAGUAGUGGCAGAUG	ppc-miR-8338-2-3p	ppc-mir-8338-1, ppc-mir-8338-2	Pristionchus pacificus	miR-8338-2-3p	C
miR-210	mir824	109	3	9	1	33	38	25	0.35	6.58	0.86	2.14	1.18	2.73	20	CUGUGCGUGUGACAGCGGCU	ccr-miR-210, ipu-miR-210, oni-miR-210, ssa-miR-210-3p	ccr-mir-210, ipu-mir-210, oni-mir-210, ssa-mir-210-1, ssa-mir-210-2	Cyprinus carpio, Ictalurus punctatus, Oreochromis niloticus, Salmo salar	miR-210, miR-210-3p	C
miR-210-3p	mir825	109	3	9	1	33	38	25	0.35	6.58	0.86	2.14	1.18	2.73	22	CUGUGCGUGUGACAGCGGCUAA	cli-miR-210-3p, cpi-miR-210-3p, dre-miR-210-3p, fru-miR-210, gga-miR-210a-3p, gmo-miR-210-3p, oha-miR-210-3p, pbv-miR-210-3p, tni-miR-210, xla-miR-210-3p, xtr-miR-210	cli-mir-210, cpi-mir-210, dre-mir-210, fru-mir-210, gga-mir-210a, gmo-mir-210, oha-mir-210, pbv-mir-210, tni-mir-210, xla-mir-210, xtr-mir-210	Columba livia, Chrysemys picta, Danio rerio, Fugu rubripes, Gallus gallus, Gadus morhua, Ophiophagus hannah, Python bivittatus, Tetraodon nigroviridis, Xenopus laevis, Xenopus tropicalis	miR-210-3p, miR-210, miR-210a-3p	C
miR-6720-5p	mir826	109	3	0	17	9	60	20	0.35	0	14.65	0.58	1.86	2.18	23	UUCCAGCCCUGGUAGGCGCCGCG	hsa-miR-6720-5p	hsa-mir-6720	Homo sapiens	miR-6720-5p	U
miR-12226-3p	mir827	108	13	90	4	0	0	1	1.5	65.77	3.45	0	0	0.11	23	CGGCCCGCCGCGGCCCUCACGCC	gga-miR-12226-3p	gga-mir-12226	Gallus gallus	miR-12226-3p	C
miR-342-5p	mir828	107	46	6	8	15	26	6	5.32	4.38	6.89	0.97	0.81	0.66	27	AGGGGUGCUAUCUGUGAUUGAGGGACA	dno-miR-342-5p	dno-mir-342	Dasypus novemcinctus	miR-342-5p	A
miR-21-3p	mir829	107	2	3	4	44	29	25	0.23	2.19	3.45	2.86	0.9	2.73	21	CAACACCAGUCGAUGGGCUGU	hsa-miR-21-3p	hsa-mir-21	Homo sapiens	miR-21-3p	C
miR-21-3p	mir830	107	2	3	4	44	29	25	0.23	2.19	3.45	2.86	0.9	2.73	22	CAACACCAGUCGAUGGGCUGUC	mml-miR-21-3p	mml-mir-21	Macaca mulatta	miR-21-3p	C
miR-30d-2-3p	mir831	107	14	10	0	24	42	17	1.62	7.31	0	1.56	1.3	1.86	23	UUUUCAGUCGGAUGUUUGCAGCU	ssa-miR-30d-2-3p	ssa-mir-30d-2	Salmo salar	miR-30d-2-3p	U
miR-3885-5p	mir832	106	27	6	38	10	15	10	3.12	4.38	32.74	0.65	0.47	1.09	19	AAGGCGGCGGCGGCGGCCG	tca-miR-3885-5p	tca-mir-3885	Tribolium castaneum	miR-3885-5p	A
miR-342-5p	mir833	106	46	6	7	15	26	6	5.32	4.38	6.03	0.97	0.81	0.66	22	AGGGGUGCUAUCUGUGAUUGAG	eca-miR-342-5p, mmu-miR-342-5p, rno-miR-342-5p	eca-mir-342, mmu-mir-342, rno-mir-342	Equus caballus, Mus musculus, Rattus norvegicus	miR-342-5p	A
miR-4271	mir834	105	20	11	27	2	36	9	2.31	8.04	23.26	0.13	1.12	0.98	19	GGGGGAAGAAAAGGUGGGG	hsa-miR-4271	hsa-mir-4271	Homo sapiens	miR-4271	G
miR-145-5p	mir835	105	5	9	20	21	17	33	0.58	6.58	17.23	1.36	0.53	3.6	19	GUCCAGUUUUCCCAGGAAU	oan-miR-145-5p	oan-mir-145	Ornithorhynchus anatinus	miR-145-5p	G
miR-6121-5p	mir836	103	35	52	4	9	2	1	4.05	38	3.45	0.58	0.06	0.11	20	UCGGAGCGCCCUCGCCAGAC	bta-miR-6121-5p	bta-mir-6121	Bos taurus	miR-6121-5p	U
miR-3178	mir837	102	28	29	19	9	12	5	3.24	21.19	16.37	0.58	0.37	0.55	17	GGGGCGCGGCCGGAUCG	hsa-miR-3178	hsa-mir-3178	Homo sapiens	miR-3178	G
miR-339	mir838	102	16	25	32	1	13	15	1.85	18.27	27.57	0.06	0.4	1.64	21	UGAGCGCCUCGGGGCCAGAGC	efu-miR-339	efu-mir-339	Eptesicus fuscus	miR-339	U
miR-3077-5p	mir839	101	27	7	46	0	8	13	3.12	5.12	39.63	0	0.25	1.42	25	CUGCGGACGGGUGGGCGGGCAGGCC	mmu-miR-3077-5p	mmu-mir-3077	Mus musculus	miR-3077-5p	C
miR-320d	mir840	99	21	11	30	10	22	5	2.43	8.04	25.85	0.65	0.68	0.55	19	AAAAGCUGGGUUGAGAGGA	hsa-miR-320d, ppy-miR-320d	hsa-mir-320d-1, hsa-mir-320d-2, ppy-mir-320d-1, ppy-mir-320d-2	Homo sapiens, Pongo pygmaeus	miR-320d	A
miR-222-5p	mir841	98	11	0	13	24	24	26	1.27	0	11.2	1.56	0.75	2.84	19	CAGUAGCCAGUGUAGAUCC	mml-miR-222-5p	mml-mir-222	Macaca mulatta	miR-222-5p	C
miR-222-5p	mir842	98	11	0	13	24	24	26	1.27	0	11.2	1.56	0.75	2.84	22	GCUCAGUAGCCAGUGUAGAUCC	pal-miR-222-5p	pal-mir-222	Pteropus alecto	miR-222-5p	G
miR-12178-5p	mir843	98	3	0	64	1	21	9	0.35	0	55.14	0.06	0.65	0.98	24	UAUGGGUGGCUGGUCUCAGAAGAG	mmu-miR-12178-5p	mmu-mir-12178	Mus musculus	miR-12178-5p	U
miR-222-5p	mir844	98	11	0	13	24	24	26	1.27	0	11.2	1.56	0.75	2.84	22	UCAGUAGCCAGUGUAGAUCCUG	cgr-miR-222-5p	cgr-mir-222	Cricetulus griseus	miR-222-5p	U
miR5679	mir845	98	25	36	12	3	14	8	2.89	26.31	10.34	0.19	0.43	0.87	22	UUGGUGACCCAGAAGAAGUUGA	gma-miR5679	gma-MIR5679	Glycine max	miR5679	U
miR-210-3p	mir846	97	3	9	1	24	36	24	0.35	6.58	0.86	1.56	1.12	2.62	21	CUGUGCGUGUGACAGCGGCUA	aca-miR-210-3p, ami-miR-210-3p	aca-mir-210, ami-mir-210	Anolis carolinensis, Alligator mississippiensis	miR-210-3p	C
miR11076-5p	mir847	97	43	4	41	0	8	1	4.98	2.92	35.33	0	0.25	0.11	19	GAUGGCAGUGAAGGGAACA	lja-miR11076-5p	lja-MIR11076	Lotus japonicus	miR11076-5p	G
miR-2974	mir848	97	5	53	24	1	11	3	0.58	38.73	20.68	0.06	0.34	0.33	20	GCGGGAUGGGCUGGGCCGGG	tgu-miR-2974	tgu-mir-2974	Taeniopygia guttata	miR-2974	G
miR-9229a	mir849	97	18	2	64	0	3	10	2.08	1.46	55.14	0	0.09	1.09	20	UCACUGAGUCUGCCCCCUAA	efu-miR-9229a, efu-miR-9229c	efu-mir-9229a-1, efu-mir-9229a-2, efu-mir-9229c	Eptesicus fuscus	miR-9229a, miR-9229c	U
miR-1343-5p	mir850	97	3	34	2	17	13	28	0.35	24.85	1.72	1.1	0.4	3.06	22	UGGGGAGCGGCCCCCCGGGCGG	cpo-miR-1343-5p	cpo-mir-1343	Cavia porcellus	miR-1343-5p	U
miR-9229b	mir851	96	18	2	63	0	3	10	2.08	1.46	54.28	0	0.09	1.09	21	UCACUGAGUCUGCCCCCUGAA	efu-miR-9229b	efu-mir-9229b-1, efu-mir-9229b-2	Eptesicus fuscus	miR-9229b	U
miR1115-5p	mir852	95	80	5	0	7	3	0	9.26	3.65	0	0.45	0.09	0	21	UGAGCUCAGGCACUUUGGUGG	smo-miR1115-5p	smo-MIR1115	Selaginella moellendorffii	miR1115-5p	U
let-7d-5p	mir853	95	35	3	11	14	27	5	4.05	2.19	9.48	0.91	0.84	0.55	22	UGAGGUAGUUGGUUGUAUGGUU	abu-let-7d, dre-let-7d-5p, fru-let-7d, gmo-let-7d-5p, ipu-let-7d, mze-let-7d, nbr-let-7d, oni-let-7d, pny-let-7d, pol-let-7d-5p, ssa-let-7d-5p, tni-let-7d	abu-let-7d-1, abu-let-7d-2, dre-let-7d-1, dre-let-7d-2, fru-let-7d, gmo-let-7d-1, gmo-let-7d-2, ipu-let-7d-1, ipu-let-7d-2, mze-let-7d-1, mze-let-7d-2, nbr-let-7d-1, nbr-let-7d-2, oni-let-7d-1, oni-let-7d-2, pny-let-7d-1, pny-let-7d-2, pol-let-7d, ssa-let-7d-1, ssa-let-7d-2, tni-let-7d	Astatotilapia burtoni, Danio rerio, Fugu rubripes, Gadus morhua, Ictalurus punctatus, Metriaclima zebra, Neolamprologus brichardi, Oreochromis niloticus, Pundamilia nyererei, Paralichthys olivaceus, Salmo salar, Tetraodon nigroviridis	let-7d, let-7d-5p	U
miR862-5p	mir854	94	9	21	13	1	45	5	1.04	15.35	11.2	0.06	1.4	0.55	21	UCCAAUAGGUCGAGCAUGUGC	ath-miR862-5p	ath-MIR862	Arabidopsis thaliana	miR862-5p	U
miR-4110-5p	mir855	93	0	4	0	1	62	26	0	2.92	0	0.06	1.93	2.84	20	AACCAUGUUAAUAGCAGUUG	cin-miR-4110-5p	cin-mir-4110	Ciona intestinalis	miR-4110-5p	A
miR-1809	mir856	93	44	37	1	4	7	0	5.09	27.04	0.86	0.26	0.22	0	24	ACGUGGGAAGUUUGGCAGAGCAUG	gga-miR-1809	gga-mir-1809	Gallus gallus	miR-1809	A
miR8566	mir857	93	18	63	6	2	3	1	2.08	46.04	5.17	0.13	0.09	0.11	24	AUUAGAGCUGGGUGGAUGAAGUGG	atr-miR8566	atr-MIR8566	Amborella trichopoda	miR8566	A
miR-6124	mir858	93	36	13	19	12	3	10	4.17	9.5	16.37	0.78	0.09	1.09	20	GGGAAAAGGAAGGGGGAGGA	hsa-miR-6124	hsa-mir-6124	Homo sapiens	miR-6124	G
miR-27a	mir859	93	5	0	0	20	46	22	0.58	0	0	1.3	1.43	2.4	19	UUCACAGUGGCUAAGUUCC	pha-miR-27a	pha-mir-27a	Papio hamadryas	miR-27a	U
miR-107-3p	mir860	92	7	0	0	19	53	13	0.81	0	0	1.23	1.65	1.42	20	AGCAGCAUUGUACAGGGCUA	cpi-miR-107-3p	cpi-mir-107	Chrysemys picta	miR-107-3p	A
miR-107-3p	mir861	92	7	0	0	19	53	13	0.81	0	0	1.23	1.65	1.42	22	AGCAGCAUUGUACAGGGCUAUC	abu-miR-107, aca-miR-107-3p, bta-miR-107, ccr-miR-107, cgr-miR-107, ipu-miR-107a, mze-miR-107, nbr-miR-107, oan-miR-107-3p, oar-miR-107, oni-miR-107, pbv-miR-107-3p, pny-miR-107, ssa-miR-107-3p	abu-mir-107, aca-mir-107, bta-mir-107, ccr-mir-107, cgr-mir-107, ipu-mir-107a, mze-mir-107, nbr-mir-107, oan-mir-107, oar-mir-107, oni-mir-107, pbv-mir-107, pny-mir-107, ssa-mir-107	Astatotilapia burtoni, Anolis carolinensis, Bos taurus, Cyprinus carpio, Cricetulus griseus, Ictalurus punctatus, Metriaclima zebra, Neolamprologus brichardi, Ornithorhynchus anatinus, Ovis aries, Oreochromis niloticus, Python bivittatus, Pundamilia nyererei, Salmo salar	miR-107, miR-107-3p, miR-107a	A
miR-107-3p	mir862	92	7	0	0	19	53	13	0.81	0	0	1.23	1.65	1.42	23	AGCAGCAUUGUACAGGGCUAUCA	cpo-miR-107-3p, dno-miR-107-3p, dre-miR-107a-3p, eca-miR-107b, gga-miR-107-3p, ggo-miR-107, hsa-miR-107, lla-miR-107, mdo-miR-107, mml-miR-107-3p, mmu-miR-107-3p, mne-miR-107, ocu-miR-107-3p, oha-miR-107-3p, ppa-miR-107, ppy-miR-107, ptr-miR-107, rno-miR-107-3p, ssc-miR-107, tgu-miR-107, tni-miR-107, xtr-miR-107	cpo-mir-107, dno-mir-107, dre-mir-107a, eca-mir-107b, gga-mir-107, ggo-mir-107, hsa-mir-107, lla-mir-107, mdo-mir-107, mml-mir-107, mmu-mir-107, mne-mir-107, ocu-mir-107, oha-mir-107, ppa-mir-107, ppy-mir-107, ptr-mir-107, rno-mir-107, ssc-mir-107, tgu-mir-107, tni-mir-107, xtr-mir-107	Cavia porcellus, Dasypus novemcinctus, Danio rerio, Equus caballus, Gallus gallus, Gorilla gorilla, Homo sapiens, Lagothrix lagotricha, Monodelphis domestica, Macaca mulatta, Mus musculus, Macaca nemestrina, Oryctolagus cuniculus, Ophiophagus hannah, Pan paniscus, Pongo pygmaeus, Pan troglodytes, Rattus norvegicus, Sus scrofa, Taeniopygia guttata, Tetraodon nigroviridis, Xenopus tropicalis	miR-107-3p, miR-107a-3p, miR-107b, miR-107	A
miR-107	mir863	92	7	0	0	19	53	13	0.81	0	0	1.23	1.65	1.42	25	AGCAGCAUUGUACAGGGCUAUCAAA	efu-miR-107	efu-mir-107	Eptesicus fuscus	miR-107	A
miR-31-5p	mir864	92	0	0	2	16	53	21	0	0	1.72	1.04	1.65	2.29	21	AGGCAAGAUGUUGGCAUAGCU	aca-miR-31-5p, cte-miR-31, lgi-miR-31, lva-miR-31-5p, pbv-miR-31-5p, pmi-miR-31-5p, spu-miR-31	aca-mir-31, cte-mir-31, lgi-mir-31, lva-mir-31, pbv-mir-31, pmi-mir-31-1, pmi-mir-31-2, pmi-mir-31-3, spu-mir-31	Anolis carolinensis, Capitella teleta, Lottia gigantea, Lytechinus variegatus, Python bivittatus, Patiria miniata, Strongylocentrotus purpuratus	miR-31-5p, miR-31	A
miR-31	mir865	92	0	0	2	16	53	21	0	0	1.72	1.04	1.65	2.29	22	AGGCAAGAUGUUGGCAUAGCUG	abu-miR-31, ami-miR-31-5p, cpi-miR-31-5p, crm-miR-72-5p, gga-miR-31-5p, mze-miR-31, nbr-miR-31, ppc-miR-72, prd-miR-72-5p, sko-miR-31, tgu-miR-31, xtr-miR-31a	abu-mir-31, ami-mir-31, cpi-mir-31, crm-mir-72, gga-mir-31, mze-mir-31, nbr-mir-31, ppc-mir-72, prd-mir-72, sko-mir-31, tgu-mir-31, xtr-mir-31a	Astatotilapia burtoni, Alligator mississippiensis, Chrysemys picta, Caenorhabditis remanei, Gallus gallus, Metriaclima zebra, Neolamprologus brichardi, Pristionchus pacificus, Panagrellus redivivus, Saccoglossus kowalevskii, Taeniopygia guttata, Xenopus tropicalis	miR-31, miR-31-5p, miR-72-5p, miR-72, miR-31a	A
miR-210-3p	mir866	91	0	9	1	24	35	22	0	6.58	0.86	1.56	1.09	2.4	18	ACUGUGCGUGUGACAGCG	ola-miR-210-3p	ola-mir-210	Oryzias latipes	miR-210-3p	A
miR-365-5p	mir867	91	52	7	16	2	10	4	6.02	5.12	13.79	0.13	0.31	0.44	23	AGGGACUUUUGGGGGCAGAUGUG	bta-miR-365-5p, cgr-miR-365-5p, cli-miR-365-5p, cpo-miR-365-5p, dno-miR-365-5p, hsa-miR-365a-5p, mmu-miR-365-1-5p, oan-miR-365-1-5p, ocu-miR-365-5p	bta-mir-365-1, cgr-mir-365, cli-mir-365-1, cpo-mir-365-1, dno-mir-365-1, hsa-mir-365a, mmu-mir-365-1, oan-mir-365-1, ocu-mir-365-1	Bos taurus, Cricetulus griseus, Columba livia, Cavia porcellus, Dasypus novemcinctus, Homo sapiens, Mus musculus, Ornithorhynchus anatinus, Oryctolagus cuniculus	miR-365-5p, miR-365a-5p, miR-365-1-5p	A
miR-3789-3p	mir868	91	8	53	0	6	17	7	0.93	38.73	0	0.39	0.53	0.76	22	AUCUGGUGCUCGGUGAGGUGAG	ame-miR-3789-3p	ame-mir-3789	Apis mellifera	miR-3789-3p	A
miR-181b-5p	mir869	91	10	6	62	2	3	8	1.16	4.38	53.42	0.13	0.09	0.87	23	GACAUUCAGUGCUGUCGGUGGGU	pma-miR-181b-5p	pma-mir-181b-1	Petromyzon marinus	miR-181b-5p	G
miR-365-1-5p	mir870	91	52	7	16	2	10	4	6.02	5.12	13.79	0.13	0.31	0.44	23	GAGGGACUUUUGGGGGCAGAUGU	gga-miR-365-1-5p, mdo-miR-365-5p, mml-miR-365-1-5p	gga-mir-365-1, mdo-mir-365, mml-mir-365-1	Gallus gallus, Monodelphis domestica, Macaca mulatta	miR-365-1-5p, miR-365-5p	G
miR-12216-5p	mir871	91	8	45	8	5	14	11	0.93	32.89	6.89	0.32	0.43	1.2	21	GGCGGGGGCGCGGGGUGCUGA	gga-miR-12216-5p	gga-mir-12216	Gallus gallus	miR-12216-5p	G
miR-35b	mir872	90	2	5	0	30	30	23	0.23	3.65	0	1.95	0.93	2.51	23	UCACCGGGUGAAAACUGGUAGAG	cbr-miR-35b	cbr-mir-35b-1, cbr-mir-35b-10, cbr-mir-35b-11, cbr-mir-35b-12, cbr-mir-35b-13, cbr-mir-35b-3, cbr-mir-35b-4, cbr-mir-35b-5, cbr-mir-35b-6, cbr-mir-35b-7, cbr-mir-35b-8, cbr-mir-35b-9	Caenorhabditis briggsae	miR-35b	U
miR-10291-5p	mir873	89	59	13	1	2	7	7	6.83	9.5	0.86	0.13	0.22	0.76	25	AGGACACAGAAGGUGGAACGGAGGC	egr-miR-10291-5p	egr-mir-10291	Echinococcus granulosus	miR-10291-5p	A
miR-B11	mir874	89	3	64	1	5	6	10	0.35	46.77	0.86	0.32	0.19	1.09	21	GCGGGGGUGGGGGCUGGGUGG	bhv5-miR-B11	bhv5-mir-B11	Bovine herpesvirus	miR-B11	G
miR-8101	mir875	89	17	48	10	9	1	4	1.97	35.08	8.62	0.58	0.03	0.44	22	GGCGAGCGGAGCCGGAGGAGCC	mmu-miR-8101	mmu-mir-8101	Mus musculus	miR-8101	G
miR-9991-5p	mir876	89	26	8	45	0	5	5	3.01	5.85	38.77	0	0.16	0.55	22	UGUCAGUCUCGUCGGUCACAGG	pal-miR-9991-5p	pal-mir-9991	Pteropus alecto	miR-9991-5p	U
miR-4443	mir877	89	47	23	16	1	1	1	5.44	16.81	13.79	0.06	0.03	0.11	17	UUGGAGGCGUGGGUUUU	hsa-miR-4443	hsa-mir-4443	Homo sapiens	miR-4443	U
miR-210-3p	mir878	88	0	4	2	23	36	23	0	2.92	1.72	1.49	1.12	2.51	21	ACUGUGCGUGUGACAGCGGCU	mdo-miR-210-3p	mdo-mir-210	Monodelphis domestica	miR-210-3p	A
miR-5130	mir879	88	11	12	47	6	6	6	1.27	8.77	40.5	0.39	0.19	0.66	24	CUGGAGCGCGCGGGCGAGGCAGGC	mmu-miR-5130	mmu-mir-5130	Mus musculus	miR-5130	C
miR4993	mir880	88	16	47	17	0	3	5	1.85	34.35	14.65	0	0.09	0.55	21	GAGCGGCGGCGGUGGAGGAUG	gma-miR4993	gma-MIR4993	Glycine max	miR4993	G
miR-3245	mir881	88	5	78	3	1	1	0	0.58	57	2.58	0.06	0.03	0	23	UAGUCACUUGGGAGACGUCCUGG	bmo-miR-3245	bmo-mir-3245	Bombyx mori	miR-3245	U
miR-4006a-5p	mir882	88	0	5	1	48	12	22	0	3.65	0.86	3.12	0.37	2.4	20	UGGAACAUGUAAGUAAGGGC	cin-miR-4006a-5p	cin-mir-4006a-1, cin-mir-4006a-2, cin-mir-4006a-3	Ciona intestinalis	miR-4006a-5p	U
miR-125b-3p	mir883	87	0	1	0	19	37	30	0	0.73	0	1.23	1.15	3.28	21	ACGGGUUAGGCUCUUGGGAGC	cgr-miR-125b, cpi-miR-125b-3p, mdo-miR-125b-2-3p, tgu-miR-125-2-3p, xla-miR-125b-3p	cgr-mir-125b-2, cpi-mir-125b-1, mdo-mir-125b-2, tgu-mir-125-2, xla-mir-125b	Cricetulus griseus, Chrysemys picta, Monodelphis domestica, Taeniopygia guttata, Xenopus laevis	miR-125b, miR-125b-3p, miR-125b-2-3p, miR-125-2-3p	A
miR-125b-3p	mir884	87	0	1	0	19	37	30	0	0.73	0	1.23	1.15	3.28	22	ACGGGUUAGGCUCUUGGGAGCU	ami-miR-125b-3p, cli-miR-125-3p, cpo-miR-125b-3p, dno-miR-125b-3p, efu-miR-125a, hsa-miR-125b-1-3p, mml-miR-125b-1-3p, mmu-miR-125b-1-3p, ocu-miR-125b-3p, oha-miR-125b-3p, rno-miR-125b-1-3p	ami-mir-125b-1, cli-mir-125-1, cpo-mir-125b-1, dno-mir-125b-1, efu-mir-125a, hsa-mir-125b-1, mml-mir-125b-1, mmu-mir-125b-1, ocu-mir-125b-1, oha-mir-125b, rno-mir-125b-1	Alligator mississippiensis, Columba livia, Cavia porcellus, Dasypus novemcinctus, Eptesicus fuscus, Homo sapiens, Macaca mulatta, Mus musculus, Oryctolagus cuniculus, Ophiophagus hannah, Rattus norvegicus	miR-125b-3p, miR-125-3p, miR-125a, miR-125b-1-3p	A
miR-11274-5p	mir885	87	1	18	7	24	8	29	0.12	13.15	6.03	1.56	0.25	3.17	23	GCCCGCUGUGAGGAGGAAGAGGA	gmo-miR-11274-5p	gmo-mir-11274	Gadus morhua	miR-11274-5p	G
miR-4450	mir886	87	57	7	18	1	4	0	6.6	5.12	15.51	0.06	0.12	0	22	UGGGGAUUUGGAGAAGUGGUGA	hsa-miR-4450	hsa-mir-4450	Homo sapiens	miR-4450	U
miR-709	mir887	86	10	48	4	13	5	6	1.16	35.08	3.45	0.84	0.16	0.66	19	GGAGGCAGAGGCAGGAGGA	mmu-miR-709	mmu-mir-709	Mus musculus	miR-709	G
miR-4783-5p	mir888	86	24	13	5	14	9	21	2.78	9.5	4.31	0.91	0.28	2.29	21	GGCGCGCCCAGCUCCCGGGCU	hsa-miR-4783-5p	hsa-mir-4783	Homo sapiens	miR-4783-5p	G
miR-12218-5p	mir889	86	1	64	2	4	12	3	0.12	46.77	1.72	0.26	0.37	0.33	25	UGGGCACAAAGAGGGCAGUGGGAGC	gga-miR-12218-5p	gga-mir-12218	Gallus gallus	miR-12218-5p	U
miR-2427	mir890	85	0	49	8	12	8	8	0	35.81	6.89	0.78	0.25	0.87	21	AGGUCAUUUCAAAGAGGGCUG	bta-miR-2427	bta-mir-2427	Bos taurus	miR-2427	A
miR-2285h	mir891	85	13	5	56	0	8	3	1.5	3.65	48.25	0	0.25	0.33	22	GAAAACCGAAACGAACUUUAUG	bta-miR-2285h	bta-mir-2285h	Bos taurus	miR-2285h	G
miR-1343-5p	mir892	85	21	51	5	5	2	1	2.43	37.27	4.31	0.32	0.06	0.11	22	GAGGGGACCGACCCCCAGUCGC	oan-miR-1343-5p	oan-mir-1343	Ornithorhynchus anatinus	miR-1343-5p	G
miR-365-1-5p	mir893	85	46	7	16	2	10	4	5.32	5.12	13.79	0.13	0.31	0.44	23	GGGACUUUUGGGGGCAGAUGUGU	tgu-miR-365-1-5p	tgu-mir-365-1	Taeniopygia guttata	miR-365-1-5p	G
miR-B6-5p	mir894	84	11	20	3	8	31	11	1.27	14.62	2.58	0.52	0.96	1.2	23	AAGUGCCCGACGCGGGGAACGUG	bhv1-miR-B6-5p	bhv1-mir-B6	Bovine herpesvirus	miR-B6-5p	A
miR-11923	mir895	84	9	17	51	3	3	1	1.04	12.42	43.94	0.19	0.09	0.11	22	ACAACGGCAGCCGGAACGAUCU	aae-miR-11923	aae-mir-11923	Aedes aegypti	miR-11923	A
miR-72-5p	mir896	84	0	0	2	19	46	17	0	0	1.72	1.23	1.43	1.86	23	AGGCAAGAUGUUGGCAUAGCUGA	asu-miR-72-5p, bma-miR-72, cel-miR-72-5p, hco-miR-72, hpo-miR-72-5p, mle-miR-31-5p, str-miR-72-5p	asu-mir-72, bma-mir-72, cel-mir-72, hco-mir-72, hpo-mir-72, mle-mir-31, str-mir-72	Ascaris suum, Brugia malayi, Caenorhabditis elegans, Haemonchus contortus, Heligmosomoides polygyrus, Melibe leonina, Strongyloides ratti	miR-72-5p, miR-72, miR-31-5p	A
miR1887	mir897	84	22	51	5	0	5	1	2.55	37.27	4.31	0	0.16	0.11	24	CACUUAGAUUGUUCUUAGUAUGAG	aly-miR1887	aly-MIR1887	Arabidopsis lyrata	miR1887	C
miR-1421b-5p	mir898	84	0	8	0	6	56	14	0	5.85	0	0.39	1.74	1.53	22	CGAGGUCACAUGUGGUGCAGCA	oan-miR-1421b-5p	oan-mir-1421b	Ornithorhynchus anatinus	miR-1421b-5p	C
miR-6758-5p	mir899	84	20	0	44	2	8	10	2.31	0	37.91	0.13	0.25	1.09	23	UAGAGAGGGGAAGGAUGUGAUGU	hsa-miR-6758-5p	hsa-mir-6758	Homo sapiens	miR-6758-5p	U
miR-339	mir900	84	17	11	0	33	8	15	1.97	8.04	0	2.14	0.25	1.64	23	UCCCUGUCCUCCAGGAGCUCACG	cgr-miR-339, cpo-miR-339-5p, dno-miR-339-5p, hsa-miR-339-5p, mml-miR-339-5p, mmu-miR-339-5p, ppy-miR-339-5p, rno-miR-339-5p	cgr-mir-339, cpo-mir-339, dno-mir-339, hsa-mir-339, mml-mir-339, mmu-mir-339, ppy-mir-339, rno-mir-339	Cricetulus griseus, Cavia porcellus, Dasypus novemcinctus, Homo sapiens, Macaca mulatta, Mus musculus, Pongo pygmaeus, Rattus norvegicus	miR-339, miR-339-5p	U
miR-7035-3p	mir901	84	21	0	54	0	1	8	2.43	0	46.53	0	0.03	0.87	21	UCUGAGCCGCUGUCCCUGCAG	mmu-miR-7035-3p	mmu-mir-7035	Mus musculus	miR-7035-3p	U
miR-497	mir902	83	4	0	0	16	50	13	0.46	0	0	1.04	1.55	1.42	20	CAGCAGCACACUGUGGUUUG	ggo-miR-497	ggo-mir-497	Gorilla gorilla	miR-497	C
miR-497	mir903	83	4	0	0	16	50	13	0.46	0	0	1.04	1.55	1.42	21	CAGCAGCACACUGUGGUUUGU	cfa-miR-497, cja-miR-497, eca-miR-497, hsa-miR-497-5p, mdo-miR-497-5p, mml-miR-497-5p, nle-miR-497, oga-miR-497, pal-miR-497-5p, ppy-miR-497, sha-miR-497, ssc-miR-497	cfa-mir-497, cja-mir-497, eca-mir-497, hsa-mir-497, mdo-mir-497, mml-mir-497, nle-mir-497, oga-mir-497, pal-mir-497, ppy-mir-497, sha-mir-497, ssc-mir-497	Canis familiaris, Callithrix jacchus, Equus caballus, Homo sapiens, Monodelphis domestica, Macaca mulatta, Nomascus leucogenys, Otolemur garnettii, Pteropus alecto, Pongo pygmaeus, Sarcophilus harrisii, Sus scrofa	miR-497, miR-497-5p	C
miR-497	mir904	83	4	0	0	16	50	13	0.46	0	0	1.04	1.55	1.42	22	CAGCAGCACACUGUGGUUUGUA	bta-miR-497, cgr-miR-497-5p, cpo-miR-497-5p, mmr-miR-497, mmu-miR-497a-5p, ocu-miR-497-5p, ptr-miR-497, rno-miR-497-5p, tch-miR-497-5p	bta-mir-497, cgr-mir-497, cpo-mir-497, mmr-mir-497, mmu-mir-497a, ocu-mir-497, ptr-mir-497, rno-mir-497, tch-mir-497	Bos taurus, Cricetulus griseus, Cavia porcellus, Microcebus murinus, Mus musculus, Oryctolagus cuniculus, Pan troglodytes, Rattus norvegicus, Tupaia chinensis	miR-497, miR-497-5p, miR-497a-5p	C
miR-497	mir905	83	4	0	0	16	50	13	0.46	0	0	1.04	1.55	1.42	23	CAGCAGCACACUGUGGUUUGUAC	efu-miR-497	efu-mir-497	Eptesicus fuscus	miR-497	C
miR-6990-5p	mir906	83	4	48	6	0	24	1	0.46	35.08	5.17	0	0.75	0.11	21	CCCAGGGUGAGUCAGGGCUCU	mmu-miR-6990-5p	mmu-mir-6990	Mus musculus	miR-6990-5p	C
miR-612	mir907	83	25	2	54	0	0	2	2.89	1.46	46.53	0	0	0.22	25	GCUGGGGAGGGCUUCGGAGCUCCUU	ppy-miR-612	ppy-mir-612	Pongo pygmaeus	miR-612	G
miR-10248-3p	mir908	83	23	2	48	3	3	4	2.66	1.46	41.36	0.19	0.09	0.44	23	UCCAAUGUCAAGUGUUCUCACAA	egr-miR-10248-3p	egr-mir-10248	Echinococcus granulosus	miR-10248-3p	U
miR-486b-5p	mir909	83	60	11	6	3	2	1	6.94	8.04	5.17	0.19	0.06	0.11	22	UCCUGUACUGAGCUGCCCCGAG	bta-miR-486, cgr-miR-486-5p, cpo-miR-486-5p, dno-miR-486-5p, eca-miR-486-5p, ggo-miR-486, hsa-miR-486-5p, mml-miR-486-5p, mmu-miR-486a-5p, mmu-miR-486b-5p, pal-miR-486a-5p, ppy-miR-486-5p, ptr-miR-486, rno-miR-486, ssc-miR-486	bta-mir-486, cgr-mir-486, cpo-mir-486, dno-mir-486, eca-mir-486, ggo-mir-486, hsa-mir-486-1, hsa-mir-486-2, mml-mir-486, mmu-mir-486a, mmu-mir-486b, pal-mir-486a-1, pal-mir-486a-2, pal-mir-486a-3, ppy-mir-486, ptr-mir-486, rno-mir-486, ssc-mir-486-1, ssc-mir-486-2	Bos taurus, Cricetulus griseus, Cavia porcellus, Dasypus novemcinctus, Equus caballus, Gorilla gorilla, Homo sapiens, Macaca mulatta, Mus musculus, Pteropus alecto, Pongo pygmaeus, Pan troglodytes, Rattus norvegicus, Sus scrofa	miR-486, miR-486-5p, miR-486a-5p, miR-486b-5p	U
miR-497-5p	mir910	82	4	0	0	16	50	12	0.46	0	0	1.04	1.55	1.31	22	AGCAGCACACUGUGGUUUGUAC	chi-miR-497-5p	chi-mir-497	Capra hircus	miR-497-5p	A
miR-7847-3p	mir911	82	9	19	13	9	15	17	1.04	13.89	11.2	0.58	0.47	1.86	21	CGUGGAGGACGAGGAGGAGGC	hsa-miR-7847-3p	hsa-mir-7847	Homo sapiens	miR-7847-3p	C
miR-8425-5p	mir912	82	0	11	1	0	63	7	0	8.04	0.86	0	1.96	0.76	19	UACGCGAGGGAUAUAACCA	sma-miR-8425-5p	sma-mir-8425	Schistosoma mansoni	miR-8425-5p	U
miR-12270-5p	mir913	82	2	11	57	0	4	8	0.23	8.04	49.11	0	0.12	0.87	23	UCAGUAAGUGCCCUGUGGGUAUG	gga-miR-12270-5p	gga-mir-12270	Gallus gallus	miR-12270-5p	U
miR-6134	mir914	82	12	1	0	16	45	8	1.39	0.73	0	1.04	1.4	0.87	19	UGAGGUAGUAGGAUGUAGA	mml-miR-6134	mml-mir-6134	Macaca mulatta	miR-6134	U
miR-181c-3p	mir915	81	5	2	1	30	20	23	0.58	1.46	0.86	1.95	0.62	2.51	22	AACCAUCGACCGUUGAGUGGAC	hsa-miR-181c-3p	hsa-mir-181c	Homo sapiens	miR-181c-3p	A
miR-181c-3p	mir916	81	5	2	1	30	20	23	0.58	1.46	0.86	1.95	0.62	2.51	22	ACCAUCGACCGUUGAGUGGACC	cgr-miR-181c-3p, chi-miR-181c-3p, cpo-miR-181c-3p, dno-miR-181c-3p, mmu-miR-181c-3p, ocu-miR-181c-3p, pal-miR-181c-3p, rno-miR-181c-3p	cgr-mir-181c, chi-mir-181c, cpo-mir-181c, dno-mir-181c, mmu-mir-181c, ocu-mir-181c, pal-mir-181c, rno-mir-181c	Cricetulus griseus, Capra hircus, Cavia porcellus, Dasypus novemcinctus, Mus musculus, Oryctolagus cuniculus, Pteropus alecto, Rattus norvegicus	miR-181c-3p	A
miR-1388-3p	mir917	81	1	0	3	14	45	18	0.12	0	2.58	0.91	1.4	1.97	21	AUCUCAGGUUCGUCAGCCCAU	ami-miR-1388-3p, cpi-miR-1388-3p	ami-mir-1388, cpi-mir-1388	Alligator mississippiensis, Chrysemys picta	miR-1388-3p	A
miR-1388-3p	mir918	81	1	0	3	14	45	18	0.12	0	2.58	0.91	1.4	1.97	22	AUCUCAGGUUCGUCAGCCCAUG	cli-miR-1388-3p, dre-miR-1388-3p, gga-miR-1388a-3p, oan-miR-1388-3p, ssa-miR-1338-3p, tgu-miR-1388-3p	cli-mir-1388, dre-mir-1388, gga-mir-1388a, oan-mir-1388, ssa-mir-1338, tgu-mir-1388	Columba livia, Danio rerio, Gallus gallus, Ornithorhynchus anatinus, Salmo salar, Taeniopygia guttata	miR-1388-3p, miR-1388a-3p, miR-1338-3p	A
miR-181a-3-3p	mir919	81	5	2	1	30	20	23	0.58	1.46	0.86	1.95	0.62	2.51	21	CCAUCGACCGUUGAGUGGACC	mdo-miR-181a-3-3p, mml-miR-181c-3p	mdo-mir-181a-3, mml-mir-181c	Monodelphis domestica, Macaca mulatta	miR-181a-3-3p, miR-181c-3p	C
miR-658	mir920	81	20	44	7	5	4	1	2.31	32.16	6.03	0.32	0.12	0.11	25	GGCGGAGGGAAGCGGGUCCGUUGGU	bta-miR-658	bta-mir-658	Bos taurus	miR-658	G
miR-500-5p	mir921	81	31	0	10	8	26	6	3.59	0	8.62	0.52	0.81	0.66	25	UAAUCCUUGCUACCUGGGUGAGAGU	cpo-miR-500b-5p, dno-miR-500a-5p, dno-miR-500b-5p, ocu-miR-500-5p	cpo-mir-500b, dno-mir-500a, dno-mir-500b, ocu-mir-500	Cavia porcellus, Dasypus novemcinctus, Oryctolagus cuniculus	miR-500b-5p, miR-500a-5p, miR-500-5p	U
miR-8906	mir922	81	34	19	16	8	1	3	3.93	13.89	13.79	0.52	0.03	0.33	25	UCCUCUGCAUUUGGCUGGGACGGCA	cfa-miR-8906	cfa-mir-8906	Canis familiaris	miR-8906	U
miR-H11-5p	mir923	80	41	27	7	5	0	0	4.74	19.73	6.03	0.32	0	0	21	AAGCGUUCGCACUUUGUCCUA	hsv2-miR-H11-5p	hsv2-mir-H11	Herpes Simplex	miR-H11-5p	A
miR-2360	mir924	80	20	7	38	2	8	5	2.31	5.12	32.74	0.13	0.25	0.55	22	CGGGCAGGAGGCUGGAGGCGUU	bta-miR-2360	bta-mir-2360	Bos taurus	miR-2360	C
miR3627b	mir925	80	0	23	3	12	27	15	0	16.81	2.58	0.78	0.84	1.64	22	UGUCGCAGGAGAGAUGGCGCUA	ptc-miR3627b	ptc-MIR3627b	Populus trichocarpa	miR3627b	U
miR-10247-5p	mir926	79	25	20	29	1	1	3	2.89	14.62	24.99	0.06	0.03	0.33	23	AAUGGCACUGGGAUGGAUGGUAG	egr-miR-10247-5p	egr-mir-10247	Echinococcus granulosus	miR-10247-5p	A
miR-342-5p	mir927	79	28	6	2	15	24	4	3.24	4.38	1.72	0.97	0.75	0.44	21	AGGGGUGCUAUCUGUGAUUGA	hsa-miR-342-5p, mml-miR-342-5p, pal-miR-342-5p, ppy-miR-342-5p	hsa-mir-342, mml-mir-342, pal-mir-342, ppy-mir-342	Homo sapiens, Macaca mulatta, Pteropus alecto, Pongo pygmaeus	miR-342-5p	A
let-7c	mir928	79	11	3	2	13	41	9	1.27	2.19	1.72	0.84	1.27	0.98	22	AUGAGGUAGUAGGUUAUGCUGU	odi-let-7c	odi-let-7c	Oikopleura dioica	let-7c	A
miR-7865	mir929	79	20	10	36	1	7	5	2.31	7.31	31.02	0.06	0.22	0.55	19	CAGGGAGGGCAGGGGAGGG	bta-miR-7865	bta-mir-7865	Bos taurus	miR-7865	C
miR9498	mir930	79	31	41	5	0	2	0	3.59	29.96	4.31	0	0.06	0	21	GACCGUCAAGUGGUUGUUGAG	bdi-miR9498	bdi-MIR9498	Brachypodium distachyon	miR9498	G
miR-10001-5p	mir931	79	20	47	4	3	4	1	2.31	34.35	3.45	0.19	0.12	0.11	19	GAGGGCGGGCGGGGCCGGG	pal-miR-10001-5p	pal-mir-10001	Pteropus alecto	miR-10001-5p	G
miR-486-2	mir932	79	60	11	3	3	2	0	6.94	8.04	2.58	0.19	0.06	0	23	UCCUGUACUGAGCUGCCCCGAGC	efu-miR-486, ppa-miR-486-2, sbo-miR-486b	efu-mir-486, ppa-mir-486-2, sbo-mir-486b	Eptesicus fuscus, Pan paniscus, Saimiri boliviensis	miR-486, miR-486-2, miR-486b	U
miR-211-5p	mir933	79	9	1	0	0	58	11	1.04	0.73	0	0	1.8	1.2	22	UUCCCUUUGUCAUCCUUCGCCU	hsa-miR-211-5p, mne-miR-211, ppy-miR-211, ptr-miR-211	hsa-mir-211, mne-mir-211, ppy-mir-211, ptr-mir-211	Homo sapiens, Macaca nemestrina, Pongo pygmaeus, Pan troglodytes	miR-211-5p, miR-211	U
miR-971-5p	mir934	78	0	0	0	3	50	25	0	0	0	0.19	1.55	2.73	23	ACUCUAAGUCAGAAUACCAAGCC	pca-miR-971-5p	pca-mir-971	Polistes canadensis	miR-971-5p	A
miR-1388-3p	mir935	78	1	0	3	14	44	16	0.12	0	2.58	0.91	1.37	1.75	18	AUCUCAGGUUCGUCAGCC	ola-miR-1388-3p	ola-mir-1388	Oryzias latipes	miR-1388-3p	A
miR-1388	mir936	78	1	0	3	14	44	16	0.12	0	2.58	0.91	1.37	1.75	23	AUCUCAGGUUCGUCAGCCCAUGA	ipu-miR-1388	ipu-mir-1388	Ictalurus punctatus	miR-1388	A
miR-30c	mir937	78	6	0	1	13	43	15	0.69	0	0.86	0.84	1.34	1.64	20	CUGGGAGAAGGCUGUUUACU	dma-miR-30c, pal-miR-30c-3p	dma-mir-30c, pal-mir-30c	Daubentonia madagascariensis, Pteropus alecto	miR-30c, miR-30c-3p	C
miR-15a-5p	mir938	78	0	0	0	4	72	2	0	0	0	0.26	2.24	0.22	19	UAGCAGCACAUAAUGGUUU	rno-miR-15a-5p	rno-mir-15a	Rattus norvegicus	miR-15a-5p	U
miR-15a	mir939	78	0	0	0	4	72	2	0	0	0	0.26	2.24	0.22	21	UAGCAGCACAUAAUGGUUUGU	bta-miR-15a, cfa-miR-15a, gga-miR-15a, nle-miR-15a, oan-miR-15a-5p, oga-miR-15a, pal-miR-15a-5p, ssc-miR-15a, tgu-miR-15a-5p	bta-mir-15a, cfa-mir-15a, gga-mir-15a, nle-mir-15a, oan-mir-15a, oga-mir-15a, pal-mir-15a, ssc-mir-15a, tgu-mir-15a	Bos taurus, Canis familiaris, Gallus gallus, Nomascus leucogenys, Ornithorhynchus anatinus, Otolemur garnettii, Pteropus alecto, Sus scrofa, Taeniopygia guttata	miR-15a, miR-15a-5p	U
miR-15a	mir940	78	0	0	0	4	72	2	0	0	0	0.26	2.24	0.22	22	UAGCAGCACAUAAUGGUUUGUG	age-miR-15a, ami-miR-15a-5p, cli-miR-15a-5p, cpo-miR-15a-5p, dno-miR-15a-5p, eca-miR-15a, ggo-miR-15a, hsa-miR-15a-5p, lca-miR-15a, lla-miR-15a, mml-miR-15a-5p, mmr-miR-15a, mmu-miR-15a-5p, mne-miR-15a, ocu-miR-15a-5p, ppa-miR-15a, ppy-miR-15a, ptr-miR-15a, sla-miR-15a, xla-miR-15a-5p, xtr-miR-15a	age-mir-15a, ami-mir-15a, cli-mir-15a, cpo-mir-15a, dno-mir-15a, eca-mir-15a, ggo-mir-15a, hsa-mir-15a, lca-mir-15a, lla-mir-15a, mml-mir-15a, mmr-mir-15a, mmu-mir-15a, mne-mir-15a, ocu-mir-15a, ppa-mir-15a, ppy-mir-15a, ptr-mir-15a, sla-mir-15a, xla-mir-15a, xtr-mir-15a	Ateles geoffroyi, Alligator mississippiensis, Columba livia, Cavia porcellus, Dasypus novemcinctus, Equus caballus, Gorilla gorilla, Homo sapiens, Lemur catta, Lagothrix lagotricha, Macaca mulatta, Microcebus murinus, Mus musculus, Macaca nemestrina, Oryctolagus cuniculus, Pan paniscus, Pongo pygmaeus, Pan troglodytes, Saguinus labiatus, Xenopus laevis, Xenopus tropicalis	miR-15a, miR-15a-5p	U
miR-15a-5p	mir941	78	0	0	0	4	72	2	0	0	0	0.26	2.24	0.22	23	UAGCAGCACAUAAUGGUUUGUGG	chi-miR-15a-5p, tch-miR-15a-5p	chi-mir-15a, tch-mir-15a	Capra hircus, Tupaia chinensis	miR-15a-5p	U
miR-15a-5p	mir942	78	0	0	0	4	72	2	0	0	0	0.26	2.24	0.22	24	UAGCAGCACAUAAUGGUUUGUGGA	cgr-miR-15a-5p	cgr-mir-15a	Cricetulus griseus	miR-15a-5p	U
miR-13b-1-5p	mir943	78	35	18	8	7	9	1	4.05	13.15	6.89	0.45	0.28	0.11	25	UCGUUAAAAUGUUUGUGAACUUAUG	dme-miR-13b-1-5p	dme-mir-13b-1	Drosophila melanogaster	miR-13b-1-5p	U
miR-1268b	mir944	77	6	14	41	2	12	2	0.69	10.23	35.33	0.13	0.37	0.22	20	CGGGCGUGGUGGUGGGGGUG	hsa-miR-1268b	hsa-mir-1268b	Homo sapiens	miR-1268b	C
miR-15a-5p	mir945	77	0	0	0	4	71	2	0	0	0	0.26	2.21	0.22	20	UAGCAGCACAUAAUGGUUUG	cpi-miR-15a-5p	cpi-mir-15a	Chrysemys picta	miR-15a-5p	U
miR-10040-5p	mir946	77	16	3	41	3	9	5	1.85	2.19	35.33	0.19	0.28	0.55	23	UGAAAGACAGCGACGAAGAAGAG	hpo-miR-10040-5p	hpo-mir-10040	Heligmosomoides polygyrus	miR-10040-5p	U
miR-27d-3p	mir947	77	1	0	1	20	30	25	0.12	0	0.86	1.3	0.93	2.73	18	UUCACAGUGGCUAAGUUC	ola-miR-27d-3p	ola-mir-27d	Oryzias latipes	miR-27d-3p	U
miR-27e	mir948	77	1	0	0	21	29	26	0.12	0	0	1.36	0.9	2.84	22	UUCACAGUGGCUAAGUUCAGUG	dre-miR-27e, fru-miR-27e, tni-miR-27e	dre-mir-27e, fru-mir-27e, tni-mir-27e	Danio rerio, Fugu rubripes, Tetraodon nigroviridis	miR-27e	U
miR-27d	mir949	77	1	0	0	15	37	24	0.12	0	0	0.97	1.15	2.62	21	UUCACAGUGGCUAAGUUCUUC	ccr-miR-27d	ccr-mir-27d	Cyprinus carpio	miR-27d	U
miR-27d	mir950	77	1	0	0	15	37	24	0.12	0	0	0.97	1.15	2.62	22	UUCACAGUGGCUAAGUUCUUCA	dre-miR-27d	dre-mir-27d	Danio rerio	miR-27d	U
miR-27d	mir951	77	1	0	0	15	37	24	0.12	0	0	0.97	1.15	2.62	23	UUCACAGUGGCUAAGUUCUUCAC	ipu-miR-27d	ipu-mir-27d	Ictalurus punctatus	miR-27d	U
miR-1297	mir952	77	37	30	10	0	0	0	4.28	21.92	8.62	0	0	0	17	UUCAGGUAAUUCAGGUG	ppy-miR-1297	ppy-mir-1297	Pongo pygmaeus	miR-1297	U
miR-8837	mir953	77	35	24	3	1	3	11	4.05	17.54	2.58	0.06	0.09	1.2	23	UUCUUGCUGGAGUCCGGUUGUCU	cfa-miR-8837	cfa-mir-8837	Canis familiaris	miR-8837	U
miR857	mir954	77	20	10	2	0	35	10	2.31	7.31	1.72	0	1.09	1.09	24	UUUUGAAUGUUGAAUGGUGGCUAU	csi-miR857	csi-MIR857	Citrus sinensis	miR857	U
miR-17-3p	mir955	76	1	3	1	31	29	11	0.12	2.19	0.86	2.01	0.9	1.2	20	ACUGCAGUGAAGGCACUUGU	age-miR-17-3p, bta-miR-17-3p, gga-miR-17-3p, ggo-miR-17-3p, lca-miR-17-3p, lla-miR-17-3p, mml-miR-17-3p, mne-miR-17-3p, oan-miR-17-3p, ppa-miR-17-3p, ppy-miR-17-3p, ptr-miR-17-3p, sla-miR-17-3p, xtr-miR-17-3p	age-mir-17, bta-mir-17, gga-mir-17, ggo-mir-17, lca-mir-17, lla-mir-17, mml-mir-17, mne-mir-17, oan-mir-17, ppa-mir-17, ppy-mir-17, ptr-mir-17, sla-mir-17, xtr-mir-17	Ateles geoffroyi, Bos taurus, Gallus gallus, Gorilla gorilla, Lemur catta, Lagothrix lagotricha, Macaca mulatta, Macaca nemestrina, Ornithorhynchus anatinus, Pan paniscus, Pongo pygmaeus, Pan troglodytes, Saguinus labiatus, Xenopus tropicalis	miR-17-3p	A
miR-17-3p	mir956	76	1	3	1	31	29	11	0.12	2.19	0.86	2.01	0.9	1.2	21	ACUGCAGUGAAGGCACUUGUA	mdo-miR-17-3p	mdo-mir-17	Monodelphis domestica	miR-17-3p	A
miR-17-3p	mir957	76	1	3	1	31	29	11	0.12	2.19	0.86	2.01	0.9	1.2	22	ACUGCAGUGAAGGCACUUGUAG	aca-miR-17-3p, cfa-miR-17, cpo-miR-17-3p, dno-miR-17-3p, hsa-miR-17-3p, ocu-miR-17-3p, oha-miR-17-3p, ssc-miR-17-3p, tgu-miR-17a-3p	aca-mir-17, cfa-mir-17, cpo-mir-17, dno-mir-17, hsa-mir-17, ocu-mir-17, oha-mir-17, ssc-mir-17, tgu-mir-17a	Anolis carolinensis, Canis familiaris, Cavia porcellus, Dasypus novemcinctus, Homo sapiens, Oryctolagus cuniculus, Ophiophagus hannah, Sus scrofa, Taeniopygia guttata	miR-17-3p, miR-17, miR-17a-3p	A
miR-17-3p	mir958	76	1	3	1	31	29	11	0.12	2.19	0.86	2.01	0.9	1.2	23	ACUGCAGUGAAGGCACUUGUAGC	cli-miR-17-3p, pal-miR-17-3p, pbv-miR-17-3p	cli-mir-17, pal-mir-17, pbv-mir-17	Columba livia, Pteropus alecto, Python bivittatus	miR-17-3p	A
miR-17-3p	mir959	76	1	3	1	31	29	11	0.12	2.19	0.86	2.01	0.9	1.2	24	ACUGCAGUGAAGGCACUUGUAGCA	chi-miR-17-3p	chi-mir-17	Capra hircus	miR-17-3p	A
miR-17	mir960	76	1	3	1	31	29	11	0.12	2.19	0.86	2.01	0.9	1.2	25	ACUGCAGUGAAGGCACUUGUAGCAU	efu-miR-17	efu-mir-17	Eptesicus fuscus	miR-17	A
miR-2779	mir961	76	18	29	13	8	0	8	2.08	21.19	11.2	0.52	0	0.87	20	AUAUCCGGCUCGAAGGACCA	bmo-miR-2779	bmo-mir-2779	Bombyx mori	miR-2779	A
miR-17-3p	mir962	76	1	3	1	31	29	11	0.12	2.19	0.86	2.01	0.9	1.2	22	CUGCAGUGAAGGCACUUGUAGC	ami-miR-17-3p, cpi-miR-17-3p, xla-miR-17-2-3p	ami-mir-17, cpi-mir-17, xla-mir-17-2	Alligator mississippiensis, Chrysemys picta, Xenopus laevis	miR-17-3p, miR-17-2-3p	C
miR-30e-3p	mir963	76	4	0	1	13	43	15	0.46	0	0.86	0.84	1.34	1.64	22	CUGGGAGAAGGCUGUUUACUUU	ssa-miR-30e-3p	ssa-mir-30e-1, ssa-mir-30e-2	Salmo salar	miR-30e-3p	C
miR-762	mir964	76	19	8	25	0	14	10	2.2	5.85	21.54	0	0.43	1.09	22	GGGGCUUUGGGGAGGGAGGGGA	gga-miR-762	gga-mir-762	Gallus gallus	miR-762	G
miR-17-3p	mir965	76	1	3	1	31	29	11	0.12	2.19	0.86	2.01	0.9	1.2	23	UACUGCAGUGAAGGCACUUGUAG	xla-miR-17-3p	xla-mir-17-1, xla-mir-17-2	Xenopus laevis	miR-17-3p	U
miR-2238c	mir966	75	21	14	16	1	15	8	2.43	10.23	13.79	0.06	0.47	0.87	22	AAUGACAGAACAAGUGCGCGAG	ppc-miR-2238c	ppc-mir-2238c	Pristionchus pacificus	miR-2238c	A
miR-421-3p	mir967	75	2	0	0	18	51	4	0.23	0	0	1.17	1.58	0.44	23	AUCAACAGAUAUUAAUUGGGCGU	dno-miR-421-3p	dno-mir-421	Dasypus novemcinctus	miR-421-3p	A
miR-1362-3p	mir968	75	11	0	49	3	3	9	1.27	0	42.22	0.19	0.09	0.98	21	CAGUCCAGCUGGACGGGGACG	oan-miR-1362-3p	oan-mir-1362	Ornithorhynchus anatinus	miR-1362-3p	C
miR-4562	mir969	75	12	17	37	2	2	5	1.39	12.42	31.88	0.13	0.06	0.55	24	CGUGCGUCGCGUUCGUCGUCGGCU	pma-miR-4562	pma-mir-4562	Petromyzon marinus	miR-4562	C
miR-7195-5p	mir970	75	24	10	9	0	19	13	2.78	7.31	7.75	0	0.59	1.42	22	GCAGGGGGAAGGGGAUGCUUGC	mml-miR-7195-5p	mml-mir-7195	Macaca mulatta	miR-7195-5p	G
miR-505	mir971	75	19	1	3	12	35	5	2.2	0.73	2.58	0.78	1.09	0.55	22	GGGAGCCAGGAAGUAUUGAUGU	cfa-miR-505, hsa-miR-505-5p	cfa-mir-505, hsa-mir-505	Canis familiaris, Homo sapiens	miR-505, miR-505-5p	G
miR-505-5p	mir972	75	19	1	3	12	35	5	2.2	0.73	2.58	0.78	1.09	0.55	23	GGGAGCCAGGAAGUAUUGAUGUU	cgr-miR-505-5p, cpo-miR-505-5p, dno-miR-505-5p, mmu-miR-505-5p, ocu-miR-505-5p, rno-miR-505-5p	cgr-mir-505, cpo-mir-505, dno-mir-505, mmu-mir-505, ocu-mir-505, rno-mir-505	Cricetulus griseus, Cavia porcellus, Dasypus novemcinctus, Mus musculus, Oryctolagus cuniculus, Rattus norvegicus	miR-505-5p	G
miR-505-5p	mir973	75	19	1	3	12	35	5	2.2	0.73	2.58	0.78	1.09	0.55	23	GGGGAGCCAGGAAGUAUUGAUGU	mml-miR-505-5p	mml-mir-505	Macaca mulatta	miR-505-5p	G
miR-339	mir974	75	17	11	0	25	8	14	1.97	8.04	0	1.62	0.25	1.53	19	UCCCUGUCCUCCAGGAGCU	cfa-miR-339, pal-miR-339b-5p	cfa-mir-339-1, pal-mir-339b	Canis familiaris, Pteropus alecto	miR-339, miR-339b-5p	U
miR-339a-5p	mir975	75	17	11	0	25	8	14	1.97	8.04	0	1.62	0.25	1.53	21	UCCCUGUCCUCCAGGAGCUCA	pal-miR-339a-5p, ssc-miR-339	pal-mir-339a, ssc-mir-339-1, ssc-mir-339-2	Pteropus alecto, Sus scrofa	miR-339a-5p, miR-339	U
miR-339a	mir976	75	17	11	0	25	8	14	1.97	8.04	0	1.62	0.25	1.53	22	UCCCUGUCCUCCAGGAGCUCAC	bta-miR-339a, ssc-miR-339-5p	bta-mir-339a, ssc-mir-339-1	Bos taurus, Sus scrofa	miR-339a, miR-339-5p	U
miR-486	mir977	75	56	11	3	3	2	0	6.48	8.04	2.58	0.19	0.06	0	21	UCCUGUACUGAGCUGCCCCGA	cfa-miR-486	cfa-mir-486	Canis familiaris	miR-486	U
miR5185l-3p	mir978	75	33	9	26	1	4	2	3.82	6.58	22.4	0.06	0.12	0.22	21	UUUGGAGAUUGACUUAGAAGC	bdi-miR5185l-3p	bdi-MIR5185l	Brachypodium distachyon	miR5185l-3p	U
miR415	mir979	74	0	0	2	48	3	21	0	0	1.72	3.12	0.09	2.29	21	AACAGAACAGAAGCAGAGCAG	osa-miR415	osa-MIR415	Oryza sativa	miR415	A
miR-3960	mir980	74	7	19	27	3	13	5	0.81	13.89	23.26	0.19	0.4	0.55	20	GGCGGCGGCGGAGGCGGGGG	hsa-miR-3960, mmu-miR-3960	hsa-mir-3960, mmu-mir-3960	Homo sapiens, Mus musculus	miR-3960	G
miR-486	mir981	74	55	11	3	3	2	0	6.36	8.04	2.58	0.19	0.06	0	23	UCCUGUACUGAGCUGCCCCGAGG	mmr-miR-486, oga-miR-486, ppa-miR-486, sbo-miR-486a	mmr-mir-486, oga-mir-486, ppa-mir-486-1, sbo-mir-486a	Microcebus murinus, Otolemur garnettii, Pan paniscus, Saimiri boliviensis	miR-486, miR-486a	U
miR-HSUR5-3p	mir982	74	17	10	43	0	0	4	1.97	7.31	37.05	0	0	0.44	22	UUACAGCAGUGAGAGCGCUGCU	hvsa-miR-HSUR5-3p	hvsa-miR-HSUR5	Herpesvirus saimiri	miR-HSUR5-3p	U
miR-4332	mir983	73	6	10	8	41	6	2	0.69	7.31	6.89	2.66	0.19	0.22	20	CACGGCCGCCGCCGGGCGCC	ssc-miR-4332	ssc-mir-4332	Sus scrofa	miR-4332	C
miR-196c	mir984	73	48	21	1	0	3	0	5.55	15.35	0.86	0	0.09	0	22	UAGGUAGUUUCGUGUUGUUGGG	cgr-miR-196c, rno-miR-196c-5p	cgr-mir-196c, rno-mir-196c	Cricetulus griseus, Rattus norvegicus	miR-196c, miR-196c-5p	U
miR-8996	mir985	73	14	1	53	0	3	2	1.62	0.73	45.67	0	0.09	0.22	25	UGCGGACCCGAGCGGACGCCGGACG	eca-miR-8996	eca-mir-8996	Equus caballus	miR-8996	U
miR-6793-5p	mir986	73	2	23	7	10	19	12	0.23	16.81	6.03	0.65	0.59	1.31	22	UGUGGGUUCUGGGUUGGGGUGA	hsa-miR-6793-5p	hsa-mir-6793	Homo sapiens	miR-6793-5p	U
miR-3668	mir987	72	9	2	45	0	0	16	1.04	1.46	38.77	0	0	1.75	21	AAUGUAGAGAUUGAUCAAAAU	hsa-miR-3668	hsa-mir-3668	Homo sapiens	miR-3668	A
miR-1901	mir988	72	0	1	0	35	9	27	0	0.73	0	2.27	0.28	2.95	22	CCGCUCGUACUCCCGGGGGUCC	mmu-miR-1901	mmu-mir-1901	Mus musculus	miR-1901	C
miR1437b-5p	mir989	72	0	12	0	5	52	3	0	8.77	0	0.32	1.62	0.33	21	GGGAGGAAACAGUGCCUAGUG	osa-miR1437b-5p	osa-MIR1437b	Oryza sativa	miR1437b-5p	G
miR774b-5p	mir990	72	5	0	65	1	1	0	0.58	0	56	0.06	0.03	0	21	UGAGAUGAAGAUAUGGGUGAU	ath-miR774b-5p	ath-MIR774b	Arabidopsis thaliana	miR774b-5p	U
miR-5194	mir991	72	13	0	27	1	14	17	1.5	0	23.26	0.06	0.43	1.86	22	UGAGGGGUUUGGAAUGGGAUGG	hsa-miR-5194	hsa-mir-5194	Homo sapiens	miR-5194	U
miR-22-5p	mir992	71	8	1	3	10	27	22	0.93	0.73	2.58	0.65	0.84	2.4	22	AGUUCUUCAGUGGCAAGCUUUA	bta-miR-22-5p, cli-miR-22-5p, cpi-miR-22-5p, cpo-miR-22-5p, dno-miR-22-5p, gga-miR-22-5p, hsa-miR-22-5p, mmu-miR-22-5p, oan-miR-22-5p, ocu-miR-22-5p, pal-miR-22-5p, rno-miR-22-5p, ssc-miR-22-5p	bta-mir-22, cli-mir-22, cpi-mir-22, cpo-mir-22, dno-mir-22, gga-mir-22, hsa-mir-22, mmu-mir-22, oan-mir-22, ocu-mir-22, pal-mir-22, rno-mir-22, ssc-mir-22	Bos taurus, Columba livia, Chrysemys picta, Cavia porcellus, Dasypus novemcinctus, Gallus gallus, Homo sapiens, Mus musculus, Ornithorhynchus anatinus, Oryctolagus cuniculus, Pteropus alecto, Rattus norvegicus, Sus scrofa	miR-22-5p	A
miR-1379-3p	mir993	71	13	4	9	19	16	10	1.5	2.92	7.75	1.23	0.5	1.09	21	CACGGGCUGCAGCGCCAACGC	cpo-miR-1379-3p	cpo-mir-1379	Cavia porcellus	miR-1379-3p	C
miR-6791-5p	mir994	71	24	40	3	0	1	3	2.78	29.23	2.58	0	0.03	0.33	22	CCCCUGGGGCUGGGCAGGCGGA	hsa-miR-6791-5p	hsa-mir-6791	Homo sapiens	miR-6791-5p	C
miR-12185-5p	mir995	71	19	24	23	1	1	3	2.2	17.54	19.82	0.06	0.03	0.33	25	CUUGGGGGCAGAGGUGGCACGGUGU	mmu-miR-12185-5p	mmu-mir-12185	Mus musculus	miR-12185-5p	C
miR-9177	mir996	71	6	57	6	0	0	2	0.69	41.66	5.17	0	0	0.22	21	GAGCAGUGGGUGCAGACAGGC	eca-miR-9177	eca-mir-9177	Equus caballus	miR-9177	G
miR-6398	mir997	71	0	0	0	3	43	25	0	0	0	0.19	1.34	2.73	21	GUCAAUGAACCUCAGGUAAGG	mmu-miR-6398	mmu-mir-6398	Mus musculus	miR-6398	G
miR-5100	mir998	71	51	6	10	1	3	0	5.9	4.38	8.62	0.06	0.09	0	21	UCGAAUCCCAGCGGUGCCUCU	mmu-miR-5100	mmu-mir-5100	Mus musculus	miR-5100	U
miR-122-5p	mir999	71	28	19	15	2	5	2	3.24	13.89	12.92	0.13	0.16	0.22	25	UGGAGUGUGACAAUGGUGUUUGUGU	mdo-miR-122-5p	mdo-mir-122	Monodelphis domestica	miR-122-5p	U
miR-6065-3p	mir1000	70	0	14	6	7	17	26	0	10.23	5.17	0.45	0.53	2.84	22	CUGGAAUGCGAUCCCCCCGGUA	ame-miR-6065-3p, dqu-miR-6065-3p	ame-mir-6065, dqu-mir-6065	Apis mellifera, Dinoponera quadriceps	miR-6065-3p	C
miR-4738-3p	mir1001	70	14	2	41	1	6	6	1.62	1.46	35.33	0.06	0.19	0.66	22	UGAAACUGGAGCGCCUGGAGGA	hsa-miR-4738-3p	hsa-mir-4738	Homo sapiens	miR-4738-3p	U
miR-7	mir1002	70	8	0	1	6	49	6	0.93	0	0.86	0.39	1.52	0.66	24	UGGAAGACUAGUGAUUUUGUUGUG	ola-miR-7	ola-mir-7	Oryzias latipes	miR-7	U
miR-122-5p	mir1003	70	28	20	13	2	5	2	3.24	14.62	11.2	0.13	0.16	0.22	22	UGGAGUGUGACAAUGGUGUUUG	abu-miR-122, aca-miR-122-5p, ami-miR-122-5p, bta-miR-122, cfa-miR-122, chi-miR-122, cja-miR-122, cli-miR-122-5p, cpi-miR-122-5p, cpo-miR-122-5p, dno-miR-122-5p, dre-miR-122, eca-miR-122, fru-miR-122, ggo-miR-122, gmo-miR-122-5p, hsa-miR-122-5p, mml-miR-122a-5p, mmu-miR-122-5p, mze-miR-122, nbr-miR-122, oan-miR-122-5p, ocu-miR-122-5p, oni-miR-122, pal-miR-122-5p, pbv-miR-122-5p, pny-miR-122, pol-m…	abu-mir-122, aca-mir-122, ami-mir-122, bta-mir-122, cfa-mir-122, chi-mir-122, cja-mir-122, cli-mir-122, cpi-mir-122, cpo-mir-122, dno-mir-122, dre-mir-122, eca-mir-122, fru-mir-122, ggo-mir-122, gmo-mir-122, hsa-mir-122, mml-mir-122a, mmu-mir-122, mze-mir-122, nbr-mir-122, oan-mir-122, ocu-mir-122, oni-mir-122, pal-mir-122, pbv-mir-122, pny-mir-122, pol-mir-122, ppy-mir-122, ptr-mir-122, rno-mir-…	Astatotilapia burtoni, Anolis carolinensis, Alligator mississippiensis, Bos taurus, Canis familiaris, Capra hircus, Callithrix jacchus, Columba livia, Chrysemys picta, Cavia porcellus, Dasypus novemcinctus, Danio rerio, Equus caballus, Fugu rubripes, Gorilla gorilla, Gadus morhua, Homo sapiens, Macaca mulatta, Mus musculus, Metriaclima zebra, Neolamprologus brichardi, Ornithorhynchus anatinus, Or…	miR-122, miR-122-5p, miR-122a-5p	U
miR-2284v	mir1004	69	23	39	7	0	0	0	2.66	28.5	6.03	0	0	0	20	AAAAAGUUCGUUUGGGGUUU	bta-miR-2284v	bta-mir-2284v	Bos taurus	miR-2284v	A
miR-7011-5p	mir1005	69	2	6	48	3	6	4	0.23	4.38	41.36	0.19	0.19	0.44	23	AGGAGGAUGGGAGAGGGAGGUGU	mmu-miR-7011-5p	mmu-mir-7011	Mus musculus	miR-7011-5p	A
miR1124	mir1006	69	3	0	5	10	40	11	0.35	0	4.31	0.65	1.24	1.2	22	GCAGGACGUGAAGAGCGAGUCC	tae-miR1124	tae-MIR1124	Triticum aestivum	miR1124	G
miR-6887-3p	mir1007	69	36	5	26	0	1	1	4.17	3.65	22.4	0	0.03	0.11	21	UCCCCUCCACUUUCCUCCUAG	hsa-miR-6887-3p	hsa-mir-6887	Homo sapiens	miR-6887-3p	U
miR-205a-5p	mir1008	69	0	0	1	44	15	9	0	0	0.86	2.86	0.47	0.98	21	UCCUUCAUUCCACCGGAUCCU	ssa-miR-205a-5p	ssa-mir-205a-1, ssa-mir-205a-2	Salmo salar	miR-205a-5p	U
miR-205b	mir1009	69	0	0	1	43	16	9	0	0	0.86	2.79	0.5	0.98	22	UCCUUCAUUCCACCGGAUCCUG	xtr-miR-205b	xtr-mir-205b	Xenopus tropicalis	miR-205b	U
miR-122	mir1010	69	28	19	13	2	5	2	3.24	13.89	11.2	0.13	0.16	0.22	21	UGGAGUGUGACAAUGGUGUUU	ccr-miR-122, cgr-miR-122, ipu-miR-122, tch-miR-122-5p, xla-miR-122-5p	ccr-mir-122, cgr-mir-122, ipu-mir-122, tch-mir-122, xla-mir-122	Cyprinus carpio, Cricetulus griseus, Ictalurus punctatus, Tupaia chinensis, Xenopus laevis	miR-122, miR-122-5p	U
miR-122-5p	mir1011	69	28	19	13	2	5	2	3.24	13.89	11.2	0.13	0.16	0.22	23	UGGAGUGUGACAAUGGUGUUUGU	gga-miR-122-5p, ssc-miR-122-5p, xtr-miR-122	gga-mir-122-1, gga-mir-122-2, ssc-mir-122, xtr-mir-122	Gallus gallus, Sus scrofa, Xenopus tropicalis	miR-122-5p, miR-122	U
miR-122-5p	mir1012	69	28	19	13	2	5	2	3.24	13.89	11.2	0.13	0.16	0.22	25	UGGAGUGUGACAAUGGUGUUUGUAU	oha-miR-122-5p	oha-mir-122	Ophiophagus hannah	miR-122-5p	U
miR-218a	mir1013	69	0	0	2	2	63	2	0	0	1.72	0.13	1.96	0.22	22	UUGUGCUUGAUCUAACCAUGUG	abu-miR-218a, aca-miR-218-5p, bta-miR-218, ccr-miR-218a, cgr-miR-218a, cpi-miR-218-5p, cpo-miR-218-5p, dno-miR-218-5p, dre-miR-218a, fru-miR-218a, gmo-miR-218a-5p, mmr-miR-218a, mmr-miR-218b, mze-miR-218a, nbr-miR-218a, nle-miR-218, ocu-miR-218-5p, oga-miR-218a, oha-miR-218-5p, oni-miR-218a, pma-miR-218a-5p, pny-miR-218a, ssa-miR-218-5p, ssc-miR-218b, tni-miR-218a	abu-mir-218a-1, abu-mir-218a-2, aca-mir-218-1, aca-mir-218-2, bta-mir-218-1, bta-mir-218-2, ccr-mir-218a, cgr-mir-218a, cpi-mir-218-1, cpi-mir-218-2, cpo-mir-218-1, cpo-mir-218-2, dno-mir-218-1, dno-mir-218-2, dre-mir-218a-1, dre-mir-218a-2, fru-mir-218a-1, fru-mir-218a-2, gmo-mir-218a-1, gmo-mir-218a-2, mmr-mir-218a, mmr-mir-218b, mze-mir-218a-1, mze-mir-218a-2, nbr-mir-218a-1, nbr-mir-218a-2, n…	Astatotilapia burtoni, Anolis carolinensis, Bos taurus, Cyprinus carpio, Cricetulus griseus, Chrysemys picta, Cavia porcellus, Dasypus novemcinctus, Danio rerio, Fugu rubripes, Gadus morhua, Microcebus murinus, Metriaclima zebra, Neolamprologus brichardi, Nomascus leucogenys, Oryctolagus cuniculus, Otolemur garnettii, Ophiophagus hannah, Oreochromis niloticus, Petromyzon marinus, Pundamilia nyere…	miR-218a, miR-218-5p, miR-218, miR-218a-5p, miR-218b	U
miR-3665	mir1014	68	11	33	6	3	9	6	1.27	24.12	5.17	0.19	0.28	0.66	18	AGCAGGUGCGGGGCGGCG	hsa-miR-3665	hsa-mir-3665	Homo sapiens	miR-3665	A
miR-365	mir1015	68	33	8	3	9	15	0	3.82	5.85	2.58	0.58	0.47	0	23	AGGGACUUUCAGGGGCAGCUGUG	aca-miR-365-5p, cgr-miR-365, cpi-miR-365-5p, cpo-miR-365-2-5p, dno-miR-365-2-5p, mmu-miR-365-2-5p, ocu-miR-365-2-5p, oha-miR-365a-2-5p, pal-miR-365b-5p	aca-mir-365, cgr-mir-365-2, cpi-mir-365-2, cpo-mir-365-2, dno-mir-365-2, mmu-mir-365-2, ocu-mir-365-2, oha-mir-365a-2, pal-mir-365b	Anolis carolinensis, Cricetulus griseus, Chrysemys picta, Cavia porcellus, Dasypus novemcinctus, Mus musculus, Oryctolagus cuniculus, Ophiophagus hannah, Pteropus alecto	miR-365-5p, miR-365, miR-365-2-5p, miR-365a-2-5p, miR-365b-5p	A
miR-1343	mir1016	68	13	14	6	15	12	8	1.5	10.23	5.17	0.97	0.37	0.87	24	CCUCCUGGGGCCCGCACUCUCGCU	efu-miR-1343	efu-mir-1343	Eptesicus fuscus	miR-1343	C
miR-1343-3p	mir1017	68	13	14	6	15	12	8	1.5	10.23	5.17	0.97	0.37	0.87	20	CUCCUGGGGCCCGCACUCUC	bta-miR-1343-3p	bta-mir-1343	Bos taurus	miR-1343-3p	C
miR-1343	mir1018	68	13	14	6	15	12	8	1.5	10.23	5.17	0.97	0.37	0.87	22	CUCCUGGGGCCCGCACUCUCGC	chi-miR-1343, hsa-miR-1343-3p, ssc-miR-1343	chi-mir-1343, hsa-mir-1343, ssc-mir-1343	Capra hircus, Homo sapiens, Sus scrofa	miR-1343, miR-1343-3p	C
miR-1343	mir1019	68	13	14	6	15	12	8	1.5	10.23	5.17	0.97	0.37	0.87	23	CUCCUGGGGCCCGCACUCUCGCU	cfa-miR-1343, cgr-miR-1343	cfa-mir-1343, cgr-mir-1343	Canis familiaris, Cricetulus griseus	miR-1343	C
miR-20a-5p	mir1020	68	4	0	7	2	47	8	0.46	0	6.03	0.13	1.46	0.87	20	UAAAGUGCUUAUAGUGCAGG	oan-miR-20a-5p	oan-mir-20a-2	Ornithorhynchus anatinus	miR-20a-5p	U
miR-20a	mir1021	68	4	0	7	2	47	8	0.46	0	6.03	0.13	1.46	0.87	21	UAAAGUGCUUAUAGUGCAGGU	ola-miR-20a	ola-mir-20a-1, ola-mir-20a-2	Oryzias latipes	miR-20a	U
miR-20a-5p	mir1022	68	4	0	7	2	47	8	0.46	0	6.03	0.13	1.46	0.87	22	UAAAGUGCUUAUAGUGCAGGUA	aca-miR-20a-5p, age-miR-20, cli-miR-20a-5p, cpi-miR-20a-5p, ggo-miR-20a, lca-miR-20, lla-miR-20, mml-miR-20a-5p, mne-miR-20, ppa-miR-20, ppy-miR-20a, ptr-miR-20a, sla-miR-20, ssc-miR-20a-5p, tch-miR-20a-5p	aca-mir-20a, age-mir-20, cli-mir-20a, cpi-mir-20a, ggo-mir-20a, lca-mir-20, lla-mir-20, mml-mir-20a, mne-mir-20, ppa-mir-20, ppy-mir-20a, ptr-mir-20a, sla-mir-20, ssc-mir-20a, tch-mir-20a	Anolis carolinensis, Ateles geoffroyi, Columba livia, Chrysemys picta, Gorilla gorilla, Lemur catta, Lagothrix lagotricha, Macaca mulatta, Macaca nemestrina, Pan paniscus, Pongo pygmaeus, Pan troglodytes, Saguinus labiatus, Sus scrofa, Tupaia chinensis	miR-20a-5p, miR-20, miR-20a	U
miR-20a	mir1023	68	4	0	7	2	47	8	0.46	0	6.03	0.13	1.46	0.87	23	UAAAGUGCUUAUAGUGCAGGUAG	abu-miR-20a, ami-miR-20a-5p, bta-miR-20a, ccr-miR-20a-5p, cfa-miR-20a, cgr-miR-20a, chi-miR-20a-5p, cja-miR-20a, cpo-miR-20a-5p, dno-miR-20a-5p, dre-miR-20a-5p, eca-miR-20a, fru-miR-20, gga-miR-20a-5p, gmo-miR-20a-5p, hsa-miR-20a-5p, mdo-miR-20a-5p, mmr-miR-20, mmu-miR-20a-5p, mze-miR-20a, nbr-miR-20a, nle-miR-20, ocu-miR-20a-5p, oha-miR-20a-5p, oni-miR-20, pal-miR-20a-5p, pbv-miR-20a-5p, pny-miR…	abu-mir-20a, ami-mir-20a, bta-mir-20a, ccr-mir-20a, cfa-mir-20a, cgr-mir-20a, chi-mir-20a, cja-mir-20a, cpo-mir-20a, dno-mir-20a, dre-mir-20a, eca-mir-20a, fru-mir-20, gga-mir-20a, gmo-mir-20a-1, gmo-mir-20a-2, gmo-mir-20a-3, hsa-mir-20a, mdo-mir-20a, mmr-mir-20, mmu-mir-20a, mze-mir-20a-1, mze-mir-20a-2, nbr-mir-20a-1, nbr-mir-20a-2, nle-mir-20, ocu-mir-20a, oha-mir-20a, oni-mir-20-1, oni-mir-20…	Astatotilapia burtoni, Alligator mississippiensis, Bos taurus, Cyprinus carpio, Canis familiaris, Cricetulus griseus, Capra hircus, Callithrix jacchus, Cavia porcellus, Dasypus novemcinctus, Danio rerio, Equus caballus, Fugu rubripes, Gallus gallus, Gadus morhua, Homo sapiens, Monodelphis domestica, Microcebus murinus, Mus musculus, Metriaclima zebra, Neolamprologus brichardi, Nomascus leucogenys…	miR-20a, miR-20a-5p, miR-20	U
miR-20	mir1024	68	4	0	7	2	47	8	0.46	0	6.03	0.13	1.46	0.87	25	UAAAGUGCUUAUAGUGCAGGUAGUG	efu-miR-20	efu-mir-20	Eptesicus fuscus	miR-20	U
miR-500	mir1025	68	23	0	5	8	26	6	2.66	0	4.31	0.52	0.81	0.66	23	UAAUCCUUGCUACCUGGGUGAGA	bta-miR-500, chi-miR-500-5p, eca-miR-500, hsa-miR-500a-5p, mml-miR-500a-5p, mml-miR-500b-5p, pal-miR-500-5p, ppy-miR-500, ptr-miR-500, ssc-miR-500-5p	bta-mir-500, chi-mir-500, eca-mir-500-1, eca-mir-500-2, hsa-mir-500a, mml-mir-500a, mml-mir-500b, pal-mir-500-1, pal-mir-500-2, ppy-mir-500, ptr-mir-500-1, ptr-mir-500-2, ssc-mir-500	Bos taurus, Capra hircus, Equus caballus, Homo sapiens, Macaca mulatta, Pteropus alecto, Pongo pygmaeus, Pan troglodytes, Sus scrofa	miR-500, miR-500-5p, miR-500a-5p, miR-500b-5p	U
miR-10b	mir1026	67	11	0	0	6	47	3	1.27	0	0	0.39	1.46	0.33	22	ACCCUGUAGAACCGAAUUUGUG	oar-miR-10b	oar-mir-10b	Ovis aries	miR-10b	A
miR-22-5p	mir1027	67	8	1	0	10	27	21	0.93	0.73	0	0.65	0.84	2.29	21	AGUUCUUCAGUGGCAAGCUUU	cgr-miR-22-5p, chi-miR-22-5p, xtr-miR-22-5p	cgr-mir-22, chi-mir-22, xtr-mir-22	Cricetulus griseus, Capra hircus, Xenopus tropicalis	miR-22-5p	A
miR-10b-5p	mir1028	67	11	0	0	6	47	3	1.27	0	0	0.39	1.46	0.33	23	AUACCCUGUAGAACCGAAUUUGU	mdo-miR-10b-5p	mdo-mir-10b	Monodelphis domestica	miR-10b-5p	A
miR-22-5p	mir1029	67	8	1	0	10	27	21	0.93	0.73	0	0.65	0.84	2.29	23	CAGUUCUUCAGUGGCAAGCUUUA	xla-miR-22-5p	xla-mir-22	Xenopus laevis	miR-22-5p	C
miR-10b	mir1030	67	11	0	0	6	47	3	1.27	0	0	0.39	1.46	0.33	22	CCCUGUAGAACCGAAUUUGUGU	cfa-miR-10b, rno-miR-10b-5p	cfa-mir-10b, rno-mir-10b	Canis familiaris, Rattus norvegicus	miR-10b, miR-10b-5p	C
miR-4930	mir1031	67	61	0	4	2	0	0	7.06	0	3.45	0.13	0	0	22	GGCUGCCUAGGGGGCUGGCUAG	cel-miR-4930	cel-mir-4930	Caenorhabditis elegans	miR-4930	G
miR-975-3p	mir1032	67	16	48	1	0	2	0	1.85	35.08	0.86	0	0.06	0	22	UACAGUUGUAGGAGUCGUUUGC	dsi-miR-975-3p	dsi-mir-975	Drosophila simulans	miR-975-3p	U
miR-975-3p	mir1033	67	16	48	1	0	2	0	1.85	35.08	0.86	0	0.06	0	23	UACAGUUGUAGGAGUCGUUUGCA	dse-miR-975-3p	dse-mir-975	Drosophila sechellia	miR-975-3p	U
miR-10a	mir1034	67	11	0	0	6	47	3	1.27	0	0	0.39	1.46	0.33	22	UACCCUGUAGAACCGAAUUUGU	abu-miR-10a, aca-miR-10b-5p, ami-miR-10b-5p, ccr-miR-10b, cgr-miR-10b-5p, chi-miR-10b-5p, cja-miR-10b, cli-miR-10b-5p, cpi-miR-10b-5p, dma-miR-10, gga-miR-10b-5p, ggo-miR-10b, gmo-miR-10a-5p, ipu-miR-10b, mmr-miR-10, mne-miR-10b, mze-miR-10a, nbr-miR-10a, nle-miR-10b, oan-miR-10b-5p, oga-miR-10, ola-miR-10b, oni-miR-10a, pal-miR-10b-5p, pbv-miR-10b-5p, pha-miR-10b, pny-miR-10a, ppa-miR-10b, sbo-m…	abu-mir-10a-1, abu-mir-10a-2, aca-mir-10b, ami-mir-10b, ccr-mir-10b, cgr-mir-10b, chi-mir-10b, cja-mir-10b, cli-mir-10b, cpi-mir-10b, dma-mir-10, gga-mir-10b, ggo-mir-10b, gmo-mir-10a-1, gmo-mir-10a-2, ipu-mir-10b-1, ipu-mir-10b-2, mmr-mir-10, mne-mir-10b, mze-mir-10a, nbr-mir-10a-1, nbr-mir-10a-2, nle-mir-10b, oan-mir-10b, oga-mir-10, ola-mir-10b, oni-mir-10a-1, oni-mir-10a-2, pal-mir-10b, pbv-m…	Astatotilapia burtoni, Anolis carolinensis, Alligator mississippiensis, Cyprinus carpio, Cricetulus griseus, Capra hircus, Callithrix jacchus, Columba livia, Chrysemys picta, Daubentonia madagascariensis, Gallus gallus, Gorilla gorilla, Gadus morhua, Ictalurus punctatus, Microcebus murinus, Macaca nemestrina, Metriaclima zebra, Neolamprologus brichardi, Nomascus leucogenys, Ornithorhynchus anatin…	miR-10a, miR-10b-5p, miR-10b, miR-10, miR-10a-5p	U
miR-10b	mir1035	67	11	0	0	6	47	3	1.27	0	0	0.39	1.46	0.33	23	UACCCUGUAGAACCGAAUUUGUG	bta-miR-10b, dre-miR-10b-5p, eca-miR-10b, fru-miR-10b, hsa-miR-10b-5p, mml-miR-10b-5p, mmu-miR-10b-5p, ppy-miR-10b, ptr-miR-10b, tch-miR-10b-5p, tni-miR-10b	bta-mir-10b, dre-mir-10b-1, dre-mir-10b-2, eca-mir-10b, fru-mir-10b-1, fru-mir-10b-2, hsa-mir-10b, mml-mir-10b, mmu-mir-10b, ppy-mir-10b, ptr-mir-10b, tch-mir-10b-1, tch-mir-10b-2, tni-mir-10b-1, tni-mir-10b-2	Bos taurus, Danio rerio, Equus caballus, Fugu rubripes, Homo sapiens, Macaca mulatta, Mus musculus, Pongo pygmaeus, Pan troglodytes, Tupaia chinensis, Tetraodon nigroviridis	miR-10b, miR-10b-5p	U
miR-10b-5p	mir1036	67	11	0	0	6	47	3	1.27	0	0	0.39	1.46	0.33	24	UACCCUGUAGAACCGAAUUUGUGU	cpo-miR-10b-5p, dno-miR-10b-5p, ocu-miR-10b-5p	cpo-mir-10b, dno-mir-10b, ocu-mir-10b	Cavia porcellus, Dasypus novemcinctus, Oryctolagus cuniculus	miR-10b-5p	U
miR-10c-5p	mir1037	67	11	0	0	6	47	3	1.27	0	0	0.39	1.46	0.33	25	UACCCUGUAGAACCGAAUUUGUGUG	oha-miR-10c-5p	oha-mir-10c	Ophiophagus hannah	miR-10c-5p	U
miR-27e	mir1038	67	1	0	0	15	29	22	0.12	0	0	0.97	0.9	2.4	21	UUCACAGUGGCUAAGUUCAGU	abu-miR-27e, gmo-miR-27a-3p, ipu-miR-27e, mze-miR-27e, nbr-miR-27e, oni-miR-27e, pny-miR-27e, ssa-miR-27c-3p	abu-mir-27e-1, abu-mir-27e-2, gmo-mir-27a-1, gmo-mir-27a-2, ipu-mir-27e, mze-mir-27e-1, mze-mir-27e-2, nbr-mir-27e-1, nbr-mir-27e-2, oni-mir-27e-1, oni-mir-27e-2, pny-mir-27e-1, pny-mir-27e-2, ssa-mir-27c-1, ssa-mir-27c-2	Astatotilapia burtoni, Gadus morhua, Ictalurus punctatus, Metriaclima zebra, Neolamprologus brichardi, Oreochromis niloticus, Pundamilia nyererei, Salmo salar	miR-27e, miR-27a-3p, miR-27c-3p	U
miR6118-3p	mir1039	67	9	9	11	3	21	14	1.04	6.58	9.48	0.19	0.65	1.53	22	UUCCGAGGCCACCCAUUCCAAC	cca-miR6118-3p	cca-MIR6118	Cynara cardunculus	miR6118-3p	U
miR-218a	mir1040	67	0	0	2	0	63	2	0	0	1.72	0	1.96	0.22	20	UUGUGCUUGAUCUAACCAUG	ipu-miR-218a, ola-miR-218b	ipu-mir-218a-1, ipu-mir-218a-2, ola-mir-218b	Ictalurus punctatus, Oryzias latipes	miR-218a, miR-218b	U
miR-218-5p	mir1041	67	0	0	2	0	63	2	0	0	1.72	0	1.96	0.22	21	UUGUGCUUGAUCUAACCAUGU	age-miR-218, ami-miR-218-5p, cfa-miR-218, chi-miR-218, cja-miR-218, cli-miR-218-5p, eca-miR-218, gga-miR-218-5p, ggo-miR-218, hsa-miR-218-5p, lca-miR-218, lla-miR-218, mdo-miR-218-5p, mml-miR-218-5p, mmu-miR-218-5p, mne-miR-218, oan-miR-218-5p, oar-miR-218a, ola-miR-218a, pal-miR-218-5p, pbv-miR-218-5p, ppa-miR-218, ppy-miR-218, ptr-miR-218, rno-miR-218a-5p, sla-miR-218, ssc-miR-218, ssc-miR-218-…	age-mir-218, ami-mir-218-1, ami-mir-218-2, cfa-mir-218-1, cfa-mir-218-2, chi-mir-218, cja-mir-218, cli-mir-218-1, cli-mir-218-2, eca-mir-218-1, eca-mir-218-2, gga-mir-218-1, gga-mir-218-2, ggo-mir-218, hsa-mir-218-1, hsa-mir-218-2, lca-mir-218, lla-mir-218-1, lla-mir-218-2, mdo-mir-218-1, mdo-mir-218-2, mml-mir-218-1, mml-mir-218-2, mmu-mir-218-1, mmu-mir-218-2, mne-mir-218-1, mne-mir-218-2, oan-…	Ateles geoffroyi, Alligator mississippiensis, Canis familiaris, Capra hircus, Callithrix jacchus, Columba livia, Equus caballus, Gallus gallus, Gorilla gorilla, Homo sapiens, Lemur catta, Lagothrix lagotricha, Monodelphis domestica, Macaca mulatta, Mus musculus, Macaca nemestrina, Ornithorhynchus anatinus, Ovis aries, Oryzias latipes, Pteropus alecto, Python bivittatus, Pan paniscus, Pongo pygmae…	miR-218, miR-218-5p, miR-218a, miR-218a-5p	U
miR-281-5p	mir1042	66	0	2	0	17	28	19	0	1.46	0	1.1	0.87	2.07	22	AAGAGAGCUAUCCGUGGACAGU	pte-miR-281-5p	pte-mir-281	Parasteatoda tepidariorum	miR-281-5p	A
miR-1899	mir1043	66	15	10	13	6	19	3	1.74	7.31	11.2	0.39	0.59	0.33	22	AGCGAUGGCCGAAUCUGCUUCC	mmu-miR-1899	mmu-mir-1899	Mus musculus	miR-1899	A
miR-449b-5p	mir1044	66	9	55	2	0	0	0	1.04	40.19	1.72	0	0	0	23	AGGCAGUGUAGAAUUAGCUGGCU	pbv-miR-449b-5p	pbv-mir-449b	Python bivittatus	miR-449b-5p	A
miR-2707	mir1045	66	0	2	0	6	39	19	0	1.46	0	0.39	1.21	2.07	24	AUACUUAUUCAGCUUCUGACAGUU	cte-miR-2707	cte-mir-2707	Capitella teleta	miR-2707	A
miR-3609	mir1046	66	2	1	0	14	45	4	0.23	0.73	0	0.91	1.4	0.44	24	CAAAGUGAUGAGUAAUACUGGCUG	hsa-miR-3609	hsa-mir-3609	Homo sapiens	miR-3609	C
miR1848	mir1047	66	5	7	42	0	8	4	0.58	5.12	36.19	0	0.25	0.44	21	CCUCGCCGGCGCGCGCGUGCA	osa-miR1848	osa-MIR1848	Oryza sativa	miR1848	C
miR166h-5p	mir1048	66	2	0	60	0	0	4	0.23	0	51.7	0	0	0.44	21	GGAAUGACGUCCGGUCCGAAC	zma-miR166h-5p	zma-MIR166h	Zea mays	miR166h-5p	G
miR-4454	mir1049	66	33	1	15	1	8	8	3.82	0.73	12.92	0.06	0.25	0.87	20	GGAUCCGAGUCACGGCACCA	hsa-miR-4454	hsa-mir-4454	Homo sapiens	miR-4454	G
miR-638	mir1050	66	9	30	17	1	6	3	1.04	21.92	14.65	0.06	0.19	0.33	24	GGGACCGCGGGCGGGCGGCGGCCU	cja-miR-638	cja-mir-638	Callithrix jacchus	miR-638	G
miR-218b	mir1051	66	0	0	0	0	64	2	0	0	0	0	1.99	0.22	25	UUGUGCUUGAUCUAACCAUGUGGUG	efu-miR-218b	efu-mir-218b	Eptesicus fuscus	miR-218b	U
miR-218a	mir1052	66	0	0	0	0	64	2	0	0	0	0	1.99	0.22	25	UUGUGCUUGAUCUAACCAUGUGGUU	efu-miR-218a	efu-mir-218a	Eptesicus fuscus	miR-218a	U
miR-654-5p	mir1053	65	3	22	12	2	25	1	0.35	16.08	10.34	0.13	0.78	0.11	24	AAAGGUGGUGGGCUGCGGAGCAUG	oar-miR-654-5p	oar-mir-654	Ovis aries	miR-654-5p	A
miR-4763-3p	mir1054	65	12	0	38	2	8	5	1.39	0	32.74	0.13	0.25	0.55	24	AGGCAGGGGCUGGUGCUGGGCGGG	hsa-miR-4763-3p	hsa-mir-4763	Homo sapiens	miR-4763-3p	A
miR-365-2-5p	mir1055	65	33	7	3	9	13	0	3.82	5.12	2.58	0.58	0.4	0	22	AGGGACUUUCAGGGGCAGCUGU	ami-miR-365-2-5p, cli-miR-365-2-5p, hsa-miR-365b-5p	ami-mir-365-2, cli-mir-365-2, hsa-mir-365b	Alligator mississippiensis, Columba livia, Homo sapiens	miR-365-2-5p, miR-365b-5p	A
miR-29a-3p	mir1056	65	0	0	0	6	44	15	0	0	0	0.39	1.37	1.64	21	CUAGCACCAUUUGAAAUCGGU	pbv-miR-29a-3p	pbv-mir-29a-1, pbv-mir-29a-2	Python bivittatus	miR-29a-3p	C
miR-29c	mir1057	65	0	0	0	6	44	15	0	0	0	0.39	1.37	1.64	25	CUAGCACCAUUUGAAAUCGGUUAUG	efu-miR-29c	efu-mir-29c	Eptesicus fuscus	miR-29c	C
miR-2131-3p	mir1058	65	0	0	3	21	23	18	0	0	2.58	1.36	0.71	1.97	21	CUGUUACUGUUCUUCUGAUGG	gga-miR-2131-3p	gga-mir-2131	Gallus gallus	miR-2131-3p	C
miR-129a-5p	mir1059	65	11	6	2	9	29	8	1.27	4.38	1.72	0.58	0.9	0.87	21	CUUUUUGCGGUCUGGGCUUGC	abu-miR-129, aca-miR-129a-5p, ami-miR-129a-5p, ami-miR-129b-5p, ccr-miR-129, cfa-miR-129, cgr-miR-129, chi-miR-129-5p, cja-miR-129, cli-miR-129-5p, cpi-miR-129-5p, cpo-miR-129-5p, dno-miR-129-5p, eca-miR-129a-5p, eca-miR-129b-5p, gga-miR-129-5p, gmo-miR-129-3-5p, hsa-miR-129-5p, ipu-miR-129, mml-miR-129-5p, mmu-miR-129-5p, mze-miR-129, nbr-miR-129, oan-miR-129-5p, ocu-miR-129-5p, oni-miR-129, pal…	abu-mir-129-1, abu-mir-129-2, abu-mir-129-3, aca-mir-129a, ami-mir-129a, ami-mir-129b, ccr-mir-129, cfa-mir-129-1, cfa-mir-129-2, cgr-mir-129, chi-mir-129, cja-mir-129-1, cja-mir-129-2, cli-mir-129, cpi-mir-129-1, cpi-mir-129-2, cpo-mir-129-1, cpo-mir-129-2, dno-mir-129-1, dno-mir-129-2, eca-mir-129a, eca-mir-129b, gga-mir-129-1, gga-mir-129-2, gga-mir-129-3, gmo-mir-129-1, gmo-mir-129-2, gmo-mir…	Astatotilapia burtoni, Anolis carolinensis, Alligator mississippiensis, Cyprinus carpio, Canis familiaris, Cricetulus griseus, Capra hircus, Callithrix jacchus, Columba livia, Chrysemys picta, Cavia porcellus, Dasypus novemcinctus, Equus caballus, Gallus gallus, Gadus morhua, Homo sapiens, Ictalurus punctatus, Macaca mulatta, Mus musculus, Metriaclima zebra, Neolamprologus brichardi, Ornithorhync…	miR-129, miR-129a-5p, miR-129b-5p, miR-129-5p, miR-129-3-5p, miR-129b	C
miR-129	mir1060	65	11	6	2	9	29	8	1.27	4.38	1.72	0.58	0.9	0.87	22	CUUUUUGCGGUCUGGGCUUGCU	bta-miR-129, bta-miR-129-5p, dre-miR-129-5p, efu-miR-129b, fru-miR-129, hhi-miR-129a, hhi-miR-129b-5p, mdo-miR-129-5p, oha-miR-129a-5p, tni-miR-129	bta-mir-129-1, bta-mir-129-2, dre-mir-129-1, dre-mir-129-2, dre-mir-129-3, dre-mir-129-4, efu-mir-129b, fru-mir-129-1, fru-mir-129-2, hhi-mir-129a, hhi-mir-129b, mdo-mir-129, oha-mir-129a, tni-mir-129-1, tni-mir-129-2	Bos taurus, Danio rerio, Eptesicus fuscus, Fugu rubripes, Hippoglossus hippoglossus, Monodelphis domestica, Ophiophagus hannah, Tetraodon nigroviridis	miR-129, miR-129-5p, miR-129b, miR-129a, miR-129b-5p, miR-129a-5p	C
miR-365-2-5p	mir1061	65	33	7	3	9	13	0	3.82	5.12	2.58	0.58	0.4	0	23	GAGGGACUUUCAGGGGCAGCUGU	gga-miR-365-2-5p, mml-miR-365-2-5p, oan-miR-365-2-5p, ssc-miR-365-5p, tgu-miR-365-2-5p	gga-mir-365-2, mml-mir-365-2, oan-mir-365-2, ssc-mir-365-2, tgu-mir-365-2	Gallus gallus, Macaca mulatta, Ornithorhynchus anatinus, Sus scrofa, Taeniopygia guttata	miR-365-2-5p, miR-365-5p	G
miR-11197-3p	mir1062	65	2	19	19	3	7	15	0.24	13.89	16.36	0.18	0.21	1.65	21	GGAGCUCCGCGAGGCGUCAGG	gmo-miR-11197-3p	gmo-mir-11197	Gadus morhua	miR-11197-3p	G
miR-29c-3p	mir1063	65	0	0	0	6	44	15	0	0	0	0.39	1.37	1.64	20	UAGCACCAUUUGAAAUCGGU	gga-miR-29c-3p, gmo-miR-29d-3p, xtr-miR-29c-3p	gga-mir-29c, gmo-mir-29d, xtr-mir-29c	Gallus gallus, Gadus morhua, Xenopus tropicalis	miR-29c-3p, miR-29d-3p	U
miR-29a-3p	mir1064	65	0	0	0	6	44	15	0	0	0	0.39	1.37	1.64	21	UAGCACCAUUUGAAAUCGGUU	aca-miR-29a-3p, cgr-miR-29c-3p, cja-miR-29c, gga-miR-29a-3p, mdo-miR-29a-3p, oan-miR-29a-3p, tch-miR-29c-3p, tgu-miR-29a-3p, xtr-miR-29a	aca-mir-29a-1, aca-mir-29a-2, cgr-mir-29c, cja-mir-29c, gga-mir-29a, mdo-mir-29a-1, mdo-mir-29a-2, oan-mir-29a-1, oan-mir-29a-2, tch-mir-29c, tgu-mir-29a-1, tgu-mir-29a-2, xtr-mir-29a	Anolis carolinensis, Cricetulus griseus, Callithrix jacchus, Gallus gallus, Monodelphis domestica, Ornithorhynchus anatinus, Tupaia chinensis, Taeniopygia guttata, Xenopus tropicalis	miR-29a-3p, miR-29c-3p, miR-29c, miR-29a	U
miR-29c	mir1065	65	0	0	0	6	44	15	0	0	0	0.39	1.37	1.64	22	UAGCACCAUUUGAAAUCGGUUA	abu-miR-29a, aja-miR-29c, ami-miR-29a-3p, bta-miR-29c, ccr-miR-29a, cfa-miR-29c, cli-miR-29a-3p, cpi-miR-29a-3p, cpo-miR-29c-3p, dno-miR-29c-3p, dre-miR-29a, eca-miR-29c, fru-miR-29a, ggo-miR-29c, gmo-miR-29a-3p, hsa-miR-29c-3p, mml-miR-29c-3p, mmu-miR-29c-3p, mze-miR-29a, nbr-miR-29a, nle-miR-29c, ocu-miR-29c-3p, oha-miR-29a-3p, oni-miR-29a, pal-miR-29c-3p, pny-miR-29a, ppy-miR-29c, ptr-miR-29c,…	abu-mir-29a-1, abu-mir-29a-2, abu-mir-29a-3, aja-mir-29c, ami-mir-29a-1, ami-mir-29a-2, bta-mir-29c, ccr-mir-29a, cfa-mir-29c-1, cfa-mir-29c-2, cli-mir-29a-1, cli-mir-29a-2, cpi-mir-29a-1, cpi-mir-29a-2, cpo-mir-29c, dno-mir-29c, dre-mir-29a, eca-mir-29c, eca-mir-29c-2, fru-mir-29a-1, fru-mir-29a-2, ggo-mir-29c, gmo-mir-29a-1, gmo-mir-29a-2, gmo-mir-29a-3, hsa-mir-29c, mml-mir-29c, mmu-mir-29c, m…	Astatotilapia burtoni, Artibeus jamaicensis, Alligator mississippiensis, Bos taurus, Cyprinus carpio, Canis familiaris, Columba livia, Chrysemys picta, Cavia porcellus, Dasypus novemcinctus, Danio rerio, Equus caballus, Fugu rubripes, Gorilla gorilla, Gadus morhua, Homo sapiens, Macaca mulatta, Mus musculus, Metriaclima zebra, Neolamprologus brichardi, Nomascus leucogenys, Oryctolagus cuniculus, …	miR-29a, miR-29c, miR-29a-3p, miR-29c-3p, miR-29b-3p	U
miR-789-3p	mir1066	65	50	6	2	7	0	0	5.79	4.38	1.72	0.45	0	0	23	UCCCUGCCUGGGUCACCAAUUGU	cel-miR-789-3p	cel-mir-789-1, cel-mir-789-2	Caenorhabditis elegans	miR-789-3p	U
miR-129-5p	mir1067	65	11	6	2	9	29	8	1.27	4.38	1.72	0.58	0.9	0.87	22	UCUUUUUGCGGUCUGGGCUUGC	gmo-miR-129-5p	gmo-mir-129-1, gmo-mir-129-2	Gadus morhua	miR-129-5p	U
miR-513b-5p	mir1068	65	0	6	0	0	59	0	0	4.38	0	0	1.83	0	22	UUCACAAGGAGGUGUCAUUUAU	hsa-miR-513b-5p, mml-miR-513b, pbi-miR-513b, ppy-miR-513b, ssy-miR-513b	hsa-mir-513b, mml-mir-513b-1, mml-mir-513b-2, pbi-mir-513b, ppy-mir-513b, ssy-mir-513b-1, ssy-mir-513b-2	Homo sapiens, Macaca mulatta, Pygathrix bieti, Pongo pygmaeus, Symphalangus syndactylus	miR-513b-5p, miR-513b	U
miR-2779	mir1069	64	13	29	8	7	0	7	1.5	21.19	6.89	0.45	0	0.76	18	AUCCGGCUCGAAGGACCA	ipu-miR-7550, mse-miR-2779, oni-miR-7550	ipu-mir-7550, mse-mir-2779, oni-mir-7550	Ictalurus punctatus, Manduca sexta, Oreochromis niloticus	miR-7550, miR-2779	A
miR-151-3p	mir1070	64	9	4	3	7	31	10	1.04	2.92	2.58	0.45	0.96	1.09	21	CUAGACUGAGGCUCCUUGAGG	cgr-miR-151-3p, cpo-miR-151-3p, mmr-miR-151, mmu-miR-151-3p, rno-miR-151-3p	cgr-mir-151, cpo-mir-151, mmr-mir-151, mmu-mir-151, rno-mir-151	Cricetulus griseus, Cavia porcellus, Microcebus murinus, Mus musculus, Rattus norvegicus	miR-151-3p, miR-151	C
miR-6724-5p	mir1071	64	0	3	52	0	4	5	0	2.19	44.8	0	0.12	0.55	23	CUGGGCCCGCGGCGGGCGUGGGG	hsa-miR-6724-5p	hsa-mir-6724-1, hsa-mir-6724-2, hsa-mir-6724-3, hsa-mir-6724-4	Homo sapiens	miR-6724-5p	C
miR-4484	mir1072	64	7	8	1	5	23	20	0.81	5.85	0.86	0.32	0.71	2.18	22	GAAAAAGGCGGGAGAAGCCCCA	ggo-miR-4484	ggo-mir-4484	Gorilla gorilla	miR-4484	G
miR5783	mir1073	64	20	19	8	5	3	9	2.31	13.89	6.89	0.32	0.09	0.98	22	GACGACGACGGGGAGGACGCGC	gma-miR5783	gma-MIR5783	Glycine max	miR5783	G
miR-4447	mir1074	64	26	0	23	0	9	6	3.01	0	19.82	0	0.28	0.66	17	GGUGGGGGCUGUUGUUU	hsa-miR-4447	hsa-mir-4447	Homo sapiens	miR-4447	G
miR-29c	mir1075	64	0	0	0	6	43	15	0	0	0	0.39	1.34	1.64	18	UAGCACCAUUUGAAAUCG	ola-miR-29c	ola-mir-29c	Oryzias latipes	miR-29c	U
miR-29c	mir1076	64	0	0	0	6	43	15	0	0	0	0.39	1.34	1.64	23	UAGCACCAUUUGAAAUCGGUUAU	mmr-miR-29c	mmr-mir-29c	Microcebus murinus	miR-29c	U
miR-2498b-5p	mir1077	63	21	34	4	1	3	0	2.43	24.85	3.45	0.06	0.09	0	23	AAAAAGUCUGUUAUGCUAAUGUU	dse-miR-2498b-5p	dse-mir-2498b	Drosophila sechellia	miR-2498b-5p	A
miR-7071-5p	mir1078	63	9	5	44	1	3	1	1.04	3.65	37.91	0.06	0.09	0.11	23	CCCGGGAGCGAGGUGCUGCAGCG	mmu-miR-7071-5p	mmu-mir-7071	Mus musculus	miR-7071-5p	C
miR2913	mir1079	63	21	14	7	7	13	1	2.43	10.23	6.03	0.45	0.4	0.11	21	GAGGUCGGGGAUUGCAAGGAG	peu-miR2913	peu-MIR2913	Populus euphratica	miR2913	G
miR-1343-5p	mir1080	63	0	29	1	5	21	7	0	21.19	0.86	0.32	0.65	0.76	21	UGGGGAGCGGCCCCCGGGGUG	dno-miR-1343-5p	dno-mir-1343	Dasypus novemcinctus	miR-1343-5p	U
miR-10486-5p	mir1081	63	27	12	9	7	5	3	3.12	8.77	7.75	0.45	0.16	0.33	21	UUGUGAUUAUCUGAUGGCAUG	sfr-miR-10486-5p	sfr-mir-10486	Spodoptera frugiperda	miR-10486-5p	U
miR-12342-5p	mir1082	62	9	19	27	1	2	4	1.04	13.89	23.26	0.06	0.06	0.44	22	ACAGGGAGAGGGGGCAGCCUGG	mdo-miR-12342-5p	mdo-mir-12342	Monodelphis domestica	miR-12342-5p	A
miR-6075	mir1083	62	3	19	4	7	21	8	0.35	13.89	3.45	0.45	0.65	0.87	21	ACGGCCCAGGCGGCAUUGGUG	hsa-miR-6075	hsa-mir-6075	Homo sapiens	miR-6075	A
miR5819	mir1084	62	15	7	30	3	4	3	1.74	5.12	25.85	0.19	0.12	0.33	21	AGGACGAGGGGAACGGCGGCG	osa-miR5819	osa-MIR5819	Oryza sativa	miR5819	A
miR-3183	mir1085	62	12	6	0	13	25	6	1.39	4.38	0	0.84	0.78	0.66	22	GCCUCUCUCGGAGUCGCUCGGA	hsa-miR-3183	hsa-mir-3183	Homo sapiens	miR-3183	G
miR-10b	mir1086	62	11	0	0	6	42	3	1.27	0	0	0.39	1.3	0.33	18	UACCCUGUAGAACCGAAU	sha-miR-10b	sha-mir-10b	Sarcophilus harrisii	miR-10b	U
miR-196b	mir1087	62	5	0	0	15	33	9	0.58	0	0	0.97	1.03	0.98	21	UAGGUAGUUUCCUGUUGUUGG	chi-miR-196b, mdo-miR-196b, oan-miR-196b-5p	chi-mir-196b, mdo-mir-196b, oan-mir-196b	Capra hircus, Monodelphis domestica, Ornithorhynchus anatinus	miR-196b, miR-196b-5p	U
miR-196b	mir1088	62	5	0	0	15	33	9	0.58	0	0	0.97	1.03	0.98	22	UAGGUAGUUUCCUGUUGUUGGG	cgr-miR-196b, cja-miR-196b, eca-miR-196b, ggo-miR-196b, hsa-miR-196b-5p, mdo-miR-196a-5p, mml-miR-196b-5p, mmr-miR-196b, mmu-miR-196b-5p, nle-miR-196b, oga-miR-196b, pal-miR-196b-5p, ppy-miR-196b, ptr-miR-196b, rno-miR-196b-5p, ssc-miR-196b-5p	cgr-mir-196b, cja-mir-196b, eca-mir-196b, ggo-mir-196b, hsa-mir-196b, mdo-mir-196a, mml-mir-196b, mmr-mir-196b, mmu-mir-196b, nle-mir-196b, oga-mir-196b, pal-mir-196b, ppy-mir-196b, ptr-mir-196b, rno-mir-196b-1, rno-mir-196b-2, ssc-mir-196b-1, ssc-mir-196b-2	Cricetulus griseus, Callithrix jacchus, Equus caballus, Gorilla gorilla, Homo sapiens, Monodelphis domestica, Macaca mulatta, Microcebus murinus, Mus musculus, Nomascus leucogenys, Otolemur garnettii, Pteropus alecto, Pongo pygmaeus, Pan troglodytes, Rattus norvegicus, Sus scrofa	miR-196b, miR-196b-5p, miR-196a-5p	U
miR-196b	mir1089	62	5	0	0	15	33	9	0.58	0	0	0.97	1.03	0.98	23	UAGGUAGUUUCCUGUUGUUGGGA	bta-miR-196b, cfa-miR-196b, cpo-miR-196b-5p, dno-miR-196b-5p, ocu-miR-196b-5p	bta-mir-196b, cfa-mir-196b, cpo-mir-196b, dno-mir-196b, ocu-mir-196b	Bos taurus, Canis familiaris, Cavia porcellus, Dasypus novemcinctus, Oryctolagus cuniculus	miR-196b, miR-196b-5p	U
miR-64f	mir1090	62	2	32	6	3	14	5	0.23	23.39	5.17	0.19	0.43	0.55	23	UAUGACACUUAAGCUAAUCUGAA	cbn-miR-64f	cbn-mir-64f	Caenorhabditis brenneri	miR-64f	U
miR6207	mir1091	62	22	0	32	1	3	4	2.55	0	27.57	0.06	0.09	0.44	21	UGGACGACCUGGGCGCCGACG	hvu-miR6207	hvu-MIR6207	Hordeum vulgare	miR6207	U
miR-7050-5p	mir1092	61	22	0	2	33	2	2	2.55	0	1.72	2.14	0.06	0.22	21	ACAGGAGAAGGGGGUGAGAGA	mmu-miR-7050-5p	mmu-mir-7050	Mus musculus	miR-7050-5p	A
miR-3265	mir1093	61	9	3	40	0	9	0	1.04	2.19	34.46	0	0.28	0	22	ACUGAGAGCUCGUGUCUUAAGG	bmo-miR-3265	bmo-mir-3265	Bombyx mori	miR-3265	A
miR854a	mir1094	61	4	48	0	2	4	3	0.46	35.08	0	0.13	0.12	0.33	21	GAUGAGGAUAGGGAGGAGGAG	ath-miR854a, ath-miR854b, ath-miR854c, ath-miR854d, ath-miR854e	ath-MIR854a, ath-MIR854b, ath-MIR854c, ath-MIR854d, ath-MIR854e	Arabidopsis thaliana	miR854a, miR854b, miR854c, miR854d, miR854e	G
miR-10392-5p	mir1095	61	22	16	21	1	1	0	2.55	11.69	18.09	0.06	0.03	0	23	GCGCUUCGACGGGCUGGGCUGUG	hsa-miR-10392-5p	hsa-mir-10392	Homo sapiens	miR-10392-5p	G
miR-1725	mir1096	61	20	21	10	0	9	1	2.31	15.35	8.62	0	0.28	0.11	21	UAUGAUAUAGUUAGAGCUGCU	gga-miR-1725	gga-mir-1725	Gallus gallus	miR-1725	U
miR-6896-5p	mir1097	61	7	17	0	3	28	6	0.81	12.42	0	0.19	0.87	0.66	22	UUUGUAGGCGACGAGAACCCGU	mmu-miR-6896-5p	mmu-mir-6896	Mus musculus	miR-6896-5p	U
miR-9261	mir1098	60	10	3	46	1	0	0	1.16	2.19	39.63	0.06	0	0	21	AAACGCCGUGGGACGCGGGAC	efu-miR-9261	efu-mir-9261-1, efu-mir-9261-2, efu-mir-9261-3	Eptesicus fuscus	miR-9261	A
miR-221-5p	mir1099	60	0	0	0	10	33	17	0	0	0	0.65	1.03	1.86	27	AACCUGGCAUACAAUGUAGAUUUCUGU	gga-miR-221-5p	gga-mir-221	Gallus gallus	miR-221-5p	A
miR-221-5p	mir1100	60	0	0	0	10	33	17	0	0	0	0.65	1.03	1.86	22	ACCUGGCAUACAAUGUAGAUUU	ami-miR-221-5p, cli-miR-221-5p, hsa-miR-221-5p, pol-miR-221-5p	ami-mir-221, cli-mir-221, hsa-mir-221, pol-mir-221	Alligator mississippiensis, Columba livia, Homo sapiens, Paralichthys olivaceus	miR-221-5p	A
miR-221-5p	mir1101	60	0	0	0	10	33	17	0	0	0	0.65	1.03	1.86	23	ACCUGGCAUACAAUGUAGAUUUC	rno-miR-221-5p	rno-mir-221	Rattus norvegicus	miR-221-5p	A
miR-221	mir1102	60	0	0	0	10	33	17	0	0	0	0.65	1.03	1.86	25	ACCUGGCAUACAAUGUAGAUUUCUG	efu-miR-221	efu-mir-221	Eptesicus fuscus	miR-221	A
miR-221-5p	mir1103	60	0	0	0	10	33	17	0	0	0	0.65	1.03	1.86	26	ACCUGGCAUACAAUGUAGAUUUCUGU	cgr-miR-221-5p, cpo-miR-221-5p, dno-miR-221-5p, dre-miR-221-5p, mml-miR-221-5p, mmu-miR-221-5p, ocu-miR-221-5p, ssc-miR-221-5p, tgu-miR-221-5p	cgr-mir-221, cpo-mir-221, dno-mir-221, dre-mir-221, mml-mir-221, mmu-mir-221, ocu-mir-221, ssc-mir-221, tgu-mir-221	Cricetulus griseus, Cavia porcellus, Dasypus novemcinctus, Danio rerio, Macaca mulatta, Mus musculus, Oryctolagus cuniculus, Sus scrofa, Taeniopygia guttata	miR-221-5p	A
miR-129-4-5p	mir1104	60	8	6	2	7	29	8	0.93	4.38	1.72	0.45	0.9	0.87	22	ACUUUUUGCGGUCUGGGCUUGC	gmo-miR-129-4-5p	gmo-mir-129-4	Gadus morhua	miR-129-4-5p	A
miR-29a	mir1105	60	0	0	0	6	39	15	0	0	0	0.39	1.21	1.64	22	AGCACCAUUUGAAAUCGGUUAC	ola-miR-29a	ola-mir-29a	Oryzias latipes	miR-29a	A
miR-1456-3p	mir1106	60	15	22	1	1	13	8	1.74	16.08	0.86	0.06	0.4	0.87	21	CGGGGUCGUCGCCGUCCCUUC	gga-miR-1456-3p	gga-mir-1456	Gallus gallus	miR-1456-3p	C
miR-4298	mir1107	60	10	21	1	8	14	6	1.16	15.35	0.86	0.52	0.43	0.66	22	CUGGGACAGGAGGAGGAGGCAG	hsa-miR-4298	hsa-mir-4298	Homo sapiens	miR-4298	C
miR-9625-5p	mir1108	60	0	0	42	0	6	12	0	0	36.19	0	0.19	1.31	23	CUGUCGGAGCCGAUGUUCUAGCU	cli-miR-9625-5p	cli-mir-9625	Columba livia	miR-9625-5p	C
miR-5787	mir1109	60	5	26	4	5	18	2	0.58	19	3.45	0.32	0.56	0.22	20	GGGCUGGGGCGCGGGGAGGU	hsa-miR-5787	hsa-mir-5787	Homo sapiens	miR-5787	G
miR-762	mir1110	60	1	36	8	4	5	6	0.12	26.31	6.89	0.26	0.16	0.66	22	GGGGCUGGGGCCGGGGCCGAGC	hsa-miR-762, ptr-miR-762	hsa-mir-762, ptr-mir-762	Homo sapiens, Pan troglodytes	miR-762	G
miR-6882-5p	mir1111	60	17	26	7	1	6	3	1.97	19	6.03	0.06	0.19	0.33	22	UACAAGUCAGGAGCUGAAGCAG	hsa-miR-6882-5p	hsa-mir-6882	Homo sapiens	miR-6882-5p	U
miR-126-3p	mir1112	60	42	4	9	0	5	0	4.86	2.92	7.75	0	0.16	0	22	UCGUACCGUGAGUAAUAAUGCG	aca-miR-126-3p, ami-miR-126-3p, cgr-miR-126a, cja-miR-126, cli-miR-126-3p, cpi-miR-126-3p, cpo-miR-126-3p, dno-miR-126-3p, eca-miR-126-3p, hsa-miR-126-3p, mdo-miR-126-3p, mml-miR-126, mmu-miR-126a-3p, oan-miR-126-3p, pbv-miR-126-3p, ppy-miR-126, ptr-miR-126, rno-miR-126a-3p, ssc-miR-126-3p, tgu-miR-126-3p	aca-mir-126, ami-mir-126, cgr-mir-126a, cja-mir-126, cli-mir-126, cpi-mir-126, cpo-mir-126, dno-mir-126, eca-mir-126, hsa-mir-126, mdo-mir-126, mml-mir-126, mmu-mir-126a, oan-mir-126, pbv-mir-126, ppy-mir-126, ptr-mir-126, rno-mir-126a, ssc-mir-126, tgu-mir-126	Anolis carolinensis, Alligator mississippiensis, Cricetulus griseus, Callithrix jacchus, Columba livia, Chrysemys picta, Cavia porcellus, Dasypus novemcinctus, Equus caballus, Homo sapiens, Monodelphis domestica, Macaca mulatta, Mus musculus, Ornithorhynchus anatinus, Python bivittatus, Pongo pygmaeus, Pan troglodytes, Rattus norvegicus, Sus scrofa, Taeniopygia guttata	miR-126-3p, miR-126a, miR-126, miR-126a-3p	U
miR-4738	mir1113	60	14	2	34	1	4	5	1.62	1.46	29.29	0.06	0.12	0.55	20	UGAAACUGGAGCGCCUGGAG	ggo-miR-4738	ggo-mir-4738	Gorilla gorilla	miR-4738	U
miR5656	mir1114	59	25	29	1	0	4	0	2.89	21.19	0.86	0	0.12	0	21	ACUGAAGUAGAGAUUGGGUUU	ath-miR5656	ath-MIR5656	Arabidopsis thaliana	miR5656	A
miR-6717-5p	mir1115	59	4	7	37	0	6	5	0.46	5.12	31.88	0	0.19	0.55	22	AGGCGAUGUGGGGAUGUAGAGA	hsa-miR-6717-5p	hsa-mir-6717	Homo sapiens	miR-6717-5p	A
miR167b-3p	mir1116	59	16	37	4	0	2	0	1.85	27.04	3.45	0	0.06	0	21	AGGUCAUCUAGCAGCUUCAAU	sly-miR167b-3p	sly-MIR167b	Solanum lycopersicum	miR167b-3p	A
miR167d-3p	mir1117	59	16	37	4	0	2	0	1.85	27.04	3.45	0	0.06	0	21	AGGUCAUGUGGCAGCUUCAUU	ata-miR167d-3p	ata-MIR167d	Aegilops tauschii	miR167d-3p	A
miR-92a-1-5p	mir1118	59	14	0	38	3	3	1	1.62	0	32.74	0.19	0.09	0.11	23	AGGUUGGGAUCGGUUGCAAUGCU	cpo-miR-92a-5p, hsa-miR-92a-1-5p, oha-miR-92a-5p, pal-miR-92a-2-5p	cpo-mir-92a-1, hsa-mir-92a-1, oha-mir-92a-1, pal-mir-92a-2	Cavia porcellus, Homo sapiens, Ophiophagus hannah, Pteropus alecto	miR-92a-5p, miR-92a-1-5p, miR-92a-2-5p	A
miR-501-5p	mir1119	59	28	7	19	0	4	1	3.24	5.12	16.37	0	0.12	0.11	21	AUCCUUCGUCCCUGGGUGAGA	eca-miR-501-5p	eca-mir-501	Equus caballus	miR-501-5p	A
miR-3348	mir1120	59	7	4	40	0	0	8	0.81	2.92	34.46	0	0	0.87	21	CCAGCGAGCCUCCCGGCGAGC	bmo-miR-3348	bmo-mir-3348	Bombyx mori	miR-3348	C
miR-4685-5p	mir1121	59	15	0	29	1	4	10	1.74	0	24.99	0.06	0.12	1.09	26	CCCAGGGCUUGGAGUGGGGCAAGGUU	hsa-miR-4685-5p	hsa-mir-4685	Homo sapiens	miR-4685-5p	C
miR-146d-3p	mir1122	59	33	17	2	6	1	0	3.82	12.42	1.72	0.39	0.03	0	22	CCCAUGGAGCUCAGUUCUUAAG	ssa-miR-146d-3p	ssa-mir-146d-1	Salmo salar	miR-146d-3p	C
miR-532-3p	mir1123	59	9	2	0	20	11	17	1.04	1.46	0	1.3	0.34	1.86	22	CCUCCCACACCCAAGGCUUGCA	cpo-miR-532-3p, dno-miR-532-3p, eca-miR-532-3p, hsa-miR-532-3p, mml-miR-532-3p, mmu-miR-532-3p, ocu-miR-532-3p, pal-miR-532-3p, ppy-miR-532-3p, ptr-miR-532, rno-miR-532-3p, ssc-miR-532-3p	cpo-mir-532, dno-mir-532, eca-mir-532, hsa-mir-532, mml-mir-532, mmu-mir-532, ocu-mir-532, pal-mir-532, ppy-mir-532, ptr-mir-532, rno-mir-532, ssc-mir-532	Cavia porcellus, Dasypus novemcinctus, Equus caballus, Homo sapiens, Macaca mulatta, Mus musculus, Oryctolagus cuniculus, Pteropus alecto, Pongo pygmaeus, Pan troglodytes, Rattus norvegicus, Sus scrofa	miR-532-3p, miR-532	C
miR-1790	mir1124	59	1	10	27	3	14	4	0.12	7.31	23.26	0.19	0.43	0.44	20	CGGGUGAGGGCGGUGGGGGA	gga-miR-1790	gga-mir-1790	Gallus gallus	miR-1790	C
miR-6763-3p	mir1125	59	10	31	4	0	14	0	1.16	22.65	3.45	0	0.43	0	21	CUCCCCGGCCUCUGCCCCCAG	hsa-miR-6763-3p	hsa-mir-6763	Homo sapiens	miR-6763-3p	C
miR-30c-3p	mir1126	59	13	7	36	0	0	3	1.5	5.12	31.02	0	0	0.33	22	CUGGGAGAGGGCUGUUUACUCC	cpo-miR-30c-3p	cpo-mir-30c-1	Cavia porcellus	miR-30c-3p	C
miR-9824-5p	mir1127	59	0	11	35	0	12	1	0	8.04	30.16	0	0.37	0.11	21	GGCGGAGGCGAUCGGGGUGGC	ssc-miR-9824-5p	ssc-mir-9824	Sus scrofa	miR-9824-5p	G
miR-15a-5p	mir1128	59	0	0	0	3	54	2	0	0	0	0.19	1.68	0.22	22	UAGCAGCACAUAAUGGUUUGUU	mdo-miR-15a-5p	mdo-mir-15a	Monodelphis domestica	miR-15a-5p	U
miR-484	mir1129	59	5	0	2	19	22	11	0.58	0	1.72	1.23	0.68	1.2	21	UCAGGCUCAGUCCCCUCCCGA	cja-miR-484, ggo-miR-484, mmr-miR-484, pal-miR-484-5p	cja-mir-484, ggo-mir-484, mmr-mir-484, pal-mir-484	Callithrix jacchus, Gorilla gorilla, Microcebus murinus, Pteropus alecto	miR-484, miR-484-5p	U
miR-484	mir1130	59	5	0	2	19	22	11	0.58	0	1.72	1.23	0.68	1.2	22	UCAGGCUCAGUCCCCUCCCGAU	bta-miR-484, cgr-miR-484, hsa-miR-484, mml-miR-484, mmu-miR-484, nle-miR-484, ppa-miR-484, ppy-miR-484, ptr-miR-484, rno-miR-484	bta-mir-484, cgr-mir-484, hsa-mir-484, mml-mir-484, mmu-mir-484, nle-mir-484, ppa-mir-484, ppy-mir-484, ptr-mir-484, rno-mir-484	Bos taurus, Cricetulus griseus, Homo sapiens, Macaca mulatta, Mus musculus, Nomascus leucogenys, Pan paniscus, Pongo pygmaeus, Pan troglodytes, Rattus norvegicus	miR-484	U
miR5809	mir1131	59	0	0	50	0	2	7	0	0	43.08	0	0.06	0.76	20	UCGUCGCCGGCGACCACAGC	osa-miR5809	osa-MIR5809	Oryza sativa	miR5809	U
miR-501-5p	mir1132	58	28	7	18	0	4	1	3.24	5.12	15.51	0	0.12	0.11	22	AAUCCUUUGUCCCUGGGUGAGA	hsa-miR-501-5p, mml-miR-501-5p	hsa-mir-501, mml-mir-501	Homo sapiens, Macaca mulatta	miR-501-5p	A
miR-34b-5p	mir1133	58	2	0	1	0	38	17	0.23	0	0.86	0	1.18	1.86	23	AGGCAGUGUAAUUAGCUGAUUGU	cgr-miR-34b-5p, chi-miR-34b-5p, eca-miR-34b-5p, mmr-miR-34b, mmu-miR-34b-5p, oga-miR-34b, pal-miR-34b-5p, rno-miR-34b-5p	cgr-mir-34b, chi-mir-34b, eca-mir-34b, mmr-mir-34b, mmu-mir-34b, oga-mir-34b, pal-mir-34b, rno-mir-34b	Cricetulus griseus, Capra hircus, Equus caballus, Microcebus murinus, Mus musculus, Otolemur garnettii, Pteropus alecto, Rattus norvegicus	miR-34b-5p, miR-34b	A
miR-25-5p	mir1134	58	15	0	18	13	8	4	1.74	0	15.51	0.84	0.25	0.44	21	AGGCGGAGACUUGGGCAAUUG	hsa-miR-25-5p	hsa-mir-25	Homo sapiens	miR-25-5p	A
miR-25-5p	mir1135	58	15	0	18	13	8	4	1.74	0	15.51	0.84	0.25	0.44	22	AGGCGGAGACUUGGGCAAUUGC	mmu-miR-25-5p	mmu-mir-25	Mus musculus	miR-25-5p	A
miR-25-5p	mir1136	58	15	0	18	13	8	4	1.74	0	15.51	0.84	0.25	0.44	23	AGGCGGAGACUUGGGCAAUUGCU	cgr-miR-25-5p, chi-miR-25-5p, cpo-miR-25-5p, dno-miR-25-5p, ocu-miR-25-5p, pal-miR-25-5p	cgr-mir-25, chi-mir-25, cpo-mir-25, dno-mir-25, ocu-mir-25, pal-mir-25	Cricetulus griseus, Capra hircus, Cavia porcellus, Dasypus novemcinctus, Oryctolagus cuniculus, Pteropus alecto	miR-25-5p	A
miR-330-3p	mir1137	58	11	0	0	25	8	14	1.27	0	0	1.62	0.25	1.53	22	CAAAGCACACGGCCUGCAGAGA	chi-miR-330-3p, cja-miR-330	chi-mir-330, cja-mir-330	Capra hircus, Callithrix jacchus	miR-330-3p, miR-330	C
miR-532-3p	mir1138	58	9	2	0	20	10	17	1.04	1.46	0	1.3	0.31	1.86	21	CCUCCCACACCCAAGGCUUGC	chi-miR-532-3p	chi-mir-532	Capra hircus	miR-532-3p	C
miR-7408-5p	mir1139	58	18	14	17	3	3	3	2.08	10.23	14.65	0.19	0.09	0.33	21	GAGGCUGCCCCGGUGGAGGGG	oan-miR-7408-5p	oan-mir-7408	Ornithorhynchus anatinus	miR-7408-5p	G
miR-330	mir1140	58	11	0	0	25	8	14	1.27	0	0	1.62	0.25	1.53	23	GCAAAGCACACGGCCUGCAGAGA	bta-miR-330, ggo-miR-330, hsa-miR-330-3p, mml-miR-330-3p, pal-miR-330-3p, ppy-miR-330-3p, ptr-miR-330, tch-miR-330-3p	bta-mir-330, ggo-mir-330, hsa-mir-330, mml-mir-330, pal-mir-330, ppy-mir-330, ptr-mir-330, tch-mir-330	Bos taurus, Gorilla gorilla, Homo sapiens, Macaca mulatta, Pteropus alecto, Pongo pygmaeus, Pan troglodytes, Tupaia chinensis	miR-330, miR-330-3p	G
miR-330	mir1141	58	11	0	0	25	8	14	1.27	0	0	1.62	0.25	1.53	25	GCAAAGCACACGGCCUGCAGAGAGG	efu-miR-330	efu-mir-330	Eptesicus fuscus	miR-330	G
miR-6981-5p	mir1142	58	5	5	19	16	3	10	0.58	3.65	16.37	1.04	0.09	1.09	26	GUGAGGAGAAGGAAGAGGCUGAAGGC	mmu-miR-6981-5p	mmu-mir-6981	Mus musculus	miR-6981-5p	G
miR-6785-5p	mir1143	58	15	1	22	2	10	8	1.74	0.73	18.96	0.13	0.31	0.87	22	UGGGAGGGCGUGGAUGAUGGUG	hsa-miR-6785-5p	hsa-mir-6785	Homo sapiens	miR-6785-5p	U
miR-10171-3p	mir1144	58	10	14	22	2	4	6	1.16	10.23	18.96	0.13	0.12	0.66	22	UGGGUGGAAGAGGAGCUGCAGU	bta-miR-10171-3p	bta-mir-10171	Bos taurus	miR-10171-3p	U
miR-29b-3p	mir1145	57	0	0	1	9	35	12	0	0	0.86	0.58	1.09	1.31	23	AGCACCAUUUGAAAUCAGUGCUU	bfl-miR-29b-3p	bfl-mir-29b	Branchiostoma floridae	miR-29b-3p	A
miR-1273h-5p	mir1146	57	1	32	1	8	7	8	0.12	23.39	0.86	0.52	0.22	0.87	21	CUGGGAGGUCAAGGCUGCAGU	hsa-miR-1273h-5p	hsa-mir-1273h	Homo sapiens	miR-1273h-5p	C
miR854	mir1147	57	0	46	0	1	5	5	0	33.62	0	0.06	0.16	0.55	21	GAUGAGGAUAGUGAGGAGGAG	cme-miR854	cme-MIR854	Cucumis melo	miR854	G
miR-12215-5p	mir1148	57	3	8	17	12	8	9	0.35	5.85	14.65	0.78	0.25	0.98	25	GGCGGCGGAGGGAGGAGGAGGCGGU	gga-miR-12215-5p	gga-mir-12215	Gallus gallus	miR-12215-5p	G
miR-29b-3p	mir1149	57	0	0	1	9	35	12	0	0	0.86	0.58	1.09	1.31	23	UAGCACCAUUUGAAAUCAGUGCU	bbe-miR-29b-3p	bbe-mir-29b	Branchiostoma belcheri	miR-29b-3p	U
miR-375	mir1150	57	23	1	18	0	7	8	2.66	0.73	15.51	0	0.22	0.87	24	UUUUGUUCGUUCGGCUCGCGUGAG	efu-miR-375	efu-mir-375	Eptesicus fuscus	miR-375	U
miR-25	mir1151	56	18	0	0	5	26	7	2.08	0	0	0.32	0.81	0.76	21	AUUGCACUUGUCUCGGUCUGA	oar-miR-25	oar-mir-25	Ovis aries	miR-25	A
miR-25	mir1152	56	18	0	0	5	26	7	2.08	0	0	0.32	0.81	0.76	19	CAUUGCACUUGUCUCGGUC	sha-miR-25	sha-mir-25	Sarcophilus harrisii	miR-25	C
miR-25	mir1153	56	18	0	0	5	26	7	2.08	0	0	0.32	0.81	0.76	21	CAUUGCACUUGUCUCGGUCUG	ptr-miR-25	ptr-mir-25	Pan troglodytes	miR-25	C
miR-25	mir1154	56	18	0	0	5	26	7	2.08	0	0	0.32	0.81	0.76	22	CAUUGCACUUGUCUCGGUCUGA	abu-miR-25, aja-miR-25, bta-miR-25, ccr-miR-25, cfa-miR-25, cgr-miR-25-3p, chi-miR-25-3p, cja-miR-25, cpo-miR-25-3p, dma-miR-25, dno-miR-25-3p, dre-miR-25-3p, eca-miR-25, fru-miR-25, ggo-miR-25, gmo-miR-25-3p, hsa-miR-25-3p, ipu-miR-25, lla-miR-25, mdo-miR-25, mml-miR-25, mmu-miR-25-3p, mne-miR-25, mze-miR-25, nbr-miR-25, nle-miR-25, ocu-miR-25-3p, oga-miR-25, oni-miR-25, pal-miR-25-3p, pha-miR-2…	abu-mir-25, aja-mir-25, bta-mir-25, ccr-mir-25, cfa-mir-25, cgr-mir-25, chi-mir-25, cja-mir-25, cpo-mir-25, dma-mir-25, dno-mir-25, dre-mir-25, eca-mir-25, fru-mir-25, ggo-mir-25, gmo-mir-25, hsa-mir-25, ipu-mir-25, lla-mir-25, mdo-mir-25, mml-mir-25, mmu-mir-25, mne-mir-25, mze-mir-25, nbr-mir-25, nle-mir-25, ocu-mir-25, oga-mir-25, oni-mir-25, pal-mir-25, pha-mir-25, pny-mir-25, ppa-mir-25, ppy…	Astatotilapia burtoni, Artibeus jamaicensis, Bos taurus, Cyprinus carpio, Canis familiaris, Cricetulus griseus, Capra hircus, Callithrix jacchus, Cavia porcellus, Daubentonia madagascariensis, Dasypus novemcinctus, Danio rerio, Equus caballus, Fugu rubripes, Gorilla gorilla, Gadus morhua, Homo sapiens, Ictalurus punctatus, Lagothrix lagotricha, Monodelphis domestica, Macaca mulatta, Mus musculus,…	miR-25, miR-25-3p	C
miR-25	mir1155	56	18	0	0	5	26	7	2.08	0	0	0.32	0.81	0.76	24	CAUUGCACUUGUCUCGGUCUGACA	efu-miR-25	efu-mir-25	Eptesicus fuscus	miR-25	C
miR7735-3p	mir1156	56	1	0	48	0	4	3	0.12	0	41.36	0	0.12	0.33	24	CCGGUCGGAGCCAAGAGACGCGGC	bdi-miR7735-3p	bdi-MIR7735	Brachypodium distachyon	miR7735-3p	C
miR-4449	mir1157	56	0	23	5	10	18	0	0	16.81	4.31	0.65	0.56	0	22	CGUCCCGGGGCCGCUCGAGGCA	bta-miR-4449	bta-mir-4449	Bos taurus	miR-4449	C
miR-1763	mir1158	56	9	13	2	22	8	2	1.04	9.5	1.72	1.43	0.25	0.22	23	GAGGGCGGGAGCGGAGCGCGGGA	gga-miR-1763	gga-mir-1763	Gallus gallus	miR-1763	G
miR-2892	mir1159	56	3	37	4	3	5	4	0.35	27.04	3.45	0.19	0.16	0.44	22	GGCGACGGAGGCGCGACCCCCC	bta-miR-2892	bta-mir-2892	Bos taurus	miR-2892	G
let-7-5p	mir1160	56	10	0	2	12	27	5	1.16	0	1.72	0.78	0.84	0.55	21	UGAGGUAGUUGGUUGUAUAGU	aae-let-7, aga-let-7, api-let-7, cqu-let-7-5p	aae-let-7, aga-let-7, api-let-7, cqu-let-7	Aedes aegypti, Anopheles gambiae, Acyrthosiphon pisum, Culex quinquefasciatus	let-7, let-7-5p	U
miR4398	mir1161	56	20	5	3	7	7	14	2.31	3.65	2.58	0.45	0.22	1.53	24	UGUCAGCGGAGUGAGAAGACGAAA	gma-miR4398	gma-MIR4398	Glycine max	miR4398	U
miR-4689	mir1162	56	21	8	13	1	9	4	2.43	5.85	11.2	0.06	0.28	0.44	22	UUGAGGAGACAUGGUGGGGGCC	hsa-miR-4689	hsa-mir-4689	Homo sapiens	miR-4689	U
miR-1584-5p	mir1163	56	18	1	22	1	4	10	2.08	0.73	18.96	0.06	0.12	1.09	20	UUGGGGCUGGGCUGGGGGCA	bta-miR-1584-5p	bta-mir-1584	Bos taurus	miR-1584-5p	U
miR-221-5p	mir1164	55	0	0	0	10	28	17	0	0	0	0.65	0.87	1.86	21	ACCUGGCAUACAAUGUAGAUU	chi-miR-221-5p	chi-mir-221	Capra hircus	miR-221-5p	A
miR-6528	mir1165	55	15	11	15	8	1	5	1.74	8.04	12.92	0.52	0.03	0.55	20	AGAGGGAAGAGGGAAGGAGG	bta-miR-6528	bta-mir-6528	Bos taurus	miR-6528	A
miR-1895	mir1166	55	14	6	1	12	10	12	1.62	4.38	0.86	0.78	0.31	1.31	22	CCCCUGAGGAGGACGAGGAGGA	cja-miR-1895	cja-mir-1895	Callithrix jacchus	miR-1895	C
miR-9121	mir1167	55	11	0	29	0	5	10	1.27	0	24.99	0	0.16	1.09	25	CCUUCACGGUUUCAGGGUCUUGUAC	eca-miR-9121	eca-mir-9121	Equus caballus	miR-9121	C
miR-7226-5p	mir1168	55	17	8	4	6	8	12	1.97	5.85	3.45	0.39	0.25	1.31	26	GCCAGGGAAGUUGAUUGUGUGAAGGG	mmu-miR-7226-5p	mmu-mir-7226	Mus musculus	miR-7226-5p	G
miR-200-3p	mir1169	55	5	0	35	0	14	1	0.58	0	30.16	0	0.43	0.11	23	UAAUACUGUCUGGUGAUGAUGUU	lva-miR-200-3p, spu-miR-200-3p	lva-mir-200, spu-mir-200	Lytechinus variegatus, Strongylocentrotus purpuratus	miR-200-3p	U
miR-432-5p	mir1170	55	49	4	1	0	1	0	5.67	2.92	0.86	0	0.03	0	21	UCUUGGAGUAGGUCAUUGGGU	dma-miR-432, pal-miR-432-5p, ssc-miR-432-5p	dma-mir-432, pal-mir-432, ssc-mir-432	Daubentonia madagascariensis, Pteropus alecto, Sus scrofa	miR-432, miR-432-5p	U
miR-432	mir1171	55	49	4	1	0	1	0	5.67	2.92	0.86	0	0.03	0	22	UCUUGGAGUAGGUCAUUGGGUG	ggo-miR-432, ppa-miR-432, tch-miR-432-5p	ggo-mir-432, ppa-mir-432, tch-mir-432	Gorilla gorilla, Pan paniscus, Tupaia chinensis	miR-432, miR-432-5p	U
miR-432	mir1172	55	49	4	1	0	1	0	5.67	2.92	0.86	0	0.03	0	23	UCUUGGAGUAGGUCAUUGGGUGG	bta-miR-432, cfa-miR-432, chi-miR-432-5p, cja-miR-432, cpo-miR-432-5p, dno-miR-432-5p, eca-miR-432, hsa-miR-432-5p, mml-miR-432-5p, oar-miR-432, ocu-miR-432-5p, ppy-miR-432, ptr-miR-432	bta-mir-432, cfa-mir-432, chi-mir-432, cja-mir-432, cpo-mir-432, dno-mir-432, eca-mir-432, hsa-mir-432, mml-mir-432, oar-mir-432, ocu-mir-432, ppy-mir-432, ptr-mir-432	Bos taurus, Canis familiaris, Capra hircus, Callithrix jacchus, Cavia porcellus, Dasypus novemcinctus, Equus caballus, Homo sapiens, Macaca mulatta, Ovis aries, Oryctolagus cuniculus, Pongo pygmaeus, Pan troglodytes	miR-432, miR-432-5p	U
miR-11978	mir1173	54	11	38	3	0	2	0	1.27	27.77	2.58	0	0.06	0	22	ACUCUUCCCUCCCUCGGCCGGC	bta-miR-11978	bta-mir-11978	Bos taurus	miR-11978	A
miR-6494	mir1174	54	4	47	1	2	0	0	0.46	34.35	0.86	0.13	0	0	20	AGGGCGCGGUGGUGAGCGUA	mja-miR-6494	mja-mir-6494	Marsupenaeus japonicus	miR-6494	A
miR-LLT9	mir1175	54	8	0	36	1	7	2	0.93	0	31.02	0.06	0.22	0.22	20	AUCGAGGAGAUGUGGAGGGG	prv-miR-LLT9	prv-mir-LLT9	Pseudorabies virus	miR-LLT9	A
miR-6798-5p	mir1176	54	1	10	0	7	21	15	0.12	7.31	0	0.45	0.65	1.64	23	CCAGGGGGAUGGGCGAGCUUGGG	hsa-miR-6798-5p	hsa-mir-6798	Homo sapiens	miR-6798-5p	C
miR156e-3p	mir1177	54	1	2	0	33	4	14	0.12	1.46	0	2.14	0.12	1.53	21	GCUUACUCUCUCUCUGUCACC	aly-miR156e-3p, bra-miR156a-3p	aly-MIR156e, bra-MIR156a	Arabidopsis lyrata, Brassica rapa	miR156e-3p, miR156a-3p	G
miR-2392	mir1178	54	0	2	0	1	51	0	0	1.46	0	0.06	1.58	0	20	UAGGAUGGGGGUGAGAGGUG	hsa-miR-2392, ptr-miR-2392	hsa-mir-2392, ptr-mir-2392	Homo sapiens, Pan troglodytes	miR-2392	U
miR8689	mir1179	53	7	16	23	3	2	2	0.81	11.69	19.82	0.19	0.06	0.22	24	AGAGGUGCUCAUGGGCUGGGUCGG	gra-miR8689	gra-MIR8689	Gossypium raimondii	miR8689	A
miR-11233-3p	mir1180	53	14	1	11	5	12	10	1.62	0.73	9.48	0.32	0.37	1.09	23	AGGGCUGGAGAUGUCGCUGGGGA	gmo-miR-11233-3p	gmo-mir-11233	Gadus morhua	miR-11233-3p	A
miR-9995-3p	mir1181	53	25	14	2	3	3	6	2.89	10.23	1.72	0.19	0.09	0.66	18	AUCUCGGUGGAACCUCCA	pal-miR-9995-3p	pal-mir-9995	Pteropus alecto	miR-9995-3p	A
miR-126-3p	mir1182	53	36	4	8	0	5	0	4.17	2.92	6.89	0	0.16	0	21	CGUACCGUGAGUAAUAAUGCG	bta-miR-126-3p, xla-miR-126-2-3p	bta-mir-126, xla-mir-126-1, xla-mir-126-2	Bos taurus, Xenopus laevis	miR-126-3p, miR-126-2-3p	C
miR-126-3p	mir1183	53	36	4	8	0	5	0	4.17	2.92	6.89	0	0.16	0	22	CGUACCGUGAGUAAUAAUGCGC	pal-miR-126-3p, xla-miR-126-3p	pal-mir-126, xla-mir-126-1	Pteropus alecto, Xenopus laevis	miR-126-3p	C
miR-126	mir1184	53	36	4	8	0	5	0	4.17	2.92	6.89	0	0.16	0	23	CUCGUACCGUGAGUAAUAAUGCG	efu-miR-126	efu-mir-126	Eptesicus fuscus	miR-126	C
miR1111	mir1185	53	0	0	0	14	23	16	0	0	0	0.91	0.71	1.75	21	GCCAUGACUAAGCAGGACCAG	smo-miR1111	smo-MIR1111	Selaginella moellendorffii	miR1111	G
miR-762	mir1186	53	0	53	0	0	0	0	0	38.73	0	0	0	0	22	GGGGCUGGGGCCGGAGCCGAGC	mml-miR-762	mml-mir-762-1, mml-mir-762-2, mml-mir-762-3	Macaca mulatta	miR-762	G
miR-196c-5p	mir1187	53	0	0	0	2	46	5	0	0	0	0.13	1.43	0.55	22	UAGGUAGUUUCACGUUGUUGGG	aca-miR-196c-5p, oha-miR-196a-5p	aca-mir-196c, oha-mir-196a	Anolis carolinensis, Ophiophagus hannah	miR-196c-5p, miR-196a-5p	U
miR-196a-5p	mir1188	53	0	0	0	2	46	5	0	0	0	0.13	1.43	0.55	23	UAGGUAGUUUCACGUUGUUGGGA	pbv-miR-196a-5p	pbv-mir-196a	Python bivittatus	miR-196a-5p	U
miR-126	mir1189	53	36	4	8	0	5	0	4.17	2.92	6.89	0	0.16	0	19	UCGUACCGUGAGUAAUAAU	sha-miR-126	sha-mir-126	Sarcophilus harrisii	miR-126	U
miR-126-3p	mir1190	53	36	4	8	0	5	0	4.17	2.92	6.89	0	0.16	0	21	UCGUACCGUGAGUAAUAAUGC	chi-miR-126-3p, dre-miR-126a-3p, fru-miR-126, tni-miR-126, xtr-miR-126-3p	chi-mir-126, dre-mir-126a, fru-mir-126, tni-mir-126, xtr-mir-126	Capra hircus, Danio rerio, Fugu rubripes, Tetraodon nigroviridis, Xenopus tropicalis	miR-126-3p, miR-126a-3p, miR-126	U
miR-126-3p	mir1191	53	36	4	8	0	5	0	4.17	2.92	6.89	0	0.16	0	23	UCGUACCGUGAGUAAUAAUGCGC	gga-miR-126-3p	gga-mir-126	Gallus gallus	miR-126-3p	U
miR-3271	mir1192	53	8	0	37	0	2	6	0.93	0	31.88	0	0.06	0.66	23	UGACAUCAUGUGCGCGUGCUGCU	bmo-miR-3271	bmo-mir-3271	Bombyx mori	miR-3271	U
miR-672	mir1193	53	1	1	0	5	45	1	0.12	0.73	0	0.32	1.4	0.11	23	UGAGGUUGGUGUACUGUGUGUGA	cgr-miR-672, dno-miR-672-5p, eca-miR-672, mmu-miR-672-5p, ocu-miR-672-5p, pal-miR-672-5p, rno-miR-672-5p	cgr-mir-672, dno-mir-672, eca-mir-672, mmu-mir-672, ocu-mir-672, pal-mir-672, rno-mir-672	Cricetulus griseus, Dasypus novemcinctus, Equus caballus, Mus musculus, Oryctolagus cuniculus, Pteropus alecto, Rattus norvegicus	miR-672, miR-672-5p	U
miR-5931	mir1194	53	18	22	10	0	3	0	2.08	16.08	8.62	0	0.09	0	22	UGCAGGUCUUGAUUGGAAGGCU	hco-miR-5931	hco-mir-5931	Haemonchus contortus	miR-5931	U
miR-193a-5p	mir1195	53	18	14	8	5	4	4	2.08	10.23	6.89	0.32	0.12	0.44	21	UGGGUCUUUGCGGGCGAGGUG	ami-miR-193a-5p	ami-mir-193a	Alligator mississippiensis	miR-193a-5p	U
miR-M55-1	mir1196	53	9	0	28	4	6	6	1.04	0	24.13	0.26	0.19	0.66	22	UGGUGAUCGGCGUGCUAGCCGU	mcmv-miR-M55-1	mcmv-mir-M55-1	Mouse cytomegalovirus	miR-M55-1	U
miR-8872	mir1197	53	4	0	7	9	7	26	0.46	0	6.03	0.58	0.22	2.84	25	UUCUGGGUUGUGGCGUCCGAGGAGC	cfa-miR-8872	cfa-mir-8872	Canis familiaris	miR-8872	U
miR-210-3p	mir1198	53	4	0	2	15	22	10	0.46	0	1.72	0.97	0.68	1.09	21	UUGUGCGUGUGACAGCGGCUA	ame-miR-210-3p, dan-miR-210, der-miR-210, dgr-miR-210, dmo-miR-210, dpe-miR-210, dps-miR-210a, dse-miR-210, dsi-miR-210, dvi-miR-210-3p, dwi-miR-210, dya-miR-210, ngi-miR-210, nvi-miR-210, tca-miR-210-3p	ame-mir-210, dan-mir-210, der-mir-210, dgr-mir-210, dmo-mir-210, dpe-mir-210, dps-mir-210a, dse-mir-210, dsi-mir-210, dvi-mir-210, dwi-mir-210, dya-mir-210, ngi-mir-210, nvi-mir-210, tca-mir-210	Apis mellifera, Drosophila ananassae, Drosophila erecta, Drosophila grimshawi, Drosophila mojavensis, Drosophila persimilis, Drosophila pseudoobscura, Drosophila sechellia, Drosophila simulans, Drosophila virilis, Drosophila willistoni, Drosophila yakuba, Nasonia giraulti, Nasonia vitripennis, Tribolium castaneum	miR-210-3p, miR-210, miR-210a	U
miR-375	mir1199	53	23	1	15	0	7	7	2.66	0.73	12.92	0	0.22	0.76	22	UUUGUUCGUUCGGCUCGCGUGA	cfa-miR-375, cpo-miR-375-3p, dno-miR-375-3p, ggo-miR-375, hsa-miR-375-3p, mml-miR-375, mmu-miR-375-3p, ocu-miR-375-3p, pal-miR-375-3p, ppy-miR-375, ptr-miR-375, rno-miR-375-3p, ssc-miR-375	cfa-mir-375, cpo-mir-375, dno-mir-375, ggo-mir-375, hsa-mir-375, mml-mir-375, mmu-mir-375, ocu-mir-375, pal-mir-375, ppy-mir-375, ptr-mir-375, rno-mir-375, ssc-mir-375	Canis familiaris, Cavia porcellus, Dasypus novemcinctus, Gorilla gorilla, Homo sapiens, Macaca mulatta, Mus musculus, Oryctolagus cuniculus, Pteropus alecto, Pongo pygmaeus, Pan troglodytes, Rattus norvegicus, Sus scrofa	miR-375, miR-375-3p	U
miR-320c	mir1200	52	2	1	5	13	27	4	0.23	0.73	4.31	0.84	0.84	0.44	20	AAAAGCUGGGUUGAGAGGGU	hsa-miR-320c, ppy-miR-320c, ptr-miR-320c	hsa-mir-320c-1, hsa-mir-320c-2, ppy-mir-320c-1, ppy-mir-320c-2, ptr-mir-320c-1, ptr-mir-320c-2	Homo sapiens, Pongo pygmaeus, Pan troglodytes	miR-320c	A
miR404	mir1201	52	8	11	11	2	14	6	0.93	8.04	9.48	0.13	0.43	0.66	24	AUUAACGCUGGCGGUUGCGGCAGC	ath-miR404	ath-MIR404	Arabidopsis thaliana	miR404	A
miR-330-3p	mir1202	52	11	0	0	21	7	13	1.27	0	0	1.36	0.22	1.42	24	CAAAGCACACGGCCUGCAGAGAGG	cpo-miR-330-3p	cpo-mir-330	Cavia porcellus	miR-330-3p	C
miR-3154	mir1203	52	0	3	34	0	2	13	0	2.19	29.29	0	0.06	1.42	21	CAGAAGGGGAGUCGGAGCAGA	bta-miR-3154	bta-mir-3154	Bos taurus	miR-3154	C
miR-6879-5p	mir1204	52	14	22	4	2	8	2	1.62	16.08	3.45	0.13	0.25	0.22	22	CAGGGCAGGGAAGGUGGGAGAG	hsa-miR-6879-5p	hsa-mir-6879	Homo sapiens	miR-6879-5p	C
miR-12289-3p	mir1205	52	0	28	15	1	3	5	0	20.46	12.92	0.06	0.09	0.55	22	CCGACGCCGGCGACGCGGGUUG	gga-miR-12289-3p	gga-mir-12289-1, gga-mir-12289-2	Gallus gallus	miR-12289-3p	C
miR-2753	mir1206	52	20	15	8	2	6	1	2.31	10.96	6.89	0.13	0.19	0.11	20	UCAAAUGGAAGAAGCUGGUA	bmo-miR-2753	bmo-mir-2753	Bombyx mori	miR-2753	U
miR-H14-5p	mir1207	52	14	7	2	7	7	15	1.62	5.12	1.72	0.45	0.22	1.64	25	UCAUUCAGCGGGCAAUGUAGACUGU	hvt-miR-H14-5p	hvt-mir-H14	Herpesvirus of	miR-H14-5p	U
miR-1497f	mir1208	52	4	8	38	0	2	0	0.46	5.85	32.74	0	0.06	0	23	UUGAAGAAUUGCAGGUGGUAGGG	odi-miR-1497f	odi-mir-1497f-1, odi-mir-1497f-2	Oikopleura dioica	miR-1497f	U
miR-10154-3p	mir1209	51	29	5	4	1	5	7	3.36	3.65	3.45	0.06	0.16	0.76	22	AAUUACAGAGCUAUGCUGUUCU	hpo-miR-10154-3p	hpo-mir-10154	Heligmosomoides polygyrus	miR-10154-3p	A
miR-8073	mir1210	51	2	0	45	0	1	3	0.23	0	38.77	0	0.03	0.33	22	ACCUGGCAGCAGGGAGCGUCGU	hsa-miR-8073	hsa-mir-8073	Homo sapiens	miR-8073	A
miR-638	mir1211	51	8	15	25	2	1	0	0.93	10.96	21.54	0.13	0.03	0	25	AGGGAUCGCGGGCGGGCGGCGGCCU	mml-miR-638	mml-mir-638	Macaca mulatta	miR-638	A
miR-311b-5p	mir1212	51	0	2	43	0	4	2	0	1.46	37.05	0	0.12	0.22	23	CGGCUGUGGAUUGGGCUAGUACU	dya-miR-311b-5p	dya-mir-311b	Drosophila yakuba	miR-311b-5p	C
miR-6700-5p	mir1213	51	34	7	5	3	0	2	3.93	5.12	4.31	0.19	0	0.22	24	CUGGGAUUGUUCAGGAGAGGAGGC	gga-miR-6700-5p	gga-mir-6700	Gallus gallus	miR-6700-5p	C
miR-6606-5p	mir1214	51	6	4	9	17	9	6	0.69	2.92	7.75	1.1	0.28	0.66	20	GAGGAGCGGGAGGAGCGGGA	gga-miR-6606-5p	gga-mir-6606	Gallus gallus	miR-6606-5p	G
miR-1893	mir1215	51	27	7	14	0	0	3	3.12	5.12	12.06	0	0	0.33	22	GGCGCGGGCGCUGGACGCCUCG	mmu-miR-1893	mmu-mir-1893	Mus musculus	miR-1893	G
miR-152-3p	mir1216	51	0	0	0	16	21	14	0	0	0	1.04	0.65	1.53	21	UCAGUGCAUGACAGAACUUGG	ami-miR-152-3p, cfa-miR-152, cgr-miR-152-3p, cja-miR-152, cpi-miR-152-3p, cpo-miR-152-3p, ggo-miR-152, hsa-miR-152-3p, mml-miR-152-3p, mmu-miR-152-3p, oar-miR-152, ocu-miR-152-3p, pal-miR-152-3p, ppy-miR-152, ptr-miR-152, rno-miR-152-3p, ssc-miR-152, tch-miR-152	ami-mir-152, cfa-mir-152, cgr-mir-152, cja-mir-152, cpi-mir-152, cpo-mir-152, ggo-mir-152, hsa-mir-152, mml-mir-152, mmu-mir-152, oar-mir-152, ocu-mir-152, pal-mir-152, ppy-mir-152, ptr-mir-152, rno-mir-152, ssc-mir-152, tch-mir-152	Alligator mississippiensis, Canis familiaris, Cricetulus griseus, Callithrix jacchus, Chrysemys picta, Cavia porcellus, Gorilla gorilla, Homo sapiens, Macaca mulatta, Mus musculus, Ovis aries, Oryctolagus cuniculus, Pteropus alecto, Pongo pygmaeus, Pan troglodytes, Rattus norvegicus, Sus scrofa, Tupaia chinensis	miR-152-3p, miR-152	U
miR399q	mir1217	51	0	5	2	3	40	1	0	3.65	1.72	0.19	1.24	0.11	21	UGCCAAAGGAGAGCUGCUCUU	mtr-miR399q	mtr-MIR399q	Medicago truncatula	miR399q	U
miR-m107-1-3p	mir1218	51	0	5	5	15	20	6	0	3.65	4.31	0.97	0.62	0.66	22	UGCUCGCGUCGAGUGACCGCUC	mcmv-miR-m107-1-3p	mcmv-mir-m107-1	Mouse cytomegalovirus	miR-m107-1-3p	U
miR-4498	mir1219	51	13	5	11	4	13	5	1.5	3.65	9.48	0.26	0.4	0.55	22	UGGGCUGGCAGGGCAAGUGCUG	hsa-miR-4498	hsa-mir-4498	Homo sapiens	miR-4498	U
miR2927	mir1220	51	0	0	47	1	3	0	0	0	40.5	0.06	0.09	0	23	UGUCGUCGUCGAUGGAGCCCAUG	osa-miR2927	osa-MIR2927	Oryza sativa	miR2927	U
miR-959-5p	mir1221	51	2	0	0	0	49	0	0.23	0	0	0	1.52	0	22	UUAGUACUUGGGUUGAUAAAGA	dps-miR-959-5p	dps-mir-959	Drosophila pseudoobscura	miR-959-5p	U
miR-3188	mir1222	50	3	19	9	1	17	1	0.35	13.89	7.75	0.06	0.53	0.11	23	AGAGGCUUUGUGCGGAUACGGGG	hsa-miR-3188	hsa-mir-3188	Homo sapiens	miR-3188	A
miR-M87-1	mir1223	50	12	10	22	2	0	4	1.39	7.31	18.96	0.13	0	0.44	23	AGGCAGCCGUCGGCAGCGGCAGC	mcmv-miR-M87-1	mcmv-mir-M87-1	Mouse cytomegalovirus	miR-M87-1	A
miR-502-5p	mir1224	50	9	4	1	8	25	3	1.04	2.92	0.86	0.52	0.78	0.33	21	AUCCUUGCUAUCUGGGUGCUA	eca-miR-502-5p, hsa-miR-502-5p, mml-miR-502-5p, ppy-miR-502-5p, ptr-miR-502	eca-mir-502, hsa-mir-502, mml-mir-502, ppy-mir-502, ptr-mir-502	Equus caballus, Homo sapiens, Macaca mulatta, Pongo pygmaeus, Pan troglodytes	miR-502-5p, miR-502	A
miR-1908-3p	mir1225	50	15	25	4	3	2	1	1.74	18.27	3.45	0.19	0.06	0.11	21	CCGGCCGCCGGCUCCGCCCCG	hsa-miR-1908-3p	hsa-mir-1908	Homo sapiens	miR-1908-3p	C
miR166j-5p	mir1226	50	4	0	41	0	0	5	0.46	0	35.33	0	0	0.55	21	GAAUGACGUCCGGUCUGAAGA	osa-miR166j-5p	osa-MIR166j	Oryza sativa	miR166j-5p	G
miR-956-5p	mir1227	50	28	15	1	1	2	3	3.24	10.96	0.86	0.06	0.06	0.33	24	UAACGGAUGAACAUUGACCAAAGC	dvi-miR-956-5p	dvi-mir-956	Drosophila virilis	miR-956-5p	U
miR-10837	mir1228	50	6	1	0	2	37	4	0.69	0.73	0	0.13	1.15	0.44	22	UGACUGUACCUCAGCAGGUAGA	oni-miR-10837	oni-mir-10837	Oreochromis niloticus	miR-10837	U
miR-375	mir1229	50	23	1	12	0	7	7	2.66	0.73	10.34	0	0.22	0.76	23	UUUUGUUCGUUCGGCUCGCGUGA	bta-miR-375, mdo-miR-375	bta-mir-375, mdo-mir-375	Bos taurus, Monodelphis domestica	miR-375	U
miR-11652-3p	mir1230	49	0	0	4	1	38	6	0	0	3.45	0.06	1.18	0.66	22	ACAUCACUGAGGAUUGCAAGAC	dqu-miR-11652-3p	dqu-mir-11652	Dinoponera quadriceps	miR-11652-3p	A
miR-4546	mir1231	49	11	0	33	0	1	4	1.27	0	28.43	0	0.03	0.44	22	AGCAGCAAGUCGGCGUGGAAGG	pma-miR-4546	pma-mir-4546	Petromyzon marinus	miR-4546	A
miR-4755-3p	mir1232	49	1	2	0	11	25	10	0.12	1.46	0	0.71	0.78	1.09	22	AGCCAGGCUCUGAAGGGAAAGU	hsa-miR-4755-3p	hsa-mir-4755	Homo sapiens	miR-4755-3p	A
miR2926	mir1233	49	3	7	29	0	5	5	0.35	5.12	24.99	0	0.16	0.55	20	AGGUCGUCGACGUUGGUGCU	osa-miR2926	osa-MIR2926	Oryza sativa	miR2926	A
miR-10401-5p	mir1234	49	23	7	5	2	6	6	2.66	5.12	4.31	0.13	0.19	0.66	20	CGUGUGGGAAGGCGUGGGGU	hsa-miR-10401-5p	hsa-mir-10401	Homo sapiens	miR-10401-5p	C
miR-2576	mir1235	49	5	3	1	3	15	22	0.58	2.19	0.86	0.19	0.47	2.4	22	CUCGAGUGUGGAGAGCAUGGGA	dps-miR-2576	dps-mir-2576-1, dps-mir-2576-2	Drosophila pseudoobscura	miR-2576	C
miR-210-3p	mir1236	49	0	0	2	15	22	10	0	0	1.72	0.97	0.68	1.09	21	CUUGUGCGUGUGACAGCGGCU	pca-miR-210-3p, sfr-miR-210-3p, tcf-miR-210-3p	pca-mir-210, sfr-mir-210, tcf-mir-210	Polistes canadensis, Spodoptera frugiperda, Triops cancriformis	miR-210-3p	C
miR-12376-5p	mir1237	49	0	45	2	1	1	0	0	32.89	1.72	0.06	0.03	0	21	GCGAGCCUGGGGGCGGGGAGA	mdo-miR-12376-5p	mdo-mir-12376	Monodelphis domestica	miR-12376-5p	G
miR-1d	mir1238	49	0	6	33	0	7	3	0	4.38	28.43	0	0.22	0.33	23	UGGCUUUAUAAAGAAGUACGUGC	pma-miR-1d	pma-mir-1d	Petromyzon marinus	miR-1d	U
miR-3911	mir1239	49	0	2	40	0	0	7	0	1.46	34.46	0	0	0.76	22	UGUGUGGAUCCUGGAGGAGGCA	hsa-miR-3911	hsa-mir-3911	Homo sapiens	miR-3911	U
miR-6726-5p	mir1240	48	1	33	0	4	8	2	0.12	24.12	0	0.26	0.25	0.22	21	CGGGAGCUGGGGUCUGCAGGU	hsa-miR-6726-5p	hsa-mir-6726	Homo sapiens	miR-6726-5p	C
miR-30b-3p	mir1241	48	0	0	3	11	30	4	0	0	2.58	0.71	0.93	0.44	21	CUGGGAGGUGGAUGUUUACUU	bta-miR-30b-3p, pal-miR-30b-3p, ssc-miR-30b-3p	bta-mir-30b, pal-mir-30b, ssc-mir-30b	Bos taurus, Pteropus alecto, Sus scrofa	miR-30b-3p	C
miR-30b-3p	mir1242	48	0	0	3	11	30	4	0	0	2.58	0.71	0.93	0.44	22	CUGGGAGGUGGAUGUUUACUUC	ami-miR-30b-3p, chi-miR-30b-3p, cpi-miR-30b-3p, dno-miR-30b-3p, hsa-miR-30b-3p, mdo-miR-30b-3p, mml-miR-30b-3p	ami-mir-30b, chi-mir-30b, cpi-mir-30b, dno-mir-30b, hsa-mir-30b, mdo-mir-30b, mml-mir-30b	Alligator mississippiensis, Capra hircus, Chrysemys picta, Dasypus novemcinctus, Homo sapiens, Monodelphis domestica, Macaca mulatta	miR-30b-3p	C
miR-100	mir1243	48	10	0	0	7	21	10	1.16	0	0	0.45	0.65	1.09	22	GACCCGUAGAUCCGAACUUGUG	api-miR-100, nve-miR-100-5p	api-mir-100, nve-mir-100	Acyrthosiphon pisum, Nematostella vectensis	miR-100, miR-100-5p	G
miR-10233-3p	mir1244	48	3	0	3	16	14	12	0.35	0	2.58	1.04	0.43	1.31	29	GCGGAGUGUCGGUGCUGUGCGAAAGUGAU	egr-miR-10233-3p	egr-mir-10233	Echinococcus granulosus	miR-10233-3p	G
miR-3663-5p	mir1245	48	10	10	22	0	5	1	1.16	7.31	18.96	0	0.16	0.11	21	GCUGGUCUGCGUGGUGCUCGG	hsa-miR-3663-5p	hsa-mir-3663	Homo sapiens	miR-3663-5p	G
miR-152	mir1246	48	0	0	0	15	20	13	0	0	0	0.97	0.62	1.42	24	GUCAGUGCAUGACAGAACUUGGGC	efu-miR-152	efu-mir-152	Eptesicus fuscus	miR-152	G
miR-100a-5p	mir1247	48	10	0	0	7	21	10	1.16	0	0	0.45	0.65	1.09	22	UACCCGUAGAUCCGAACUUGUG	pte-miR-100a-5p	pte-mir-100a	Parasteatoda tepidariorum	miR-100a-5p	U
miR-152	mir1248	48	0	0	0	15	20	13	0	0	0	0.97	0.62	1.42	22	UCAGUGCAUGACAGAACUUGGG	bta-miR-152, mdo-miR-152-3p	bta-mir-152, mdo-mir-152	Bos taurus, Monodelphis domestica	miR-152, miR-152-3p	U
miR-339b	mir1249	48	10	10	0	14	4	10	1.16	7.31	0	0.91	0.12	1.09	20	UCCCUGUCCUCCAGGAGCUC	bta-miR-339b, ssc-miR-4334-3p	bta-mir-339b, ssc-mir-4334	Bos taurus, Sus scrofa	miR-339b, miR-4334-3p	U
miR-9368	mir1250	48	0	0	28	0	6	14	0	0	24.13	0	0.19	1.53	24	UCCGAGCUCGAGGAACUUCCCCUC	efu-miR-9368	efu-mir-9368	Eptesicus fuscus	miR-9368	U
miR-9149	mir1251	48	0	39	5	0	3	1	0	28.5	4.31	0	0.09	0.11	25	UCUUAAGGAUCAUGGACAGUGCCCU	eca-miR-9149	eca-mir-9149	Equus caballus	miR-9149	U
miR-9-5p	mir1252	48	0	2	0	4	27	15	0	1.46	0	0.26	0.84	1.64	23	UCUUUGGUUAUCUAGCUGUAUGA	aae-miR-9a, aga-miR-9a, age-miR-9, ame-miR-9a-5p, api-miR-9a, asu-miR-9-5p, bbe-miR-9-5p, bmo-miR-9a-5p, cfa-miR-9, chi-miR-9-5p, cja-miR-9, cli-miR-9-5p, cpi-miR-9-5p, cpo-miR-9-5p, cte-miR-9-5p, dan-miR-9a, der-miR-9a, dgr-miR-9a, dme-miR-9a-5p, dmo-miR-9a, dno-miR-9-5p, dpe-miR-9a, dps-miR-9a, dpu-miR-9-5p, dqu-miR-9-5p, dre-miR-9-5p, dse-miR-9a, dsi-miR-9a, dvi-miR-9a-5p, dwi-miR-9a, dya-miR-…	aae-mir-9a-1, aae-mir-9a-2, aga-mir-9a, age-mir-9, ame-mir-9a, api-mir-9a, asu-mir-9, bbe-mir-9, bmo-mir-9a, cfa-mir-9-1, cfa-mir-9-2, cfa-mir-9-3, chi-mir-9, cja-mir-9-1, cja-mir-9-2, cli-mir-9-1, cli-mir-9-2, cli-mir-9-3, cpi-mir-9-1, cpi-mir-9-2, cpi-mir-9-3, cpi-mir-9-4, cpo-mir-9-1, cpo-mir-9-2, cpo-mir-9-3, cte-mir-9, dan-mir-9a, der-mir-9a, dgr-mir-9a, dme-mir-9a, dmo-mir-9a, dno-mir-9-1, …	Aedes aegypti, Anopheles gambiae, Ateles geoffroyi, Apis mellifera, Acyrthosiphon pisum, Ascaris suum, Branchiostoma belcheri, Bombyx mori, Canis familiaris, Capra hircus, Callithrix jacchus, Columba livia, Chrysemys picta, Cavia porcellus, Capitella teleta, Drosophila ananassae, Drosophila erecta, Drosophila grimshawi, Drosophila melanogaster, Drosophila mojavensis, Dasypus novemcinctus, Drosoph…	miR-9a, miR-9, miR-9a-5p, miR-9-5p, miR-9b-5p, miR-9-1, miR-9-2	U
miR-9-5p	mir1253	48	0	2	0	4	27	15	0	1.46	0	0.26	0.84	1.64	25	UCUUUGGUUAUCUAGCUGUAUGAGU	efu-miR-9-5p	efu-mir-9-1, efu-mir-9-2, efu-mir-9-3	Eptesicus fuscus	miR-9-5p	U
miR164d-5p	mir1254	48	12	0	33	0	1	2	1.39	0	28.43	0	0.03	0.22	21	UGGAGAAGCAGGGCACGUGCA	aly-miR164a-5p, aly-miR164b-5p, aof-miR164, ata-miR164b-5p, ata-miR164c-5p, ath-miR164a, ath-miR164b-5p, atr-miR164a, atr-miR164b, bdi-miR164a-5p, bdi-miR164b, bdi-miR164e, bna-miR164a, bra-miR164a, cas-miR164, cme-miR164c, cme-miR164d, cpa-miR164a, cpa-miR164b, cpa-miR164c, csi-miR164a-5p, csi-miR164b-5p, csi-miR164c-5p, csi-miR164d-5p, ctr-miR164, fve-miR164a-5p, fve-miR164b, ghr-miR164, gma-mi…	aly-MIR164a, aly-MIR164b, aof-MIR164, ata-MIR164b, ata-MIR164c, ath-MIR164a, ath-MIR164b, atr-MIR164a, atr-MIR164b, bdi-MIR164a, bdi-MIR164b, bdi-MIR164e, bna-MIR164a, bra-MIR164a, cas-MIR164, cme-MIR164c, cme-MIR164d, cpa-MIR164a, cpa-MIR164b, cpa-MIR164c, csi-MIR164a, csi-MIR164b, csi-MIR164c, csi-MIR164d, ctr-MIR164, fve-MIR164a, fve-MIR164b, ghr-MIR164, gma-MIR164a, gma-MIR164e, gma-MIR164f, …	Arabidopsis lyrata, Asparagus officinalis, Aegilops tauschii, Arabidopsis thaliana, Amborella trichopoda, Brachypodium distachyon, Brassica napus, Brassica rapa, Camelina sativa, Cucumis melo, Carica papaya, Citrus sinensis, Citrus trifoliata, Fragaria vesca, Gossypium hirsutum, Glycine max, Linum usitatissimum, Malus domestica, Manihot esculenta, Medicago truncatula, Nicotiana tabacum, Oryza sat…	miR164a-5p, miR164b-5p, miR164, miR164c-5p, miR164a, miR164b, miR164e, miR164c, miR164d, miR164d-5p, miR164f, miR164g, miR164h, miR164i, miR164j, miR164k, miR164g-5p	U
miR-6735-5p	mir1255	47	15	13	10	1	0	8	1.74	9.5	8.62	0.06	0	0.87	25	CAGGGCAGAGGGCACAGGAAUCUGA	hsa-miR-6735-5p	hsa-mir-6735	Homo sapiens	miR-6735-5p	C
miR-8799e	mir1256	47	5	0	3	24	2	13	0.58	0	2.58	1.56	0.06	1.42	24	CGCUGUUGGAAUCGCGCUCCUGGC	cfa-miR-8799e	cfa-mir-8799e-1, cfa-mir-8799e-2	Canis familiaris	miR-8799e	C
miR-193b-5p	mir1257	47	6	2	33	0	3	3	0.69	1.46	28.43	0	0.09	0.33	21	CGGGACUUUGGGGGCGAGAUG	dre-miR-193b-5p	dre-mir-193b	Danio rerio	miR-193b-5p	C
miR-4449	mir1258	47	24	11	8	1	3	0	2.78	8.04	6.89	0.06	0.09	0	22	CGUCCCGGGGCUGCGCGAGGCA	hsa-miR-4449	hsa-mir-4449	Homo sapiens	miR-4449	C
miR3980a-3p	mir1259	47	1	0	33	1	8	4	0.12	0	28.43	0.06	0.25	0.44	21	CUGGCCGAGGCCGUCGAUUCU	osa-miR3980a-3p, osa-miR3980b-3p	osa-MIR3980a, osa-MIR3980b	Oryza sativa	miR3980a-3p, miR3980b-3p	C
miR-4952-5p	mir1260	47	17	3	24	2	0	1	1.97	2.19	20.68	0.13	0	0.11	23	GCCGGAUCCGGAUGUCGCGGCGA	dme-miR-4952-5p	dme-mir-4952	Drosophila melanogaster	miR-4952-5p	G
miR-152	mir1261	47	0	0	0	14	20	13	0	0	0	0.91	0.62	1.42	23	UCAGUGCAUGACAGAACUUGGGC	nle-miR-152, oga-miR-152, pha-miR-152, ppa-miR-152	nle-mir-152, oga-mir-152, pha-mir-152, ppa-mir-152	Nomascus leucogenys, Otolemur garnettii, Papio hamadryas, Pan paniscus	miR-152	U
miR-I5-3p	mir1262	47	0	10	19	7	4	7	0	7.31	16.37	0.45	0.12	0.76	25	UGAAGAAGACGACGACGAGGAGCAU	iltv-miR-I5-3p	iltv-mir-I5	Infectious laryngotracheitis	miR-I5-3p	U
miR-8815	mir1263	47	4	3	24	1	5	10	0.46	2.19	20.68	0.06	0.16	1.09	23	UGCCAGUGGCCUGCGGGGGACGG	cfa-miR-8815	cfa-mir-8815-1, cfa-mir-8815-2	Canis familiaris	miR-8815	U
miR-4725-3p	mir1264	47	8	26	8	0	3	2	0.93	19	6.89	0	0.09	0.22	22	UGGGGAAGGCGUCAGUGUCGGG	hsa-miR-4725-3p	hsa-mir-4725	Homo sapiens	miR-4725-3p	U
miR-30b-5p	mir1265	47	0	1	0	10	31	5	0	0.73	0	0.65	0.96	0.55	22	UGUAAACAUCCUACACUCAGCU	abu-miR-30d, aca-miR-30b-5p, ami-miR-30b-5p, bta-miR-30b-5p, ccr-miR-30b, cfa-miR-30b, cgr-miR-30b-5p, chi-miR-30b-5p, cja-miR-30b, cpi-miR-30b-5p, cpo-miR-30b-5p, dno-miR-30b-5p, dre-miR-30b, eca-miR-30b, fru-miR-30b, gga-miR-30b-5p, gmo-miR-30c-5p, hsa-miR-30b-5p, ipu-miR-30b, mdo-miR-30b-5p, mmu-miR-30b-5p, mze-miR-30d, nbr-miR-30d, nle-miR-30b, oan-miR-30b-5p, ocu-miR-30b-5p, oga-miR-30b, oha…	abu-mir-30d, aca-mir-30b, ami-mir-30b, bta-mir-30b, ccr-mir-30b, cfa-mir-30b, cgr-mir-30b, chi-mir-30b, cja-mir-30b, cpi-mir-30b, cpo-mir-30b, dno-mir-30b, dre-mir-30b, eca-mir-30b, fru-mir-30b, gga-mir-30b, gmo-mir-30c, hsa-mir-30b, ipu-mir-30b, mdo-mir-30b, mmu-mir-30b, mze-mir-30d, nbr-mir-30d, nle-mir-30b, oan-mir-30b, ocu-mir-30b, oga-mir-30b, oha-mir-30b, oni-mir-30d, pal-mir-30b, pbv-mir-3…	Astatotilapia burtoni, Anolis carolinensis, Alligator mississippiensis, Bos taurus, Cyprinus carpio, Canis familiaris, Cricetulus griseus, Capra hircus, Callithrix jacchus, Chrysemys picta, Cavia porcellus, Dasypus novemcinctus, Danio rerio, Equus caballus, Fugu rubripes, Gallus gallus, Gadus morhua, Homo sapiens, Ictalurus punctatus, Monodelphis domestica, Mus musculus, Metriaclima zebra, Neolam…	miR-30d, miR-30b-5p, miR-30b, miR-30c-5p, miR-30e-5p, miR-30e	U
miR-7038-5p	mir1266	47	5	0	28	2	5	7	0.58	0	24.13	0.13	0.16	0.76	22	UGUAGAAGGAAGGGCUGCUGUG	mmu-miR-7038-5p	mmu-mir-7038	Mus musculus	miR-7038-5p	U
miR-BART22	mir1267	47	7	21	11	2	4	2	0.81	15.35	9.48	0.13	0.12	0.22	23	UUACAAAGUCAUGGUCUAGUAGU	ebv-miR-BART22	ebv-mir-BART22	Epstein Barr	miR-BART22	U
miR-rL1-33-3p	mir1268	46	0	9	0	16	12	9	0	6.58	0	1.04	0.37	0.98	23	AAAGAGCAAAUGGGGGGAAUAGC	rlcv-miR-rL1-33-3p	rlcv-mir-rL1-33	Rhesus lymphocryptovirus	miR-rL1-33-3p	A
miR-616-3p	mir1269	46	15	28	3	0	0	0	1.74	20.46	2.58	0	0	0	22	AGUCAUUGGAGGGUUUGAGCAG	hsa-miR-616-3p, ptr-miR-616	hsa-mir-616, ptr-mir-616	Homo sapiens, Pan troglodytes	miR-616-3p, miR-616	A
miR-130a-3p	mir1270	46	6	0	34	1	3	2	0.69	0	29.29	0.06	0.09	0.22	20	CAGUGCAAUGUCAAAAGGGC	cpi-miR-130a-3p	cpi-mir-130a	Chrysemys picta	miR-130a-3p	C
miR-1796	mir1271	46	6	0	27	0	2	11	0.69	0	23.26	0	0.06	1.2	21	GAACUGCUGAAGGAGGGCUGA	gga-miR-1796	gga-mir-1796	Gallus gallus	miR-1796	G
miR-2557-5p	mir1272	46	9	25	1	2	8	1	1.04	18.27	0.86	0.13	0.25	0.11	27	GUAUGCUGUAGCAAGGAUCACUUUGAG	dps-miR-2557-5p	dps-mir-2557	Drosophila pseudoobscura	miR-2557-5p	G
miR-9-5p	mir1273	46	0	0	0	4	27	15	0	0	0	0.26	0.84	1.64	20	UCUUUGGUUAUCUAGCUGUA	aca-miR-9-5p	aca-mir-9-1, aca-mir-9-2, aca-mir-9-3	Anolis carolinensis	miR-9-5p	U
miR-9	mir1274	46	0	0	0	4	27	15	0	0	0	0.26	0.84	1.64	21	UCUUUGGUUAUCUAGCUGUAU	sha-miR-9, sko-miR-9-5p, tca-miR-9a-5p	sha-mir-9, sko-mir-9, tca-mir-9a	Sarcophilus harrisii, Saccoglossus kowalevskii, Tribolium castaneum	miR-9, miR-9-5p, miR-9a-5p	U
miR-9-5p	mir1275	46	0	0	0	4	27	15	0	0	0	0.26	0.84	1.64	22	UCUUUGGUUAUCUAGCUGUAUG	abu-miR-9-5p, ami-miR-9-5p, bfl-miR-9-5p, bta-miR-9-5p, ccr-miR-9-3p, cgr-miR-9, lva-miR-9-5p, nbr-miR-9, oan-miR-9-5p, oni-miR-9a, oni-miR-9a-5p, pbv-miR-9-5p, pma-miR-9a-5p, ppc-miR-9, spu-miR-9-5p, ssc-miR-9, xtr-miR-9-5p	abu-mir-9-1, abu-mir-9-2, abu-mir-9-3, abu-mir-9-4, abu-mir-9-5, abu-mir-9-6, abu-mir-9-7, ami-mir-9-1, ami-mir-9-2, ami-mir-9-3, ami-mir-9-4, bfl-mir-9-1, bfl-mir-9-2, bta-mir-9-1, bta-mir-9-2, ccr-mir-9, cgr-mir-9, lva-mir-9, nbr-mir-9-1, nbr-mir-9-2, nbr-mir-9-3, nbr-mir-9-4, nbr-mir-9-5, nbr-mir-9-6, nbr-mir-9-7, oan-mir-9-1, oan-mir-9-2, oni-mir-9a-1, oni-mir-9a-2, oni-mir-9a-3, oni-mir-9a-4…	Astatotilapia burtoni, Alligator mississippiensis, Branchiostoma floridae, Bos taurus, Cyprinus carpio, Cricetulus griseus, Lytechinus variegatus, Neolamprologus brichardi, Ornithorhynchus anatinus, Oreochromis niloticus, Python bivittatus, Petromyzon marinus, Pristionchus pacificus, Strongylocentrotus purpuratus, Sus scrofa, Xenopus tropicalis	miR-9-5p, miR-9-3p, miR-9, miR-9a, miR-9a-5p	U
miR-9215a	mir1276	46	3	1	8	3	27	4	0.35	0.73	6.89	0.19	0.84	0.44	23	UGACACUAGGACGUGUGGCUGCC	efu-miR-9215a	efu-mir-9215a-1, efu-mir-9215a-2, efu-mir-9215a-3, efu-mir-9215a-4, efu-mir-9215a-5	Eptesicus fuscus	miR-9215a	U
miR-6816-5p	mir1277	46	7	24	4	1	10	0	0.81	17.54	3.45	0.06	0.31	0	21	UGGGGCGGGGCAGGUCCCUGC	hsa-miR-6816-5p	hsa-mir-6816	Homo sapiens	miR-6816-5p	U
miR-30b	mir1278	46	0	0	0	10	31	5	0	0	0	0.65	0.96	0.55	21	UGUAAACAUCCUACACUCAGC	age-miR-30b, ggo-miR-30b, lla-miR-30b, mml-miR-30b-5p, mne-miR-30b, oar-miR-30b, ppa-miR-30b, ptr-miR-30b	age-mir-30b, ggo-mir-30b, lla-mir-30b, mml-mir-30b, mne-mir-30b, oar-mir-30b, ppa-mir-30b, ptr-mir-30b	Ateles geoffroyi, Gorilla gorilla, Lagothrix lagotricha, Macaca mulatta, Macaca nemestrina, Ovis aries, Pan paniscus, Pan troglodytes	miR-30b, miR-30b-5p	U
miR-377-5p	mir1279	45	26	15	0	1	1	2	3.01	10.96	0	0.06	0.03	0.22	22	AGAGGUUGCCUUUGGUGAAUUC	oar-miR-377-5p	oar-mir-377	Ovis aries	miR-377-5p	A
miR-181a	mir1280	45	4	0	6	9	16	10	0.46	0	5.17	0.58	0.5	1.09	22	CACAUUCAUCGCUGUCGGUGGG	abu-miR-181a, mze-miR-181a, nbr-miR-181a, oni-miR-181a, pny-miR-181a	abu-mir-181a, mze-mir-181a, nbr-mir-181a, oni-mir-181a, pny-mir-181a	Astatotilapia burtoni, Metriaclima zebra, Neolamprologus brichardi, Oreochromis niloticus, Pundamilia nyererei	miR-181a	C
miR-1732	mir1281	45	5	6	30	1	2	1	0.58	4.38	25.85	0.06	0.06	0.11	21	CACCGUGCUGCUGUCGGGCUG	gga-miR-1732	gga-mir-1732-1, gga-mir-1732-2, gga-mir-1732-3	Gallus gallus	miR-1732	C
miR-130a-3p	mir1282	45	6	0	34	1	2	2	0.69	0	29.29	0.06	0.06	0.22	22	CAGUGCAAUGUCAAAAGGGCAU	ocu-miR-130a-3p	ocu-mir-130a	Oryctolagus cuniculus	miR-130a-3p	C
miR6184	mir1283	45	14	0	24	1	3	3	1.62	0	20.68	0.06	0.09	0.33	22	CGGCGUCGGAUCUGGCCGGCCU	hvu-miR6184	hvu-MIR6184	Hordeum vulgare	miR6184	C
miR-263a-3p	mir1284	45	22	20	0	0	3	0	2.55	14.62	0	0	0.09	0	22	CGUGAUCUCUUAGUGGCAUCAC	bmo-miR-263a-3p	bmo-mir-263a	Bombyx mori	miR-263a-3p	C
miR-263a-3p	mir1285	45	22	20	0	0	3	0	2.55	14.62	0	0	0.09	0	22	CGUGAUCUCUUAGUGGCAUCUA	dme-miR-263a-3p, dvi-miR-263a-3p	dme-mir-263a, dvi-mir-263a	Drosophila melanogaster, Drosophila virilis	miR-263a-3p	C
miR-6511b-5p	mir1286	45	19	2	16	3	1	4	2.2	1.46	13.79	0.19	0.03	0.44	24	CUGCAGGCAGAAGUGGGGCUGACA	hsa-miR-6511b-5p	hsa-mir-6511b-1, hsa-mir-6511b-2	Homo sapiens	miR-6511b-5p	C
miR-6982-5p	mir1287	45	5	26	9	1	0	4	0.58	19	7.75	0.06	0	0.44	25	CUGGAGGAUCGCAGGGGUGGCCUGG	mmu-miR-6982-5p	mmu-mir-6982	Mus musculus	miR-6982-5p	C
miR-10127-3p	mir1288	45	27	9	5	0	2	2	3.12	6.58	4.31	0	0.06	0.22	23	GACUUCAGGGAUCGACGCGCCGG	hpo-miR-10127-3p	hpo-mir-10127	Heligmosomoides polygyrus	miR-10127-3p	G
miR-965-5p	mir1289	45	24	20	1	0	0	0	2.78	14.62	0.86	0	0	0	23	GGGGAGAAGUUAUUGCGAUUAUG	dqu-miR-965-5p	dqu-mir-965	Dinoponera quadriceps	miR-965-5p	G
miR-6497	mir1290	45	0	24	6	4	11	0	0	17.54	5.17	0.26	0.34	0	21	GGGUUUGGAGGGGAAGCGGAU	pxy-miR-6497	pxy-mir-6497	Plutella xylostella	miR-6497	G
miR-7345-5p	mir1291	45	8	5	26	3	0	3	0.93	3.65	22.4	0.19	0	0.33	24	GUCGCGAAGGCGUAGCGACUGUCA	mdo-miR-7345-5p	mdo-mir-7345-1, mdo-mir-7345-2	Monodelphis domestica	miR-7345-5p	G
miR-106b-5p	mir1292	45	5	0	11	2	22	5	0.58	0	9.48	0.13	0.68	0.55	22	UAAAGUGCUGACAGUGCAGAUA	cgr-miR-106b-5p, cpo-miR-106b-5p, dno-miR-106b-5p, ocu-miR-106b-5p, pal-miR-106b-5p	cgr-mir-106b, cpo-mir-106b, dno-mir-106b, ocu-mir-106b, pal-mir-106b	Cricetulus griseus, Cavia porcellus, Dasypus novemcinctus, Oryctolagus cuniculus, Pteropus alecto	miR-106b-5p	U
miR-128	mir1293	45	4	0	0	7	25	9	0.46	0	0	0.45	0.78	0.98	20	UCACAGUGAACCGGUCUCUU	ggo-miR-128, ola-miR-128	ggo-mir-128, ola-mir-128	Gorilla gorilla, Oryzias latipes	miR-128	U
miR-128-3p	mir1294	45	4	0	0	7	25	9	0.46	0	0	0.45	0.78	0.98	21	UCACAGUGAACCGGUCUCUUU	abu-miR-128, aca-miR-128-3p, ami-miR-128-3p, bta-miR-128, ccr-miR-128, cfa-miR-128, cgr-miR-128-3p, chi-miR-128-3p, cja-miR-128, cli-miR-128-3p, cpi-miR-128-3p, cpo-miR-128-3p, dno-miR-128-3p, eca-miR-128, gga-miR-128-3p, gmo-miR-128-3p, hsa-miR-128-3p, ipu-miR-128, mdo-miR-128a-3p, mdo-miR-128b-3p, mml-miR-128b-3p, mmr-miR-128, mmu-miR-128-3p, mze-miR-128, nle-miR-128, oan-miR-128-3p, ocu-miR-12…	abu-mir-128-1, abu-mir-128-2, aca-mir-128-1, aca-mir-128-2, ami-mir-128-1, ami-mir-128-2, bta-mir-128-1, bta-mir-128-2, ccr-mir-128, cfa-mir-128-1, cfa-mir-128-2, cgr-mir-128, chi-mir-128, cja-mir-128-1, cja-mir-128-2, cli-mir-128-1, cli-mir-128-2, cpi-mir-128-1, cpi-mir-128-2, cpo-mir-128-1, cpo-mir-128-2, dno-mir-128-1, dno-mir-128-2, eca-mir-128-1, eca-mir-128-2, gga-mir-128-1, gga-mir-128-2, …	Astatotilapia burtoni, Anolis carolinensis, Alligator mississippiensis, Bos taurus, Cyprinus carpio, Canis familiaris, Cricetulus griseus, Capra hircus, Callithrix jacchus, Columba livia, Chrysemys picta, Cavia porcellus, Dasypus novemcinctus, Equus caballus, Gallus gallus, Gadus morhua, Homo sapiens, Ictalurus punctatus, Monodelphis domestica, Macaca mulatta, Microcebus murinus, Mus musculus, Me…	miR-128, miR-128-3p, miR-128a-3p, miR-128b-3p	U
miR-128	mir1295	45	4	0	0	7	25	9	0.46	0	0	0.45	0.78	0.98	22	UCACAGUGAACCGGUCUCUUUU	age-miR-128, dre-miR-128-3p, fru-miR-128, mml-miR-128a-3p, oha-miR-128-3p, ppa-miR-128, sla-miR-128, tni-miR-128, xtr-miR-128	age-mir-128, dre-mir-128-1, dre-mir-128-2, dre-mir-128-3, fru-mir-128-1, fru-mir-128-2, mml-mir-128a, oha-mir-128, ppa-mir-128, sla-mir-128, tni-mir-128-1, tni-mir-128-2, xtr-mir-128-1, xtr-mir-128-2	Ateles geoffroyi, Danio rerio, Fugu rubripes, Macaca mulatta, Ophiophagus hannah, Pan paniscus, Saguinus labiatus, Tetraodon nigroviridis, Xenopus tropicalis	miR-128, miR-128-3p, miR-128a-3p	U
miR-128b	mir1296	45	4	0	0	7	25	9	0.46	0	0	0.45	0.78	0.98	23	UCACAGUGAACCGGUCUCUUUUU	efu-miR-128b	efu-mir-128b	Eptesicus fuscus	miR-128b	U
let-7g	mir1297	45	6	0	0	5	30	4	0.69	0	0	0.32	0.93	0.44	21	UGAGGUAGUUGUUUGUACAGU	xtr-let-7g	xtr-let-7g	Xenopus tropicalis	let-7g	U
miR-7216-5p	mir1298	45	23	0	17	0	4	1	2.66	0	14.65	0	0.12	0.11	24	UGGAGAGCUGGCAGAGGACCCAGA	mmu-miR-7216-5p	mmu-mir-7216	Mus musculus	miR-7216-5p	U
miR-2366	mir1299	45	20	0	18	2	5	0	2.31	0	15.51	0.13	0.16	0	22	UGGGUCACAGAAGAGGGUCUGG	bta-miR-2366, ssc-miR-2366	bta-mir-2366, ssc-mir-2366-1, ssc-mir-2366-2	Bos taurus, Sus scrofa	miR-2366	U
miR-320e	mir1300	44	3	17	2	7	11	4	0.35	12.42	1.72	0.45	0.34	0.44	22	AAAAGCUGGGUUGAGAAGGUGA	ppy-miR-320e, ptr-miR-320e	ppy-mir-320e, ptr-mir-320e	Pongo pygmaeus, Pan troglodytes	miR-320e	A
miR390	mir1301	44	9	0	21	2	2	10	1.04	0	18.09	0.13	0.06	1.09	21	AAGCUCAGGAGGGAUAGCGUC	cca-miR390	cca-MIR390	Cynara cardunculus	miR390	A
miR-7036a-5p	mir1302	44	9	5	23	0	6	1	1.04	3.65	19.82	0	0.19	0.11	23	AGCGGGGUUCGGUGGGGAAGAGA	mmu-miR-7036a-5p	mmu-mir-7036a	Mus musculus	miR-7036a-5p	A
miR6196	mir1303	44	1	3	6	8	15	11	0.12	2.19	5.17	0.52	0.47	1.2	21	AGGACGAGGAGAUGGAGAGGA	hvu-miR6196	hvu-MIR6196	Hordeum vulgare	miR6196	A
miR-500b-3p	mir1304	44	4	0	3	15	11	11	0.46	0	2.58	0.97	0.34	1.2	24	AGUGCACCUGGGCAAGGGUUCUGU	cpo-miR-500b-3p	cpo-mir-500b	Cavia porcellus	miR-500b-3p	A
miR-9538-5p	mir1305	44	5	38	0	1	0	0	0.58	27.77	0	0.06	0	0	19	AUUGUUCUGUCCGGUUGCU	dvi-miR-9538-5p	dvi-mir-9538	Drosophila virilis	miR-9538-5p	A
miR-184-5p	mir1306	44	0	4	6	32	1	1	0	2.92	5.17	2.08	0.03	0.11	22	CCUUAUCAUUCUCGCGCCCCGU	dvi-miR-184-5p	dvi-mir-184	Drosophila virilis	miR-184-5p	C
miR5778	mir1307	44	8	0	31	0	1	4	0.93	0	26.71	0	0.03	0.44	22	CGACGAACUCUUCGUCGGCAUC	gma-miR5778	gma-MIR5778	Glycine max	miR5778	C
miR-10396b-5p	mir1308	44	1	25	7	0	5	6	0.12	18.27	6.03	0	0.16	0.66	20	CGGCGGGGCUCGGAGCCGGG	hsa-miR-10396b-5p	hsa-mir-10396b	Homo sapiens	miR-10396b-5p	C
miR-1268a	mir1309	44	7	9	20	0	5	3	0.81	6.58	17.23	0	0.16	0.33	18	CGGGCGUGGUGGUGGGGG	hsa-miR-1268a	hsa-mir-1268a	Homo sapiens	miR-1268a	C
miR3455b-3p	mir1310	44	5	5	0	12	14	8	0.58	3.65	0	0.78	0.43	0.87	21	CGGUGGAACUUGAGGACGGUG	esi-miR3455b-3p	esi-MIR3455b	Ectocarpus siliculosus	miR3455b-3p	C
miR-4707-5p	mir1311	44	13	21	7	0	2	1	1.5	15.35	6.03	0	0.06	0.11	23	GCCCCGGCGCGGGCGGGUUCUGG	hsa-miR-4707-5p	hsa-mir-4707	Homo sapiens	miR-4707-5p	G
miR-6869-5p	mir1312	44	15	3	3	4	11	8	1.74	2.19	2.58	0.26	0.34	0.87	22	GUGAGUAGUGGCGCGCGGCGGC	hsa-miR-6869-5p	hsa-mir-6869	Homo sapiens	miR-6869-5p	G
miR-1418-3p	mir1313	44	22	2	18	0	2	0	2.55	1.46	15.51	0	0.06	0	20	UCCGGUCCGGGGUCCGAGCC	oan-miR-1418-3p	oan-mir-1418	Ornithorhynchus anatinus	miR-1418-3p	U
miR-8924	mir1314	44	21	11	0	10	1	1	2.43	8.04	0	0.65	0.03	0.11	25	UGGGACUCGGGUGGAGGCUCUCCUG	eca-miR-8924	eca-mir-8924-1, eca-mir-8924-2, eca-mir-8924-3	Equus caballus	miR-8924	U
miR-3188	mir1315	43	3	19	1	2	17	1	0.35	13.89	0.86	0.13	0.53	0.11	21	AGAGGCUUUGUGCGGACUCGG	ppy-miR-3188	ppy-mir-3188	Pongo pygmaeus	miR-3188	A
miR-B1-5p	mir1316	43	13	0	22	0	1	7	1.5	0	18.96	0	0.03	0.76	22	AUCUGAGACUUGGGAAGAGCAU	bkv-miR-B1-5p	bkv-mir-B1	BK polyomavirus	miR-B1-5p	A
miR-184-5p	mir1317	43	0	4	6	32	0	1	0	2.92	5.17	2.08	0	0.11	21	CCUUAUCAUUCUCGCGCCCCG	dan-miR-184-5p, dmo-miR-184-5p, dpe-miR-184-5p, dwi-miR-184-5p	dan-mir-184, dmo-mir-184, dpe-mir-184, dwi-mir-184	Drosophila ananassae, Drosophila mojavensis, Drosophila persimilis, Drosophila willistoni	miR-184-5p	C
miR-8993	mir1318	43	8	1	14	4	9	7	0.93	0.73	12.06	0.26	0.28	0.76	25	CUGCAGGGUCAAGGACAAGGUCAGG	eca-miR-8993	eca-mir-8993-1, eca-mir-8993-2	Equus caballus	miR-8993	C
miR-5598-5p	mir1319	43	37	3	0	0	2	1	4.28	2.19	0	0	0.06	0.11	18	GUGGUUAGCGCGCCUGCC	cin-miR-5598-5p	cin-mir-5598	Ciona intestinalis	miR-5598-5p	G
miR-676-5p	mir1320	43	16	1	23	0	1	2	1.85	0.73	19.82	0	0.03	0.22	21	UCUUCAACCUGAGGACUCGCA	cpo-miR-676-5p	cpo-mir-676	Cavia porcellus	miR-676-5p	U
miR-3150b-3p	mir1321	43	4	20	14	0	4	1	0.46	14.62	12.06	0	0.12	0.11	21	UGAGGAGAUCGUCGAGGUUGG	hsa-miR-3150b-3p	hsa-mir-3150b	Homo sapiens	miR-3150b-3p	U
miR-1906	mir1322	43	18	20	0	2	1	2	2.08	14.62	0	0.13	0.03	0.22	22	UGCAGCAGCCUGAGGCAGGGCU	mmu-miR-1906	mmu-mir-1906-1, mmu-mir-1906-2	Mus musculus	miR-1906	U
miR-4669	mir1323	43	16	0	14	10	0	3	1.85	0	12.06	0.65	0	0.33	22	UGUGUCCGGGAAGUGGAGGAGG	hsa-miR-4669	hsa-mir-4669	Homo sapiens	miR-4669	U
miR-10257-3p	mir1324	43	26	15	1	0	0	1	3.01	10.96	0.86	0	0	0.11	18	UUCAUGCGCUUGGAGCGU	egr-miR-10257-3p	egr-mir-10257	Echinococcus granulosus	miR-10257-3p	U
miR-6734-5p	mir1325	43	7	19	5	3	5	4	0.81	13.89	4.31	0.19	0.16	0.44	23	UUGAGGGGAGAAUGAGGUGGAGA	hsa-miR-6734-5p	hsa-mir-6734	Homo sapiens	miR-6734-5p	U
miR319d	mir1326	43	25	3	4	7	2	2	2.89	2.19	3.45	0.45	0.06	0.22	20	UUGGACUGAAGGGAGCGCCC	pab-miR319d, pab-miR319h	pab-MIR319d, pab-MIR319h	Picea abies	miR319d, miR319h	U
miR-1351-3p	mir1327	43	18	2	7	8	6	2	2.08	1.46	6.03	0.52	0.19	0.22	21	UUGGCUUUGGCUGGGGCGGGU	oan-miR-1351-3p	oan-mir-1351	Ornithorhynchus anatinus	miR-1351-3p	U
miR-320e	mir1328	42	3	17	0	7	11	4	0.35	12.42	0	0.45	0.34	0.44	18	AAAGCUGGGUUGAGAAGG	hsa-miR-320e	hsa-mir-320e	Homo sapiens	miR-320e	A
miR-133-5p	mir1329	42	29	8	1	0	2	2	3.36	5.85	0.86	0	0.06	0.22	22	AGUUGGUUGACAUCGGGUCAGA	dvi-miR-133-5p	dvi-mir-133	Drosophila virilis	miR-133-5p	A
miR5654-5p	mir1330	42	36	6	0	0	0	0	4.17	4.38	0	0	0	0	20	AUAAAUCCCAACAUCUUCCA	ath-miR5654-5p	ath-MIR5654	Arabidopsis thaliana	miR5654-5p	A
miR-1260a	mir1331	42	21	0	17	2	1	1	2.43	0	14.65	0.13	0.03	0.11	18	AUCCCACCUCUGCCACCA	hsa-miR-1260a, ppy-miR-1260a	hsa-mir-1260a, ppy-mir-1260a	Homo sapiens, Pongo pygmaeus	miR-1260a	A
miR-497-3p	mir1332	42	1	18	11	3	4	5	0.12	13.15	9.48	0.19	0.12	0.55	22	CAGACCAUGGCGUGGUGCUACC	ami-miR-497-3p	ami-mir-497	Alligator mississippiensis	miR-497-3p	C
miR-130c-3p	mir1333	42	6	0	31	1	1	3	0.69	0	26.71	0.06	0.03	0.33	22	CAGUGCAAUGGUAAAAGGGCAU	oan-miR-130c-3p	oan-mir-130c	Ornithorhynchus anatinus	miR-130c-3p	C
miR-22b-5p	mir1334	42	24	6	10	1	1	0	2.78	4.38	8.62	0.06	0.03	0	22	CGUUCUUCACUGGCUAGCUUUA	dre-miR-22b-5p	dre-mir-22b	Danio rerio	miR-22b-5p	C
miR-1000-3p	mir1335	42	0	5	1	5	23	8	0	3.65	0.86	0.32	0.71	0.87	22	CUGCUGGGUCGGGGCAUUAACA	dme-miR-1000-3p, dps-miR-1000-3p, dsi-miR-1000-3p	dme-mir-1000, dps-mir-1000, dsi-mir-1000	Drosophila melanogaster, Drosophila pseudoobscura, Drosophila simulans	miR-1000-3p	C
miR-6368	mir1336	42	6	4	17	6	5	4	0.69	2.92	14.65	0.39	0.16	0.44	21	CUGGGAAGCAGUGGAGGGGAG	mmu-miR-6368	mmu-mir-6368	Mus musculus	miR-6368	C
miR-191b	mir1337	42	6	0	3	29	2	2	0.69	0	2.58	1.88	0.06	0.22	22	GAACGAAAUCCAAGCGCAGCUG	bta-miR-191b, eca-miR-191b	bta-mir-191b, eca-mir-191b	Bos taurus, Equus caballus	miR-191b	G
miR-2861	mir1338	42	1	16	10	0	5	10	0.12	11.69	8.62	0	0.16	1.09	19	GGGGCCUGGCGGCGGGCGG	mmu-miR-2861	mmu-mir-2861	Mus musculus	miR-2861	G
miR-1777	mir1339	42	12	11	8	3	8	0	1.39	8.04	6.89	0.19	0.25	0	20	GUGGGCGGUGCGGGGCGGCG	gga-miR-1777	gga-mir-1777	Gallus gallus	miR-1777	G
miR3698b	mir1340	42	14	15	8	2	1	2	1.62	10.96	6.89	0.13	0.03	0.22	22	UAAGCCAAGGCAGAGUUGCAAG	pab-miR3698b	pab-MIR3698b	Picea abies	miR3698b	U
miR-7851-3p	mir1341	42	0	33	0	5	1	3	0	24.12	0	0.32	0.03	0.33	22	UACCUGGGAGACUGAGGUUGGA	hsa-miR-7851-3p	hsa-mir-7851	Homo sapiens	miR-7851-3p	U
miR-12216-3p	mir1342	42	7	5	25	2	1	2	0.81	3.65	21.54	0.13	0.03	0.22	24	UCAGCACCCCUCCGUCCCCGCAGU	gga-miR-12216-3p	gga-mir-12216	Gallus gallus	miR-12216-3p	U
miR11604	mir1343	42	24	1	6	1	1	9	2.78	0.73	5.17	0.06	0.03	0.98	21	UCCAGAGGGAGAACGUGGCGA	pla-miR11604	pla-MIR11604	Paeonia lactiflora	miR11604	U
miR-2303	mir1344	42	25	4	8	1	3	1	2.89	2.92	6.89	0.06	0.09	0.11	21	UCUGAAUGAUGUCGACUGAUG	bta-miR-2303	bta-mir-2303	Bos taurus	miR-2303	U
miR319-3p	mir1345	42	25	3	4	7	1	2	2.89	2.19	3.45	0.45	0.03	0.22	21	UUGGACUGAAGGGAGCUCCCU	aau-miR319, aly-miR319a-3p, aly-miR319b-3p, amg-miR319, aof-miR319a, aqc-miR319, ath-miR319a, ath-miR319b, bra-miR319-3p, cca-miR319, gma-miR319h, gma-miR319j, gma-miR319k, gma-miR319m, hbr-miR319, lus-miR319a, mdm-miR319a, mdm-miR319b-3p, mes-miR319a, mes-miR319b, mes-miR319c, mes-miR319d, mes-miR319e, mtr-miR319d-3p, nta-miR319a, nta-miR319b, rco-miR319a, rco-miR319b, rco-miR319c, sly-miR319b, …	aau-MIR319, aly-MIR319a, aly-MIR319b, amg-MIR319, aof-MIR319a, aqc-MIR319, ath-MIR319a, ath-MIR319b, bra-MIR319, cca-MIR319, gma-MIR319h, gma-MIR319j, gma-MIR319k, gma-MIR319m, hbr-MIR319, lus-MIR319a, mdm-MIR319a, mdm-MIR319b, mes-MIR319a, mes-MIR319b, mes-MIR319c, mes-MIR319d, mes-MIR319e, mtr-MIR319d, nta-MIR319a, nta-MIR319b, rco-MIR319a, rco-MIR319b, rco-MIR319c, sly-MIR319b, stu-MIR319a, ta…	Acacia auriculiformis, Arabidopsis lyrata, Acacia mangium, Asparagus officinalis, Aquilegia caerulea, Arabidopsis thaliana, Brassica rapa, Cynara cardunculus, Glycine max, Hevea brasiliensis, Linum usitatissimum, Malus domestica, Manihot esculenta, Medicago truncatula, Nicotiana tabacum, Ricinus communis, Solanum lycopersicum, Solanum tuberosum, Triticum aestivum, Vigna unguiculata, Vitis vinifera	miR319, miR319a-3p, miR319b-3p, miR319a, miR319b, miR319-3p, miR319h, miR319j, miR319k, miR319m, miR319c, miR319d, miR319e, miR319d-3p, miR319f	U
miR2592s-3p	mir1346	41	31	8	0	0	0	2	3.59	5.85	0	0	0	0.22	21	AAAUGCUUGAGUCAUGUUGUU	mtr-miR2592bq-3p, mtr-miR2592s-3p	mtr-MIR2592bq, mtr-MIR2592s	Medicago truncatula	miR2592bq-3p, miR2592s-3p	A
miR-181f	mir1347	41	3	0	3	11	12	12	0.35	0	2.58	0.71	0.37	1.31	22	ACCACCGACCGUUGACUGUACC	efu-miR-181f, mmu-miR-181a-2-3p, ocu-miR-181a-2-3p, pal-miR-181a-2-3p	efu-mir-181f, mmu-mir-181a-2, ocu-mir-181a-2, pal-mir-181a-2	Eptesicus fuscus, Mus musculus, Oryctolagus cuniculus, Pteropus alecto	miR-181f, miR-181a-2-3p	A
miR408-5p	mir1348	41	9	0	20	3	2	7	1.04	0	17.23	0.19	0.06	0.76	21	ACGGGGAACAGGCAGAGCAUG	csi-miR408-5p	csi-MIR408	Citrus sinensis	miR408-5p	A
miR-93-3p	mir1349	41	5	8	0	14	9	5	0.58	5.85	0	0.91	0.28	0.55	22	ACUGCUGAGCUAGCACUUCCCG	hsa-miR-93-3p, mml-miR-93-3p, mmu-miR-93-3p, pal-miR-93-3p	hsa-mir-93, mml-mir-93, mmu-mir-93, pal-mir-93	Homo sapiens, Macaca mulatta, Mus musculus, Pteropus alecto	miR-93-3p	A
miR-93-3p	mir1350	41	5	8	0	14	9	5	0.58	5.85	0	0.91	0.28	0.55	23	ACUGCUGAGCUAGCACUUCCCGA	cgr-miR-93-3p, cpo-miR-93-3p, dno-miR-93-3p, ocu-miR-93-3p, rno-miR-93-3p	cgr-mir-93, cpo-mir-93, dno-mir-93, ocu-mir-93, rno-mir-93	Cricetulus griseus, Cavia porcellus, Dasypus novemcinctus, Oryctolagus cuniculus, Rattus norvegicus	miR-93-3p	A
miR-483-5p	mir1351	41	6	3	11	4	8	9	0.69	2.19	9.48	0.26	0.25	0.98	23	AGGACGGAAGGGAGAAGGGCGUG	dno-miR-483-5p	dno-mir-483	Dasypus novemcinctus	miR-483-5p	A
miR8171	mir1352	41	0	34	0	3	1	3	0	24.85	0	0.19	0.03	0.33	21	AUAGGUGGGCCAGUGGUAGGA	ath-miR8171, cas-miR8171	ath-MIR8171, cas-MIR8171	Arabidopsis thaliana, Camelina sativa	miR8171	A
miR-3528	mir1353	41	32	0	7	0	0	2	3.7	0	6.03	0	0	0.22	22	CAUGCCCCAGUCGUGUUGCAGA	gga-miR-3528	gga-mir-3528	Gallus gallus	miR-3528	C
miR-4624	mir1354	41	14	11	10	3	3	0	1.62	8.04	8.62	0.19	0.09	0	23	CCGCGGUCGGGUCGGGCUGAGUG	pma-miR-4624	pma-mir-4624	Petromyzon marinus	miR-4624	C
miR408-5p	mir1355	41	9	0	20	3	2	7	1.04	0	17.23	0.19	0.06	0.76	21	CGGGGAACAGGCAGAGCAUGG	ptc-miR408-5p	ptc-MIR408	Populus trichocarpa	miR408-5p	C
miR-30c-2-3p	mir1356	41	0	1	0	5	28	7	0	0.73	0	0.32	0.87	0.76	21	CUGGGAGAAGGUUGUUUACAC	aca-miR-30c-2-3p	aca-mir-30c-2	Anolis carolinensis	miR-30c-2-3p	C
miR-6803-5p	mir1357	41	1	5	4	8	6	17	0.12	3.65	3.45	0.52	0.19	1.86	22	CUGGGGGUGGGGGGCUGGGCGU	hsa-miR-6803-5p	hsa-mir-6803	Homo sapiens	miR-6803-5p	C
miR-7356b-5p	mir1358	41	12	10	16	2	0	1	1.39	7.31	13.79	0.13	0	0.11	22	GACCCGGCUGCGAGGACCCGGC	mdo-miR-7356b-5p	mdo-mir-7356b	Monodelphis domestica	miR-7356b-5p	G
miR-4776-5p	mir1359	41	21	3	11	1	2	3	2.43	2.19	9.48	0.06	0.06	0.33	22	GUGGACCAGGAUGGCAAGGGCU	hsa-miR-4776-5p	hsa-mir-4776-1, hsa-mir-4776-2	Homo sapiens	miR-4776-5p	G
miR168b	mir1360	41	6	0	34	0	0	1	0.69	0	29.29	0	0	0.11	20	UCGCUUGGGCAGAUCGGGAC	sof-miR168b	sof-MIR168b	Saccharum officinarum	miR168b	U
miR-6587-3p	mir1361	41	3	1	17	4	13	3	0.35	0.73	14.65	0.26	0.4	0.33	23	UGCUGGAAGUGGUGCUGGAGGCU	gga-miR-6587-3p	gga-mir-6587	Gallus gallus	miR-6587-3p	U
miR-rR1-4-5p	mir1362	41	0	31	4	0	5	1	0	22.65	3.45	0	0.16	0.11	22	UGGGGAGGGCGGUCAGCGCGCG	rrv-miR-rR1-4-5p	rrv-miR-rR1-4	Rhesus monkey	miR-rR1-4-5p	U
miR2948-5p	mir1363	41	0	20	1	2	18	0	0	14.62	0.86	0.13	0.56	0	22	UGUGGGAGAGUUGGGCAAGAAU	ghr-miR2948-5p	ghr-MIR2948	Gossypium hirsutum	miR2948-5p	U
miR-26a-2-5p	mir1364	41	3	0	0	6	26	6	0.35	0	0	0.39	0.81	0.66	22	UUCAAGUAACCCAGGAUAGGCU	tch-miR-26a-2-5p	tch-mir-26a-2	Tupaia chinensis	miR-26a-2-5p	U
miR-5858-5p	mir1365	40	27	6	5	0	2	0	3.12	4.38	4.31	0	0.06	0	24	AAAAUCGCUUUGGAUUAGGAAGUU	bma-miR-5858-5p	bma-mir-5858	Brugia malayi	miR-5858-5p	A
miR5482	mir1366	40	0	0	1	3	26	10	0	0	0.86	0.19	0.81	1.09	20	ACAGUAGCGACGACGCCAUU	pti-miR5482	pti-MIR5482	Phaeodactylum tricornutum	miR5482	A
miR-30c-2-3p	mir1367	40	0	0	0	5	28	7	0	0	0	0.32	0.87	0.76	21	AGCUGGGAGAAGGUUGUUUAC	oha-miR-30c-2-3p	oha-mir-30c-2	Ophiophagus hannah	miR-30c-2-3p	A
miR-133-5p	mir1368	40	29	8	1	0	0	2	3.36	5.85	0.86	0	0	0.22	23	AGCUGGUUGACAUCGGGUCAGAU	dme-miR-133-5p	dme-mir-133	Drosophila melanogaster	miR-133-5p	A
miR-6015-3p	mir1369	40	5	3	24	1	0	7	0.58	2.19	20.68	0.06	0	0.76	19	AGGCAGAUGCAGCGCCGGU	tca-miR-6015-3p	tca-mir-6015	Tribolium castaneum	miR-6015-3p	A
miR-27a-5p	mir1370	40	10	0	5	8	11	6	1.16	0	4.31	0.52	0.34	0.66	22	AGGGCUUAGCUGCUUGUGAGCA	bta-miR-27a-5p, cgr-miR-27a-5p, chi-miR-27a-5p, cpo-miR-27a-5p, dno-miR-27a-5p, hsa-miR-27a-5p, mml-miR-27a-5p, mmu-miR-27a-5p, pal-miR-27a-5p, rno-miR-27a-5p	bta-mir-27a, cgr-mir-27a, chi-mir-27a, cpo-mir-27a, dno-mir-27a, hsa-mir-27a, mml-mir-27a, mmu-mir-27a, pal-mir-27a, rno-mir-27a	Bos taurus, Cricetulus griseus, Capra hircus, Cavia porcellus, Dasypus novemcinctus, Homo sapiens, Macaca mulatta, Mus musculus, Pteropus alecto, Rattus norvegicus	miR-27a-5p	A
miR-27a	mir1371	40	10	0	5	8	11	6	1.16	0	4.31	0.52	0.34	0.66	25	AGGGCUUAGCUGCUUGUGAGCAGGG	efu-miR-27a	efu-mir-27a	Eptesicus fuscus	miR-27a	A
[truncated: 8,571 more rows]
