# Supplementary material for: Exosomal Profiling Reveals Mechanisms of Hibernation-Associated Neuroprotection
Source: bioRxiv. 2026 Jun 29:2026.06.23.733742. Preprint. [Version 1] doi: 10.64898/2026.06.23.733742 (PMC13345078; doi:10.64898/2026.06.23.733742)
Supplement: Supplement 7 [file media-7.csv]

Geneid	Chr	gene_name	baseMean	log2FoldChange	pvalue	padj	TLGS Fib 37-1	TLGS Fib 37-2	TLGS Fib 37-3	TLGS Fib 4-1	TLGS Fib 4-2	TLGS Fib 4-3
ENSSTOG00000007406	JH393279.1	NOSTRIN	784.647442807174	1.69379076708898	0.17715076389784	0.999972073382441	65.659201150897	1018.33160805519	26.9993251238127	980.379597186392	2043.75428737106	572.760637955686
ENSSTOG00000007384	JH393279.1	CERS6	2137.24762398418	0.155916922314205	0.89566530116694	0.999972073382441	1171.17691355205	4502.29395942351	393.148067592361	4933.2343200886	272.276475784632	1551.35600746394
ENSSTOG00000013680	JH393279.1	STK39	2420.84879530317	0.124765268558461	0.899106575945448	0.999972073382441	983.361059097156	4379.19892987837	1586.80244148724	4173.70126838712	1220.20198407187	2181.82708889728
ENSSTOG00000029572	JH393279.1	LYPD6	394.796815604464	0.0783654869422456	0.948332613575866	0.999972073382441	25.9582888270988	760.205061251459	366.622414839141	651.348088541644	104.204577152143	460.442463015297
ENSSTOG00000020520	JH393279.1	FIGN	859.900302532492	0.31504080415078	0.765451712580413	0.999972073382441	267.217679102488	1043.69664444631	989.027909798614	1360.89222623134	184.879088495738	1313.68826712046
ENSSTOG00000021300	JH393279.1	LYPD6B	139.851903351356	0.690299093378033	0.621629789781351	0.999972073382441	32.0661214922985	279.761430784393	9.47344741186412	406.626240842149	73.951635398295	37.2325441791345
ENSSTOG00000009958	JH393279.1	KCNH7	3106.90652084062	1.16474425656333	0.310630265309951	0.999972073382441	522.219692874576	4722.37295164056	505.882091793544	8119.09495934727	1079.02158922058	3692.84784016716
ENSSTOG00000008408	JH393279.1	KIF5C	1561.0149213355	0.0146431397302321	0.989281266725153	0.999972073382441	482.518780550778	2913.99506305024	1263.75788474267	2765.05843772661	262.192161866682	1678.56720007598
ENSSTOG00000007725	JH393279.1	DAPL1	195.817995793964	-0.992618882264435	0.419649653656396	0.999972073382441	244.313306607989	452.840502629672	86.2083714479635	288.741936157636	13.4457518905991	89.3581060299229
ENSSTOG00000005002	JH393279.1	GCA	121.381971693339	0.399917966683596	0.706315887283941	0.999972073382441	90.0905318116959	114.142663760033	110.365662348217	161.904393142654	70.5901974256453	181.198381671788
ENSSTOG00000026716	JH393279.1	VCAN	1831.35601815389	-0.286176973862485	0.755252196783937	0.999972073382441	1302.49531585384	1266.01372810964	3469.17644222464	1827.20672260995	1089.10590313853	2034.13799698672
ENSSTOG00000007684	JH393279.1	PKP4	7035.21306568817	-0.540776262886323	0.533931360117667	0.999972073382441	11728.5656753498	4915.59484650232	8372.15915023491	6907.42337195709	4742.98897940883	5544.54637067612
ENSSTOG00000028494	JH393279.1	Dhfr	2452.19625947747	-0.615632785087777	0.586247571178331	0.999972073382441	1207.82390954325	872.855664047308	6823.25049839513	1588.4537004641	393.288242800024	3827.50554161503
ENSSTOG00000007572	JH393279.1	R3HDM1	3695.43596359284	0.381505600996751	0.664469793714758	0.999972073382441	2026.27348668001	2437.28158499364	5164.92352894832	4124.45845756954	4258.94191134726	4160.73681201828
ENSSTOG00000003875	JH393279.1	HAPLN1	537.164712517986	0.76543123709233	0.462638312822954	0.999972073382441	222.93589227979	622.935452546583	348.6228647566	1081.84963159838	141.18039485129	805.464039075277
ENSSTOG00000016271	JH393279.1	CCDC148	998.960115922015	0.76759126652525	0.484856853635066	0.999972073382441	397.009123237982	1674.09240181381	147.312107254487	2253.23164650145	571.444455350462	950.670961373902
ENSSTOG00000009312	JH393279.1	ARHGAP15	2924.82134884266	0.901708485349446	0.452195467656859	0.999972073382441	532.908400038676	5229.67367946293	356.201622686091	7298.38144572092	736.1549160103	3395.60802913707
ENSSTOG00000003893	JH393279.1	EDIL3	2406.76220980537	0.904336233674733	0.392399955651265	0.999972073382441	710.035547329468	3188.53428045999	1130.65594860598	5703.21281650897	642.034652776107	3066.10001315173
ENSSTOG00000024486	JH393279.1	NA	46.2502934577579	-0.0719627742303622	0.962868899037069	0.999972073382441	18.3234979955992	120.110907616766	4.26305133533885	53.719429982816	13.4457518905991	67.6391219254277
ENSSTOG00000025105	JH393279.1	ACVR2A	1411.39970002769	-0.708238541521036	0.442083499369941	0.999972073382441	2426.33652625059	751.252695466358	2076.57967268061	1366.11494859078	719.347726147052	1128.76663103076
ENSSTOG00000004953	JH393279.1	IFIH1	1154.48684226913	0.928709751926675	0.407075996327625	0.999972073382441	1699.50443909182	453.586533111763	232.099461590671	701.337002553431	3368.16084859507	472.232768672023
ENSSTOG00000025220	JH393279.1	MSH3	3503.75889092491	0.791879333792823	0.463026265488781	0.999972073382441	810.814786305263	5670.57769437913	1215.91697531276	8531.69002574307	1425.2497004035	3368.3041634057
ENSSTOG00000030477	JH393279.1	UPP2	241.128299187546	0.51682739088076	0.73419970471637	0.999972073382441	3.05391633259986	587.12598940618	5.21039607652526	520.780029555633	110.927453097443	219.672010656894
ENSSTOG00000022943	JH393279.1	NA	122.540529324311	-2.13174897832295	0.0841101308879827	0.999972073382441	343.565587417484	24.6190059090266	231.625789220078	47.004501234964	20.1686278358986	68.2596643284133
ENSSTOG00000009286	JH393279.1	KYNU	547.033201280217	0.917173017914506	0.462081958160928	0.999972073382441	116.048820638795	916.125432008627	104.681593901098	1551.89464394802	67.2287594529955	526.219957731768
ENSSTOG00000020530	JH393279.1	XIRP2	74.8073287745798	1.64638816420359	0.292685558411663	0.999972073382441	0	73.1109872449882	35.5254277944904	172.349837861535	20.1686278358986	147.689091910567
ENSSTOG00000028209	JH393279.1	IWS1	2406.44794159821	0.74953317105429	0.474778776378349	0.999972073382441	1519.32337546843	628.903696403317	3235.1822911516	1087.81845715202	6373.28639614397	1594.17343326994
ENSSTOG00000010468	JH393279.1	EPC2	2300.4599150483	0.322180403425734	0.706361711384365	0.999972073382441	1533.06599896513	1910.58406463688	2689.98539259882	2838.17655075878	2588.30723894033	2242.64024438987
ENSSTOG00000033812	JH393279.1	AMER3	40.5110171460944	-0.802439599571588	0.689561330271243	0.999972073382441	62.6052848182972	92.5077797793728	0	43.2739852639351	0	44.6790530149614
ENSSTOG00000004923	JH393279.1	FAP	572.59337648872	0.469043008944266	0.658403011220607	0.999972073382441	705.454672830568	653.522702312343	82.892664853811	1110.9476561724	423.541184553872	459.201378209326
ENSSTOG00000001380	JH393279.1	RASGRF2	2346.42602768725	0.206872167416801	0.823101316328438	0.999972073382441	1559.02428779223	3707.02546551374	1269.91562556039	3808.8568064205	1724.41767996933	2009.31630086729
ENSSTOG00000004704	JH393279.1	ACVR1	1771.44163033427	-0.605915194361719	0.487801237950754	0.999972073382441	2488.94181106889	1522.64821394919	2403.41360838993	1933.15337618717	1031.96145760348	1248.53131480698
ENSSTOG00000002686	JH393279.1	LRP1B	5237.80861175996	1.48229856145987	0.227010601324498	0.999972073382441	795.545204642264	7200.68621314924	287.519128950076	15745.0157073245	1660.55035848899	5737.53505800463
ENSSTOG00000011072	JH393279.1	SCN7A	393.500122394683	1.4507418613152	0.23002272512457	0.999972073382441	74.8209501486966	505.808666858183	52.1039607652526	1089.31066354044	94.1202632341937	544.836229821335
ENSSTOG00000000201	JH393279.1	Arhgef4	5651.55833715418	-0.683434840037347	0.45401891493902	0.999972073382441	8059.28520173104	2642.43996756886	10195.3241046482	3387.30850169423	4527.85694915925	5097.13529812352
ENSSTOG00000004914	JH393279.1	GCG	42.10376143502	-0.0550258068964237	0.97888254114574	0.999972073382441	0	113.396633277941	15.6311882295758	118.630407878719	0	4.9643392238846
ENSSTOG00000001399	JH393279.1	CKMT2	184.016350793347	0.10993763289698	0.9291967932786	0.999972073382441	35.1200378248984	458.808746486405	37.4201172768633	273.073769079315	104.204577152143	195.470856940456
ENSSTOG00000034413	JH393279.1	COX7C	8265.14056884718	-0.623393851374895	0.60267547729416	0.999972073382441	11026.1649188518	549.824465301595	18494.0640374411	1084.8340443752	9452.36357909116	8983.59236802218
ENSSTOG00000005970	JH393279.1	SCN9A	549.542159242328	1.24203762972051	0.34096452205061	0.999972073382441	68.7131174834969	890.014365135417	21.3152566766943	1542.19530242334	184.879088495738	590.135825239282
ENSSTOG00000012501	JH393279.1	RBMS1	5573.04706349283	0.399931353195673	0.652680483264776	0.999972073382441	4173.17666849771	4041.99315197292	6199.89765869447	4652.69951906723	10319.6145760348	4050.90080668984
ENSSTOG00000012215	JH393279.1	PROC	49.8556553225118	-1.37644430278018	0.50235398347662	0.999972073382441	9.16174899779959	207.396474021497	0	22.3830958261733	0	60.1926130896008
ENSSTOG00000004878	JH393279.1	DPP4	777.448069895164	-0.418361357113877	0.741352207694877	0.999972073382441	1152.85341555645	1474.90226309532	41.6831686122021	1484.7453564695	94.1202632341937	416.383952403321
ENSSTOG00000008224	JH393279.1	ITGB6	485.997138591797	-0.280561840789325	0.789784360227768	0.999972073382441	499.315320380077	932.538102614645	168.627363931181	789.377179469713	168.071898632489	358.052966522677
ENSSTOG00000001407	JH393279.1	ZCCHC9	1728.20251287779	-0.363931685344437	0.744411597360099	0.999972073382441	1882.73941904782	281.999522230669	3669.06618261497	353.652914053539	2595.03011488563	1586.72692443412
ENSSTOG00000009159	JH393279.1	ACVR1C	395.814274255486	1.2269827271687	0.455485209928228	0.999972073382441	36.6469959911983	674.411555810911	0	1313.88772499637	104.204577152143	245.734791582288
ENSSTOG00000008164	JH393279.1	PLA2R1	956.837250255565	0.631097561780639	0.595125926366445	0.999972073382441	592.459768524373	1618.88614613902	41.6831686122021	2199.51221651863	591.61308318636	696.869118552801
ENSSTOG00000000649	JH393279.1	RASA1	983.581659917858	0.2371346985623	0.795175033271477	0.999972073382441	1216.98565854105	973.569779129689	518.197573428967	1336.27082082255	1247.09348785307	609.372639731835
ENSSTOG00000015933	JH393279.1	LY75	809.521222925606	0.206533997049433	0.867678440554516	0.999972073382441	735.993836156567	1477.88638502369	42.1568409827953	1810.04634914322	151.26470876924	639.779217478129
ENSSTOG00000025738	JH393279.1	CCDC115	1473.8836131854	-0.918877182493219	0.448719557557206	0.999972073382441	3154.69557157566	50.7300727822367	2578.19871313882	358.129533218773	1374.82813081376	1326.71965758316
ENSSTOG00000001367	JH393279.1	SCN1A	474.550543571701	1.47590894576067	0.228693532238872	0.999972073382441	143.534067632194	576.681562656897	33.1570659415244	1549.6563343654	137.818956878641	406.455273955552
ENSSTOG00000003373	JH393279.1	IMP4	2338.17967338641	0.463696151033427	0.697456331173462	0.999972073382441	3061.55112343136	343.920052244281	2490.09565220848	285.757523380813	6511.10535302261	1336.64833603093
ENSSTOG00000000824	JH393279.1	RPS23	12068.5920697216	-0.143962081974972	0.907124851498169	0.999972073382441	12429.4394736814	709.474988469222	24870.6414903669	1292.99683555861	22138.4304878714	10970.569142382
ENSSTOG00000005230	JH393279.1	Atp6ap1l	99.6665967285684	1.08129312729596	0.435587935383145	0.999972073382441	35.1200378248984	152.936248828802	4.26305133533885	249.19846686473	33.6143797264977	122.867395791144
ENSSTOG00000011012	JH393279.1	MAP3K2	1883.14859636735	0.286293871438312	0.740201300904518	0.999972073382441	2186.6040941415	1235.42647834388	1668.74776159986	2392.75294381793	2228.6333758668	1586.72692443412
ENSSTOG00000004841	JH393279.1	SLC4A10	1350.66356767628	1.27170804725716	0.310848049702167	0.999972073382441	152.695816629993	2138.12336167486	82.892664853811	3567.86547469203	416.818308608572	1745.58577959842
ENSSTOG00000001418	JH393279.1	SSBP2	2630.88901236237	0.47390592392066	0.639053237720713	0.999972073382441	2036.96219384411	3251.94687143779	1320.12489684326	6159.0818681687	759.684981818849	2257.53326206152
ENSSTOG00000031235	JH393279.1	Tmem167a	1690.6050573261	-1.3675736335977	0.204243781409392	0.999972073382441	2696.60812168568	362.570814296574	4252.6305431858	683.430525892492	420.179746581222	1728.21059231483
ENSSTOG00000001413	JH393279.1	ACOT12	247.517225566357	0.430057694376031	0.73665534964017	0.999972073382441	77.8748664812965	532.665764213485	22.7362737884739	565.54622120798	67.2287594529955	219.051468253908
ENSSTOG00000009143	JH393279.1	CYTIP	134.093801513541	0.896388175158801	0.572770899697913	0.999972073382441	16.7965398292992	247.68212005445	17.0522053413554	338.730850169423	0	184.301093686716
ENSSTOG00000005212	JH393279.1	ATG10	2558.04641667621	0.560590130584806	0.593097916796061	0.999972073382441	1201.71607687805	4043.4852129371	957.291860968869	5916.59833005182	796.660799517997	2432.52621970346
ENSSTOG00000023468	JH393279.1	XRCC4	2229.15728412516	0.632825598810544	0.492511789167824	0.999972073382441	800.126079141164	2510.39257223862	1933.53061676147	3931.96383346445	1657.18892051634	2541.74168262892
ENSSTOG00000010155	JH393279.1	ZRANB3	3106.97598589216	0.65514501104229	0.543401227887836	0.999972073382441	803.179995473764	4799.21409129601	1638.4327298819	7486.39945066077	833.636617217144	3080.99303082338
ENSSTOG00000023398	JH393279.1	MBLAC2	509.197644302958	-0.510871394769618	0.622503107604599	0.999972073382441	540.543190870176	166.364797506453	1088.49910762319	211.147203960235	369.758176991475	678.87338886622
ENSSTOG00000000659	JH393279.1	CCNH	2024.44677160581	0.390317443117504	0.711949987686165	0.999972073382441	1401.74759666334	420.015161417636	3433.65101443015	768.486290031951	4013.55693934383	2109.22362774797
ENSSTOG00000030907	JH393279.1	CD302	558.418528354742	0.247273249405185	0.786530374693374	0.999972073382441	600.094559355873	574.443471210621	357.148967427277	694.622073805579	763.046419791499	361.155678537605
ENSSTOG00000008664	JH393279.1	Polr3g	1597.66160238266	-0.0714057937212667	NA	NA	328.296005754485	534.90385565976	4048.00407908954	1209.43327780757	1381.55100675906	2083.78138922556
ENSSTOG00000014395	JH393279.1	KCNJ3	603.658645084798	1.4755922353163	0.230695637600947	0.999972073382441	106.887071640995	794.522463427678	56.8406844711847	1952.55205923652	161.349022687189	549.80056904522
ENSSTOG00000023843	JH393279.1	TBR1	64.3634045769601	1.492200453354	0.300629660428923	0.999972073382441	3.05391633259986	66.3967129061627	31.7360488297448	211.147203960235	40.3372556717973	33.5092897612211
ENSSTOG00000011628	JH393279.1	GALNT13	2625.26066924399	1.24564505454932	0.309751607746303	0.999972073382441	438.23699372808	4080.0407065596	154.417192813385	6852.21173558586	800.022237490646	3426.63514928635
ENSSTOG00000020450	JH393279.1	ARRDC3	1713.30606372579	-2.42452903847793	0.0345419400424104	0.999972073382441	6478.88349961061	183.523498594562	2004.58147235045	660.301326872113	282.360789702581	670.185795224422
ENSSTOG00000000206	JH393279.1	FAM168B	1338.57172853703	-0.317101256734816	0.729827185256009	0.999972073382441	2319.4494546096	1327.18822764116	809.032408973196	1648.14195600056	1179.86472840007	747.753595597619
ENSSTOG00000014883	JH393279.1	PSMD14	5729.79763060877	-0.114216204110582	0.905265782573447	0.999972073382441	5568.81643249585	1958.33001549075	10341.2151947909	3319.4131110215	8064.08969638681	5126.92133346683
ENSSTOG00000019847	JH393279.1	NA	20.5376879158637	2.37617778133246	0.230508152653162	0.999972073382441	0	10.444426749284	8.99977504127091	11.9376511072924	80.6745113435946	11.1697632537404
ENSSTOG00000011001	JH393279.1	ERCC3	2447.2190860558	0.590885792871625	0.587741385639728	0.999972073382441	1998.78823968661	728.871781003607	3129.55335250931	543.909228576012	6648.92430990125	1633.26760465803
ENSSTOG00000007754	JH393279.1	TANK	1226.66308088239	-0.217310862943594	0.815657184094362	0.999972073382441	1273.48311069414	1259.29945377082	1425.28016311496	1710.81462431385	396.649680772673	1294.45145262791
ENSSTOG00000001658	JH393279.1	ARL6IP6	644.527957691812	-0.0735290692562066	0.943248405488116	0.999972073382441	299.283800594786	463.284929378956	1221.12737138928	718.497376020164	188.240526468387	976.733742299296
ENSSTOG00000009396	JH393279.1	SCN2A	568.365065387207	1.36013065357067	0.240092278310776	0.999972073382441	93.1444481442958	754.236817394725	108.944645236437	1483.99925327529	184.879088495738	784.986139776753
ENSSTOG00000009904	JH393279.1	LRP2	1534.85174493335	0.364225738663837	0.754427678594924	0.999972073382441	528.327525539776	3253.43893240197	245.362287967281	3394.02343044208	413.456870635922	1374.50142261305
ENSSTOG00000009772	JH393279.1	BAZ2B	2463.699409632	0.631730765973717	0.465647893949436	0.999972073382441	1545.28166429553	1867.31429667557	2384.94038593679	3344.7806196245	3697.58176991475	1942.29772134485
ENSSTOG00000001883	JH393279.1	MEF2C	2049.99619514742	0.860449657158202	0.348718230624585	0.999972073382441	674.91550950457	1166.04564350935	2526.56842474416	2427.8197939456	3190.00463604464	2314.6231631362
ENSSTOG00000014168	JH393279.1	SCN3A	286.276052581369	0.7865114343037	0.529023169769966	0.999972073382441	35.1200378248984	550.570495783686	44.9988752063546	658.063017289496	114.288891070092	314.614998313687
ENSSTOG00000011141	JH393279.1	Tmem161b	797.667090614369	-0.240071389368354	0.818626482590175	0.999972073382441	506.950111211577	743.046360163349	1342.86117063174	1273.59815250926	127.734642960691	791.812106209595
ENSSTOG00000009896	JH393279.1	DHRS9	112.588298331949	-0.166433629405811	0.909535490895794	0.999972073382441	39.7009123237982	307.364558621787	10.8944645236437	232.038093397997	6.72287594529955	78.8088851791681
ENSSTOG00000024765	JH393279.1	MARCHF7	3230.31852598693	-0.0516713251848679	0.960407403242869	0.999972073382441	4080.03222035342	709.474988469222	5073.50476142383	1291.5046291702	5953.10664956275	2274.28790694213
ENSSTOG00000014152	JH393279.1	SLC38A11	419.92210106616	1.13334440533737	0.399896628897154	0.999972073382441	158.803649295193	620.697361100308	9.94711978245732	1253.45336626571	57.1444455350462	419.486664418249
ENSSTOG00000008678	JH393279.1	LYSMD3	999.958712498344	-0.63231960334459	0.565019344633015	0.999972073382441	2156.0649308155	107.428389421207	1384.07066687335	520.780029555633	655.480404666706	1175.92785365767
ENSSTOG00000003276	JH393279.1	COBLL1	1636.26185842375	0.536294194493735	0.614879953948904	0.999972073382441	919.228816112559	2759.56675325726	328.728625191685	3626.06152384008	769.769295736798	1414.21613640413
ENSSTOG00000005573	JH393279.1	AMMECR1L	3048.92214153943	-1.12657378133945	0.240526044406241	0.999972073382441	6245.25890016672	1172.75991784818	5127.97708404205	1397.45128274742	2726.12619581897	1623.95946861325
ENSSTOG00000008514	JH393279.1	NA	431.526110673642	1.13014092724482	0.403413328790574	0.999972073382441	552.758856200575	10.444426749284	248.20432219084	72.3720098379604	1509.28564971975	196.091399343442
ENSSTOG00000023329	JH393279.1	POLR2D	3747.44288643142	-0.518013306875671	0.632010179921822	0.999972073382441	3840.29978824433	636.364001224234	8761.51783886253	1077.37301243314	4655.59159211994	3513.51108570433
ENSSTOG00000015367	JH393279.1	LIMS2	1683.32270266058	3.32387836149285	NA	NA	149.641900297393	754.236817394725	12.7891540060166	275.312078661932	8716.20866308086	191.747602522543
ENSSTOG00000005531	JH393279.1	WDR33	3280.8613986919	-0.0556687810327237	0.948448763126028	0.999972073382441	2466.03743857439	2738.67789975869	4827.66880108595	3564.134958721	2941.25822606855	3147.39106794284
ENSSTOG00000001642	JH393279.1	PRPF40A	7695.72053317238	0.366567136520082	0.755084331899969	0.999972073382441	2702.71595435088	849.728719102465	16615.9530880391	2010.00200519037	15933.2159903599	8062.70744199158
ENSSTOG00000006334	JH393279.1	CXCR4	110.0402405099	0.095504600676905	0.949371094055387	0.999972073382441	45.8087449889979	53.7141947106036	220.257652325841	79.8330417800182	0	260.627809253942
ENSSTOG00000009762	JH393279.1	WDSUB1	863.364731000074	-0.141017797897753	0.882752367647774	0.999972073382441	842.880907797562	750.506664984266	1124.49820778827	1342.9857495704	272.276475784632	847.040380075311
ENSSTOG00000012271	JH393279.1	CETN3	1412.72570630304	-0.25915111463852	0.817093574262331	0.999972073382441	1613.99478177903	181.285407148287	2821.66631162373	336.492540586806	1936.18827224627	1586.72692443412
ENSSTOG00000007463	JH393279.1	ABCB11	501.189625869185	0.504832558005907	0.707422988993964	0.999972073382441	172.546272791892	1063.0934369807	8.0524303000845	1169.88980851466	141.18039485129	452.375411776485
ENSSTOG00000034589	JH393279.1	NA	1339.87164006933	0.599048741162901	0.598465745787929	0.999972073382441	175.600189124492	1805.39376666195	1216.39064768335	2863.54405936177	242.023534030784	1736.27764355364
ENSSTOG00000015706	JH393279.1	GRB14	990.489290011623	0.967093429323879	0.386030630041596	0.999972073382441	142.007109465894	1288.39464257239	581.195998717864	2259.9465752493	245.384972003434	1426.00644206085
ENSSTOG00000006292	JH393279.1	DARS1	3236.31111130099	-0.766264703643918	0.432441237205993	0.999972073382441	4870.99655049678	1072.0458027658	6286.10603014243	1807.8080395606	1687.44186227019	3693.46838257015
ENSSTOG00000020712	JH393279.1	RIF1	2305.74895574269	-0.12196513357924	0.894166824497563	0.999972073382441	1980.46474169101	1184.69640556164	4043.2673553836	1680.97049654562	2974.87260579505	1970.2221294792
ENSSTOG00000015334	JH393279.1	MYO7B	680.466714974015	-1.06480724900304	0.41454780800412	0.999972073382441	456.560491723679	2285.83739712902	20.8415843061011	877.417356385995	141.18039485129	300.963065448004
ENSSTOG00000033107	JH393279.1	Plekhb2	3829.69911425702	-0.525487459735969	0.593040244852799	0.999972073382441	7404.22014838837	1200.36304568557	4953.19197929315	1751.10419680096	4813.57917683448	2855.73613853962
ENSSTOG00000016314	JH393279.1	TNFAIP6	1129.4309711051	0.0684629264800003	0.954356753408506	0.999972073382441	200.031519785291	497.602331555175	2610.88210670975	761.771361284099	194.963402413687	2511.33510488262
ENSSTOG00000028659	JH393279.1	NMI	694.901098787419	0.991083438060996	0.373652713471145	0.999972073382441	920.755774278858	322.285168263621	152.048830960419	579.722181897889	1979.88696589072	214.707671433009
ENSSTOG00000003811	JH393279.1	ZEB2	7089.00293332982	-0.485756888201499	0.600554635603549	0.999972073382441	12721.0884834447	2823.72537471715	9268.82094776785	4363.21147971539	7223.73020322437	6133.44111110943
ENSSTOG00000010563	JH393279.1	RAB3GAP1	2688.14077790371	-0.425841361409184	0.637984462582041	0.999972073382441	2412.59390275389	1564.42592094633	5269.13145047882	2499.44570058936	1979.88696589072	2403.36072676313
ENSSTOG00000003270	JH393279.1	SLC35F5	2053.90435468566	-0.941807891569015	0.382387947757289	0.999972073382441	3307.39138820565	384.205698277234	4414.15282155809	1125.12361686231	561.360141432512	2531.19246177816
ENSSTOG00000022199	JH393279.1	GPR39	1970.36281245793	-0.281742153551892	0.810048526236485	0.999972073382441	2521.00793256119	3830.12049505887	136.417642730843	3620.09269828643	628.588900885508	1085.94920522476
ENSSTOG00000025677	JH393279.1	LYPD1	304.467833772044	0.0462323932962192	0.966790697803113	0.999972073382441	227.51676677869	600.554538083831	71.5245279595741	552.862466906481	131.096080933341	243.252621970346
ENSSTOG00000027624	JH393279.1	NCKAP5	10090.2579019285	0.075804111900926	0.932462609447118	0.999972073382441	6098.67091620193	12651.9309457934	10725.8371597126	15592.0645525123	5737.97461931317	9735.06921803771
ENSSTOG00000015989	JH393279.1	EPB41L5	3098.08824516993	-0.526529509637902	0.562025723258411	0.999972073382441	2736.30903400948	2278.3770923081	5957.85107732134	3278.37743534019	1516.00852566505	2821.60630637541
ENSSTOG00000011454	JH393279.1	Cntnap5	4783.54974253338	0.991226169838192	0.428151859566892	0.999972073382441	771.113873981465	8605.46161092795	229.731099737705	12893.40929907	1788.28500144968	4413.29757003341
ENSSTOG00000032568	JH393279.1	CSRNP3	1200.08688231042	0.557223633027254	0.620570567139231	0.999972073382441	383.266499741283	2225.40892807959	305.518679032618	2771.77336647446	336.143797264977	1178.41002326961
ENSSTOG00000006768	JH393279.1	TMEM37	20.4755862285383	-3.2812040987003	0.159639324915014	0.999972073382441	65.659201150897	46.2538898896864	0	9.69934152467511	0	1.24108480597115
ENSSTOG00000006759	JH393279.1	DBI	2464.30016083206	-0.19898727913301	0.87159815903848	0.999972073382441	3570.02819280924	151.444187864618	4179.21132574386	276.058181856138	4655.59159211994	1953.46748459859
ENSSTOG00000006753	JH393279.1	C2orf76	459.940737174744	-0.182079149067378	0.858126147023517	0.999972073382441	262.636804603588	231.269449448432	973.396721569038	467.060599572817	225.216344167535	600.064503687052
ENSSTOG00000002491	JH393279.1	THSD7B	3999.72247552009	0.888489076263188	0.46217095353818	0.999972073382441	794.018246475964	7261.86071268076	361.412018762616	10631.2244142381	1270.62355366161	3679.19590730148
ENSSTOG00000009798	JH393279.1	RND3	11052.0318631683	-0.492502724175617	0.699112399604269	0.999972073382441	31253.779747827	597.570416155464	6908.51152510191	2014.4786243556	21849.3468222235	3688.50404334626
ENSSTOG00000001614	JH393279.1	FMNL2	2594.41060140812	0.0580542061624731	0.956276987256128	0.999972073382441	897.85140178436	5073.75330870576	1655.95860759385	5019.78229061647	702.540536283803	2216.57746346448
ENSSTOG00000025023	JH393279.1	STAM2	2339.20192390818	-0.101344548252927	0.914372462348312	0.999972073382441	3560.86644381144	916.125432008627	2786.14088382924	1430.27982329248	3428.66673210277	1913.13222840453
ENSSTOG00000009738	JH393279.1	TANC1	4903.58132629484	-0.0293769190987519	0.973054399246568	0.999972073382441	5193.18472358607	6368.86222561698	3298.18071644049	5746.4868017729	5627.04716621572	3187.7263241369
ENSSTOG00000016373	JH393279.1	GTDC1	2098.26522194528	0.329910459630675	0.755584624657063	0.999972073382441	1633.84523794093	3401.15296785613	544.249553811594	4670.60599572817	689.094784393204	1650.64279194163
ENSSTOG00000016328	JH393279.1	CACNB4	2066.16678477538	0.295621891471706	0.791689980085256	0.999972073382441	940.606230440757	4182.99291308825	442.883666504648	4601.96450186124	615.143148994909	1613.4102477625
ENSSTOG00000031059	JH393279.1	NA	457.513186506443	-1.40770524751551	0.286917525749449	0.999972073382441	337.457754752285	24.6190059090266	1632.27498906419	58.1960491480507	121.011767015392	571.519553149715
ENSSTOG00000013080	JH393279.1	TFCP2L1	510.77548684401	-0.28023579447917	0.822107494678475	0.999972073382441	270.271595435088	1352.55326403228	58.7353739535575	1047.52888466491	110.927453097443	224.636349880778
ENSSTOG00000010989	JH393279.1	TTC21B	951.739384775836	0.108851239047665	0.907524734410141	0.999972073382441	731.412961657667	1100.39496108528	916.556037097853	1786.17104692863	507.577133870116	668.324168015465
ENSSTOG00000015978	JH393279.1	PTPN4	2514.21644556795	-0.0593178935622853	0.946142830338669	0.999972073382441	2586.66713371208	2103.80595949864	3008.29322563745	3238.08786285308	1347.93662703256	2800.5078646739
ENSSTOG00000000972	JH393279.1	TSN	1283.69245816127	-0.728671873676347	0.468009604758758	0.999972073382441	1643.00698693873	366.300966707033	2794.19331412932	596.136452170416	931.118318423987	1371.39871059812
ENSSTOG00000000778	JH393279.1	GALNT3	192.860144561608	1.00660796997132	0.489687082559414	0.999972073382441	3.05391633259986	317.808985371071	63.9457700300828	501.381346506283	13.4457518905991	257.525097239014
ENSSTOG00000007625	JH393279.1	UBXN4	5977.24657249578	0.490866127938083	0.645617972637867	0.999972073382441	4542.7005447423	1160.82343013471	9205.34885010836	1921.96182827408	13334.8244375017	5697.82034421356
ENSSTOG00000011414	JH393279.1	ACTR3	11678.7535293669	-0.477617500581005	0.664453602835853	0.999972073382441	15698.6569077296	1236.17250882597	23847.9828422561	3593.97908648923	13556.6793436965	12139.0504872038
ENSSTOG00000032843	JH393279.1	NA	262.438039989013	-0.535591664151723	0.63615579232718	0.999972073382441	216.82805961459	476.713478056607	239.678219520162	352.906810859333	23.5300658085484	264.971606074841
ENSSTOG00000006773	JH393279.1	SCTR	487.955578814853	-0.322334720022366	0.800580993523	0.999972073382441	221.40893411349	1351.80723355019	54.4723226182187	927.406270397782	60.5058835076959	312.132828701745
ENSSTOG00000023685	JH393279.1	HS6ST1	3089.22765439768	1.28107072662564	NA	NA	2093.45964599721	1154.10915579588	2154.73561382849	772.21680600298	11516.2864942981	844.558210463368
ENSSTOG00000013618	JH393279.1	LCT	509.595371670992	-0.316259871737882	0.787947872113326	0.999972073382441	189.342812621191	1333.90250197999	173.364087637113	963.965326913865	110.927453097443	286.07004777635
ENSSTOG00000013358	JH393279.1	UGGT1	4305.31140360287	-0.310915724683186	0.768709346571659	0.999972073382441	2675.23070735748	2130.66305685394	9497.60470276437	3652.92123883149	840.359493162444	7035.08922264747
ENSSTOG00000026392	JH393279.1	NIFK	4791.52835250569	-0.540681189744082	0.653355159313462	0.999972073382441	5776.48274311264	223.063114145423	11036.5662348217	963.965326913865	6369.92495817132	4379.16773786921
ENSSTOG00000010541	JH393279.1	DDX18	3680.58676094027	-0.275908993031737	0.822138298474314	0.999972073382441	1800.28367806762	337.205777905456	9956.11955749859	459.599567630759	4611.89289847549	4918.41908606367
ENSSTOG00000016311	JH393279.1	RBM43	237.732451014206	-0.104685306559439	0.921349013855072	0.999972073382441	83.9826991464962	152.936248828802	502.092712828798	270.835459496697	171.433336605138	245.114249179302
ENSSTOG00000003335	JH393279.1	Gypc	483.555863413217	0.568138249054012	0.62376739967856	0.999972073382441	242.786348441689	834.062078978538	90.4714227833023	346.937985305687	1243.73204988042	143.345295089668
ENSSTOG00000021576	JH393279.1	MMADHC	1178.51292267512	-0.728560779809002	0.503406696643655	0.999972073382441	2305.7068311129	134.285486776509	1970.47706166774	653.586398124261	655.480404666706	1351.54135370258
ENSSTOG00000014468	JH393279.1	DPP10	3421.75126609904	1.36461918428156	0.27399611072051	0.999972073382441	313.026424091486	5196.84833825089	233.046806331857	9439.6976130915	1089.10590313853	4258.78251169001
ENSSTOG00000013087	JH393279.1	CLASP1	5849.54463520096	0.30966014080167	0.722089224769462	0.999972073382441	3160.80340424086	6352.44955501096	6158.21449008227	5956.14179934472	8548.13676444838	4921.5217980786
ENSSTOG00000016326	JH393279.1	ARL5A	451.500285247807	-0.428529571295086	0.686857074307989	0.999972073382441	497.788362213778	301.396314765053	756.45477583735	668.508462008377	67.2287594529955	417.625037209292
ENSSTOG00000006613	JH393279.1	ERMN	48.163571105668	0.0583502629298477	0.974299683350665	0.999972073382441	9.16174899779959	132.047395330234	0	51.4811204001987	73.951635398295	22.3395265074807
ENSSTOG00000021734	JH393279.1	Galnt5	77.3124846059376	0.932701269878903	0.510162984567458	0.999972073382441	35.1200378248984	111.158541831666	13.736498747203	202.193965629766	6.72287594529955	94.9429876567931
ENSSTOG00000022722	JH393279.1	SPOPL	2949.71555167598	-0.429389868069962	0.676924286500295	0.999972073382441	2267.5328769554	823.617652229255	7065.77075213885	1800.34700761854	1552.9843433642	4188.04067774965
ENSSTOG00000001208	JH393279.1	RALB	2556.47144861425	-0.0129672184735453	0.989280435156876	0.999972073382441	4356.4116484537	1478.63241550578	1867.69015724901	1848.84371524192	4588.36283266694	1198.88792256813
ENSSTOG00000008264	JH393279.1	STEAP3	990.548759029252	-0.552706982170474	0.59586111543753	0.999972073382441	517.638818375677	2432.80540210109	584.511705312016	1484.7453564695	349.589549155577	574.001722761657
ENSSTOG00000006710	JH393279.1	SAP130	2115.18877610303	1.29494887466954	0.175263578905957	0.999972073382441	844.407865963862	1665.14003602871	1163.81301454751	2090.58115016459	5700.99880161402	1226.1917882995
ENSSTOG00000016315	JH393279.1	NEB	1359.12135138827	0.575383682752422	0.637082087464202	0.999972073382441	235.151557610189	2865.50308171428	174.785104748893	3154.52430510203	366.396739018825	1358.36732013543
ENSSTOG00000026092	JH393279.1	ORC4	1567.30179265925	-0.193917659083886	0.830496872824513	0.999972073382441	1358.99276800694	884.792151760775	2773.82540219381	1552.64074714222	1203.39479420862	1630.16489264311
ENSSTOG00000013639	JH393279.1	MCM6	3212.80983942217	-0.664431213689862	0.524517622059694	0.999972073382441	1694.92356459292	1344.34692872927	8780.93840605685	1904.80145480735	1263.90067771632	4287.94800463033
ENSSTOG00000029730	JH393279.1	TMEM177	211.926477450998	-1.46539107552839	0.203668813186672	0.999972073382441	174.073230958192	240.967845715624	520.09226291134	152.951154812184	13.4457518905991	170.028618418048
ENSSTOG00000001587	JH393279.1	NXPH2	768.118637418239	0.783023868017742	0.495491496625617	0.999972073382441	271.798553601388	1313.75967896351	108.944645236437	1909.27807397259	285.722227675231	719.208645060282
ENSSTOG00000022671	JH393279.1	MAP3K19	902.324827409853	-0.105671225328562	0.915656657731633	0.999972073382441	377.158667076083	860.91917633384	1568.8028914047	1120.64699769708	309.252293483779	1177.16893846364
ENSSTOG00000002966	JH393279.1	NR4A2	48.6132543605106	0.407158602522324	0.790568187766746	0.999972073382441	9.16174899779959	104.44426749284	11.3681368942369	81.3252481684298	77.3130733709448	8.06705123881248
ENSSTOG00000024028	JH393279.1	MBD5	1348.78818651606	-0.652658460172568	0.474783248383758	0.999972073382441	2223.2510901327	850.474749584556	1873.84789806672	1077.37301243314	638.673214803457	1429.10915407578
ENSSTOG00000021609	JH393279.1	En1	362.061087073402	1.77844503048554	0.152388089590303	0.999972073382441	87.0366154790961	379.729515384683	22.7362737884739	240.24522853426	1304.23793338811	138.380955865783
ENSSTOG00000010554	JH393279.1	NA	286.267053794973	-0.418202902997476	0.758993339008787	0.999972073382441	21.377414328199	904.934974777252	56.8406844711847	490.935901787402	43.6986936444471	199.814653761355
ENSSTOG00000007433	JH393279.1	SPC25	768.873260480417	-0.486002247324277	0.662720897485566	0.999972073382441	267.217679102488	356.60257043984	2068.52724238053	623.74227035603	188.240526468387	1108.90927413522
ENSSTOG00000025873	JH393279.1	INHBB	978.798640910094	4.16059872634418	NA	NA	161.857565627793	76.8411396554468	72.4718727007605	87.294073722076	5327.87918664989	146.448007104596
ENSSTOG00000014936	JH393279.1	BIN1	1796.09083841825	0.769203217116015	0.457207348631835	0.999972073382441	688.658133001269	1674.8384322959	1619.48583505817	757.294742118864	5082.49421464646	953.77367338883
ENSSTOG00000021568	JH393279.1	C1QL2	19.11254218895	-3.6111084435101	0.116633480447051	0.999972073382441	3.05391633259986	67.8887738703462	35.5254277944904	8.20713513626355	0	0
ENSSTOG00000004740	JH393279.1	MGAT5	1963.39056581791	0.073202591980064	0.95031559901118	0.999972073382441	800.126079141164	4633.59532427165	307.887040885584	4226.67459517573	500.854257924816	1311.20609750852
ENSSTOG00000010532	JH393279.1	ACMSD	401.292093481334	0.497635356507133	0.695188745609441	0.999972073382441	48.8626613215978	884.046121278683	65.8404595124556	963.965326913865	114.288891070092	330.749100791312
ENSSTOG00000007441	JH393279.1	G6PC2	49.4550823753317	0.740071441736022	0.678679821613146	0.999972073382441	51.9165776541977	59.6824385673373	0	149.966742035361	13.4457518905991	21.7189841044951
ENSSTOG00000004582	JH393279.1	GLI2	416.259586521024	0.259009819192757	0.839822381993128	0.999972073382441	74.8209501486966	1007.88718130591	53.0513055064391	368.574977937654	907.588252615439	85.6348516120094
ENSSTOG00000010558	JH393279.1	CCDC93	2250.05535196018	0.523903285785683	0.580409936591068	0.999972073382441	2067.50135717011	1428.64837320564	2040.10690014494	1393.72076677639	5216.95173355245	1353.40298091154
ENSSTOG00000031315	JH393279.1	NA	1816.45981432175	0.555951458409779	0.605860283535699	0.999972073382441	729.886003491367	2798.36033832603	884.819988268109	4098.34484577234	356.312425100876	2031.03528497179
ENSSTOG00000005221	JH393279.1	GPD2	2757.96433459666	-0.576096285528453	0.521214166139255	0.999972073382441	5574.92426516105	2175.42488577944	2154.73561382849	2726.26107162791	1889.12814062917	2027.31203055388
ENSSTOG00000033915	JH393279.1	NA	135.0256106816	-0.631204345818621	0.582809898072512	0.999972073382441	322.188173089285	34.3174021762189	136.417642730843	119.376511072924	87.3973872888941	110.456547731432
ENSSTOG00000010764	JH393279.1	INSIG2	688.579899608706	-0.741161581133539	0.486729289799455	0.999972073382441	1276.53702702674	315.570893924796	994.711978245732	680.446113115669	94.1202632341937	770.093122105099
ENSSTOG00000010537	JH393279.1	CCNT2	669.857355798459	-0.231438050612704	0.799666283216994	0.999972073382441	894.79748545176	673.66552532882	602.984927765151	957.250398166013	386.565366854724	503.880431224287
ENSSTOG00000010780	JH393279.1	HNMT	449.265386525971	0.568446643762493	0.604751242795063	0.999972073382441	103.833155308395	707.982927505038	274.256302573466	1072.89639326791	191.601964441037	345.02157605998
ENSSTOG00000023841	JH393279.1	NA	0.248701064735259	2.22513726514024	0.579933104356855	0.999972073382441	0	0	0	1.49220638841156	0	0
ENSSTOG00000014885	JH393279.1	B3GALT1	120.732005374533	-0.589898656475614	0.745046845203226	0.999972073382441	0	68.6348043524379	367.096087209735	55.9577395654333	0	232.703401119591
ENSSTOG00000021862	JH393279.1	NA	1.25681888808174	-1.771394302062	0.648805680370839	0.999972073382441	0	2.98412192836686	3.31570659415244	0	0	1.24108480597115
ENSSTOG00000026311	JH393279.1	RPRM	0.621752661838148	3.19964236223355	0.422667023082621	0.999972073382441	0	0	0	3.73051597102889	0	0
ENSSTOG00000020073	JH393279.1	TMEM185B	131.842302585847	-3.02922151433842	0.0848654012927559	0.999972073382441	604.675433854773	4.4761828925503	96.629163601014	0	3.36143797264977	81.911597194096
ENSSTOG00000002632	JH393280.1	EXOSC4	1485.02553191219	0.381699101937308	0.78113220858454	0.999972073382441	2055.28569183971	138.761669669059	1673.95815767639	20.144786243556	4272.38766323786	749.615222806575
ENSSTOG00000006514	JH393280.1	VEGFD	121.527773537699	1.31456400693854	0.359816329572924	0.999972073382441	33.5930796585985	167.856858470636	8.0524303000845	319.332167120073	6.72287594529955	193.6092297315
ENSSTOG00000014037	JH393280.1	NA	1154.49421846944	-0.214877798322852	0.853812013939915	0.999972073382441	783.329539311865	122.348999063041	2815.03489843542	298.441277682311	1055.49152341203	1852.31907291194
ENSSTOG00000007490	JH393280.1	FRMPD4	1905.78330844386	0.640885430868124	0.58226022295517	0.999972073382441	270.271595435088	3656.2953927315	541.881191958627	4333.36735194716	531.107199678664	2101.77711891214
ENSSTOG00000009957	JH393280.1	CPSF1	2325.87299148564	2.08390508328426	0.110150811225562	0.999972073382441	812.341744471563	124.587090509317	1725.58844607105	266.358840331463	10343.1446418434	683.217185687119
ENSSTOG00000006526	JH393280.1	PIR	688.19055457105	0.417549938686505	0.698700648688301	0.999972073382441	274.852469933988	1239.90266123643	253.888390637958	1401.18179871845	225.216344167535	734.101662731936
ENSSTOG00000019757	JH393280.1	C8orf82	661.063803533932	2.81501279593423	0.0772434542896447	0.999972073382441	323.715131255585	4.4761828925503	165.311657337029	15.6681670783213	3428.66673210277	28.5449505373365
ENSSTOG00000026151	JH393280.1	LRRC24	93.9793115012889	1.76804293870141	0.194298303249963	0.999972073382441	16.7965398292992	14.1745791597426	96.1554912304208	14.9220638841156	272.276475784632	149.550719119524
ENSSTOG00000008772	JH393280.1	CLTRN	240.502147789976	0.57859828446242	0.650539247726926	0.999972073382441	58.0244103193974	501.332483965633	19.8942395649146	437.962574998792	73.951635398295	351.847542492821
ENSSTOG00000008481	JH393280.1	CA5B	1013.35517206935	0.236585164578315	0.826384184941486	0.999972073382441	1754.47493307862	810.935134033695	224.994376031773	598.374761753034	2242.0791277574	449.272699761557
ENSSTOG00000013174	JH393280.1	MID1	3200.98810987901	-0.163398865735523	0.855029047577771	0.999972073382441	3881.52765873442	1496.53714707598	4767.98608239121	2691.19422150024	3233.70332968908	3134.98021988313
ENSSTOG00000006483	JH393280.1	ASB11	113.130628943851	1.15463917145482	NA	NA	1.52695816629993	190.237772933388	18.473222453135	201.44786243556	124.373204988042	142.724752686682
ENSSTOG00000020925	JH393280.1	BOP1	1504.65191604006	1.50307323665457	NA	NA	810.814786305263	864.649328744299	677.825162318878	222.338751873322	5996.8053432072	455.478123791413
ENSSTOG00000006548	JH393280.1	BMX	280.4608029481	0.307520009653151	0.822415940449268	0.999972073382441	193.923687120091	555.046678676237	3.78937896474565	629.711095909676	63.8673214803457	236.426655537504
ENSSTOG00000010205	JH393280.1	Lrrc14	846.216630949041	0.664106738394964	0.581888329800915	0.999972073382441	977.253226431956	210.380595949864	775.401670661078	132.060265374423	2739.57194770957	242.63207956736
ENSSTOG00000008517	JH393280.1	AP1S2	1599.04082331084	-0.626927963948738	0.584278270712458	0.999972073382441	761.952124983666	272.301125963476	4789.3013390679	586.437110645741	873.973872888941	2310.2793663153
ENSSTOG00000006497	JH393280.1	PIGA	457.051514680629	-0.933691105429768	0.356139999066834	0.999972073382441	612.310224686272	249.174181018633	939.76598325692	249.19846686473	144.54183282394	547.318399433278
ENSSTOG00000002787	JH393280.1	TXLNG	1204.42468393092	0.0457221034404028	0.961808042324835	0.999972073382441	563.447563364675	723.649567628965	2267.94331040027	867.71801486132	1526.092839583	1277.6968077473
ENSSTOG00000027826	JH393280.1	GRPR	131.753078523533	0.379006230238632	0.806461311672207	0.999972073382441	13.7426234966994	327.507381638263	2.84203422355924	301.425690459134	13.4457518905991	131.554989432942
ENSSTOG00000031041	JH393280.1	TMSB4Y	110147.190990946	-0.185825305604409	0.877233570133236	0.999972073382441	253517.810434445	11232.980968855	86942.5636223829	21963.0397278355	242279.003316705	44947.7478754542
ENSSTOG00000026685	JH393280.1	NHS	999.013000106489	-0.713001033826194	0.458067345166636	0.999972073382441	845.934824130162	675.903616775095	2201.62917851722	514.811204001987	527.745761706015	1228.05341550845
ENSSTOG00000002587	JH393280.1	OPLAH	2763.32791609789	5.34540289208977	NA	NA	174.073230958192	201.428230164763	22.7362737884739	105.94665357722	15882.7944207702	192.988687328514
ENSSTOG00000003295	JH393280.1	OFD1	824.755529777609	0.211211404575641	0.826991179354269	0.999972073382441	632.160680848171	357.348600921932	1302.59901913132	525.256648720867	1421.88826243085	709.279966612513
ENSSTOG00000010008	JH393280.1	VPS28	3945.23324150157	0.274073703479213	0.825776837907013	0.999972073382441	5213.03517974796	169.34891943482	5331.18253102653	690.145454640344	9983.47077876983	2284.2165853899
ENSSTOG00000025332	JH393280.1	GSDMD	955.551555374112	3.0491876929009	NA	NA	406.170872235782	139.507700151151	72.4718727007605	13.429857495704	5042.15695897466	59.5720706866153
ENSSTOG00000023184	JH393280.1	SCRT1	123.129642651165	-1.21644744028775	0.397207949636875	0.999972073382441	9.16174899779959	473.72935612824	33.6307383121176	141.013503704892	63.8673214803457	17.3751872835961
ENSSTOG00000010146	JH393280.1	GPT	94.7190565846762	0.978574703271407	0.551932768643991	0.999972073382441	140.480151299594	48.4919813359615	1.89468948237282	13.429857495704	359.673863073526	4.34379682089903
ENSSTOG00000000025	JH393280.1	EEF1D	11194.2669365802	1.57947320795071	0.222850869626711	0.999972073382441	5726.09312362474	665.459190025811	10446.8441334332	796.83821141177	44155.8492087274	5374.51775225807
ENSSTOG00000025097	JH393280.1	Trappc2	451.549535222482	-0.0305681291903588	0.975876933788099	0.999972073382441	593.986726690673	132.793425812325	641.352389783201	267.851046719874	682.371908447904	390.941713880913
ENSSTOG00000030890	JH393280.1	TMEM276-ZFTRAF1	1989.20313835803	1.39736379214864	0.238362467447758	0.999972073382441	777.221706646665	601.300568565923	1904.16292978469	250.690673253141	7485.92236509105	915.92058680671
ENSSTOG00000016531	JH393280.1	LY6D	2098.39953162257	-2.57734678410119	NA	NA	10093.1934792425	172.333041363186	516.302883946594	449.154122911878	1287.43074352486	71.9829187463268
ENSSTOG00000026163	JH393280.1	GPAA1	441.711451368814	-0.0391341613846956	0.975654656550072	0.999972073382441	968.091477434156	76.095109173355	297.466248732533	74.6103194205778	1149.61178664622	84.3937668060383
ENSSTOG00000008105	JH393280.1	CHRAC1	671.573614664825	-1.28825251168698	0.2739037960167	0.999972073382441	1103.99075423485	98.4760236361065	1657.85329707622	225.323164650145	104.204577152143	839.593871239484
ENSSTOG00000027592	JH393280.1	KCNK9	243.305260935366	-0.978351425660187	0.566399365363417	0.999972073382441	97.7253226431956	871.363603083124	0	317.093857537456	6.72287594529955	166.92590640312
ENSSTOG00000008856	JH393280.1	WWC3	3123.31727855451	-0.693226794737859	0.484394389397203	0.999972073382441	2994.36496411416	1106.36320494201	7478.33938692553	1568.30891422054	1929.46539630097	3663.06180482385
ENSSTOG00000027031	JH393280.1	DGAT1	273.49342207094	0.520811265209424	0.645022293215523	0.999972073382441	129.791444135494	293.189979462044	249.151666932026	73.864216226372	759.684981818849	135.278243850855
ENSSTOG00000006056	JH393280.1	PRPS2	2435.33924959308	-0.394648435426144	0.736915651335857	0.999972073382441	1152.85341555645	296.174101390411	6849.77615114835	599.12086494724	2114.34448479671	3599.76647971932
ENSSTOG00000033270	JH393280.1	ZNF696	173.25273720479	2.65215497366352	0.0661752375591064	0.999972073382441	3.05391633259986	25.3650363911183	113.207696571776	30.5902309624369	803.383675463296	63.9158675075143
ENSSTOG00000008785	JH393280.1	SNTB1	1747.05923750677	0.11472239148354	0.921545586271439	0.999972073382441	1181.86562071615	3700.31119117491	151.575158589826	3604.42453120811	611.781711022259	1232.39721232935
ENSSTOG00000009482	JH393280.1	TNFRSF11B	355.363288097791	0.808465791865269	0.524025403267914	0.999972073382441	45.8087449889979	545.348282409044	184.258552160757	918.453032067312	26.8915037811982	411.419613179437
ENSSTOG00000012416	JH393280.1	PHF20L1	3799.7780997315	0.850252001025063	0.41980936118075	0.999972073382441	1604.83303278123	838.538261871089	5689.278843195	1848.09761204771	9327.99037410312	3489.93047439088
ENSSTOG00000003571	JH393280.1	SCRIB	1462.85855740724	1.92650532970441	NA	NA	335.930796585985	390.919972616059	1099.86724451742	320.824373508484	6107.73279630464	521.876160910869
ENSSTOG00000022520	JH393280.1	NA	169.455242136377	0.363190935136297	0.829090326430265	0.999972073382441	378.685625242383	65.650682424071	0	108.931066354044	450.43268833507	13.0313904626971
ENSSTOG00000021964	JH393280.1	SAMD12	3741.09393290459	0.151198369099988	0.890360859451427	0.999972073382441	2475.19918757219	7632.63786228035	528.618365582018	7431.93391748375	1865.59807482062	2512.5761896886
ENSSTOG00000010132	JH393280.1	PPP1R16A	481.125685196998	0.17430487541956	0.868626039678091	0.999972073382441	546.651023535375	590.856141816639	217.415618102281	389.465867375416	1015.15426774023	127.211192612043
ENSSTOG00000013996	JH393280.1	FAM135B	1909.56594956694	-0.5155751582268	0.682463901445285	0.999972073382441	670.33463500567	5966.75179576954	105.155266271692	3167.95416259773	655.480404666706	891.719433090272
ENSSTOG00000014999	JH393280.1	SLC39A4	62.6178383843684	-1.97550600993801	0.125104256405403	0.999972073382441	97.7253226431956	173.079071845278	28.4203422355924	31.3363341566427	30.252941753848	14.8930176716538
ENSSTOG00000015593	JH393280.1	EXT1	8890.80788970669	1.30887103278335	0.19276061342628	0.999972073382441	4744.25902269389	6370.35428658116	4224.21020095021	5811.3977796688	28310.0306056564	3884.5954426897
ENSSTOG00000008050	JH393280.1	SDC2	2486.82917451297	0.588333914477295	0.488584041039715	0.999972073382441	1898.00900071081	2135.88527022858	1925.47818646138	2588.23198069984	3899.26804827374	2474.10256070349
ENSSTOG00000012423	JH393280.1	NA	844.688854294561	-0.801313588251999	0.509526330491541	0.999972073382441	795.545204642264	2371.63090256957	53.5249778770323	1192.27290434083	433.625498471821	221.53363786585
ENSSTOG00000019728	JH393280.1	PTP4A3	126.977743311102	-0.830529714739161	0.515307534321088	0.999972073382441	21.377414328199	54.4602251926953	411.621290045496	58.1960491480507	84.0359493162444	132.175531835928
ENSSTOG00000008027	JH393280.1	PTDSS1	1396.04090560761	-0.519127300513583	0.583258637040281	0.999972073382441	687.131174834969	1470.42608020277	2776.66743641737	1277.32866848029	672.287594529955	1492.40447918031
ENSSTOG00000014890	JH393280.1	NTAQ1	579.406676079445	-0.56965674485365	0.527076576760642	0.999972073382441	916.174899779959	501.332483965633	660.299284606929	603.597484112474	356.312425100876	438.723478910802
ENSSTOG00000003103	JH393280.1	TBC1D31	1063.28605266114	0.0635325771899439	0.948785003225507	0.999972073382441	299.283800594786	1260.04548425291	1560.75046110461	1197.49562670027	541.191513596614	1520.94942971765
ENSSTOG00000008021	JH393280.1	MTERF3	962.739061561696	-0.333677657406088	0.729756809758591	0.999972073382441	844.407865963862	371.523180081675	2004.58147235045	696.114280193991	847.082369107743	1012.72520167246
ENSSTOG00000001472	JH393280.1	NA	5.8009991300396	-1.39101745306962	0.708999166260705	0.999972073382441	0	25.3650363911183	0	4.47661916523467	0	4.9643392238846
ENSSTOG00000027022	JH393280.1	KLF10	5372.89295362096	-1.98978217972652	0.136035999179166	0.999972073382441	23426.5921873735	104.44426749284	2221.04974571154	1263.15270779038	4090.87001271478	1131.2488006427
ENSSTOG00000029400	JH393280.1	ZNF251	1022.96542280441	-0.37908881564285	0.668936734523134	0.999972073382441	936.025355941858	1210.80747243486	1321.54591395504	745.357091011572	1310.96080933341	613.095894149749
ENSSTOG00000008017	JH393280.1	UQCRB	5290.36489990458	-0.184391782029531	0.872215464815847	0.999972073382441	5791.75232477564	657.252854722802	10433.5813070565	914.722516096283	9385.13481963817	4559.74557713801
ENSSTOG00000021420	JH393280.1	FBXL6	222.399347562318	-0.49607192900649	0.631230897604429	0.999972073382441	207.666310616791	226.793266555882	344.359813421261	105.200550383015	352.950987128226	97.4251572687354
ENSSTOG00000008009	JH393280.1	DCAF13	2014.40660767968	-0.125456725302919	0.89681187269745	0.999972073382441	2114.8370603254	701.268653166213	3488.59700941896	1068.41977410267	2874.02946661556	1839.28768244925
ENSSTOG00000010160	JH393280.1	MFSD3	105.525326663895	0.580945316951795	0.644315802729906	0.999972073382441	157.276691128893	28.3491583194852	67.2614766242352	49.2428108175813	285.722227675231	45.299595417947
ENSSTOG00000029127	JH393280.1	ODF1	92.3765710195538	0.643694615271865	0.678840303175586	0.999972073382441	22.904372494499	190.983803415479	2.84203422355924	279.042594632961	10.0843139179493	48.4023074328749
ENSSTOG00000028941	JH393280.1	COMMD5	598.046721225464	1.04651902953044	0.428060548721981	0.999972073382441	726.832087158767	124.587090509317	318.307833038634	23.8753022145849	2184.93468222235	209.743332209125
ENSSTOG00000013940	JH393280.1	CYRIB	1774.08452092374	-0.222526829017367	0.820883955868113	0.999972073382441	965.037561101556	1101.88702204946	3665.75047602082	1847.35150885351	712.624850201752	2351.85570731533
ENSSTOG00000010071	JH393280.1	KIFC2	250.065084727827	0.0715425810095908	0.944820155711003	0.999972073382441	265.690720936188	229.777388484249	234.467823443637	119.376511072924	517.661447788065	133.416616641899
ENSSTOG00000021955	JH393280.1	NDUFB9	4263.8747220639	0.179315329785931	0.878757598865765	0.999972073382441	3614.30997963194	520.729276500018	7861.06666236484	667.016255619965	9785.14593838349	3134.98021988313
ENSSTOG00000024282	JH393280.1	ST3GAL1	253.091671694302	0.00258780967465567	0.998150984839357	0.999972073382441	288.595093430687	226.793266555882	241.572909002535	181.303076192004	541.191513596614	39.0941713880913
ENSSTOG00000027664	JH393280.1	Slc52a2	572.011822480113	1.46691273915491	0.259886912667506	0.999972073382441	171.019314625592	49.2380118180533	690.140643954301	69.3875970611373	2191.65755816765	260.627809253942
ENSSTOG00000006177	JH393280.1	RNF19A	4005.13323110143	-0.227391562947127	0.834615356750687	0.999972073382441	6677.3880612296	493.126148662624	5788.75004101957	1476.53822133323	6564.88836058501	3030.10855377857
ENSSTOG00000013255	JH393280.1	CSMD3	5138.53365590796	1.73902860522826	0.156975621905448	0.999972073382441	427.548286563981	6345.73528067214	333.93902126821	15638.3229505531	1862.23663684797	6223.41975954234
ENSSTOG00000007983	JH393280.1	SLC25A32	462.528660064563	-0.489362359913278	0.599328748729742	0.999972073382441	754.317334152166	332.729595012905	534.776106399729	444.677503746644	242.023534030784	466.647887045153
ENSSTOG00000003700	JH393280.1	GFUS	3860.17660235454	1.34245151654577	0.302170539397549	0.999972073382441	3325.71488620125	224.555175109607	2999.29345059618	347.684088499892	14931.5074745103	1332.30453921003
ENSSTOG00000003840	JH393280.1	MOSPD2	760.326602607827	-0.102669571965442	0.914474088604876	0.999972073382441	1158.96124822165	335.713716941272	868.241455297346	493.920314564225	554.637265487213	1150.48561513526
ENSSTOG00000006135	JH393280.1	SPAG1	853.580597152999	0.506362705340831	0.595207845970623	0.999972073382441	546.651023535375	1144.41075952869	424.884116422106	1582.48487491045	921.034004506038	502.018804015331
ENSSTOG00000014042	JH393280.1	ARHGAP6	1714.9891458862	0.722673639349997	0.532181566486582	0.999972073382441	503.896194878977	3219.12153022575	160.101261260504	3743.19972533039	833.636617217144	1829.97954640446
ENSSTOG00000010833	JH393280.1	TATDN1	319.343507921847	0.167725468671737	0.855461983868771	0.999972073382441	287.068135264387	320.793107299438	294.624214508974	439.454781387203	315.975169429079	258.145639641999
ENSSTOG00000013845	JH393280.1	DEPTOR	1873.15532717653	0.263647400722441	0.809622242509731	0.999972073382441	1053.60113474695	3769.69202600944	284.677094726517	3781.99709142909	1139.52747272827	1209.43714341889
ENSSTOG00000027200	JH393280.1	NDRG1	5679.9720342641	2.49757861233566	NA	NA	3734.93967476963	983.268175396882	408.779255821937	531.97157746872	27758.7547781418	662.118743985609
ENSSTOG00000027768	JH393280.1	ENY2	3465.59158786498	-0.495182074312347	0.659132025590917	0.999972073382441	4498.4187579196	390.919972616059	7273.23925045868	835.635577510471	4790.04911102593	3005.28685765914
ENSSTOG00000025037	JH393280.1	PUF60	2780.22347709385	1.19178925258304	0.358898454998244	0.999972073382441	3548.65077848104	353.618448511473	1176.12849618293	253.675086029964	10692.7341909989	656.533862358739
ENSSTOG00000022474	JH393280.1	TMEM71	390.230313694939	0.488533605263245	0.678937935088595	0.999972073382441	128.264485969194	803.474829212778	43.1041857239817	702.083105747637	191.601964441037	472.853311075009
ENSSTOG00000023864	JH393280.1	Ywhaz	29116.4357233604	0.260320007860223	0.838138326646822	0.999972073382441	33238.8253640169	834.062078978538	45416.1805648472	3884.21322903528	69981.7771525956	21343.5559506889
ENSSTOG00000032777	JH393280.1	NA	11.56577646753	1.22654026281528	0.637185638706333	0.999972073382441	0	8.95236578510059	11.8418092648301	38.0512629044947	0	10.5492208507548
ENSSTOG00000002809	JH393280.1	RBBP7	1858.91600331239	-0.6529966986218	0.559665854570164	0.999972073382441	1108.57162873375	449.110350219213	5260.60534780814	625.980579938647	793.299361545347	2915.92875162922
ENSSTOG00000008823	JH393280.1	AZIN1	5611.94850599003	-0.761099666717921	0.505302914276422	0.999972073382441	3295.17572287525	801.236737766503	17080.625683591	2130.1246194575	2534.52423137793	7830.00404087199
ENSSTOG00000030141	JH393280.1	AARD	37.1820633997033	-0.190743848035684	0.918295552218417	0.999972073382441	0	107.428389421207	11.8418092648301	23.8753022145849	6.72287594529955	73.2240035522979
ENSSTOG00000006588	JH393280.1	ACE2	231.833843047726	0.490662264130708	0.705097796112081	0.999972073382441	97.7253226431956	459.554776968497	21.7889290472875	528.241061497691	33.6143797264977	250.078588403187
ENSSTOG00000020729	JH393280.1	ZFPM2	3484.00518020516	0.371372228467461	0.720511034941659	0.999972073382441	1102.46379606855	4582.11922100732	3430.335307836	7266.29900837007	850.443807080393	3672.36994086864
ENSSTOG00000014316	JH393280.1	RAD21	6585.17288976283	0.200363137160165	0.869121482503238	0.999972073382441	3247.84001971995	420.761191899728	14716.0532095897	1295.23514514123	12696.1512226982	7134.99654952815
ENSSTOG00000020127	JH393280.1	GDF6	92.3196945183053	-0.0554487521150166	0.966290105035659	0.999972073382441	99.2522808094955	161.142584131811	22.7362737884739	208.162791183412	23.5300658085484	39.0941713880913
ENSSTOG00000023485	JH393280.1	NRBP2	86.9680343077326	0.871707106598814	0.489749112231717	0.999972073382441	7.63479083149966	111.904572313757	64.419442400676	143.251813287509	117.650329042742	76.9472579702114
ENSSTOG00000020827	JH393280.1	KCNV1	16.5053731565378	0.732671977311383	0.76945425369396	0.999972073382441	3.05391633259986	34.3174021762189	0	52.9733267886102	0	8.68759364179806
ENSSTOG00000015674	JH393280.1	RGS22	752.695496882439	0.820820256789607	0.500865608760108	0.999972073382441	242.786348441689	1280.93433775148	109.418317607031	2103.26490446609	117.650329042742	662.118743985609
ENSSTOG00000005328	JH393280.1	UBR5	3756.32373919606	-0.535174805619769	0.573769285467451	0.999972073382441	3315.02617903715	1686.77492000937	8333.79168821686	2305.45887009585	2638.72880853007	4258.16196928702
ENSSTOG00000007173	JH393280.1	HSF1	1902.25853269499	0.525950982465583	0.683145342875571	0.999972073382441	1997.26128152031	96.9839626719231	2582.46176447416	145.490122870127	5304.34912084134	1287.00494379208
ENSSTOG00000023930	JH393280.1	GLI4	294.672548882056	1.32870597962361	0.300473189413537	0.999972073382441	106.887071640995	132.793425812325	262.414493308636	25.3675086029964	1146.25034867357	94.3224452538075
ENSSTOG00000003324	JH393280.1	GPM6B	1791.53181049111	0.26869391513356	0.767915208941391	0.999972073382441	1956.03341103021	2118.72656914047	800.979978673111	2656.87347456677	2003.41703169927	1213.1603978368
ENSSTOG00000004944	JH393280.1	MYC	1333.61824591006	-0.939438959547304	0.388269142841888	0.999972073382441	1852.20025572182	286.475705123219	3121.50092220923	399.165208900091	537.830075623964	1804.53730788205
ENSSTOG00000006123	JH393280.1	POLR2K	1686.10288504684	-0.468041043438909	0.686322719476168	0.999972073382441	2785.17169533107	198.444108236396	2887.03309876559	240.24522853426	2460.57259597964	1545.15058343408
ENSSTOG00000015651	JH393280.1	VPS13B	5269.19784654065	0.503635878789021	0.63158661769487	0.999972073382441	1676.60006659732	8424.17620377966	2976.08350443711	11918.2524242431	1549.62290539155	5070.45197479514
ENSSTOG00000003135	JH393280.1	C8orf76	1287.76103848747	-0.0750441044520472	0.934875108089464	0.999972073382441	1038.33155308395	788.554219570944	2135.78871900477	786.39276669289	1710.97192807874	1266.52704449356
ENSSTOG00000020789	JH393280.1	FAM83H	1674.76847321585	2.96443602475769	NA	NA	752.790375985866	97.7299931540148	290.834835544228	152.951154812184	8396.87205567914	357.432424119692
ENSSTOG00000030813	JH393280.1	NA	2713.67152365097	-0.682355298777686	0.575447570669853	0.999972073382441	3767.00579626193	189.491742451296	6073.42713574609	284.265316992401	3758.08765342245	2209.75149703163
ENSSTOG00000007594	JH393280.1	EMC2	2650.48768901504	-0.100628939137158	0.920683338489366	0.999972073382441	2348.46165976929	599.062477119648	5280.49958737306	1445.9479903708	3159.75169429079	3069.20272516666
ENSSTOG00000011440	JH393280.1	MATN2	1664.17127264708	-0.325823038227533	0.778757135920431	0.999972073382441	835.246116966062	4052.4375787222	667.404370165827	3162.73144023829	178.156212550438	1089.05191723969
ENSSTOG00000013074	JH393280.1	LRP12	778.261255603451	0.168713963378058	0.877615712952409	0.999972073382441	171.019314625592	951.93489514903	1076.18362598776	1366.11494859078	157.987584714539	946.327164553003
ENSSTOG00000027932	JH393280.1	ARHGAP39	658.347767586005	-0.583611790038028	0.573363562370531	0.999972073382441	479.464864218178	1662.90194458243	227.362737884739	804.299243353828	359.673863073526	416.383952403321
ENSSTOG00000022846	JH393280.1	LAPTM4B	2535.24686811599	-0.526313792556985	0.623649655267204	0.999972073382441	1088.72117257185	1818.8223153396	6071.53244626371	2496.46128781253	406.733994690623	3329.20999201761
ENSSTOG00000025838	JH393280.1	NA	1128.35526459602	0.97238083537295	0.480443311665414	0.999972073382441	1310.13010668534	21.6348839806598	953.02880963353	84.3096609452529	3895.90661030109	505.121516030259
ENSSTOG00000007977	JH393280.1	CTHRC1	126.202878945457	-0.285138688824303	0.812646062366068	0.999972073382441	122.156653303994	200.682199682672	94.260801748048	200.701759241354	13.4457518905991	125.970107806072
ENSSTOG00000008113	JH393280.1	AGO2	906.551677456605	-0.562771170703972	0.540641797272295	0.999972073382441	490.153571382278	1531.60057973429	1221.12737138928	849.811538200381	806.745113435946	539.871890597451
ENSSTOG00000015331	JH393280.1	SYBU	781.742511531785	0.267689103785015	0.827448435682856	0.999972073382441	219.88197594719	1785.99697412757	123.154816354234	1738.42044249946	131.096080933341	691.904779328917
ENSSTOG00000022145	JH393280.1	THEM6	194.23878137602	-0.15104532778383	0.914595713162894	0.999972073382441	6.10783266519972	102.206176046565	504.934747052357	26.1136117972022	110.927453097443	415.14286759735
ENSSTOG00000013107	JH393280.1	PTK2	4497.29816321459	-0.0374491905432682	0.965125494432809	0.999972073382441	3001.99975494566	5881.70432081109	4782.6699258796	4437.82179913597	5082.49421464646	3797.09896386874
ENSSTOG00000027663	JH393280.1	FBXO43	57.5464321042914	2.4078199177626	0.162513185853806	0.999972073382441	0	53.7141947106036	0.947344741186412	167.127115502094	40.3372556717973	83.1526820000671
ENSSTOG00000000638	JH393280.1	MED30	351.888005178024	-0.42730417470764	0.683744416519565	0.999972073382441	427.548286563981	95.4919017077396	688.245954471928	210.401100766029	228.577782140185	461.063005418283
ENSSTOG00000030617	JH393280.1	TRMT12	204.598007059377	-0.973431407985442	0.446575892639006	0.999972073382441	467.249198887779	14.9206096418343	331.570659415244	32.8285405450542	121.011767015392	260.007266850956
ENSSTOG00000011130	JH393280.1	KCNQ3	1714.91162072908	-0.5164069645789	0.688180387118814	0.999972073382441	864.258322125761	5125.22941197009	67.2614766242352	2829.96941562252	302.52941753848	1100.22168049343
ENSSTOG00000001934	JH393280.1	SCML2	917.422262283097	-0.53903581550752	0.670064083191872	0.999972073382441	209.193268783091	296.920131872503	2755.35217974068	558.085189265922	67.2287594529955	1617.7540445834
ENSSTOG00000015266	JH393280.1	NUDCD1	2938.2585352536	-0.109407618418248	0.915270513127579	0.999972073382441	1804.86455256652	751.99872594845	6591.62470917505	1588.4537004641	2857.22227675231	4035.3872466152
ENSSTOG00000021263	JH393280.1	OSR2	238.048649870738	0.306910934697218	0.834260204792279	0.999972073382441	531.381441872376	100.714115082382	5.68406844711847	101.470034411986	672.287594529955	16.7546448806105
ENSSTOG00000016395	JH393280.1	PABPC3	30912.3957861681	-0.688468206072749	0.579934083766446	0.999972073382441	49659.7334844064	917.617492972811	63876.1401916056	4708.65725863266	41308.7112458931	25003.5150434978
ENSSTOG00000008976	JH393280.1	EIF3E	7682.60689428446	-0.201980059949249	0.859819422440471	0.999972073382441	9891.63500129095	642.332245080967	14123.4890739776	1895.84821647688	12692.7897847255	6849.54704415478
ENSSTOG00000005068	JH393280.1	MTDH	10177.1046276816	-0.0640170176526282	0.955455735875417	0.999972073382441	4359.4655647863	1337.63265439045	25510.5728630383	2897.11870310103	14128.123799047	12829.7141817268
ENSSTOG00000008313	JH393280.1	PSCA	70.9455356401195	-2.32899607072928	0.163139647625716	0.999972073382441	3.05391633259986	61.1744995315207	291.782180285415	19.3986830493502	0	50.2639346418316
ENSSTOG00000008750	JH393280.1	MTBP	725.020678852087	0.172829479685687	0.870234041722266	0.999972073382441	346.619503750084	780.347884267935	918.924398950819	1406.40452107789	127.734642960691	770.093122105099
ENSSTOG00000016571	JH393280.1	ZHX1	1066.39558397624	-0.0380768699390927	0.973180391246015	0.999972073382441	1371.20843333734	90.2696883330976	1779.11342394808	359.621739607185	1670.63467240694	1127.52554622479
ENSSTOG00000000039	JH393280.1	TRAPPC9	4740.86896937573	-0.403288597020448	NA	NA	1765.16364024272	13010.7716076795	1421.9644565208	6535.11787804841	3129.49875253694	2582.69748122597
ENSSTOG00000003330	JH393280.1	GEMIN8	858.645110291495	0.725179607535839	0.505701667706802	0.999972073382441	326.769047588185	281.253491748577	1331.9667061081	364.09835877242	2299.22357329245	548.559484239249
ENSSTOG00000025274	JH393280.1	LRATD2	17.3549706237982	0.14215357122841	0.939049894069802	0.999972073382441	4.58087449889979	32.8253412120355	12.3154816354234	14.1759606899098	6.72287594529955	33.5092897612211
ENSSTOG00000001422	JH393280.1	TMEM65	107.328563423178	0.853401790260224	0.490310579298505	0.999972073382441	33.5930796585985	108.174419903299	88.1030609303363	261.136117972022	20.1686278358986	132.796074238913
ENSSTOG00000005468	JH393280.1	OXR1	4055.41887346734	0.565568600698195	0.524768150170657	0.999972073382441	1830.82284139362	4012.15193268925	3968.90079320047	6603.75937191534	3095.88437281044	4820.99392879494
ENSSTOG00000013016	JH393280.1	RPL8	22026.9246354016	0.553907236390337	0.674172979803377	0.999972073382441	22608.1426102368	531.919733731394	30407.8715026014	1890.62549411744	61648.7724183969	15074.2160533256
ENSSTOG00000011647	JH393280.1	DNAAF11	556.566301026864	0.0546888606111338	0.964592760774451	0.999972073382441	236.678515776489	1322.71204474861	79.5769582596586	1097.5177986767	77.3130733709448	525.599415328783
ENSSTOG00000020502	JH393280.1	SLC45A4	631.856399428557	-1.46154666572028	0.149980919842646	0.999972073382441	221.40893411349	1075.77595517625	1484.9628818097	393.196383346445	188.240526468387	427.553715657062
ENSSTOG00000003122	JH393280.1	FAM83A	168.658504570375	0.0667985140404111	0.962682855494824	0.999972073382441	74.8209501486966	417.031039489269	2.84203422355924	382.750938627564	70.5901974256453	63.9158675075143
ENSSTOG00000028368	JH393280.1	DERL1	2252.77562904616	-0.9272521387869	0.349658629116902	0.999972073382441	3876.94678423552	749.760634502175	4232.73630362089	1137.80737116381	971.455574095785	2547.94710665877
ENSSTOG00000014877	JH393280.1	ATAD2	1229.28031112947	-0.37277683141507	0.72176688577333	0.999972073382441	416.859579399881	1137.69648518987	2608.04007248619	1580.99266852204	299.16797956583	1332.92508161302
ENSSTOG00000021427	JH393280.1	RSPO2	990.235740639725	0.504584245985694	0.679227848976188	0.999972073382441	351.200378248984	2023.98069791483	81.9453201126246	2270.39201996818	235.300658085484	978.595369508253
ENSSTOG00000010019	JH393280.1	NA	13.6779405074697	0.218345426680532	0.94643802016782	0.999972073382441	0	38.0475545866775	0	44.0200884581409	0	0
ENSSTOG00000028121	JH393280.1	MROH1	851.219340362289	-0.320680098976381	0.75957424571386	0.999972073382441	335.930796585985	2159.75824565552	340.096762085922	925.167960815164	884.058186806891	462.304090224254
ENSSTOG00000022550	JH393280.1	ZFP41	597.466298103785	0.112019143939836	0.91931924757065	0.999972073382441	917.701857946259	414.046917560902	389.358688627615	176.826457026769	1502.56277377445	184.301093686716
ENSSTOG00000000024	JH393280.1	NAPRT	1146.1189767925	2.59819411247141	0.0476525675176324	0.999972073382441	577.190186861374	38.7935850687692	358.569984539057	183.541385774621	5421.99944988409	296.619268627105
ENSSTOG00000007962	JH393280.1	FZD6	923.946739062964	-0.670254889776769	0.493770977540449	0.999972073382441	2139.2683909862	514.015002161192	752.665396872604	981.125700380598	369.758176991475	786.84776698571
ENSSTOG00000003809	JH393280.1	GLRA2	524.472812018182	0.836597870505184	0.470416387518638	0.999972073382441	76.3479083149966	880.315968868225	173.364087637113	1050.51329744173	154.62614674189	811.669463105133
ENSSTOG00000019372	JH393280.1	Col22a1	1252.65521913318	-1.05457114335005	0.40981778887103	0.999972073382441	419.913495732481	4577.64303811477	76.7349240360994	1566.81670783213	272.276475784632	602.546673298994
ENSSTOG00000029108	JH393280.1	RNF139	5.26646213684272	0.137479278222139	0.968239701038614	0.999972073382441	7.63479083149966	0	7.57875792949129	1.49220638841156	0	14.8930176716538
ENSSTOG00000026380	JH393280.1	EGFL6	238.095494832564	0.611044188593454	0.674922242167772	0.999972073382441	10.6887071640995	528.935611803027	26.0519803826263	595.390348976211	16.8071898632489	250.699130806173
ENSSTOG00000010500	JH393280.1	SLC30A8	276.578296655103	1.45914602392399	0.304977820372086	0.999972073382441	35.1200378248984	406.586612739985	0.947344741186412	575.99166592686	215.132030249586	425.692088448105
ENSSTOG00000002439	JH393280.1	ADCY8	1481.36787243406	0.012922699357866	0.991746278273777	0.999972073382441	566.501479697274	3797.29515384683	61.1037358065236	2550.92682098955	473.962754143618	1438.41729012056
ENSSTOG00000033075	JH393280.1	Znf7	129.21234616928	-1.27915134565007	0.343053691046216	0.999972073382441	138.953193133294	381.967606830959	29.3676869767788	168.619321890506	6.72287594529955	49.6433922388461
ENSSTOG00000025510	JH393280.1	COL14A1	1472.06076099572	0.553539744837712	0.629514103793819	0.999972073382441	635.214597180771	2805.82064314694	138.786004583809	3204.51321911382	672.287594529955	1375.74250741902
ENSSTOG00000000651	JH393280.1	STK3	3348.93527046972	0.600478509431242	0.518119492126931	0.999972073382441	1119.26033589785	3689.12073394354	3177.39426193923	6183.70327357749	2521.07847948733	3403.0545379729
ENSSTOG00000001411	JH393280.1	UTP23	1250.82974419199	-0.160269596611399	0.88001942216522	0.999972073382441	1659.80352676802	238.729754269349	2060.94848445104	445.423606940849	2053.83860128901	1046.23449143368
ENSSTOG00000008023	JH393280.1	ANGPT1	2385.00850577386	0.239251727471128	0.805194775601783	0.999972073382441	1198.66216054545	2871.47132557101	2493.88503117323	4420.66142566923	796.660799517997	2528.71029216622
ENSSTOG00000015672	JH393280.1	COX6C	2756.80161092064	0.0309380270662423	0.97852481104304	0.999972073382441	3144.00686441156	308.110589103879	4728.19760326138	568.530633984803	5616.96285229777	2175.00112246444
ENSSTOG00000013065	JH393280.1	DPYS	570.25163562014	0.213356814279466	0.867115298619687	0.999972073382441	514.584902043077	1051.90297974932	18.9468948237282	1231.81637363374	110.927453097443	493.331210373533
ENSSTOG00000020933	JH393280.1	DCSTAMP	92.1282543407453	0.387766197328254	0.743986778330857	0.999972073382441	62.6052848182972	114.142663760033	63.4720976594896	170.857631473123	26.8915037811982	114.800344552331
ENSSTOG00000031061	JH393280.1	BAALC	654.221377013083	-0.27175350896573	0.844379352923465	0.999972073382441	245.840264774289	1879.25078438903	22.7362737884739	1337.01692401675	47.0601316170968	393.423883492855
ENSSTOG00000009935	JH393280.1	ADCK5	382.294484076425	-0.375482882142483	0.721635423381904	0.999972073382441	367.996918078283	675.903616775095	249.62533930262	270.089356302492	642.034652776107	88.1170212239517
ENSSTOG00000012223	JH393280.1	CPQ	2413.56997890388	0.357473971128003	0.766339782862906	0.999972073382441	926.863606944058	5222.21337464201	199.889740390333	5253.31259040288	618.504586967558	2260.63597407645
ENSSTOG00000006229	JH393280.1	MSL3	1598.70620387496	0.375131352735669	0.74844115529069	0.999972073382441	1081.08638174035	202.174260646855	2891.29615010093	294.710761711282	3737.91902558655	1385.0506434638
ENSSTOG00000023120	JH393280.1	TRIB1	1214.98681208046	0.808183117856808	0.523410703040352	0.999972073382441	1478.09550497833	139.507700151151	1031.18475078141	130.568058986011	4117.76151649597	392.803341089869
ENSSTOG00000027177	JH393280.1	ADGRB1	204.931224924198	-1.95246470767749	0.123066760256964	0.999972073382441	222.93589227979	734.84002486034	18.9468948237282	121.614820655542	100.843139179493	30.4065777462932
ENSSTOG00000013838	JH393280.1	DSCC1	411.031255607536	-0.672129167479447	0.505639396226856	0.999972073382441	306.918591426286	341.681960798006	867.767782926753	457.361258048142	117.650329042742	374.807611403288
ENSSTOG00000012081	JH393280.1	RIMS2	3239.58742607811	1.3679058993725	0.258013262315256	0.999972073382441	366.469959911983	4738.78562224658	323.044556744566	9215.12055163556	1045.40720949408	3748.69665643586
ENSSTOG00000003681	JH393280.1	PYCR3	142.439697750089	-0.560588473571152	0.671664506646323	0.999972073382441	186.288896288592	85.0474749584556	236.836185296603	2.98441277682311	221.854906194885	121.626310985173
ENSSTOG00000015264	JH393280.1	TRHR	223.345754362449	0.752852128581541	0.547830939562562	0.999972073382441	27.4852469933988	438.665923469929	33.1570659415244	466.314496378611	124.373204988042	250.078588403187
ENSSTOG00000024646	JH393280.1	KCNS2	16.4532011002043	-0.385481745436337	0.879210820195743	0.999972073382441	42.7548286563981	13.4285486776509	0	35.8129533218773	6.72287594529955	0
ENSSTOG00000001403	JH393280.1	EIF3H	6137.89561852356	-0.276035511798924	0.781368387723581	0.999972073382441	7053.01977013938	1666.63209699289	11449.1348696084	2818.77786770943	8487.63088094068	5352.17822575059
ENSSTOG00000011664	JH393280.1	ABRA	43.6465891166005	0.856275465355668	0.652613917225483	0.999972073382441	9.16174899779959	84.3014444763639	0	58.9421523422564	3.36143797264977	106.112750910533
ENSSTOG00000031885	JH393280.1	NA	10.1797843499602	-2.56601100058667	0.369269659310314	0.999972073382441	50.3896194878977	2.23809144627515	0	5.96882555364622	0	2.4821696119423
ENSSTOG00000022580	JH393280.1	ZNF706	2434.58182460703	-0.89157030881994	0.44981133639129	0.999972073382441	3168.43819507236	138.015639186967	6184.74014283549	593.898142587799	1868.95951279327	2653.43931516632
ENSSTOG00000016392	JH393280.1	SNX31	538.758764420084	0.45037649539571	0.705619630110438	0.999972073382441	105.360113474695	1164.55358254517	96.629163601014	1109.45544978399	194.963402413687	561.590874701946
ENSSTOG00000015326	JH393280.1	EBAG9	808.120684816283	0.325148475259883	0.756035752873507	0.999972073382441	535.962316371276	129.809303883959	1485.91022655089	641.648747016969	1082.38302719323	973.010487881383
ENSSTOG00000002906	JH393280.1	EFR3A	4075.26648236811	0.0489669808049272	0.960726113396358	0.999972073382441	3741.04750743483	1127.25205844058	7149.13708936326	1849.58981843612	5869.07070024651	4715.50172028739
ENSSTOG00000002711	JH393280.1	MAF1	2533.66528793091	1.28912387241236	0.369795517468675	0.999972073382441	2986.73017328266	17.9047315702012	1409.17530251479	253.675086029964	9862.45901175444	672.047422433378
ENSSTOG00000023061	JH393280.1	PLEC	2358.00664142842	1.64113188737663	0.149926236978244	0.999972073382441	1835.40371589252	373.76127152795	1224.91675035403	620.757857579207	8877.55768576805	1215.64256744874
ENSSTOG00000008543	JH393280.1	RRM2B	3217.25866210457	-0.250625545751328	0.795603561483754	0.999972073382441	4011.31910286992	1001.17290696708	5474.70525931627	1680.22439335141	4094.23145068743	3041.89885943529
ENSSTOG00000015273	JH393280.1	PKHD1L1	758.288444147631	1.34568879740394	0.277969934955555	0.999972073382441	128.264485969194	1119.79175361967	36.9464449062701	1838.39827052304	262.192161866682	1164.13754800094
ENSSTOG00000024211	JH393280.1	MAPK15	56.157755838424	0.52784298946595	0.797892719825646	0.999972073382441	76.3479083149966	61.1744995315207	0	17.9064766609387	181.517650523088	0
ENSSTOG00000013236	JH393280.1	ZNF572	519.584329745373	-0.355196224392342	0.718508696286981	0.999972073382441	765.006041316266	155.920370757169	828.92664853811	434.232059027763	436.986936444471	496.43392238846
ENSSTOG00000001851	JH393280.1	REPS2	947.395273181229	0.198634721453199	0.862103432613655	0.999972073382441	367.996918078283	2018.75848454018	260.993476196856	1843.62099288248	181.517650523088	1011.48411686649
ENSSTOG00000001801	JH393280.1	FBXO32	2567.88611909823	-2.34792627261723	NA	NA	11242.9929784664	850.474749584556	784.875118072942	1137.06126796961	726.070602092351	665.841998403523
ENSSTOG00000001807	JH393280.1	SYAP1	2572.50880057519	1.71297288327316	0.132535732143264	0.999972073382441	1279.59094335934	509.538819268642	1817.48088596613	628.964992715471	10020.446596469	1179.03056567259
ENSSTOG00000008890	JH393280.1	CLCN4	336.725465169818	-0.479179926856385	0.649341868863853	0.999972073382441	241.259390275389	537.141947106036	399.305808410073	508.84237844834	63.8673214803457	269.935945298725
ENSSTOG00000024057	JH393280.1	ASB9	244.318082908018	-0.576218173334913	0.553356055708557	0.999972073382441	439.76395189438	237.237693305166	200.363412760926	228.307577426968	221.854906194885	138.380955865783
ENSSTOG00000024280	JH393280.1	Ankrd46	1523.94356495617	-0.407850016450118	0.671211342216865	0.999972073382441	1410.90934566114	600.554538083831	3202.49889758067	1077.37301243314	1092.46734111118	1759.85825486709
ENSSTOG00000024550	JH393280.1	RAB9A	1599.39034386302	-0.959227576108965	0.340583034232072	0.999972073382441	2656.90720936188	381.967606830959	3298.65438881109	930.390683174605	880.696748834241	1447.72542616535
ENSSTOG00000004442	JH393280.1	MTSS1	4930.66936924217	0.28715694456423	0.79426825335337	0.999972073382441	7956.97900458894	4250.13565647651	1116.44577748819	2788.18763674699	12161.6825850469	1310.58555510554
ENSSTOG00000026439	JH393280.1	NA	6.5597632035183	-3.47690451389113	0.290028992814867	0.999972073382441	3.05391633259986	33.5713716941272	0	1.49220638841156	0	1.24108480597115
ENSSTOG00000011248	JH393280.1	ZHX2	1427.72617929412	-0.39744101335934	0.706203439444813	0.999972073382441	746.682543320666	3711.50164840629	411.621290045496	1911.5163835552	907.588252615439	877.446957821604
ENSSTOG00000001935	JH393280.1	ENPP2	871.507910171642	0.53273828857177	0.668650614894936	0.999972073382441	218.35501778089	1874.77460149648	44.5252028357614	1927.18455063352	379.842490909424	784.365597373768
ENSSTOG00000022576	JH393280.1	HGH1	532.478773953069	-0.218117372404228	0.843832026078322	0.999972073382441	404.643914069482	95.4919017077396	1216.86432005395	193.986830493502	709.263412229102	574.622265164643
ENSSTOG00000025816	JH393280.1	NSMCE2	3727.92597348816	-0.0954774832778895	0.911616128391099	0.999972073382441	3850.98849540843	4722.37295164056	2980.34655577245	4649.71510629041	3663.96739018825	2500.16534162888
ENSSTOG00000015152	JH393280.1	HAS2	1120.33003006684	-0.969190728198438	0.387596247199975	0.999972073382441	3654.01089195574	526.697520356752	268.098561755755	779.677837945038	1142.88891070092	350.60645768685
ENSSTOG00000002681	JH393280.1	SHARPIN	988.505895174886	0.261196314448492	0.807826362876384	0.999972073382441	1317.76489751684	370.031119117491	1008.44847699294	250.690673253141	2393.34383652664	590.756367642268
ENSSTOG00000030933	JH393280.1	NA	31.7303218717918	-0.136090554113148	0.926233038140637	0.999972073382441	24.4313306607989	22.3809144627515	52.5776331358459	14.9220638841156	36.9758176991475	39.0941713880913
ENSSTOG00000014264	JH393280.1	MRPL13	1108.5057509545	-0.132408508736862	0.886958801640775	0.999972073382441	1143.69166655865	452.09447214758	1881.90032836681	893.831626658522	1156.33466259152	1123.18174940389
ENSSTOG00000000646	JH393280.1	NIPAL2	402.356037377365	0.686201986004005	0.537826841465766	0.999972073382441	103.833155308395	693.062317863204	128.838884801352	893.085523464316	188.240526468387	407.075816358538
ENSSTOG00000020953	JH393280.1	FER1L6	810.218844650037	-0.330429520773639	0.78931218739687	0.999972073382441	334.403838419685	2320.15479930524	53.9986502476255	1301.20397069488	252.107847948733	599.443961284066
ENSSTOG00000008446	JH393280.1	SQLE	3137.68638984945	-0.879708830013947	0.436361408316775	0.999972073382441	3663.17264095353	467.015081789414	8068.06148831408	1075.88080604473	951.286946259886	4600.70137573506
ENSSTOG00000001811	JH393280.1	ANXA13	153.187097843614	-0.368084543296342	0.771456315945405	0.999972073382441	151.168858463693	345.412113208465	22.2626014178807	279.788697827167	33.6143797264977	86.8759364179806
ENSSTOG00000003829	JH393280.1	FANCB	82.2019717151643	1.19648969648453	0.328169006719814	0.999972073382441	44.281786822698	54.4602251926953	51.6302883946594	116.392098296101	23.5300658085484	202.917365776283
ENSSTOG00000001827	JH393280.1	FAM91A1	1696.67734391557	-0.854419183986107	0.43440515651011	0.999972073382441	1087.19421440555	427.475466238553	5040.8213678529	885.624491522258	594.97452115901	2143.97400231516
ENSSTOG00000020790	JH393280.1	RHPN1	24.1666118078678	2.26410917624118	0.225372000196728	0.999972073382441	10.6887071640995	13.4285486776509	0.947344741186412	64.9109778959027	53.7830075623964	1.24108480597115
ENSSTOG00000001914	JH393280.1	LY6H	24.6197572675386	-1.12159696667657	NA	NA	0	101.460145564473	0	46.2583980407582	0	0
ENSSTOG00000001793	JH393280.1	CTPS2	1287.03213720012	-0.313555098992887	0.732847263298085	0.999972073382441	725.305128992467	1373.44211753085	2180.78759421112	1518.32000020876	726.070602092351	1198.26738016515
ENSSTOG00000011122	JH393280.1	HHLA1	239.07056618114	-0.940601842385478	0.500543854269076	0.999972073382441	47.3357031552979	847.490627656189	49.2619265416934	357.383430024568	10.0843139179493	122.867395791144
ENSSTOG00000013027	JH393280.1	TAF2	2923.11284820114	0.0523925433151941	0.956251705646109	0.999972073382441	1717.82793708742	1294.36288642913	5597.38640329991	1938.37609854661	3196.72751198994	3793.99625185381
ENSSTOG00000011108	JH393280.1	OC90	215.898003735334	-0.912322303714407	0.481215280928093	0.999972073382441	82.4557409801963	678.887738703462	85.7346990773703	312.617238372221	13.4457518905991	122.246853388158
ENSSTOG00000006903	JH393280.1	ZFAT	1516.36294039002	-0.595624450314329	0.602257280139948	0.999972073382441	758.898208651066	4444.84961230244	271.8879407205	2315.90431481473	682.371908447904	624.265657403489
ENSSTOG00000007048	JH393280.1	GSDMC	118.017985463969	-1.4448969871138	0.345917251876237	0.999972073382441	54.9704939867975	422.253252863911	41.6831686122021	158.173877171625	0	31.0271201492788
ENSSTOG00000008463	JH393280.1	WASHC5	1903.41366249706	-0.00341384786343016	0.996940284818226	0.999972073382441	1589.56345111823	1255.56930136036	2871.40191053601	1276.58256528609	2117.70592276936	2309.65882391231
ENSSTOG00000028201	JH393280.1	ATP6V1C1	2898.91925745285	-0.401252397491989	0.659955484850593	0.999972073382441	4200.66191549111	1304.80731317841	4392.3638925108	2174.89081110984	3179.92032212669	2140.87129030024
ENSSTOG00000011455	JH393280.1	POP1	1163.87990140518	-0.539534791202176	0.622955104494347	0.999972073382441	285.541177098087	476.713478056607	3374.91564047659	770.724599614568	648.757528721407	1426.62698446384
ENSSTOG00000011452	JH393280.1	Rida	1209.84885108496	-1.08775962830586	0.362247503797522	0.999972073382441	665.75376050677	155.174340275077	4116.21290045496	364.844461966625	410.095432663273	1547.01221064304
ENSSTOG00000010067	JH393280.1	CCN3	56.947999282899	0.757450858113867	0.659832863957928	0.999972073382441	15.2695816629993	111.904572313757	0	101.470034411986	33.6143797264977	79.4294275821537
ENSSTOG00000011450	JH393280.1	ERICH5	186.701765460737	0.351325693230915	0.789876934992367	0.999972073382441	71.7670338160968	396.888216472793	24.1572909002535	508.096275254135	50.4215695897466	68.8802067313989
ENSSTOG00000004358	JH393280.1	ZC3H3	1087.30286910575	0.392491459803907	0.726206706315782	0.999972073382441	395.482165071682	2135.13923974649	288.940146061856	1028.87630480977	2373.17520869074	302.204150253975
ENSSTOG00000011809	JH393280.1	DENND3	547.407935564382	-0.0230948753720785	0.982646521878268	0.999972073382441	421.440453898781	986.99832780734	245.835960337874	624.488373550236	884.058186806891	121.626310985173
ENSSTOG00000025802	JH393280.1	KLHL38	111.856515387179	0.390942158598752	0.738648463182817	0.999972073382441	64.1322429845971	177.555254737828	48.7882541711002	226.815371038556	104.204577152143	49.6433922388461
ENSSTOG00000010053	JH393280.1	MAL2	322.826153011137	0.770370145148613	0.521566430062468	0.999972073382441	105.360113474695	577.427593138988	33.6307383121176	668.508462008377	117.650329042742	434.379682089903
ENSSTOG00000001872	JH393280.1	COLEC10	201.990785023711	0.842385170625665	0.618669306464366	0.999972073382441	35.1200378248984	399.126307919068	0	570.022840373214	13.4457518905991	194.229772134485
ENSSTOG00000024729	JH393280.1	CCN4	245.80844325681	1.0661476788973	0.346757536468426	0.999972073382441	47.3357031552979	326.761351156172	101.365887306946	187.27190174565	658.841842639356	153.273973537437
ENSSTOG00000013952	JH393280.1	ASAP1	4325.55693499006	0.0701234277246482	0.938266637169732	0.999972073382441	2673.70374919118	7020.89286696514	2966.13638465466	5210.03860513895	5321.15631070459	2761.41369328581
ENSSTOG00000001498	JH393280.1	GRHL2	1416.81367191909	0.0918902958842905	0.939997591681151	0.999972073382441	656.59201150897	3306.40709663049	152.996175701605	3207.49763189064	268.915037811982	908.474077970883
ENSSTOG00000008710	JH393280.1	KHDRBS3	1192.41193580362	0.024675071573907	0.984369086247053	0.999972073382441	514.584902043077	2949.05849570855	83.8400095949974	2599.42352861293	215.132030249586	792.43264861258
ENSSTOG00000013760	JH393280.1	NCALD	6698.58324866773	1.72448163122321	0.109077011579295	0.999972073382441	2473.67222940589	5719.81570619719	1142.49775787081	6028.51380918268	22498.1043509449	2328.89563840487
ENSSTOG00000021688	JH393280.1	NA	153.282786954518	1.18752728589199	0.42379390459436	0.999972073382441	15.2695816629993	264.094790660467	1.42101711177962	413.341169590001	60.5058835076959	165.064279194163
ENSSTOG00000026496	JH393280.1	TRPS1	2251.4049906256	0.594387782178028	0.538998265807383	0.999972073382441	1178.81170438355	2884.15384376657	1320.12489684326	4307.25374014995	877.335310861591	2940.75044774864
ENSSTOG00000024244	JH393280.1	NA	13.8016366308108	-4.03028615470152	NA	NA	0	78.3332006196302	0	4.47661916523467	0	0
ENSSTOG00000008492	JH393280.1	ZRSR2	596.508134287712	0.445008103182832	0.660830077100393	0.999972073382441	798.599120974864	308.110589103879	407.83191108075	301.425690459134	1388.27388270436	374.807611403288
ENSSTOG00000006087	JH393280.1	TLR8	5.06801272832994	0.913928793377378	0.797790794169701	0.999972073382441	9.16174899779959	1.49206096418343	0	0	6.72287594529955	13.0313904626971
ENSSTOG00000031359	JH393280.1	NA	169.539644495261	1.69788861939057	0.308625567893218	0.999972073382441	50.3896194878977	0	188.521603496096	9.69934152467511	682.371908447904	86.255394014995
ENSSTOG00000026389	JH393280.1	TLR7	0.206847467661859	2.05819999508999	0.609325647211929	0.999972073382441	0	0	0	0	0	1.24108480597115
ENSSTOG00000029048	JH393280.1	NA	2246.7791636294	-0.11182537358613	0.930985670139004	0.999972073382441	5370.31187087686	142.491822079518	1487.33124366267	322.316579896896	5465.69814352853	692.525321731902
ENSSTOG00000001096	JH393280.1	TMEM74	22.6377073954694	-4.03905123005072	NA	NA	0	0	128.365212430759	7.46103194205778	0	0
ENSSTOG00000022643	JH393280.1	TCEANC	48.4208687946744	-5.71476040848076	NA	NA	280.960302599187	0	2.84203422355924	0	6.72287594529955	0
ENSSTOG00000029110	JH393280.1	RAI2	280.32363061723	4.62727946443291	NA	NA	25.9582888270988	39.539615550861	0	14.1759606899098	1596.68303700864	5.58488162687018
ENSSTOG00000021183	JH393280.1	JRK	37.1502044596189	-3.19621566501441	0.132820119499934	0.999972073382441	174.073230958192	0	26.0519803826263	5.96882555364622	16.8071898632489	0
ENSSTOG00000005258	JH393280.1	ARC	1.86514891734335	-0.50955708835665	0.89456783625795	0.999972073382441	0	6.71427433882544	0	4.47661916523467	0	0
ENSSTOG00000026889	JH393280.1	MAFA	9.32538102614645	-6.45232254074242	NA	NA	0	55.9522861568787	0	0	0	0
ENSSTOG00000005890	JH393280.1	GPR20	8.95302019412715	1.58880852584442	0.661122920888384	0.999972073382441	0	13.4285486776509	0	40.289572487112	0	0
ENSSTOG00000032330	JH393281.1	B2M	8805.18318555019	-1.22879170365775	0.280233490143707	0.999972073382441	26839.3436890539	764.681244144009	9426.55384717539	2539.73527307647	7317.85046645856	5942.93459339286
ENSSTOG00000000354	JH393281.1	GCHFR	176.898952216938	1.04261070352188	0.470150536513945	0.999972073382441	19.8504561618991	68.6348043524379	257.204097232111	2.98441277682311	544.552951569263	168.166991209091
ENSSTOG00000013954	JH393281.1	LMAN1L	243.209147569119	-0.914136461171614	0.501269799074931	0.999972073382441	125.210569636594	822.125591265071	6.15774081771168	298.441277682311	137.818956878641	69.5007491343845
ENSSTOG00000002274	JH393281.1	TRIM69	339.883551405611	0.581169723780326	0.643655188880715	0.999972073382441	24.4313306607989	682.61789111392	110.365662348217	755.802535730453	97.4817012068435	368.602187373432
ENSSTOG00000021884	JH393281.1	SLC27A2	296.382769272733	0.577868045912138	0.673551116206556	0.999972073382441	51.9165776541977	652.03064134816	9.94711978245732	687.161041863521	63.8673214803457	313.373913507716
ENSSTOG00000020621	JH393281.1	PIF1	151.445471488496	-0.958580930993424	0.507984318840752	0.999972073382441	273.325511767688	296.174101390411	31.7360488297448	138.029090928069	0	169.408076015062
ENSSTOG00000029239	JH393281.1	CPLX3	29.6525597818436	-0.672502818579725	0.7668824853495	0.999972073382441	1.52695816629993	108.174419903299	0	40.289572487112	0	27.9244081343509
ENSSTOG00000002266	JH393281.1	HDC	194.615674636592	-0.169579771926609	0.905692202709512	0.999972073382441	96.1983644768957	513.268971679101	9.47344741186412	402.149621676914	10.0843139179493	136.519328656827
ENSSTOG00000020393	JH393281.1	PLEKHO2	612.138252175435	-1.33766995978358	0.249835261890316	0.999972073382441	1771.27147290792	685.602013042287	174.3114323783	531.225474274514	463.878440225669	46.5406802239182
ENSSTOG00000000355	JH393281.1	DNAJC17	722.431453003763	-0.33303461444149	0.705042841683704	0.999972073382441	850.515698629062	592.348202780822	972.923049198445	592.405936199387	769.769295736798	556.626535478061
ENSSTOG00000028194	JH393281.1	ULK3	805.650130680153	0.127013466437384	0.904518553565663	0.999972073382441	1091.77508890445	196.206016790121	1021.23763099895	337.238643781012	1677.35754835224	510.085855254143
ENSSTOG00000013661	JH393281.1	TERB2	107.206883885698	1.96296713576374	0.286625500081285	0.999972073382441	0	131.301364848142	0	297.695174488105	50.4215695897466	163.823194388192
ENSSTOG00000016137	JH393281.1	GABPB1	1097.84359622617	-0.48643900030142	0.60893448659618	0.999972073382441	1282.64485969194	431.205618649012	2130.10465055765	894.577729852727	732.793478037651	1115.73524056806
ENSSTOG00000029469	JH393281.1	NA	14.2828472541116	-0.703325458577953	0.726257773725869	0.999972073382441	9.16174899779959	2.98412192836686	40.7358238710157	4.47661916523467	13.4457518905991	14.8930176716538
ENSSTOG00000015540	JH393281.1	CLN6	568.999000417799	0.0537088971878371	0.956169449623094	0.999972073382441	445.87178455958	475.967447574515	751.718052131418	213.385513542852	1038.68433354878	488.366871149648
ENSSTOG00000013936	JH393281.1	EDC3	812.075488707373	0.0622171221768723	0.953346673143357	0.999972073382441	488.626613215978	1528.61645780593	367.569759580328	1482.50704688688	191.601964441037	813.53109031409
ENSSTOG00000000359	JH393281.1	Zfyve19	142.169699369292	-1.46797995980702	0.242115528769971	0.999972073382441	500.842278546377	46.9999203717781	78.155941147879	20.8908894377618	114.288891070092	91.8402756418652
ENSSTOG00000012527	JH393281.1	SCAMP2	1591.78218960702	-0.663951091904891	0.459276861517428	0.999972073382441	2215.6162993012	1046.68076637468	2591.93521188602	899.800452212168	1667.27323443429	1129.38717343375
ENSSTOG00000014367	JH393281.1	VPS39	3443.88268812528	0.135530620144552	0.896184680709467	0.999972073382441	4765.63643702208	1173.50594833027	3905.90236791158	1260.16829501356	7778.36746871158	1779.71561176263
ENSSTOG00000005426	JH393281.1	DTWD1	658.017557307264	-0.376631286938602	0.723719322796453	0.999972073382441	387.847374240182	270.063034517201	1573.06594274004	394.688589734856	258.830723894033	1063.60967871728
ENSSTOG00000010088	JH393281.1	ANKDD1A	185.562678443084	-0.976418871379062	0.430926731910838	0.999972073382441	134.372318634394	560.268892050879	44.5252028357614	265.612737137257	40.3372556717973	68.2596643284133
ENSSTOG00000015544	JH393281.1	FEM1B	4285.0812730919	-0.78549947071969	0.497470551689146	0.999972073382441	4843.51130350338	350.634326583107	11076.8283863221	1045.29057508229	2944.6196640412	5449.60338301933
ENSSTOG00000013943	JH393281.1	CYP1A1	127.894500540312	-1.4847425710875	0.220924487492013	0.999972073382441	384.793457907583	139.507700151151	40.2621515004225	23.8753022145849	107.566015124793	71.3623763433412
ENSSTOG00000026782	JH393281.1	OAZ2	1551.43188374736	-0.325401126994509	0.747587615106367	0.999972073382441	2311.8146637781	527.443550838843	2336.62580413628	463.330083601788	2218.54906194885	1450.82813818028
ENSSTOG00000000767	JH393281.1	TMEM87A	1752.6537670356	-0.691864395293444	0.479353729455121	0.999972073382441	2499.63051823299	1197.3789237572	2799.87738257644	1930.16896341035	356.312425100876	1732.55438913573
ENSSTOG00000002248	JH393281.1	ATP8B4	1272.27108499888	0.623223617155009	0.621362878826443	0.999972073382441	338.984712918585	2568.58294984178	98.0501807127936	3285.09236408804	218.493468222235	1124.42283420986
ENSSTOG00000015545	JH393281.1	ITGA11	1085.68050539097	-1.01530018354151	0.42657773318944	0.999972073382441	427.548286563981	3846.53316566489	84.7873543361839	1586.21539088148	265.553599839332	303.445235059946
ENSSTOG00000014493	JH393281.1	GABRB3	1350.82801147098	0.425180173047873	0.739122400648496	0.999972073382441	280.960302599187	3093.04237875225	86.2083714479635	3152.28599551941	299.16797956583	1193.30304094126
ENSSTOG00000023499	JH393281.1	CYP1A2	26.8576644462225	-0.769892955417	0.706123404906124	0.999972073382441	0	99.9680846002899	1.89468948237282	32.0824373508484	6.72287594529955	20.477899298524
ENSSTOG00000026001	JH393281.1	ARIH1	5317.22164056022	0.397321500010017	0.664805095942179	0.999972073382441	3518.11161515504	3200.47076817346	7048.7185467975	3845.41586293658	10168.3498672656	4122.26318303318
ENSSTOG00000000774	JH393281.1	GANC	1018.65349358115	0.365308578235956	0.71280815066481	0.999972073382441	827.611326134563	1419.69600742054	424.884116422106	2035.36951379336	420.179746581222	984.180251135123
ENSSTOG00000002017	JH393281.1	ATP10A	2388.95853830128	-0.181721961168252	0.869513340892748	0.999972073382441	2623.31412970328	4571.67479425804	423.936771680919	4537.05352396533	608.420273049609	1569.35173715052
ENSSTOG00000016063	JH393281.1	HERC1	2923.91342336244	-0.0493301757487746	0.956040016961926	0.999972073382441	1812.49934339802	2863.26499026801	4246.47280236809	4017.76570079811	1761.39349766848	2842.08420567394
ENSSTOG00000012246	JH393281.1	BBS4	1245.31486692816	-0.0222023853049499	0.979765548050063	0.999972073382441	1343.72318634394	1278.6962463052	1142.97143024141	1804.07752358957	900.86537667014	1001.55543841872
ENSSTOG00000032245	JH393281.1	NA	1078.13752178833	-0.927732798510742	0.32265780102021	0.999972073382441	2128.5796838221	487.157904805891	1624.6962311347	722.973995185399	668.926156557305	836.491159224556
ENSSTOG00000010055	JH393281.1	RBPMS2	802.487869504675	0.661770313345534	0.500712615612497	0.999972073382441	432.12916106288	978.791992504331	452.357113916512	524.510545526662	1889.12814062917	538.010263388494
ENSSTOG00000002217	JH393281.1	INTS14	1136.54041309046	-0.399103133439822	0.663127871315497	0.999972073382441	839.826991464962	906.427035741435	2132.47301241061	956.504294971807	679.010470475254	1305.00067347867
ENSSTOG00000014523	JH393281.1	IVD	539.090061368025	-0.398511907389434	0.684809534161837	0.999972073382441	511.530985710477	423.745313828095	901.872193609464	282.027007409784	873.973872888941	241.390994761389
ENSSTOG00000016080	JH393281.1	DAPK2	1355.42799620898	-0.237571367521463	0.843811103844329	0.999972073382441	1013.90022242315	3338.48640736043	48.314581800507	2021.19355310345	900.86537667014	809.807835896176
ENSSTOG00000012259	JH393281.1	ADPGK	1080.37007122566	-1.34387808646261	0.205522663315312	0.999972073382441	670.33463500567	875.093755493583	3106.34340635024	561.069602042745	157.987584714539	1111.39144374717
ENSSTOG00000001756	JH393281.1	CHAC1	553.632165195977	0.0332959575572254	0.977658795641566	0.999972073382441	1210.87782587585	143.983883043701	285.624439467703	231.291990203791	1327.76799919666	122.246853388158
ENSSTOG00000027285	JH393281.1	MYZAP	802.455050587258	0.0737050363759545	0.952120090308445	0.999972073382441	502.369236712677	1783.75888268129	60.6300634359304	1776.47170540396	188.240526468387	503.259888821302
ENSSTOG00000022382	JH393281.1	CYFIP1	4043.21425013757	-0.218902925080101	0.814151480059166	0.999972073382441	2985.20321511637	2046.36161237758	8015.95752754882	2591.96249667087	4198.43602783957	4421.36462127223
ENSSTOG00000002228	JH393281.1	SLC24A1	317.022326797169	-0.399411501671504	0.772972708214226	0.999972073382441	39.7009123237982	1018.33160805519	24.6309632708467	499.889140117871	40.3372556717973	279.244081343509
ENSSTOG00000009971	JH393281.1	LACTB	874.938308257663	1.0507763074114	0.3316870796807	0.999972073382441	910.067067114759	182.77746811247	615.300409400574	441.69309096982	2638.72880853007	461.063005418283
ENSSTOG00000026660	JH393281.1	BAHD1	1403.80577782914	-0.226516917373073	0.827336948694591	0.999972073382441	1525.43120813363	673.66552532882	2340.41518310103	296.202968099694	2544.60854529588	1042.51123701577
ENSSTOG00000024438	JH393281.1	CIAO2A	769.553771576545	-0.670776515903447	0.514949417877613	0.999972073382441	952.821895771157	259.618607767917	1624.6962311347	634.187715074911	231.939220112834	914.058959597753
ENSSTOG00000000427	JH393281.1	INO80	2783.97863682661	0.374002686976456	0.662638545718232	0.999972073382441	1916.33249870641	3201.21679865555	2157.57764805205	3686.49588257075	3294.20921319678	2448.0397797781
ENSSTOG00000008480	JH393281.1	CCPG1	537.06504047292	0.446778429922648	0.685929070977281	0.999972073382441	273.325511767688	684.855982560195	406.410893968971	1287.77411319917	77.3130733709448	492.710667970547
ENSSTOG00000008346	JH393281.1	RTF1	6986.30414130554	1.10198156450073	0.303952829669809	0.999972073382441	3131.79119908116	2029.20291128947	8159.48025583856	2143.5544769532	21301.4324326816	5152.36357198923
ENSSTOG00000026874	JH393281.1	POLR2M	617.805135111057	-2.47445699143292	0.0642935126559288	0.999972073382441	1957.56036919651	56.6983166389704	1128.28758675302	10.4454447188809	100.843139179493	452.99595417947
ENSSTOG00000014532	JH393281.1	RPS27L	10929.6253263131	-0.458085975312205	0.702547258533299	0.999972073382441	11238.4121039675	1078.76007710462	25632.7803346513	1112.43986256081	16618.9493367805	9896.41024281396
ENSSTOG00000026966	JH393281.1	DENND4A	1211.00221511278	0.82742911650144	0.401057486643805	0.999972073382441	571.082354196174	1614.40996324647	433.883891463377	2650.15854581892	776.492171682098	1219.98636426964
ENSSTOG00000003853	JH393281.1	PIERCE2	120.339851131175	0.455771858347791	0.729654944840272	0.999972073382441	22.904372494499	257.380516321642	24.6309632708467	256.659498806788	36.9758176991475	123.48793819413
ENSSTOG00000008378	JH393281.1	ITPKA	135.035752961012	-0.673577846222648	0.559160446733862	0.999972073382441	236.678515776489	157.412431721352	102.313232048132	75.3564226147836	211.770592276936	26.6833233283798
ENSSTOG00000000292	JH393281.1	ALDH1A2	1046.19222776768	-1.06635936979332	0.345189985812737	0.999972073382441	2479.78006207109	1244.37884412898	526.250003729052	1380.29090928069	70.5901974256453	575.863349970614
ENSSTOG00000004003	JH393281.1	Nipa2	2283.20902408181	-1.03581416725573	0.317603056860093	0.999972073382441	2969.93363345337	724.395598111056	5514.9674108167	1013.95424092565	705.901974256453	2770.10128692761
ENSSTOG00000012080	JH393281.1	NR2E3	22.1973026813526	-2.06804964341084	0.286747015132532	0.999972073382441	6.10783266519972	85.0474749584556	17.0522053413554	15.6681670783213	0	9.30813604478363
ENSSTOG00000028073	JH393281.1	LCTL	1152.69745678999	-0.775517084169114	0.489819231698153	0.999972073382441	589.405852191773	308.85661958597	3468.22909748345	509.588481642546	400.011118745323	1640.09357109088
ENSSTOG00000008709	JH393281.1	SORD	423.868002593293	-0.347840969519549	0.743114414149842	0.999972073382441	390.901290572782	784.824067160485	249.62533930262	773.709012391392	117.650329042742	226.497977089735
ENSSTOG00000008387	JH393281.1	LTK	79.0101988256862	-1.83943531156062	0.291358573875508	0.999972073382441	29.0122051596987	335.713716941272	6.63141318830488	97.7395184409569	0	4.9643392238846
ENSSTOG00000021598	JH393281.1	DNAAF4	614.866866419292	1.04212535798745	0.359485321056409	0.999972073382441	120.629695137695	972.823748647598	112.734024201183	1540.70309603493	342.866673210277	599.443961284066
ENSSTOG00000020671	JH393281.1	LEO1	1920.12626061902	-0.360079723600751	0.702531144578328	0.999972073382441	1959.08732736281	902.696883330976	3612.69917051438	983.364009963215	2332.83795301894	1730.07221952378
ENSSTOG00000015873	JH393281.1	PPP1R14D	120.242680188071	0.444755442348959	0.73180612820984	0.999972073382441	6.10783266519972	240.221815233533	59.2090463241507	177.572560220975	97.4817012068435	140.863125477726
ENSSTOG00000028039	JH393281.1	MPI	337.845193046012	-1.34328359113406	0.168768927316316	0.999972073382441	644.376346178571	317.062954888979	490.724575934561	132.806368568628	326.059483347028	116.041429358303
ENSSTOG00000000696	JH393281.1	SMAD6	740.698759982866	-0.763035516682305	0.507932860757392	0.999972073382441	468.776157054079	2179.90106867199	148.733124366267	1077.37301243314	198.324840386337	371.084356985374
ENSSTOG00000005017	JH393281.1	FAM81A	704.593763151735	-0.144743669855177	0.884625118764642	0.999972073382441	290.122051596987	733.347963896157	1196.97008048903	1049.76719424753	272.276475784632	685.078812896076
ENSSTOG00000027670	JH393281.1	FGF7	412.308421089288	1.55622739528531	0.231754007108048	0.999972073382441	140.480151299594	484.173782877524	3.31570659415244	1082.59573479258	363.035301046176	400.249849925696
ENSSTOG00000010101	JH393281.1	Spg21	1730.8741688358	-0.783556379317829	0.425870320741772	0.999972073382441	2418.70173541909	584.887897959905	3566.27927819625	1010.22372495462	850.443807080393	1954.70856940456
ENSSTOG00000028609	JH393281.1	AFG2B	325.209087728658	-0.550697914394293	0.571450282665916	0.999972073382441	426.021328397681	155.174340275077	578.353964494304	283.519213798196	265.553599839332	242.63207956736
ENSSTOG00000001275	JH393281.1	Ccnb2	2562.52208391334	-1.12828567728178	0.358300005634456	0.999972073382441	1297.91444135494	413.300887078811	8839.20010763982	755.802535730453	363.035301046176	3705.87923062986
ENSSTOG00000004010	JH393281.1	GTF2A2	2985.02344138442	-0.597108411747954	0.61209961043725	0.999972073382441	1902.58987520971	315.570893924796	8563.99646032516	661.047430066319	2188.296120195	4278.63986858554
ENSSTOG00000003677	JH393281.1	Arpp19	7059.00448293552	-0.429708869017145	0.731511795602038	0.999972073382441	6115.46745603122	205.158382575222	17986.7609285358	1320.60265374423	7085.91124634572	9640.12623038092
ENSSTOG00000024919	JH393281.1	PLCB2	162.04703787897	-0.336024339703146	0.796617055500457	0.999972073382441	97.7253226431956	437.919892987837	7.10508555889809	205.924481600795	107.566015124793	116.041429358303
ENSSTOG00000003166	JH393281.1	VPS13C	3298.97626666233	-0.0529398055665292	0.954955907725094	0.999972073382441	2484.36093656999	2329.85319557243	5265.34207151408	4085.66109147084	1253.81636379837	4374.82394104831
ENSSTOG00000021929	JH393281.1	C15orf48	143.241168891169	1.12183341425737	0.32895912329248	0.999972073382441	178.654105457092	69.3808348345296	22.7362737884739	155.935567589008	309.252293483779	123.48793819413
ENSSTOG00000015918	JH393281.1	CORO2B	750.966566979293	-0.481286367164629	0.660390714580682	0.999972073382441	190.869770787491	1997.86963104162	437.199598057529	1054.98991660697	292.44510362053	532.425381761624
ENSSTOG00000000280	JH393281.1	TRPM7	1258.64207236444	0.324048403134352	0.731345256757087	0.999972073382441	961.983644768957	1268.99785003801	1123.55086304708	2631.50596596378	615.143148994909	950.670961373902
ENSSTOG00000020930	JH393281.1	BNIP2	3146.81341943823	-0.459720623718857	0.669167981723482	0.999972073382441	4188.44625016071	405.094551775802	6338.20999090769	1200.4800394771	2978.2340437677	3770.41564054036
ENSSTOG00000001282	JH393281.1	MYO1E	4274.87864694418	0.523534081466636	0.578420937615646	0.999972073382441	3414.27845984665	5319.19733731394	1788.58687135995	5215.26132749839	7788.45178262953	2123.49610301664
ENSSTOG00000024505	JH393281.1	ATOSA	1179.76011063574	0.653202197101325	0.477029589572261	0.999972073382441	896.32444361806	1292.87082546494	562.722776264729	2295.75952857118	1102.55165502913	928.331434866421
ENSSTOG00000021092	JH393281.1	CAPN3	397.772225208646	0.222904024423185	0.864127763304335	0.999972073382441	39.7009123237982	1008.633211788	53.5249778770323	796.092108217565	100.843139179493	387.839001865985
ENSSTOG00000001606	JH393281.1	SLC30A4	1899.95700419039	-0.977789135837133	0.322696934487247	0.999972073382441	4101.40963468161	555.792709158328	2904.55897647754	1294.48904194702	877.335310861591	1666.15635201627
ENSSTOG00000014824	JH393281.1	TLN2	4890.97110443433	0.15304189023111	0.864070262784274	0.999972073382441	4869.46959233048	6357.6717683856	2667.72279118094	5798.7140253673	6695.98444151835	2956.26400782328
ENSSTOG00000027841	JH393281.1	CHST14	65.482859521162	-1.00253743063511	0.567785199928165	0.999972073382441	169.492356459292	49.984042300145	41.2094962416089	4.47661916523467	127.734642960691	0
ENSSTOG00000005324	JH393281.1	SNX1	1621.8657717321	0.0953920519043674	0.91380269466614	0.999972073382441	1016.95413875575	1291.37876450076	2395.83485046044	1478.77653091585	1862.23663684797	1686.01370891181
ENSSTOG00000016046	JH393281.1	RAB8B	2658.05114034035	-0.788683673960423	0.408113739582389	0.999972073382441	6080.34741820633	1081.74419903299	2938.66338716025	1580.99266852204	2487.46409976083	1779.09506935965
ENSSTOG00000015255	JH393281.1	RAB11A	5056.61470172132	0.266446932255183	0.807412425824325	0.999972073382441	6755.2629277109	594.586294227098	6422.05000050269	1919.72351869147	10571.7224239835	4076.34304521225
ENSSTOG00000014131	JH393281.1	AQP9	349.428161004543	0.0802568040115612	0.951257020420702	0.999972073382441	138.953193133294	866.141389708482	14.6838434883894	749.087606982601	97.4817012068435	230.221231507649
ENSSTOG00000014980	JH393281.1	EXD1	623.068997535571	0.22787558142187	0.851307722196651	0.999972073382441	326.769047588185	1345.09295921136	50.682943653473	1447.44019675921	242.023534030784	326.405303970413
ENSSTOG00000004008	JH393281.1	NIPA1	794.280056745578	0.389684926397381	0.671160628902666	0.999972073382441	717.670338160968	947.458712256479	397.884791298293	1223.60923849748	931.118318423987	547.938941836263
ENSSTOG00000008727	JH393281.1	DUOX2	254.344240644878	-0.812832312241156	0.530345743954908	0.999972073382441	56.4974521530974	844.506505727823	72.4718727007605	364.09835877242	30.252941753848	158.238312761322
ENSSTOG00000005924	JH393281.1	USP8	5367.99990627458	2.03276559784498	0.0530784930547178	0.999972073382441	2125.5257674895	1083.98229047926	3114.86950902092	2450.94899296598	20007.2788132115	3425.39406448038
ENSSTOG00000015342	JH393281.1	RPAP1	1252.97181249196	0.209029475776015	0.817119927941456	0.999972073382441	1036.80459491765	1223.48999063041	1225.39042272462	1164.66708615522	2168.1274923591	699.351288164744
ENSSTOG00000000365	JH393281.1	SPINT1	172.352355375341	0.161780865044569	0.900862742092425	0.999972073382441	13.7426234966994	364.062875260757	110.83933471881	335.000334198394	33.6143797264977	176.854584850889
ENSSTOG00000020944	JH393281.1	MTFMT	636.843231000331	-0.242522200874717	0.787892546499357	0.999972073382441	911.594025281059	401.364399365343	757.875792949129	657.31691409529	598.33595913166	494.572295179504
ENSSTOG00000020286	JH393281.1	CCDC9B	3610.65491816986	-1.62648033574421	0.168549564744651	0.999972073382441	13854.0914428393	711.713079915497	1796.63930166003	1334.03251123993	3438.75104602072	528.70212734371
ENSSTOG00000010286	JH393281.1	SMAD3	2791.38335894487	0.0193627244751491	0.983422224655844	0.999972073382441	3534.90815498434	3046.04245838048	1735.53556585351	1749.61199041255	5106.02428045501	1576.17770358336
ENSSTOG00000015929	JH393281.1	Anp32a	4055.71175392894	-0.412405987981108	0.70442652926122	0.999972073382441	4548.8083774075	673.66552532882	8671.04641607923	1006.49320898359	5129.55434626356	4304.70264951094
ENSSTOG00000005136	JH393281.1	SPPL2A	932.17847605661	-1.16494469545638	0.28654504876905	0.999972073382441	1571.23995312263	197.698077754305	2100.26329121027	323.808786285308	275.637913757282	1124.42283420986
ENSSTOG00000022236	JH393281.1	CSK	1335.35755125675	0.931452277925753	0.38184460911279	0.999972073382441	632.160680848171	869.125511636849	1252.86342021903	449.154122911878	4171.54452405837	637.297047866186
ENSSTOG00000013284	JH393281.1	MYO9A	2239.58460005966	0.59430612576462	0.524878148143683	0.999972073382441	830.665242467163	2507.40845031026	2016.42328161528	4167.73244283347	1398.35819662231	2516.91998650949
ENSSTOG00000028083	JH393281.1	ONECUT1	305.435331149155	-0.390435054942746	0.771147814263733	0.999972073382441	128.264485969194	892.252456581692	19.8942395649146	581.214388286301	40.3372556717973	170.649160821033
ENSSTOG00000029061	JH393281.1	DMXL2	2473.96565022511	-0.0373958508204727	0.970037505835219	0.999972073382441	1113.15250323265	1936.69513151009	4469.0988165469	3474.60257541631	763.046419791499	3087.19845485324
ENSSTOG00000001615	JH393281.1	BLOC1S6	2573.09859192571	-0.379734443871798	0.73397924433992	0.999972073382441	2284.3294167847	271.555095481385	6173.37200594125	980.379597186392	2178.21180627705	3550.74362988346
ENSSTOG00000029337	JH393281.1	NA	2092.36089883057	0.0541336924425082	0.959284721223536	0.999972073382441	2047.65090100821	375.253332492133	3735.38031449802	738.64216226372	3374.88372454037	2282.35495818095
ENSSTOG00000001338	JH393281.1	UBE3A	5746.05705346518	0.466923922314005	0.660770397157961	0.999972073382441	3105.83291025406	1135.45839374359	10229.9021877015	2576.29432959255	12323.0316077341	5105.82289176532
ENSSTOG00000014031	JH393281.1	GNB5	519.681912691551	-0.0163376340717876	0.988476901604397	0.999972073382441	219.88197594719	1167.53770447354	181.416517937198	905.023174571608	114.288891070092	529.943212149682
ENSSTOG00000019679	JH393281.1	UBAP1L	170.020759416884	-0.157308964245874	0.91825252945883	0.999972073382441	119.102736971395	418.523100453453	0.947344741186412	366.336668355037	13.4457518905991	101.768954089634
ENSSTOG00000009955	JH393281.1	TPM1	52907.4110229376	1.90455457851468	0.14389493225627	0.999972073382441	48958.8596860747	2170.2026724048	15787.026439501	7414.77354401702	225001.212137285	18112.391658343
ENSSTOG00000012264	JH393281.1	NEO1	2019.07714014207	0.641295771949688	0.545857209032016	0.999972073382441	545.124065369075	3361.61335230527	826.558286685144	4412.45429053297	766.407857764149	2202.30498819581
ENSSTOG00000009965	JH393281.1	CCDC32	844.228740182938	-0.225602605236671	0.828925642097203	0.999972073382441	1914.80554054011	264.840821142559	549.933622258712	512.572894419369	1331.12943716931	492.090125567561
ENSSTOG00000026558	JH393281.1	SNX22	5.69601682707237	0.6702460417827	0.842063538458586	0.999972073382441	3.05391633259986	5.96824385673373	4.26305133533885	20.8908894377618	0	0
ENSSTOG00000016049	JH393281.1	APH1B	1714.9796373556	-0.583598549133196	0.542221800966898	0.999972073382441	1965.19516002801	680.379799667645	3526.01712669582	935.613405534045	1321.04512325136	1861.62720895673
ENSSTOG00000015258	JH393281.1	MEGF11	2564.58323864366	-0.565303167998513	0.646306711269684	0.999972073382441	939.079272274458	8039.22447502033	204.626464096265	4069.24682119831	726.070602092351	1409.25179718024
ENSSTOG00000014503	JH393281.1	CHP1	6534.81518472711	0.599352578962136	0.567568520941395	0.999972073382441	5339.77270755086	1697.21934675865	8551.20730631915	2433.04251630504	16783.6597974403	4403.98943398863
ENSSTOG00000006805	JH393281.1	HERC2	3567.95807982746	0.023147127778815	0.980103897030816	0.999972073382441	1699.50443909182	4093.46925523725	4825.77411160358	4894.4369539899	1677.35754835224	4217.20617068997
ENSSTOG00000008782	JH393281.1	DUOXA2	4.20911116849482	-0.180836680714184	0.961635217929852	0.999972073382441	6.10783266519972	7.46030482091716	0	10.4454447188809	0	1.24108480597115
ENSSTOG00000000278	JH393281.1	USP50	558.607075613378	0.369149628373734	0.702369140370045	0.999972073382441	322.188173089285	661.729037615352	479.356439040324	1101.24831464773	285.722227675231	501.398261612345
ENSSTOG00000015360	JH393281.1	TYRO3	587.011813336569	0.312891765875531	0.768953252520224	0.999972073382441	129.791444135494	428.967527202737	1010.34316647531	293.218555322871	1166.41897650947	493.331210373533
ENSSTOG00000009236	JH393281.1	PYGO1	759.609512458593	0.175650807101379	0.855941041989438	0.999972073382441	400.063039570582	722.157506664781	1018.86926914599	1150.49112546531	292.44510362053	973.631030284368
ENSSTOG00000024381	JH393281.1	RHOV	6.35521910364698	-0.93120132741529	0.730158263438963	0.999972073382441	3.05391633259986	19.3967925343846	2.36836185296603	5.96882555364622	6.72287594529955	0.620542402985576
ENSSTOG00000020396	JH393281.1	FAM219B	77.6426671193984	-1.51205659379167	0.251814340797184	0.999972073382441	27.4852469933988	228.285327520065	89.9977504127091	80.579144974224	13.4457518905991	26.0627809253942
ENSSTOG00000010125	JH393281.1	SLC51B	230.566202582854	0.364047166864534	0.788211241212565	0.999972073382441	119.102736971395	481.189660949157	5.21039607652526	526.002751915073	63.8673214803457	188.024348104629
ENSSTOG00000029501	JH393281.1	NA	26.3625589641274	-1.57876894309127	0.471684440004743	0.999972073382441	18.3234979955992	100.714115082382	0	22.3830958261733	0	16.7546448806105
ENSSTOG00000010291	JH393281.1	AAGAB	893.9308500521	-0.144729025508966	0.869443318775758	0.999972073382441	1207.82390954325	851.220780066648	757.875792949129	1125.12361686231	675.649032502605	745.891968388662
ENSSTOG00000003290	JH393281.1	C2cd4a	1.98941461891124	-4.22807681622917	0.281622689195078	0.999972073382441	0	11.9364877134675	0	0	0	0
ENSSTOG00000019509	JH393281.1	GLCE	869.707029110784	-0.377020775332775	0.712873917159474	0.999972073382441	864.258322125761	722.157506664781	1363.22908256725	1137.80737116381	131.096080933341	999.693811209762
ENSSTOG00000005959	JH393281.1	AP4E1	611.887905546555	0.955413768966553	0.361638017041816	0.999972073382441	311.499465925186	793.776432945586	144.470073030928	1488.47587244053	336.143797264977	596.961791672124
ENSSTOG00000015381	JH393281.1	WDR72	950.449465144015	0.904513318114257	0.45492361219091	0.999972073382441	221.40893411349	1692.7431638661	71.9982003301673	2225.62582831583	319.336607401729	1171.58405683677
ENSSTOG00000023376	JH393281.1	ANXA2	42105.0586963335	0.415153176410874	0.731831685595627	0.999972073382441	81663.2496918866	3472.02586365485	23129.4218560662	13939.4459773465	115515.81593011	14910.3928589374
ENSSTOG00000005093	JH393281.1	SQOR	1129.14417048874	0.755478379036347	0.457517558164457	0.999972073382441	1183.39257888245	955.665047559488	380.358913586344	1172.87422129148	2689.15037811982	393.423883492855
ENSSTOG00000006183	JH393281.1	SNAP23	4300.46610184065	-0.557245502304832	0.571558299005235	0.999972073382441	7352.30357073417	1029.52206528657	6980.50972543208	2427.8197939456	3993.38831150793	4019.25314413757
ENSSTOG00000014041	JH393281.1	MYO5C	731.286201857827	0.210798928014633	0.86954653785565	0.999972073382441	186.288896288592	1812.10804100078	35.9991001650836	1612.32900267869	258.830723894033	482.161447119792
ENSSTOG00000003742	JH393281.1	PDCD7	533.874073984405	1.04722825164563	0.2967993753995	0.999972073382441	338.984712918585	276.031278373935	428.199823016258	378.274319462329	1485.7555839112	295.99872622412
ENSSTOG00000012286	JH393281.1	HCN4	140.440907661858	-0.341512176719306	0.821342236858372	0.999972073382441	53.4435358204976	414.046917560902	3.78937896474565	296.9490712939	63.8673214803457	10.5492208507548
ENSSTOG00000014228	JH393281.1	TRIP4	1907.76598077262	-0.209300748930672	0.815545730662535	0.999972073382441	2091.93268783091	2164.23442854807	1882.3740007374	2991.87380876517	1173.14185245477	1143.03910629943
ENSSTOG00000025619	JH393281.1	RPUSD2	383.038798558365	0.293383996478235	0.770391965549464	0.999972073382441	551.231898034275	267.824943070926	212.678894396349	273.073769079315	773.130733709448	220.292553059879
ENSSTOG00000005354	JH393281.1	PPIB	7121.61447325388	0.814782963964552	0.519512687230805	0.999972073382441	5636.00259181305	425.237374792278	9424.65915769302	811.01417210168	22834.2481482099	3598.52539491335
ENSSTOG00000016051	JH393281.1	CA12	551.646283116818	-0.587953901976112	0.646997642700155	0.999972073382441	430.602202896581	1462.96577538186	95.2081464892344	1023.65358245033	26.8915037811982	270.556487701711
ENSSTOG00000009158	JH393281.1	DIS3L	1167.75935112948	0.141252770102636	0.87276947193332	0.999972073382441	812.341744471563	1079.50610758671	1439.01666186216	1175.85863406831	1640.38173065309	859.451228135022
ENSSTOG00000000547	JH393281.1	LIPC	317.314408676191	-0.609634021591289	0.640992717615592	0.999972073382441	279.433344432887	831.077957050172	40.7358238710157	617.773444802384	26.8915037811982	107.97437811949
ENSSTOG00000008306	JH393281.1	OIP5	1042.25283602211	0.00027524702278633	0.999769022018376	0.999972073382441	763.479083149966	423.745313828095	1939.21468520858	1018.43086009089	887.41962477954	1221.22744907561
ENSSTOG00000008792	JH393281.1	DUOXA1	345.929310858861	-0.821776910949393	0.49394971145124	0.999972073382441	850.515698629062	440.904014916204	33.6307383121176	298.441277682311	383.203928882074	68.8802067313989
ENSSTOG00000024382	JH393281.1	VPS18	724.811499352679	0.158562478273531	0.883618584131219	0.999972073382441	1003.21151525905	405.840582257894	644.19442400676	266.358840331463	1815.17650523088	214.087129030024
ENSSTOG00000012536	JH393281.1	COX5A	7098.96713461947	0.410420631215358	0.725067116449962	0.999972073382441	6280.37893799162	655.014763276527	11351.0846888956	1525.78103215082	17408.8872603532	5372.65612504911
ENSSTOG00000024973	JH393281.1	RASL12	174.589757811202	-0.550791588862998	0.698565903247355	0.999972073382441	61.0783266519972	535.649886141852	26.5256527532195	376.036009879712	30.252941753848	17.9957296865817
ENSSTOG00000023625	JH393281.1	DISP2	131.918397334038	-0.257581301628216	0.826510635543182	0.999972073382441	64.1322429845971	281.999522230669	85.7346990773703	189.510211328268	33.6143797264977	136.519328656827
ENSSTOG00000010299	JH393281.1	IQCH	1636.83086625727	0.320609450606127	0.786348492935401	0.999972073382441	847.461782296462	3389.21648014267	131.207246654318	3531.30641817595	507.577133870116	1414.21613640413
ENSSTOG00000000507	JH393281.1	PAQR5	797.242493420264	-0.513517266947599	0.685547796397993	0.999972073382441	439.76395189438	2345.51983569636	28.4203422355924	1201.97224586551	252.107847948733	515.670736881013
ENSSTOG00000005995	JH393281.1	TNFAIP8L3	637.484642188937	0.0822073175855993	0.941407712770923	0.999972073382441	491.680529548578	1298.83906932168	67.2614766242352	893.085523464316	756.323543846199	317.717710328615
ENSSTOG00000026192	JH393281.1	UNC13C	2610.33733546276	1.1578785858482	0.341760719380004	0.999972073382441	418.386537566181	4240.43726020931	188.521603496096	7043.96025649675	890.78106275219	2879.93729225606
ENSSTOG00000032826	JH393281.1	NA	56.7424901764497	-0.0277239343711444	0.983748143563263	0.999972073382441	9.16174899779959	45.5078594075947	116.523403165929	61.1804619248738	73.951635398295	34.1298321642067
ENSSTOG00000009389	JH393281.1	SCAMP5	1124.06692074693	-0.122755594835104	0.895928168458	0.999972073382441	658.11896967527	749.014604020083	2107.84204913977	713.274653660724	1183.22616637272	1332.92508161302
ENSSTOG00000012663	JH393281.1	SENP8	453.959089868645	0.229661760302103	0.802604512894607	0.999972073382441	389.374332406482	561.760953015062	303.150317179652	662.539636454731	349.589549155577	457.339751000369
ENSSTOG00000006192	JH393281.1	LRRC57	2631.23301022134	-0.867498807955634	0.465044160852009	0.999972073382441	3805.17975041943	164.872736542269	6227.37065618888	449.900226106084	2460.57259597964	2679.50209609172
ENSSTOG00000015355	JH393281.1	SCG3	567.840051374183	0.10946346033795	0.928668215035323	0.999972073382441	187.815854454892	1372.69608704876	79.1032858890654	1269.12153334403	161.349022687189	336.954524821168
ENSSTOG00000003763	JH393281.1	CLPX	2898.84851299485	-0.507545410849928	0.621231441978933	0.999972073382441	2252.2632952924	883.300090796592	7075.71787192131	1707.83021153703	1445.4183282394	4028.56128018236
ENSSTOG00000007106	JH393281.1	MYO5A	3083.9416279829	-0.258352337947711	0.775652383217909	0.999972073382441	4771.74426968728	3643.61287453594	1662.59002078215	3481.31750416416	3263.95627144293	1680.42882728494
ENSSTOG00000034860	JH393281.1	NA	1566.30520649555	0.58168109900809	0.513481261035976	0.999972073382441	629.106764515572	1616.64805469275	1518.11994775122	2186.08235902293	1791.64643942233	1656.2276735685
ENSSTOG00000028919	JH393281.1	ZNF609	3192.37909276921	0.380261524433653	0.694585488368917	0.999972073382441	1526.95816629993	5324.41955068858	1471.2263830625	5953.1573865679	2400.06671247194	2478.44635752439
ENSSTOG00000034007	JH393281.1	KNL1	887.152717810639	-0.390025415171282	0.726967552194131	0.999972073382441	244.313306607989	544.602251926953	2230.996865494	885.624491522258	178.156212550438	1239.22317876219
ENSSTOG00000007485	JH393281.1	CSNK1G1	4719.53196801211	0.00332037742085618	0.996943915756027	0.999972073382441	5869.62719125694	4251.62771744069	4020.53108159513	5223.46846263465	6111.09423427729	2840.84312086797
ENSSTOG00000016055	JH393281.1	USP3	3575.01182464391	-0.353410657678615	0.688909313627942	0.999972073382441	5040.48890695607	1913.56818656525	5078.24148512976	3022.46403972761	3095.88437281044	3299.42395667431
ENSSTOG00000009182	JH393281.1	TIPIN	637.862976555151	-0.488771955387182	0.611636901191815	0.999972073382441	815.395660804163	452.09447214758	968.659997863106	684.922732280904	194.963402413687	711.14159382147
ENSSTOG00000000561	JH393281.1	ADAM10	4504.51305390703	-0.359528846329155	0.71998841925094	0.999972073382441	2705.76987068348	3208.67710347647	9275.45236095616	5281.6645117827	1065.57583732998	5489.93863921339
ENSSTOG00000008314	JH393281.1	NUSAP1	746.190427813268	-0.285296550592505	0.799849789418311	0.999972073382441	116.048820638795	638.602092670509	1705.22053413554	771.470702808774	198.324840386337	1047.47557623965
ENSSTOG00000003092	JH393281.1	DLL4	134.643306289022	-0.904045292474042	0.481560909287638	0.999972073382441	39.7009123237982	449.110350219213	38.3674620180497	163.396599531065	40.3372556717973	76.9472579702114
ENSSTOG00000000653	JH393281.1	MGA	3106.86939562179	0.0959253849143058	0.912024546512132	0.999972073382441	2950.08317729147	3539.91463752519	2521.35802866763	4740.73969598351	2537.88566935058	2351.23516491235
ENSSTOG00000009243	JH393281.1	PRTG	862.767138686886	0.670858859347837	0.587071133718589	0.999972073382441	251.948097439489	1700.20346868702	45.4725475769478	2048.79937128907	332.782359292328	797.396987836465
ENSSTOG00000030009	JH393281.1	KNSTRN	982.222241015035	-1.26970368858815	0.303590778658469	0.999972073382441	410.751746734681	211.126626431956	3544.96402151955	335.7464373926	114.288891070092	1276.45572294133
ENSSTOG00000010312	JH393281.1	C15orf61	183.193537289741	-1.27458240049337	0.370042894858617	0.999972073382441	47.3357031552979	8.20633530300888	721.403020413453	22.3830958261733	154.62614674189	145.206922298625
ENSSTOG00000014502	JH393281.1	GABRA5	459.121253397167	-0.991901650451991	0.470433637078592	0.999972073382441	10.6887071640995	167.110827988544	1655.95860759385	238.006918951643	77.3130733709448	605.649385313922
ENSSTOG00000022809	JH393281.1	KIF23	982.6930149475	-0.62497288122912	0.553996674631718	0.999972073382441	687.131174834969	489.395996252166	2401.51891890755	894.577729852727	201.686278358986	1221.8479914786
ENSSTOG00000006011	JH393281.1	CYP19A1	212.390126182414	-0.230289600810175	0.891747590488456	0.999972073382441	94.6714063105957	593.840263745006	0	449.154122911878	10.0843139179493	126.590650209057
ENSSTOG00000009408	JH393281.1	RSL24D1	1456.63277893118	-0.932195055411606	0.449200510610117	0.999972073382441	911.594025281059	119.364877134675	4704.04031236113	296.202968099694	611.781711022259	2096.81277968826
ENSSTOG00000012400	JH393281.1	RORA	5787.36520922258	-0.0889288972498603	0.934800889768499	0.999972073382441	4637.37195105289	12231.9157843758	1028.81638892844	10653.6075100643	2006.77846967192	4165.70115124217
ENSSTOG00000009400	JH393281.1	PPCDC	1323.98411531063	-0.667907199134918	0.442862627998233	0.999972073382441	1074.97854907515	1689.75904193774	2110.68408336333	983.364009963215	904.226814642789	1180.89219288155
ENSSTOG00000009505	JH393281.1	GRAMD2A	510.534128189844	-0.237507958463402	0.844283889692924	0.999972073382441	574.136270528774	1031.76015673284	52.5776331358459	1053.49771021856	121.011767015392	230.221231507649
ENSSTOG00000006207	JH393281.1	HAUS2	767.017456045491	-0.204611777566608	0.822768677225183	0.999972073382441	722.251212659867	461.04683793268	1279.86274534284	634.187715074911	894.14250072484	610.613724537806
ENSSTOG00000015296	JH393281.1	SEMA6D	414.568690774565	-0.655374180497783	0.531040403018873	0.999972073382441	902.432276283259	202.174260646855	415.410669010242	245.467950893701	591.61308318636	130.313904626971
ENSSTOG00000015371	JH393281.1	LYSMD2	231.772380376522	-0.483451888767501	0.663160381883815	0.999972073382441	193.923687120091	146.221974489976	471.777681110833	181.303076192004	43.6986936444471	353.709169701778
ENSSTOG00000006966	JH393281.1	TP53BP1	1577.71922101591	0.915158776469609	0.33248494180875	0.999972073382441	760.425166817366	1896.40948547714	623.352839700659	3035.89389722331	2060.56147723431	1089.67245964267
ENSSTOG00000026112	JH393281.1	CILP	311.294786238604	-1.16319964102203	0.33096671832358	0.999972073382441	161.857565627793	1001.91893744917	128.838884801352	287.99583296343	30.252941753848	256.904554836028
ENSSTOG00000013519	JH393281.1	NPTN	2602.47251687361	-0.854014271607476	0.372636209511276	0.999972073382441	1639.95307060613	1866.56826619347	6547.09950633929	1746.62757763573	1226.92486001717	2587.66182044985
ENSSTOG00000008979	JH393281.1	PARP16	459.318470486405	-0.2900442940104	0.757870217287518	0.999972073382441	360.362127246784	493.126148662624	662.193974089302	601.359174529857	423.541184553872	215.328213835995
ENSSTOG00000019643	JH393281.1	Pclaf	4609.85397621684	-0.576342454739265	0.628792707361328	0.999972073382441	2204.9275921371	528.935611803027	13821.7597739097	925.91406400937	3516.06411939166	6661.52269605015
ENSSTOG00000026949	JH393281.1	MAP1A	2709.32014276461	2.00835987453977	0.0886263309957345	0.999972073382441	2261.4250442902	470.745234199873	503.987402311171	526.002751915073	10800.3002061237	1693.46021774764
ENSSTOG00000016061	JH393281.1	FBXL22	28.0912008768113	-0.351137252742822	0.847807672177845	0.999972073382441	0	52.9681642285118	41.2094962416089	29.8441277682311	30.252941753848	14.2724752686682
ENSSTOG00000006829	JH393281.1	STRC	126.641294900073	-0.65427349783647	0.642016694609945	0.999972073382441	77.8748664812965	384.205698277234	2.84203422355924	169.365425084712	67.2287594529955	58.3309858806441
ENSSTOG00000009190	JH393281.1	MAP2K1	1391.17554140786	-0.329734246539453	0.706253789194788	0.999972073382441	1650.64177777023	1275.71212437683	1720.85172236512	978.88739079798	1788.28500144968	932.67523168732
ENSSTOG00000007074	JH393281.1	PPIP5K1	478.256803664884	0.499136376177219	0.683714325688719	0.999972073382441	106.887071640995	1048.91885782095	33.1570659415244	893.085523464316	484.047068061568	303.445235059946
ENSSTOG00000025459	JH393281.1	CATSPER2	330.223546485969	0.348778409071499	0.729155683400972	0.999972073382441	178.654105457092	499.84042300145	193.258327202028	623.74227035603	265.553599839332	220.292553059879
ENSSTOG00000006767	JH393281.1	OCA2	2139.9379892363	0.438287794928083	0.734429018783037	0.999972073382441	346.619503750084	4966.32491928455	139.733349324996	5022.7667033933	410.095432663273	1954.08802700158
ENSSTOG00000027249	JH393281.1	RFX7	4334.95269090256	0.0202835397773671	0.982383484558824	0.999972073382441	3957.87556704942	1881.48887583531	7073.34951006834	2930.6933468403	5506.03539920033	4660.27344642167
ENSSTOG00000012180	JH393281.1	GATM	250.987686372707	-0.42170459490367	0.676873634776149	0.999972073382441	129.791444135494	200.682199682672	531.460399805577	240.991331728466	205.047716331636	197.953026552399
ENSSTOG00000009629	JH393281.1	PAK6	979.01369066978	0.134805343668181	0.899255763262791	0.999972073382441	1617.04869811163	952.680925631121	229.257427367112	772.21680600298	1959.71833805482	343.159948851023
ENSSTOG00000000672	JH393281.1	MAPKBP1	1140.2848203284	-0.228705539730984	0.810177518524529	0.999972073382441	713.089463662068	2154.53603228088	824.663597202771	1554.13295353063	554.637265487213	1040.64960980681
ENSSTOG00000029745	JH393281.1	NA	9.36645948623572	-1.16541929181639	0.610861746173408	0.999972073382441	10.6887071640995	13.4285486776509	14.6838434883894	0.746103194205778	6.72287594529955	9.92867844776921
ENSSTOG00000005877	JH393281.1	NEDD4	2694.43988192692	0.0642122220111676	0.941897444248725	0.999972073382441	2291.9642076162	2420.86891438762	3191.60443305702	3512.6538383208	1442.05689026675	3307.49100791312
ENSSTOG00000007727	JH393281.1	SLC24A5	3056.63408522325	-0.837215300139643	NA	NA	352.727336415284	272.301125963476	11134.1427431639	779.677837945038	436.986936444471	5363.96853140732
ENSSTOG00000005373	JH393281.1	GALK2	1612.86442927834	0.204510636471408	0.821693548653279	0.999972073382441	1365.10060067214	2134.3932092644	997.554012469292	2659.8578873436	1035.32289557613	1484.95797034448
ENSSTOG00000000353	JH393281.1	NA	516.766845236191	-0.456121820486397	0.652184533543213	0.999972073382441	398.536081404282	241.713876197716	1153.86589476505	544.655331770218	215.132030249586	546.697857030292
ENSSTOG00000008333	JH393281.1	NDUFAF1	3526.60152247151	-0.734223704477608	0.4943282833669	0.999972073382441	2927.17880479697	788.554219570944	9499.97306461734	1294.48904194702	1922.74252035567	4726.67148354113
ENSSTOG00000003051	JH393281.1	TEX9	629.312624543897	0.287408123529952	0.782736150057338	0.999972073382441	366.469959911983	340.189899833822	994.711978245732	851.303744588792	154.62614674189	1068.57401794116
ENSSTOG00000007455	JH393281.1	GLDN	912.078448846645	0.457574748475496	0.676407957773811	0.999972073382441	751.263417819566	1477.1403545416	77.2085964066926	1160.93657018419	1415.16538648556	590.756367642268
ENSSTOG00000007740	JH393281.1	MYEF2	496.516027512042	-0.128298363428671	0.905003241653054	0.999972073382441	193.923687120091	236.491662823074	1125.91922490005	533.463783857131	178.156212550438	711.14159382147
ENSSTOG00000027236	JH393281.1	JMJD7	395.96949160246	0.920999626249919	0.400789614380794	0.999972073382441	239.732432109089	264.840821142559	314.992126444482	108.931066354044	1220.20198407187	227.118519492721
ENSSTOG00000008167	JH393281.1	PKM	59268.8126952427	2.04885066137753	0.13519697763006	0.999972073382441	31808.0655621939	1724.07644411396	35683.160693898	3140.34834441212	266918.343656228	16338.8814706102
ENSSTOG00000007811	JH393281.1	Dut	3126.64902556178	-0.942678549789675	0.425412702852708	0.999972073382441	1940.76382936721	332.729595012905	10066.4852198468	714.766860049135	1788.28500144968	3916.86364764495
ENSSTOG00000008450	JH393281.1	PIGB	331.469916078239	-0.154770460794654	0.897729785340863	0.999972073382441	51.9165776541977	225.301205591698	771.138619325739	471.537218738052	53.7830075623964	415.14286759735
ENSSTOG00000000680	JH393281.1	PLA2G4B	94.525044258674	-0.781462606026041	0.512240154992456	0.999972073382441	123.683611470294	151.444187864618	83.8400095949974	137.282987733863	50.4215695897466	20.477899298524
ENSSTOG00000007824	JH393281.1	FBN1	5024.29999506788	-0.663654593201917	0.4409581322821	0.999972073382441	7778.32489913185	3815.94591589913	6886.24892368403	4578.83530284086	3247.14908157968	3839.29584727176
ENSSTOG00000003043	JH393281.1	CEP152	861.340004487373	0.584044390434095	0.558446598325248	0.999972073382441	242.786348441689	956.41107804158	869.188800038533	1707.08410834282	420.179746581222	972.389945478397
ENSSTOG00000023391	JH393281.1	IGDCC3	255.056401329293	-0.427764253205898	0.754034119072055	0.999972073382441	167.965398292992	699.77659220203	10.8944645236437	513.318997613575	40.3372556717973	98.045699671721
ENSSTOG00000027104	JH393281.1	CDIN1	2542.60494156772	0.0599579765795655	0.94940169055461	0.999972073382441	1175.75778805095	2592.45592526871	3701.7495761859	4150.57206936674	1216.84054609922	2418.25374443479
ENSSTOG00000000569	JH393281.1	MINDY2	1684.27023966701	0.464677203907843	0.600812689890188	0.999972073382441	871.893112957261	1778.53666930665	1595.80221652851	2759.08961217297	1411.80394851291	1688.49587852375
ENSSTOG00000006893	JH393281.1	PDIA3	8199.57347687177	-1.20694612047352	0.297231705986732	0.999972073382441	9355.67268491968	912.395279598169	24060.1880642819	2001.7948700541	2682.42750217452	10184.9624602023
ENSSTOG00000020700	JH393281.1	LINGO1	373.401960169112	0.140502878460197	0.905507498256242	0.999972073382441	152.695816629993	848.236658138281	63.4720976594896	292.472452128665	756.323543846199	127.211192612043
ENSSTOG00000000919	JH393281.1	GABRG3	3812.25713836997	0.482551742151681	0.666497139793346	0.999972073382441	1064.28984191105	7458.81275995298	1019.34294151658	8360.08629107574	1062.21439935733	3908.79659640614
ENSSTOG00000024620	JH393281.1	MEIS2	3997.89896640842	-0.0671482545254603	0.946840279673639	0.999972073382441	1232.25524020404	3579.45425307605	7461.76085395477	4828.77987289979	1421.88826243085	5463.25531588501
ENSSTOG00000013818	JH393281.1	HMG20A	2314.77446146872	0.185175416395796	0.826679722447716	0.999972073382441	2113.3101021591	1982.94902139978	2402.46626364874	2382.30749909905	2964.7882918771	2042.82559062852
ENSSTOG00000021425	JH393281.1	RMDN3	801.577681241312	-0.124340173641905	0.905538061711428	0.999972073382441	219.88197594719	487.157904805891	1801.37602536596	580.468285092095	497.492819952167	1223.08907628457
ENSSTOG00000023425	JH393281.1	PEAK1	932.991252532618	0.851852507944627	0.430486934443156	0.999972073382441	499.315320380077	1404.02936729661	92.8397846362683	1838.39827052304	843.720931135093	919.643841224623
ENSSTOG00000006850	JH393281.1	MNS1	169.577321346715	0.759270561382591	0.531741379126331	0.999972073382441	10.6887071640995	129.809303883959	237.309857667196	290.234142546048	97.4817012068435	251.940215612144
ENSSTOG00000025489	JH393281.1	RAB27A	739.409882790839	0.308159409695011	0.763291865724046	0.999972073382441	916.174899779959	919.855584419086	147.312107254487	1226.5936512743	423.541184553872	802.981869463335
ENSSTOG00000000249	JH393281.1	TMOD3	8309.92969526356	0.495630440204018	0.600424106076216	0.999972073382441	5559.65468349805	3842.80301325443	11285.2442293831	4523.62366646963	16652.563716507	7995.68886246914
ENSSTOG00000000686	JH393281.1	NA	119.277051036729	-1.76884335057691	0.251452130233801	0.999972073382441	77.8748664812965	475.221417092423	0.947344741186412	115.645995101896	16.8071898632489	29.1654929403221
ENSSTOG00000007768	JH393281.1	SLC12A1	693.151826415986	0.43209314828517	0.722737526382164	0.999972073382441	253.475055605789	1441.3308914012	76.2612516655062	1651.87247197159	161.349022687189	574.622265164643
ENSSTOG00000003775	JH393281.1	ZNF280D	1371.30273637265	0.539888676968709	0.548859056402706	0.999972073382441	587.878894025473	1238.41060027225	1526.6460504219	2195.7817005476	1260.53923974367	1418.55993322503
ENSSTOG00000005781	JH393281.1	NEIL1	163.62091199362	1.31680299967601	0.229264003737604	0.999972073382441	50.3896194878977	153.682279310894	76.2612516655062	87.294073722076	400.011118745323	214.087129030024
ENSSTOG00000005804	JH393281.1	MAN2C1	401.876087926445	0.58882145494101	0.610592089812644	0.999972073382441	195.450645286391	448.364319737121	317.360488297448	218.608235902293	1173.14185245477	58.3309858806441
ENSSTOG00000006810	JH393281.1	Ckmt1a	52.4356902759598	-2.65875877384894	0.113383706811011	0.999972073382441	61.0783266519972	204.41235209313	7.10508555889809	35.8129533218773	0	6.20542402985576
ENSSTOG00000005843	JH393281.1	SIN3A	3211.00526883739	0.330520552393118	0.721194732106435	0.999972073382441	2575.97842654798	1621.87026806739	4335.04953566902	2124.15579390385	5976.6367153713	2632.34087346481
ENSSTOG00000005882	JH393281.1	PTPN9	3513.000089014	0.29806110938638	0.729316119005138	0.999972073382441	2823.34564948857	3248.96274950942	3381.0733812943	4195.33826101909	5048.87983491996	2380.40065785267
ENSSTOG00000016163	JH393281.1	TMCO5A	122.230173623794	0.0742117052105142	NA	NA	3.05391633259986	354.364478993565	0	235.768609369026	63.8673214803457	76.3267155672258
ENSSTOG00000005904	JH393281.1	SNUPN	963.580837114674	-0.682255683768168	0.434929140910274	0.999972073382441	1314.71098118424	792.284371981402	1455.12152246233	811.01417210168	665.564718584655	742.789256373734
ENSSTOG00000005615	JH393281.1	TSPAN3	6292.62976946879	-0.763189633369758	0.512338792925233	0.999972073382441	5046.59673962127	462.538898896864	18248.7017494739	2054.76819684271	4316.08635688231	7627.08667509571
ENSSTOG00000010318	JH393281.1	MAP2K5	2607.56557344274	0.722904849599891	0.460700951921489	0.999972073382441	914.647941613659	4096.45337716561	891.451401456413	4329.63683597613	3243.78764360703	2169.41624083757
ENSSTOG00000000941	JH393281.1	LRRC49	5812.72199790309	-0.0335305535722075	0.972416256943154	0.999972073382441	5087.82461011137	1761.37796821854	10790.7302744838	3473.1103690279	7711.13870925858	6052.15005631832
ENSSTOG00000002675	JH393281.1	SKOR1	19.4912248375263	-2.31554370104066	NA	NA	3.05391633259986	94.7458712256479	0	17.9064766609387	0	1.24108480597115
ENSSTOG00000006305	JH393281.1	CDAN1	314.177189397493	-0.988774427833027	0.303496894504017	0.999972073382441	433.65611922918	384.951728759325	436.252253316343	210.401100766029	100.843139179493	318.958795134586
ENSSTOG00000013931	JH393281.1	CLK3	2113.55677687971	-0.0490755569568946	0.966519807584077	0.999972073382441	3289.06789021005	490.888057216349	2666.77544643975	258.897808389405	5045.51839694731	930.193062075378
ENSSTOG00000027069	JH393281.1	THSD4	4501.98874324387	0.0759423157401254	0.949199208330925	0.999972073382441	1797.22976173502	10760.7436736909	593.511480353287	9509.83131334684	910.949690588089	3439.66653974905
ENSSTOG00000022389	JH393281.1	C15orf39	1100.74481268084	1.14515042922513	NA	NA	1047.49330208175	63.4125909777959	944.502706962852	155.935567589008	4067.33994690623	325.784761567427
ENSSTOG00000027361	JH393281.1	TTBK2	1673.84984806311	0.743288590804736	0.513132207954957	0.999972073382441	308.445549592586	3042.31230597002	405.463549227784	4228.91290475835	793.299361545347	1264.6654172846
ENSSTOG00000002211	JH393281.1	HACD3	2674.81269321268	-1.08412708513361	0.317613307903209	0.999972073382441	2869.15439447757	834.80810946063	7202.66206724029	1312.39551860796	473.962754143618	3355.89331534599
ENSSTOG00000007655	JH393281.1	CHRNA3	286.142568332912	-0.0707131246633358	0.949089206581626	0.999972073382441	128.264485969194	526.697520356752	225.468048402366	506.604068865723	60.5058835076959	269.31540289574
ENSSTOG00000015532	JH393281.1	PIAS1	4339.83369600616	-0.343449580624359	0.688971160835337	0.999972073382441	5034.38107429087	3137.05817719567	6390.78762404353	4360.22706693857	3388.32947643097	3728.21875713734
ENSSTOG00000008186	JH393281.1	PARP6	1259.3634876876	0.21323748417722	0.807660271995015	0.999972073382441	1126.89512672935	1119.04572313757	1252.38974784844	1187.7962851756	1959.71833805482	910.33570517984
ENSSTOG00000005348	JH393281.1	COPS2	5095.70805666349	-0.478355396863364	0.677261984344777	0.999972073382441	4119.73313267721	440.157984434112	13238.1954133389	1482.50704688688	5011.90401722081	6281.75074542298
ENSSTOG00000008907	JH393281.1	UBR1	3213.18665310508	-0.16101257278416	0.862850170346412	0.999972073382441	1563.60516229113	2962.4870443862	5651.38505354754	4012.54297843867	1677.35754835224	3411.7421316147
ENSSTOG00000009201	JH393281.1	SNAPC5	971.124825896191	0.0179570165378959	0.987285028257445	0.999972073382441	940.606230440757	159.650523167627	1793.79726743647	196.22514007612	1707.61049010609	1028.85930415008
ENSSTOG00000007639	JH393281.1	CHRNA5	294.481957294983	-0.124636420797655	0.922848437488455	0.999972073382441	87.0366154790961	808.69704258742	26.5256527532195	546.147538158629	80.6745113435946	217.810383447937
ENSSTOG00000005769	JH393281.1	COMMD4	2361.59116304858	0.55899276315494	0.657803327468624	0.999972073382441	3333.34967703275	183.523498594562	2211.10262592909	274.565975467726	7200.20013741582	966.805063851527
ENSSTOG00000005827	JH393281.1	SPRED1	1552.59742688851	0.444587039565753	0.609812918176856	0.999972073382441	920.755774278858	1252.58517943199	1772.00833838918	2158.47654083732	1811.81506725823	1399.94366113546
ENSSTOG00000012474	JH393281.1	SNX33	1561.49280489826	2.08094637291139	NA	NA	1123.84121039675	415.538978525086	251.520028784992	279.042594632961	7048.93542864658	250.078588403187
ENSSTOG00000009221	JH393281.1	RPL4	55520.5121652081	0.448059042455888	0.737542676611333	0.999972073382441	42925.8479710237	899.71276140261	97076.7839912246	5412.23257076871	144948.566818631	41859.928878198
ENSSTOG00000005841	JH393281.1	FAM98B	266.150695426121	-0.0355105347042437	0.973519748863236	0.999972073382441	282.487260765487	436.427832023654	90.4714227833023	437.216471804586	100.843139179493	249.458046000201
ENSSTOG00000001523	JH393281.1	Tcf12	4371.77952728844	0.524360193588208	0.577777238244708	0.999972073382441	1697.97748092552	5573.59373170721	3486.70231993659	8401.86806995126	2564.77717313178	4505.75838807826
ENSSTOG00000010596	JH393281.1	PSMA4	6492.81633869109	0.342680553588446	0.772449419093796	0.999972073382441	6191.81536434622	497.602331555175	10485.2115954512	1201.2261426713	15207.1453882676	5373.89720985508
ENSSTOG00000026776	JH393281.1	CSPG4	667.61316911267	-0.370697795426788	0.732014422327482	0.999972073382441	595.513684856973	1545.02912841194	118.418092648301	908.753690542637	510.938571842766	327.025846373398
ENSSTOG00000009607	JH393281.1	ZWILCH	384.50397622688	0.540750237932345	0.625667797105339	0.999972073382441	105.360113474695	595.332324709189	239.678219520162	927.406270397782	127.734642960691	311.512286298759
ENSSTOG00000027548	JH393281.1	TMED3	1382.76183402917	-0.574958552066842	0.588855847295791	0.999972073382441	2731.72815951058	274.539217409751	1957.21423529113	394.688589734856	1630.29741673514	1308.10338549359
ENSSTOG00000004728	JH393281.1	MINAR1	200.981638726057	-0.761111266927936	0.617252735051381	0.999972073382441	10.6887071640995	744.538421127533	3.78937896474565	232.784196592203	40.3372556717973	173.751872835961
ENSSTOG00000015855	JH393281.1	CGNL1	1408.37447520695	-0.185676576221576	0.871447465907817	0.999972073382441	936.025355941858	3290.74045650656	270.940595979314	2779.23439841652	312.613731456429	860.692312940993
ENSSTOG00000009124	JH393281.1	MTHFS	884.927021856755	0.185668218911576	0.837126527189766	0.999972073382441	644.376346178571	878.823907904041	961.554912304208	1464.60057022594	588.25164521371	771.954749314056
ENSSTOG00000009135	JH393281.1	BCL2A1	293.399595222561	0.107116585824686	0.925498801891658	0.999972073382441	516.111860209377	289.459827051586	41.2094962416089	177.572560220975	581.528769268411	154.515058343408
ENSSTOG00000003216	JH393281.1	UBE2Q2	2210.86990230846	-0.0324843333476693	0.971258533845811	0.999972073382441	1922.44033137161	1135.45839374359	3648.69827067946	1907.78586758417	2618.56018069417	2032.27636977776
ENSSTOG00000030322	JH393281.1	STRA6	271.151712247898	-1.43060372114596	0.2964219900533	0.999972073382441	256.528971938388	923.585736829544	7.57875792949129	321.57047670269	36.9758176991475	80.6705123881248
ENSSTOG00000022493	JH393281.1	SEMA7A	187.066773527149	-1.185481461426	0.400810185053349	0.999972073382441	112.994904306195	662.475068097444	4.73672370593206	246.214054087907	53.7830075623964	42.1968834030191
ENSSTOG00000001390	JH393281.1	Ccdc33	368.447272502548	-0.834486190875678	0.50864997423818	0.999972073382441	207.666310616791	1174.25197881236	35.0517554238972	558.831292460128	141.18039485129	93.7019028508219
ENSSTOG00000000525	JH393281.1	UBL7	3221.01500723341	1.86487013756949	0.123556440095513	0.999972073382441	2302.6529147803	466.269051307323	1393.54411428521	555.846879683304	13603.7394753136	1004.03760803066
ENSSTOG00000028304	JH393281.1	CHRNB4	148.709128262236	-1.23746423981527	0.473049697442954	0.999972073382441	54.9704939867975	569.967288318071	2.36836185296603	243.229641311084	0	21.7189841044951
ENSSTOG00000013927	JH393281.1	ARID3B	922.214890584666	-0.215300453166945	0.836580112085654	0.999972073382441	1270.42919436154	1464.45783634604	238.730874778976	1621.28224100916	517.661447788065	420.72774922422
ENSSTOG00000024719	JH393281.1	UACA	4262.31827269835	-0.7026190018981	0.443994272789571	0.999972073382441	9131.20983447359	2214.21847084821	4495.62446930012	3836.46262460611	3136.22162848224	2760.17260847984
ENSSTOG00000007066	JH393281.1	CYP11A1	155.075460467332	-0.455002383885952	0.784149933540089	0.999972073382441	56.4974521530974	481.935691431249	0	297.695174488105	40.3372556717973	53.9871890597451
ENSSTOG00000024279	JH393281.1	LARP6	130.605091191982	0.360478146770828	0.756679444882424	0.999972073382441	155.749732962593	166.364797506453	21.3152566766943	213.385513542852	141.18039485129	85.6348516120094
ENSSTOG00000006892	JH393281.1	ZSCAN29	372.858012007537	-1.39848747241592	0.177045420021438	0.999972073382441	1039.85851125025	307.364558621787	273.30895783228	173.842044249946	342.866673210277	99.9073268806777
ENSSTOG00000006918	JH393281.1	TUBGCP4	1465.88726388108	-0.498928688962047	0.588204226463602	0.999972073382441	1588.03649295193	851.220780066648	2711.7743216461	927.406270397782	961.371260177835	1755.51445804619
ENSSTOG00000021730	JH393281.1	CIMAP1C	43.5594102356407	-0.0950216510556071	0.960498872437999	0.999972073382441	12.2156653303994	122.348999063041	0	53.719429982816	70.5901974256453	2.4821696119423
ENSSTOG00000009582	JH393281.1	BUB1B	1746.6305597506	-0.390100737538992	0.717770888744961	0.999972073382441	790.964330143364	1347.33105065764	3806.9048424576	2124.90189709806	235.300658085484	2174.38058006146
ENSSTOG00000005825	JH393281.1	PSTPIP1	847.47855470159	0.530928839586776	0.673724155128556	0.999972073382441	662.69984417417	1393.58494054733	22.7362737884739	845.334919035146	1956.35690008217	204.158450582254
ENSSTOG00000000719	JH393281.1	EHD4	1766.99233933328	0.361975313744318	0.674974022423794	0.999972073382441	1513.21554280323	1826.28262016052	1299.28331253716	1951.80595604231	2598.39155285828	1412.97505159816
ENSSTOG00000026138	JH393281.1	ISLR	15.2207437153579	-0.65487450497961	0.80038377474898	0.999972073382441	48.8626613215978	7.46030482091716	0	1.49220638841156	0	33.5092897612211
ENSSTOG00000023546	JH393281.1	RCN2	2512.34417529959	-1.33908972589544	0.245737227181682	0.999972073382441	3122.62945008336	473.72935612824	7208.819808058	798.330417800182	352.950987128226	3117.60503259953
ENSSTOG00000012181	JH393281.1	ELL3	5.59522861568787	-5.71621386298264	0.144165314699353	0.999972073382441	0	33.5713716941272	0	0	0	0
ENSSTOG00000005985	JH393281.1	SCAPER	4096.15284285532	0.676807423432695	0.493110453598248	0.999972073382441	1216.98565854105	5939.14866793215	2302.04772108298	8401.86806995126	2339.56082896424	4377.30611066025
ENSSTOG00000032353	JH393281.1	NRG4	825.742614275658	0.588235581128318	0.571726763725345	0.999972073382441	322.188173089285	1273.47403293056	384.14829255109	1704.8457987602	292.44510362053	977.354284702282
ENSSTOG00000005940	JH393281.1	TMEM266	887.416146762242	-0.317408170890542	0.795506044981505	0.999972073382441	311.499465925186	2479.05929199077	164.364312595842	1628.74327295121	127.734642960691	613.095894149749
ENSSTOG00000006870	JH393281.1	MAPDA	320.967742801123	-0.288140148183747	0.763152580664586	0.999972073382441	276.379428100287	411.062795632536	372.30648328626	361.860049189802	141.18039485129	363.017305746562
ENSSTOG00000013294	JH393281.1	MORF4L1	6426.89640723355	0.232466286705525	0.838164896536797	0.999972073382441	6483.46437410951	602.046599048015	10643.8918395999	1720.51396583852	13496.1734601888	5615.28820461647
ENSSTOG00000005974	JH393281.1	ISL2	68.7536150162727	1.59674926446321	0.241483453974247	0.999972073382441	3.05391633259986	20.1428230164763	78.6296135184722	87.294073722076	121.011767015392	102.38949649262
ENSSTOG00000013302	JH393281.1	CTSH	1632.86053610483	-1.24501068938977	0.195019741921808	0.999972073382441	4321.2916106288	732.601933414065	1836.90145316045	1091.54897312305	867.250996943642	947.568249358974
ENSSTOG00000003240	JH393281.1	FBXO22	251.866737055613	-0.172986958699406	0.867001906234245	0.999972073382441	184.761938122292	400.618368883251	216.468273361095	406.626240842149	87.3973872888941	215.328213835995
ENSSTOG00000007771	JH393281.1	DNAJA4	824.12767478517	0.381968435541549	0.758893087425826	0.999972073382441	1517.79641730213	598.316446637556	30.3150317179652	605.089690500886	1946.27258616422	246.975876388259
ENSSTOG00000021211	JH393281.1	Serf2	18459.4266889858	0.964436167262751	0.443956434032741	0.999972073382441	27231.771937793	1054.88710167769	9240.87427790285	4306.50763695575	62838.7214607149	6083.79771887058
ENSSTOG00000005955	JH393281.1	ETFA	3128.22615355008	-0.179090436701925	0.842831975375757	0.999972073382441	3400.53583634995	1606.20362794346	4958.87604774027	2050.29157767748	3838.76216476604	2914.68766682325
ENSSTOG00000007506	JH393281.1	ACSBG1	564.130658504736	-0.0758122915656142	0.954727328955517	0.999972073382441	299.283800594786	1411.48967211753	26.9993251238127	1066.18146452006	40.3372556717973	540.492433000436
ENSSTOG00000014265	JH393281.1	RASGRF1	1134.2200029608	-0.722512946857387	0.56484556895876	0.999972073382441	790.964330143364	3359.375260859	88.1030609303363	1878.68784301015	161.349022687189	526.840500134754
ENSSTOG00000012992	JH393281.1	TMEM62	501.215988485891	0.247229803158272	0.820260344574881	0.999972073382441	421.440453898781	727.379720039423	227.362737884739	1222.11703210906	137.818956878641	271.177030104697
ENSSTOG00000015609	JH393281.1	EIF2AK4	2681.34043285123	0.282760401063173	0.736910445327213	0.999972073382441	2040.01611017671	2454.44028608175	2763.87828241136	3120.94966136277	2625.28305663947	3083.47520043533
ENSSTOG00000006939	JH393281.1	SERINC4	1515.76628467393	-0.387472712696024	0.743682846921331	0.999972073382441	3860.15024440623	118.618846652583	1174.70747907115	412.595066395795	2460.57259597964	1067.95347553818
ENSSTOG00000013587	JH393281.1	LOXL1	797.450339220596	0.836093873143538	0.501740343568424	0.999972073382441	517.638818375677	1122.77587554803	76.2612516655062	349.92239808251	2581.58436299503	136.519328656827
ENSSTOG00000015627	JH393281.1	Srp14	2340.62556224186	-0.469227404039983	0.676839871031832	0.999972073382441	3418.85933434555	286.475705123219	4447.30988749961	497.650830535254	3398.41379034892	1995.04382559863
ENSSTOG00000010798	JH393281.1	TBC1D21	42.6795571006913	-1.17253846370694	0.582212900655605	0.999972073382441	13.7426234966994	164.126706060178	0	73.864216226372	0	4.34379682089903
ENSSTOG00000006967	JH393281.1	MFAP1	2530.50586367657	0.0849618111162556	0.933596173187149	0.999972073382441	3461.61416300194	643.824306045151	3261.23427153422	1255.69167584832	4937.95238182252	1622.71838380728
ENSSTOG00000013595	JH393281.1	STOML1	149.777472405459	-1.36159737139245	0.207654864366749	0.999972073382441	204.612394284191	339.443869351731	103.734249159912	136.536884539657	50.4215695897466	63.9158675075143
ENSSTOG00000019532	JH393281.1	NA	48.9514837122572	-0.925056244257181	0.513691183867342	0.999972073382441	56.4974521530974	118.618846652583	16.5785329707622	39.5434692929062	53.7830075623964	8.68759364179806
ENSSTOG00000008816	JH393281.1	DUOX1	524.540450995072	-1.11931636325471	0.37697949532786	0.999972073382441	606.202392021073	1488.33081177297	62.05108054771	723.720098379604	33.6143797264977	233.323943522576
ENSSTOG00000031846	JH393281.1	NA	9.97250480548198	-2.27548772511939	0.359601720829277	0.999972073382441	16.7965398292992	1.49206096418343	31.7360488297448	2.98441277682311	0	6.82596643284133
ENSSTOG00000026488	JH393281.1	SHF	1415.96626626553	2.9386084157168	NA	NA	442.81786822698	234.999601858891	302.202972438465	188.018004939856	6914.47790974059	413.281240388393
ENSSTOG00000007784	JH393281.1	SKIC8	2597.85211110647	-0.742275915382311	0.467304766534165	0.999972073382441	2740.88990850838	816.903377890429	6197.52929684151	857.272570142439	1905.93533049242	3068.58218276367
ENSSTOG00000000584	JH393281.1	SLTM	2348.08199169079	0.440209903090963	0.656123127906724	0.999972073382441	1765.16364024272	833.316048496447	3377.75767470015	1194.51121392345	4981.65107546697	1936.092297315
ENSSTOG00000012075	JH393281.1	FSIP1	1430.32673208242	0.810961086705546	0.423465389225945	0.999972073382441	722.251212659867	1773.31445593201	620.984477847693	3458.18830514378	521.022885760715	1486.19905515045
ENSSTOG00000022510	JH393281.1	IDH3A	3164.49532614062	-0.779957938098306	0.455206893436191	0.999972073382441	4360.9925229526	539.380038552311	7098.45414570978	1360.89222623134	2477.37978584288	3149.87323755478
ENSSTOG00000012167	JH393281.1	SLC28A2	347.087650417904	-0.419203628708673	0.762038197715992	0.999972073382441	351.200378248984	819.141469336704	22.2626014178807	531.97157746872	6.72287594529955	351.227000089836
ENSSTOG00000015606	JH393281.1	GPR176	2760.71677151553	1.38838037109881	0.164465479036022	0.999972073382441	1951.45253653131	1745.71132809462	880.55693693277	2421.85096839195	8316.19754433554	1248.53131480698
ENSSTOG00000003069	JH393281.1	SHC4	4218.88654513976	0.114691251336057	0.895589043714495	0.999972073382441	4495.364841587	2704.36049758247	4953.19197929315	3062.00750902051	6211.93737345678	3886.45706989866
ENSSTOG00000014164	JH393281.1	PLA2G4E	643.619570746405	-0.531185519670038	0.687961985001838	0.999972073382441	361.889085413084	1875.52063197857	45.946219947541	1274.34425570347	63.8673214803457	240.149909955418
ENSSTOG00000014347	JH393281.1	PLA2G4D	209.732123647571	-0.320617669742211	0.851274132751182	0.999972073382441	16.7965398292992	677.395677739278	5.21039607652526	449.154122911878	0	109.836005328447
ENSSTOG00000003679	JH393281.1	TBC1D2B	1509.13760564122	0.462856961359597	0.614188243999157	0.999972073382441	1317.76489751684	1853.13971751582	635.668321336082	1402.67400510686	2605.11442880358	1240.46426356817
ENSSTOG00000009014	JH393281.1	GOLM2	3825.92753341526	0.0950200360106048	0.918866108245795	0.999972073382441	1650.64177777023	2453.69425559965	6995.19356892046	3402.97666877255	3741.2804635592	4711.77846586948
ENSSTOG00000023741	JH393281.1	CIB2	532.141388961337	1.53639581626238	0.172883555531465	0.999972073382441	132.845360468094	399.126307919068	285.15076709711	168.619321890506	1932.82683427362	274.279742119624
ENSSTOG00000001030	JH393281.1	CCNDBP1	644.950968606333	-0.0161381519137405	0.988414225976359	0.999972073382441	1410.90934566114	265.586851624651	268.098561755755	343.953572528864	1354.65950297786	226.497977089735
ENSSTOG00000023915	JH393281.1	ADAMTS7	499.762441221223	-0.634262713357642	0.575309376112956	0.999972073382441	268.744637268788	1369.71196512039	186.15324164313	805.045346548034	141.18039485129	227.739061895706
ENSSTOG00000001041	JH393281.1	EPB42	244.378474034963	-0.640017878877822	0.654508876366046	0.999972073382441	225.98980861239	664.713159543719	3.31570659415244	449.900226106084	33.6143797264977	88.7375636269373
ENSSTOG00000000531	JH393281.1	TLE3	2958.09929689063	0.760184813953558	0.47142064402919	0.999972073382441	2670.64983285858	1703.18759061539	2213.47098778205	1203.46445225392	8964.95507305695	992.867844776921
ENSSTOG00000002189	JH393281.1	IGDCC4	1062.85230196775	0.0471706006601487	0.959506257545915	0.999972073382441	885.63573645396	1694.98125531238	555.144018335237	1170.63591170887	1418.5268244582	652.19006553784
ENSSTOG00000002203	JH393281.1	DPP8	1936.92637669354	-0.13813373442415	0.872384758731433	0.999972073382441	1948.39862019871	1424.91822079518	2715.09002824026	1751.10419680096	2013.50134561721	1768.54584850889
ENSSTOG00000009273	JH393281.1	IREB2	3828.15234640402	-0.308840074066816	0.768912939304348	0.999972073382441	2159.1188471481	991.474510699891	9558.2347662003	1798.10869803592	3179.92032212669	5282.05693421322
ENSSTOG00000024994	JH393281.1	Stard9	2028.4889003187	0.174843685705601	0.864269268407736	0.999972073382441	989.468891762355	3804.75545866775	923.661122656751	4091.62991702449	954.648384232536	1406.7696275683
ENSSTOG00000006985	JH393281.1	WDR76	1025.43004173574	0.718855966464676	0.474180384376663	0.999972073382441	171.019314625592	967.601535272956	1186.54928833598	1863.76577912603	833.636617217144	1130.00771583673
ENSSTOG00000033336	JH393281.1	HEXA	3426.65400219379	0.391406066315275	0.713991207730543	0.999972073382441	5547.43901816765	1591.28301830163	1754.00878830664	1247.48454071206	8870.83480982275	1548.873837852
ENSSTOG00000033848	JH393281.1	PATL2	96.0454024574921	-0.573682299099194	0.763766551367719	0.999972073382441	91.6174899779959	253.650363911183	0	211.147203960235	0	19.8573568955384
ENSSTOG00000025483	JH393281.1	EIF3J	5255.6291059404	2.05754089306207	0.0816683780947736	0.999972073382441	839.826991464962	681.125830149737	4585.62221971283	1198.24172989448	20524.9402609995	3704.0176034209
ENSSTOG00000002215	JH393281.1	CTDSPL2	2582.28618423473	-0.213970799848884	0.80861539994671	0.999972073382441	1861.36200471962	2065.75840491196	4393.31123725198	2437.51913547028	1956.35690008217	2779.40942297239
ENSSTOG00000001064	JH393281.1	TGM7	65.6053072259715	0.109114457055136	NA	NA	9.16174899779959	180.539376666195	0	191.002417716679	6.72287594529955	6.20542402985576
ENSSTOG00000014358	JH393281.1	PLA2G4F	151.025162392518	-1.47231849737284	0.340353784428961	0.999972073382441	42.7548286563981	621.443391582399	2.84203422355924	156.681670783213	6.72287594529955	75.7061731642402
ENSSTOG00000015539	JH393281.1	CALML4	179.594228618837	-0.774223697292724	0.535733553238606	0.999972073382441	126.737527802894	529.681642285118	23.6836185296603	233.530299786408	114.288891070092	49.6433922388461
ENSSTOG00000019540	JH393281.1	CELF6	292.81506094985	0.0587626821086539	0.967703729912882	0.999972073382441	103.833155308395	755.728878358908	1.42101711177962	628.964992715471	114.288891070092	152.653431134452
ENSSTOG00000007019	JH393281.1	FRMD5	2967.03189269081	-0.00149545329438299	0.998955032723179	0.999972073382441	1540.70078979663	6772.4647164286	593.511480353287	6255.32918022124	722.709164119702	1917.47602522543
ENSSTOG00000001050	JH393281.1	TGM5	406.560151471259	0.00925618294707525	0.993607550513934	0.999972073382441	367.996918078283	781.093914750027	67.7351489948284	817.729100849532	107.566015124793	297.239811030091
ENSSTOG00000001238	JH393281.1	THBS1	3367.04208160186	-1.66664381819873	0.142087321089295	0.999972073382441	12675.2797384557	422.999283346003	2264.62760380612	1188.5423883698	2033.66997345311	1617.13350218041
ENSSTOG00000013606	JH393281.1	PML	2087.56797376439	1.41061709243284	0.182438765243027	0.999972073382441	1256.68657086484	1327.93425812325	837.926423579381	1342.9857495704	7143.05569188077	616.819148567662
ENSSTOG00000007805	JH393281.1	CRABP1	57.3218658119921	-0.230151652127457	0.890345948031728	0.999972073382441	36.6469959911983	138.761669669059	10.8944645236437	132.806368568628	0	24.821696119423
ENSSTOG00000028648	JH393281.1	ISLR2	6.46502126211884	-3.35134526486007	0.289218707595003	0.999972073382441	9.16174899779959	22.3809144627515	4.26305133533885	2.98441277682311	0	0
ENSSTOG00000027893	JH393281.1	RPLP1	30086.8438505159	-0.123435482876171	0.923532149131109	0.999972073382441	30137.5733282617	792.284371981402	63188.8415818748	3254.5021331256	55067.0768679486	28080.7848199033
ENSSTOG00000025147	JH393281.1	ZFAND6	2956.59566614535	-0.350767592124503	0.713597660985697	0.999972073382441	4275.48286563981	974.315809611781	4692.1985030963	1701.86138598338	3613.54582059851	2482.1696119423
ENSSTOG00000002225	JH393281.1	NA	588.106113477235	-0.164860690260227	0.857679374630019	0.999972073382441	671.86159317197	746.030482091716	448.094062581173	841.604403064117	339.505235237627	481.540904716807
ENSSTOG00000021193	JH393281.1	CD276	527.058249347403	-0.427040950309107	0.701960626593101	0.999972073382441	745.155585154366	1008.633211788	59.6827186947439	632.6955086865	500.854257924816	215.328213835995
ENSSTOG00000008383	JH393281.1	INSYN1	142.215344343021	-1.02996386289996	0.420549051086697	0.999972073382441	29.0122051596987	476.713478056607	67.7351489948284	173.09594105574	40.3372556717973	66.3980371194566
ENSSTOG00000005317	JH393281.1	SECISBP2L	2711.78794858205	0.683566125403789	0.479885437949175	0.999972073382441	1794.17584540242	978.04596202224	3469.65011459523	1644.41144002953	5969.913839426	2414.53049001687
ENSSTOG00000009452	JH393281.1	RASGRP1	629.411766699013	-0.0738369808026192	0.948538583558685	0.999972073382441	161.857565627793	1526.37836635965	249.151666932026	1043.79836869388	157.987584714539	637.297047866186
ENSSTOG00000003980	JH393281.1	FAH	475.017124624251	1.14284596993767	0.317739372830863	0.999972073382441	77.8748664812965	624.427513510766	184.73222453135	390.958073763828	1398.35819662231	173.751872835961
ENSSTOG00000010580	JH393281.1	HYKK	524.133132119753	0.712328501431433	0.452291918877193	0.999972073382441	198.504561618991	689.332165452746	303.623989550245	712.528550466518	705.901974256453	534.907551373566
ENSSTOG00000009580	JH393281.1	BMF	180.684870751289	-0.899446789610797	0.521991333375241	0.999972073382441	174.073230958192	529.681642285118	2.84203422355924	246.214054087907	36.9758176991475	94.3224452538075
ENSSTOG00000000167	JH393281.1	TUBGCP5	556.956664676839	-0.224991480642233	0.829048371478563	0.999972073382441	410.751746734681	154.428309792985	1235.33754250708	300.679587264928	541.191513596614	699.351288164744
ENSSTOG00000013434	JH393281.1	Tmem202	30.1680435739429	0.251698521344325	0.910095616565707	0.999972073382441	0	82.8093835121805	0	67.8953906727258	6.72287594529955	23.5806113134519
ENSSTOG00000001267	JH393281.1	RNF111	1720.35430799267	-0.0421229513247595	0.962168116190164	0.999972073382441	2444.66002424619	1035.4903091433	1756.37715015961	2114.45645237917	1781.56212550438	1189.57978652335
ENSSTOG00000025872	JH393281.1	NA	105.131037657642	-0.770706768953825	0.541026993985936	0.999972073382441	96.1983644768957	15.666640123926	285.624439467703	47.7506044291698	80.6745113435946	104.871666104562
ENSSTOG00000019474	JH393281.1	NA	110.030757131013	-2.24548730878464	0.135612329483222	0.999972073382441	426.021328397681	16.4126706060178	104.207921530505	55.2116363712275	0	58.3309858806441
ENSSTOG00000032735	JH393281.1	NA	2.54728569445781	0.968477313188123	0.799523092383962	0.999972073382441	0	5.22221337464201	0	4.47661916523467	0	5.58488162687018
ENSSTOG00000004004	JH393281.1	GCNT3	1.24338413681953	-3.55322944278762	0.367004416901769	0.999972073382441	0	7.46030482091716	0	0	0	0
ENSSTOG00000020282	JH393281.1	RPP25	36.280194460869	0.183141401113344	0.92140481647191	0.999972073382441	36.6469959911983	64.9046519419793	0.947344741186412	68.6414938669316	0	46.5406802239182
ENSSTOG00000026423	JH393281.1	ANKRD63	1.36780738130122	0.843889667522573	0.827891633033794	0.999972073382441	0	2.98412192836686	0	5.22272235944044	0	0
ENSSTOG00000020458	JH393281.1	FOXB1	6.714928747852	6.4952996368408	0.0972726981513973	0.999972073382441	0	0	0	40.289572487112	0	0
ENSSTOG00000026497	JH393281.1	NA	315.949770435865	-0.0416577158094842	0.970742795945495	0.999972073382441	506.950111211577	41.7777069971361	412.094962416089	118.630407878719	510.938571842766	305.306862268903
ENSSTOG00000027246	JH393281.1	LCMT2	99.4355912893614	0.997504920895772	0.43080435421805	0.999972073382441	114.521862472495	31.3332802478521	52.5776331358459	34.3207469334658	309.252293483779	54.6077314627307
ENSSTOG00000010131	JH393281.1	KBTBD13	1.40725257935515	1.50120934756157	0.69996469010213	0.999972073382441	0	2.23809144627515	0	0	0	6.20542402985576
ENSSTOG00000002141	JH393281.1	ANKRD34C	9.64739382146811	0.371101830404761	0.908264724702498	0.999972073382441	0	25.3650363911183	0	1.49220638841156	0	31.0271201492788
ENSSTOG00000023277	JH393281.1	CTXN2	5.03699304939367	0.543885628619225	0.885260371729341	0.999972073382441	0	0	12.3154816354234	17.9064766609387	0	0
ENSSTOG00000030143	JH393281.1	IMP3	336.487982322926	-1.6192410874677	0.160268012726987	0.999972073382441	500.842278546377	42.5237374792278	980.501807127936	146.982329258538	104.204577152143	243.873164373331
ENSSTOG00000005506	JH393282.1	ZAR1L	68.1360930140862	0.435927393735315	0.765402407440996	0.999972073382441	13.7426234966994	155.174340275077	4.73672370593206	124.599233432365	73.951635398295	36.612001776149
ENSSTOG00000003498	JH393282.1	MCF2L	492.063913766384	-0.329054619044885	0.81777977938142	0.999972073382441	309.972507758886	1330.91838005162	1.89468948237282	331.269818227365	867.250996943642	111.077090134418
ENSSTOG00000026757	JH393282.1	COL4A2	1538.61532253871	-0.683214816723884	0.511409991192133	0.999972073382441	568.028437863574	4335.92916191705	785.348790443535	1695.14645723553	796.660799517997	1050.57828825458
ENSSTOG00000006605	JH393282.1	FARP1	4433.36591308764	1.33818159762115	0.209669940812541	0.999972073382441	737.520794322867	4036.02490811618	2763.87828241136	2668.06502247986	14124.7623610744	2269.94411012124
ENSSTOG00000000270	JH393282.1	ATP11A	804.919798180268	-0.18086527742499	0.866704829601238	0.999972073382441	184.761938122292	1459.2356229714	919.871743692006	332.015921421571	1516.00852566505	417.625037209292
ENSSTOG00000010185	JH393282.1	UGGT2	1709.12958600553	0.0748358255314725	0.940545211295741	0.999972073382441	801.653037307464	1952.36177163402	2241.41765764705	2895.62649671262	420.179746581222	1943.53880615082
ENSSTOG00000010636	JH393282.1	RXFP2	388.489980363289	0.577936434631523	0.660437065638539	0.999972073382441	90.0905318116959	817.649408372521	27.9466698649991	941.582231087692	57.1444455350462	396.526595507783
ENSSTOG00000010429	JH393282.1	TGDS	297.403046262246	0.268257381591029	0.78526847127336	0.999972073382441	261.109846437288	369.285088635399	179.995500825418	518.541719973015	161.349022687189	294.137099015163
ENSSTOG00000006622	JH393282.1	STARD13	1102.27747447667	-0.439637356159299	0.621176025554403	0.999972073382441	1978.93778352471	839.28429235318	989.027909798614	992.317248293684	914.311128560739	899.786484329085
ENSSTOG00000024303	JH393282.1	LIG4	190.440001687421	0.0142862517811076	0.990448842356536	0.999972073382441	129.791444135494	28.3491583194852	409.726600563123	267.851046719874	238.662096058134	68.2596643284133
ENSSTOG00000010143	JH393282.1	CLDN10	1055.76673096266	0.155395175048279	0.897641689913748	0.999972073382441	332.876880253385	2552.91630971785	111.786679459997	2160.71485041993	319.336607401729	856.96905852308
ENSSTOG00000002944	JH393282.1	NALF1	2975.02743802637	0.129221665243315	0.910776332281351	0.999972073382441	1078.03246540775	7009.70240973376	438.620615169309	6058.35793695092	1082.38302719323	2183.06817370326
ENSSTOG00000006664	JH393282.1	Stk24	756.809436219685	-0.736262453139678	0.421447852872555	0.999972073382441	580.244103193974	1465.94989731022	791.98020363184	721.481788796987	396.649680772673	584.550943612412
ENSSTOG00000013718	JH393282.1	FRY	2145.12405061318	0.269468544336966	0.816887840389236	0.999972073382441	1204.76999321065	4424.70678928597	207.468498319824	4633.30083601788	672.287594529955	1728.21059231483
ENSSTOG00000020892	JH393282.1	NA	669.586570467187	-0.302382094379142	0.804296856465593	0.999972073382441	355.781252747884	1794.94933991267	68.6824937360148	1224.35534169168	157.987584714539	415.763410000336
ENSSTOG00000010915	JH393282.1	ALOX5AP	218.692594255355	-0.886202573593203	0.507804019528963	0.999972073382441	189.342812621191	640.094153634692	23.2099461590671	327.539302256336	13.4457518905991	118.523598970245
ENSSTOG00000005517	JH393282.1	NA	335.17802060976	-0.0470693485437402	0.969815710665147	0.999972073382441	111.467946139895	247.68212005445	663.614991201081	438.708678192997	13.4457518905991	536.148636179537
ENSSTOG00000005548	JH393282.1	TMTC4	917.559187914932	-0.640498729587133	0.491727895241503	0.999972073382441	951.294937604857	1377.17226994131	1026.92169944607	1036.33733675183	278.999351729931	834.629532015599
ENSSTOG00000000378	JH393282.1	RFC3	823.091406903652	-0.76121322152283	0.474464889148046	0.999972073382441	681.023342169769	287.221735605311	2138.63075322832	394.688589734856	295.80654159318	1141.17747909047
ENSSTOG00000028399	JH393282.1	ARGLU1	2617.75485386298	1.15925252118915	0.296990935781478	0.999972073382441	974.199310099356	493.126148662624	3388.65213922379	887.862801104876	8020.39100274236	1942.29772134485
ENSSTOG00000000443	JH393282.1	Hmgb1	29143.0261376037	0.93934500814701	0.477777291317324	0.999972073382441	15248.2042486711	779.601853785843	43902.3236684313	2174.89081110984	86846.1114613796	25907.0247822448
ENSSTOG00000013853	JH393282.1	GTF3A	1999.99456368711	-0.708962663458431	0.518631193309796	0.999972073382441	2560.70884488498	372.269210563766	4512.20300227088	408.864550424766	1573.15297120009	2572.7688027782
ENSSTOG00000028173	JH393282.1	PDX1	34.161297296699	-0.470249538369814	0.802681799636218	0.999972073382441	18.3234979955992	100.714115082382	0	44.7661916523467	26.8915037811982	14.2724752686682
ENSSTOG00000001700	JH393282.1	HSPH1	6195.28569739001	0.367254871013295	0.763720081447524	0.999972073382441	4209.82366448891	375.999362974225	11645.7089034046	1048.27498785912	14743.2669480419	5148.64031757132
ENSSTOG00000022794	JH393282.1	Mtus2	623.212469999079	-0.328850877551968	0.782191902629065	0.999972073382441	450.45265905848	1580.83859155235	51.1566160240662	1054.98991660697	289.083665647881	312.75337110473
ENSSTOG00000020166	JH393282.1	F10	300.383505405771	-0.349186436302815	0.73826578843845	0.999972073382441	236.678515776489	636.364001224234	137.36498747203	436.47036861038	151.26470876924	204.158450582254
ENSSTOG00000007085	JH393282.1	EFNB2	654.374957376812	-0.282574604580976	0.776929735488545	0.999972073382441	276.379428100287	890.760395617509	988.554237428021	745.357091011572	218.493468222235	806.705123881248
ENSSTOG00000025843	JH393282.1	F7	12.1433594185007	-4.4091618921256	NA	NA	0	70.1268653166213	0	1.49220638841156	0	1.24108480597115
ENSSTOG00000000803	JH393282.1	TUBGCP3	1534.97409370733	-0.153076909420221	0.863364762737993	0.999972073382441	965.037561101556	1398.06112343988	2485.35892850255	1175.85863406831	1559.7072193095	1625.82109582221
ENSSTOG00000006314	JH393282.1	Bivm	603.370977451008	-0.657740891802712	0.482864366761245	0.999972073382441	1133.00295939455	434.93577105947	648.931147712692	687.907145057727	305.89085551113	409.55798597048
ENSSTOG00000011362	JH393282.1	GPR12	12.3450644933254	2.08138433583825	0.471525208998822	0.999972073382441	0	14.1745791597426	0	38.7973660987004	0	21.0984417015096
ENSSTOG00000005540	JH393282.1	GGACT	303.572955597976	-0.0651470838497765	NA	NA	105.360113474695	756.474908841	70.1035108477945	690.145454640344	90.7588252615439	108.594920522476
ENSSTOG00000003022	JH393282.1	NALCN	1965.87856708798	0.280619004632043	0.799370422554154	0.999972073382441	946.714063105957	3859.96171434254	520.09226291134	4306.50763695575	524.384323733365	1637.61140147893
ENSSTOG00000002592	JH393282.1	TFDP1	1312.64562582314	-0.962406765452132	0.36791685283741	0.999972073382441	763.479083149966	596.078355191281	3845.74597684624	417.817788755236	574.805893323111	1677.946657673
ENSSTOG00000013694	JH393282.1	SLC46A3	352.894237511031	-0.36028291728859	0.707892104940449	0.999972073382441	308.445549592586	517.745154571651	364.727725356769	514.811204001987	188.240526468387	223.395265074807
ENSSTOG00000013149	JH393282.1	MBNL2	6308.57008491288	-0.481930483971156	0.6140227351476	0.999972073382441	11785.0631275029	2593.9479862329	7677.75545494527	2847.87589228345	8107.78839003126	4838.98965848152
ENSSTOG00000023226	JH393282.1	TMCO3	458.348889302162	-1.86269855687021	0.0560115648222695	0.999972073382441	865.785280292061	823.617652229255	469.409319257867	331.269818227365	80.6745113435946	179.336754462831
ENSSTOG00000020004	JH393282.1	RAP2A	1448.881170482	-0.628159863587501	0.542509433571088	0.999972073382441	1074.97854907515	572.951410246438	3631.17239296752	884.878388328052	547.914389541913	1981.39189273294
ENSSTOG00000003078	JH393282.1	FGF14	3604.73340498891	0.453053978153437	0.705836484271139	0.999972073382441	1314.71098118424	7553.55863117862	262.414493308636	8276.52273332469	1156.33466259152	3064.85892834576
ENSSTOG00000013866	JH393282.1	MTIF3	772.114775269419	0.218991654715363	0.845049092152585	0.999972073382441	984.888017263456	233.507540894707	920.819088433192	158.173877171625	1929.46539630097	405.834731552566
ENSSTOG00000006683	JH393282.1	SLC15A1	340.410248807218	-0.0283820033290981	0.983625520757958	0.999972073382441	112.994904306195	892.998487063784	26.0519803826263	816.236894461121	23.5300658085484	170.649160821033
ENSSTOG00000003129	JH393282.1	DOCK9	1831.65788894811	0.31019451413302	0.777906030024597	0.999972073382441	874.94702928986	3492.91471715341	539.512830105661	4219.21356323367	514.300009815415	1349.05918409064
ENSSTOG00000021178	JH393282.1	FLT1	2232.9199066475	0.227180545557206	0.820914473459342	0.999972073382441	618.418057351472	4117.34223066418	1437.12197237979	3545.48237886586	1257.17780177102	2421.9769988527
ENSSTOG00000012777	JH393282.1	UBL3	1743.19326763412	-0.314298825283207	NA	NA	537.489274537576	558.776831086695	4700.72460576698	1114.67817214343	1142.88891070092	2404.60181156911
ENSSTOG00000002452	JH393282.1	CLYBL	2546.51214736361	0.0292207267871245	0.978849006061992	0.999972073382441	1374.26234966994	5563.14930495793	625.721201553625	5109.31467392117	746.23922992825	1860.38612415076
ENSSTOG00000023839	JH393282.1	NA	7.42009084257928	-0.411529432251666	0.896430519347925	0.999972073382441	0	25.3650363911183	0	11.1915479130867	6.72287594529955	1.24108480597115
ENSSTOG00000003534	JH393282.1	MEDAG	5545.7557803807	4.41855997276647	NA	NA	888.68965278656	535.649886141852	62.5247529183032	667.762358814171	30592.4469890856	527.461042537739
ENSSTOG00000007103	JH393282.1	SMAD9	1256.15144273682	0.306987876855048	0.727167038792112	0.999972073382441	761.952124983666	959.395199969947	1646.95883255258	1327.31758249208	1610.12878889924	1231.15612752338
ENSSTOG00000027182	JH393282.1	TNFSF13B	477.602770043014	-0.342719990584119	0.727941094725422	0.999972073382441	852.042656795361	546.094312891136	204.626464096265	626.726683132853	379.842490909424	256.284012433043
ENSSTOG00000003738	JH393282.1	ABCC4	2706.85062473089	-0.569528377298906	0.552921085609118	0.999972073382441	2383.58169759419	4649.26196439557	2671.51217014568	3995.38260497194	752.96210587355	1788.40320540443
ENSSTOG00000025293	JH393282.1	NA	1566.01385276244	-0.127787505691173	0.923784660615285	0.999972073382441	1458.24504881643	23.8729754269349	3422.75654990651	167.127115502094	2863.94515269761	1460.13627422506
ENSSTOG00000027399	JH393282.1	ZIC5	194.530486098629	-1.20574793296725	0.35961593779741	0.999972073382441	79.4018246475964	158.158462203444	577.880292123711	62.6726683132853	6.72287594529955	282.346793358437
ENSSTOG00000002918	JH393282.1	NA	21.1032680523607	0.448897712163637	0.862212800895439	0.999972073382441	0	53.7141947106036	0	27.6058181856138	0	45.299595417947
ENSSTOG00000007978	JH393282.1	DCUN1D2	28.2302519963035	-1.49649184988417	0.359983954446852	0.999972073382441	9.16174899779959	70.1268653166213	45.946219947541	29.0980245740253	10.0843139179493	4.9643392238846
ENSSTOG00000013687	JH393282.1	POMP	11990.4977950617	0.192086965169101	0.872267869273109	0.999972073382441	11554.4924443916	843.014444763639	21181.681068187	1886.14887495221	24948.5926330066	11529.057305069
ENSSTOG00000002395	JH393282.1	UBAC2	3665.26223841547	-0.16634006863259	0.842559224378399	0.999972073382441	3673.86134811763	3502.61311342061	4452.52028357614	3807.36460003208	3351.35365873182	3203.86042661453
ENSSTOG00000012771	JH393282.1	SLC7A1	4076.79998508372	-0.923331567801748	0.340440389101814	0.999972073382441	5979.56817923053	1668.12415795708	8368.36977127017	1492.20638841156	2611.83730474887	4340.6941088841
ENSSTOG00000002431	JH393282.1	TM9SF2	3245.12888852176	-1.00393565410232	0.337659300845999	0.999972073382441	3902.90507306262	1329.42631908744	7761.59546454027	1886.14887495221	571.444455350462	4019.25314413757
ENSSTOG00000003628	JH393282.1	CCNA1	95.1762200317863	0.464621381009189	0.741164968582731	0.999972073382441	12.2156653303994	211.126626431956	17.0522053413554	178.318663415181	20.1686278358986	132.175531835928
ENSSTOG00000005584	JH393282.1	N4BP2L1	403.710709061804	-0.620995563298867	0.577692012659683	0.999972073382441	916.174899779959	475.221417092423	77.6822687772858	586.437110645741	161.349022687189	205.399535388226
ENSSTOG00000014578	JH393282.1	ARHGEF7	7278.5922152498	1.02509078611435	0.320414932165891	0.999972073382441	3049.33545810096	3024.40757439982	8313.42377628136	2875.48171046907	21193.8664175568	5215.03835469078
ENSSTOG00000012208	JH393282.1	NBEA	3503.22507076898	1.15049069057171	0.289261137917751	0.999972073382441	514.584902043077	4479.91304496075	1533.7511359808	9280.03152953146	1310.96080933341	3900.10900276434
ENSSTOG00000010148	JH393282.1	DZIP1	3129.1398271411	0.28997718357767	0.785033377491723	0.999972073382441	1003.21151525905	908.66512718771	6534.31035233327	1407.1506242721	4474.07394159685	4447.42740219762
ENSSTOG00000020442	JH393282.1	GAS6	739.151892133584	1.08836767031432	0.357345714709466	0.999972073382441	711.562505495768	487.157904805891	218.836635214061	250.690673253141	2632.00593258477	134.65770144787
ENSSTOG00000009710	JH393282.1	HS6ST3	3854.06833452927	0.644253160018172	0.597743720592402	0.999972073382441	792.491288309664	7989.98646320228	240.625564261349	8798.79496926874	1620.21310281719	3682.29861931641
ENSSTOG00000011164	JH393282.1	IPO5	9098.23229353753	-0.293807694767475	0.799196350367505	0.999972073382441	6588.8244875842	828.839865603896	22645.8023656906	2329.33417231044	12477.657754476	9718.93511556009
ENSSTOG00000006381	JH393282.1	SLC10A2	69.5483560818501	-0.606923972947285	0.713225771064837	0.999972073382441	6.10783266519972	244.697998126083	0.947344741186412	87.294073722076	57.1444455350462	21.0984417015096
ENSSTOG00000003067	JH393282.1	ITGBL1	2250.19563686951	-0.183109583805025	0.851964073809918	0.999972073382441	3624.99868679604	2844.61422821571	710.034883519216	3496.23956804827	1216.84054609922	1608.44590853861
ENSSTOG00000033458	JH393282.1	CCDC169	257.544978085482	1.18353330927278	0.413453482192042	0.999972073382441	3.05391633259986	434.93577105947	34.578083053304	769.978496420363	47.0601316170968	255.663470030057
ENSSTOG00000020432	JH393282.1	SERTM1	251.734096343417	1.09812318061745	0.384967403414193	0.999972073382441	59.5513684856973	401.364399365343	20.3679119355079	695.368176999785	87.3973872888941	246.355333985274
ENSSTOG00000006188	JH393282.1	TPP2	4182.3646141275	0.149574387408392	0.883893827757833	0.999972073382441	2168.2805961459	1296.6009778754	8430.89452418847	2033.87730740495	7180.03150957992	3984.50276957038
ENSSTOG00000028189	JH393282.1	RFXAP	649.894814545246	0.129731125038105	0.896271459033027	0.999972073382441	444.34482639328	226.793266555882	1190.81233967132	447.661916523467	611.781711022259	977.974827105267
ENSSTOG00000006283	JH393282.1	POGLUT2	1085.16706772937	-0.844895585672295	0.453946211581754	0.999972073382441	697.819881999068	234.999601858891	3250.33980701058	443.185297358232	379.842490909424	1504.81532724002
ENSSTOG00000024168	JH393282.1	KL	226.509730530507	0.344937304913592	0.785534645944511	0.999972073382441	79.4018246475964	496.110270590991	23.6836185296603	533.463783857131	87.3973872888941	139.001498268769
ENSSTOG00000001429	JH393282.1	PDS5B	3176.21553282537	-0.0247837829776378	0.980217074749818	0.999972073382441	1244.47090553444	1287.6486120903	7078.08623377428	2688.20980872342	2756.37913757282	4002.49849925696
ENSSTOG00000001710	JH393282.1	B3GLCT	890.338202950719	-0.16908982686467	0.868704419995791	0.999972073382441	847.461782296462	1441.3308914012	539.986502476255	1557.86346950166	198.324840386337	757.061731642402
ENSSTOG00000027210	JH393282.1	GRK1	13.7108944600214	0.692221800854872	0.766020803098355	0.999972073382441	3.05391633259986	28.3491583194852	0	25.3675086029964	16.8071898632489	8.68759364179806
ENSSTOG00000011364	JH393282.1	USP12	2596.6554867227	-0.1265245006827	0.889085378626725	0.999972073382441	3240.20522888845	1164.55358254517	3725.90686708616	2062.22922878477	3250.51051955233	2136.52749347934
ENSSTOG00000010422	JH393282.1	DCT	297.270486630789	-0.237701476041215	0.853708021288679	0.999972073382441	108.414029807295	843.760475245731	13.2628263766098	458.107361242348	171.433336605138	188.644890507615
ENSSTOG00000013113	JH393282.1	ATP4B	8.02762254147745	-1.81068361792166	0.587693361767584	0.999972073382441	18.3234979955992	19.3967925343846	0	10.4454447188809	0	0
ENSSTOG00000014775	JH393282.1	SPART	3955.76921909434	0.560595351371172	0.62981970710869	0.999972073382441	1591.09040928453	437.919892987837	7559.81103466757	1029.62240800397	8857.38905793216	4258.78251169001
ENSSTOG00000010440	JH393282.1	GPR180	765.179674926031	-0.89127403608265	0.401186925156557	0.999972073382441	586.351935859174	246.936089572358	2150.47256249315	540.178712604983	255.469285921383	811.669463105133
ENSSTOG00000003972	JH393282.1	GRTP1	620.515581030181	-0.498976739416288	0.600258693184405	0.999972073382441	827.611326134563	1067.56961987325	285.15076709711	650.601985347438	537.830075623964	354.329712104764
ENSSTOG00000030222	JH393282.1	NA	665.802295561552	0.354024368231223	0.699643113366233	0.999972073382441	761.952124983666	299.158223318778	692.035333436674	681.938319504081	971.455574095785	588.274198030326
ENSSTOG00000012243	JH393282.1	DCLK1	4807.19482897683	0.2691131483318	0.780419190800836	0.999972073382441	6659.064563234	5278.91169128098	1142.49775787081	6012.09953891016	6514.46679099526	3236.12863156978
ENSSTOG00000020448	JH393282.1	NA	6.96629415427921	1.37774124215813	0.62313030861869	0.999972073382441	0	3.73015241045858	7.57875792949129	4.47661916523467	23.5300658085484	2.4821696119423
ENSSTOG00000028023	JH393282.1	USPL1	1393.23667272438	-0.517634448139168	0.569228221453973	0.999972073382441	2064.44744083751	719.173384736414	2138.63075322832	1148.25281588269	907.588252615439	1381.32738904589
ENSSTOG00000022257	JH393282.1	SLITRK5	423.194819028739	-1.03629612154512	NA	NA	41.2278704900981	31.3332802478521	1635.11702328775	38.7973660987004	43.6986936444471	748.99468040359
ENSSTOG00000007972	JH393282.1	Adprhl1	157.60711165652	-1.16627458190766	0.369876072221249	0.999972073382441	90.0905318116959	543.110190962769	21.7889290472875	191.002417716679	36.9758176991475	62.6747827015431
ENSSTOG00000021045	JH393282.1	PCCA	3571.67457632114	0.142444040633178	0.88922428905394	0.999972073382441	2333.19207810629	6098.05316061769	1756.37715015961	7172.29000590014	991.624201931684	3078.51086121144
ENSSTOG00000002027	JH393282.1	ALG5	1524.39704553957	-1.01839421387146	0.287500426712484	0.999972073382441	3203.55823289726	704.998805576672	2216.31302200561	1185.55797559298	561.360141432512	1274.59409573237
ENSSTOG00000029234	JH393282.1	GSX1	12.0651996425005	-0.990725100510609	0.746166413520178	0.999972073382441	0	47.7459508538698	0	4.47661916523467	20.1686278358986	0
ENSSTOG00000012153	JH393282.1	NAXD	3161.22846497246	-0.934398715300899	0.372098919762741	0.999972073382441	7902.00851060214	687.09407400647	3861.85083744641	1071.4041868795	3374.88372454037	2070.12945635988
ENSSTOG00000006231	JH393282.1	METTL21C	135.927296716904	-0.536418424134944	0.678106006780879	0.999972073382441	87.0366154790961	293.936009944136	102.786904418726	270.835459496697	10.0843139179493	50.8844770448172
ENSSTOG00000023244	JH393282.1	ANKRD10	2589.09776226417	-0.383987206929888	0.705906314317212	0.999972073382441	2972.98754978597	747.522543055899	5073.50476142383	828.920648762619	3173.19744618139	2738.45362437535
ENSSTOG00000008802	JH393282.1	KATNAL1	1361.26293400987	0.266469089482691	0.758108928721335	0.999972073382441	1345.25014451024	1416.71188549217	945.923724074632	1869.73460467968	1448.77976621205	1141.17747909047
ENSSTOG00000033110	JH393282.1	Exosc8	158.643294447566	-1.34465598587721	0.398479228827682	0.999972073382441	238.205473942789	0	444.77835598702	16.4142702725271	87.3973872888941	165.064279194163
ENSSTOG00000003961	JH393282.1	LAMP1	1963.94845870946	0.350660707016207	0.725312603948816	0.999972073382441	1603.30607461493	511.776910714917	3063.23922062626	981.125700380598	3300.93208914208	2323.310756778
ENSSTOG00000023879	JH393282.1	RASL11A	136.762137545338	-0.3065120418305	0.810324985257238	0.999972073382441	161.857565627793	19.3967925343846	270.940595979314	32.0824373508484	265.553599839332	70.7418339403556
ENSSTOG00000033637	JH393282.1	NA	4562.95476645945	-0.0788911604282044	0.950510354073559	0.999972073382441	6300.22939415352	133.539456294417	7628.01985603299	643.887056599586	9553.20671827066	3118.8461174055
ENSSTOG00000013869	JH393282.1	LNX2	428.123541367375	-0.510418338765517	0.659508974657485	0.999972073382441	957.402770270057	478.951569502882	74.3665621831333	722.973995185399	104.204577152143	230.841773910634
ENSSTOG00000000791	JH393282.1	TRPC4	660.158689652279	1.16959986838977	0.365222722309482	0.999972073382441	82.4557409801963	1098.9029001211	37.8937896474565	1939.12220174082	188.240526468387	614.33697895572
ENSSTOG00000023178	JH393282.1	ZIC2	52.8013008239088	1.53893694543608	0.219275404606816	0.999972073382441	24.4313306607989	29.8412192836686	26.5256527532195	48.4967076233755	114.288891070092	73.2240035522979
ENSSTOG00000003940	JH393282.1	CUL4A	2058.01957001705	-0.910103580563971	0.353624510884476	0.999972073382441	2236.9937136294	927.315889240003	4893.982932969	680.446113115669	1963.07977602747	1646.29899512073
ENSSTOG00000006265	JH393282.1	TEX30	2734.42024375924	-0.917322628613434	0.515136111721783	0.999972073382441	836.773075132362	70.1268653166213	9820.64925950894	336.492540586806	470.601316170968	4871.87840583975
ENSSTOG00000003919	JH393282.1	PCID2	1743.47836579209	0.48471201881464	0.65950856882565	0.999972073382441	1494.89204480763	316.316924406888	2547.41000905026	425.278820697293	4010.19550137118	1666.77689441926
ENSSTOG00000012158	JH393282.1	CARS2	857.579795798506	0.6495379099758	0.536777402615514	0.999972073382441	178.654105457092	925.077797793728	897.609142274125	554.354673294893	2107.62160885141	482.161447119792
ENSSTOG00000026920	JH393282.1	Ing1	492.594437224224	-0.418087413015907	0.737892743019707	0.999972073382441	723.778170826167	28.3491583194852	936.923949033361	78.3408353916067	860.528120998342	327.646388776384
ENSSTOG00000008251	JH393282.1	RAB20	373.411038741354	0.144898133036567	0.899234027497511	0.999972073382441	352.727336415284	660.236976651169	50.2092712828798	386.481454598593	672.287594529955	118.523598970245
ENSSTOG00000005498	JH393282.1	MYO16	2096.27049696293	-0.169938474687753	0.89157677149298	0.999972073382441	827.611326134563	5648.19677991638	183.784879790164	4477.36526842887	480.685630088918	959.979097418686
ENSSTOG00000025649	JH393282.1	GPC6	7155.8213120577	0.492552677000236	0.65096983324684	0.999972073382441	1907.17074970861	13203.2474720592	2728.35285461687	15401.0621347957	2060.56147723431	7634.53318393154
ENSSTOG00000010169	JH393282.1	DNAJC3	5277.6602676603	-0.587220948389673	0.558188588156462	0.999972073382441	6695.7115592252	1281.68036823357	11033.7242005981	2378.57698312802	4870.72362236952	5405.54487240735
ENSSTOG00000013877	JH393282.1	POLR1D	6002.30404989148	-0.709159591795689	0.480806045756107	0.999972073382441	9624.41732218846	1420.44203790263	11299.9280728715	2477.80870795739	6349.75633033542	4841.47182809346
ENSSTOG00000028014	JH393282.1	Urad	24.0125925072978	-2.65745099272705	0.216744773522043	0.999972073382441	6.10783266519972	117.872816170491	0.947344741186412	17.9064766609387	0	1.24108480597115
ENSSTOG00000006330	JH393282.1	NA	1568.3122966601	1.98691968997403	NA	NA	612.310224686272	785.570097642577	496.882316752273	599.12086494724	6127.90142414054	788.088851791681
ENSSTOG00000029569	JH393282.1	Supt20h	389.722384580793	0.511832957449184	0.635056985386141	0.999972073382441	331.349922087085	81.317322547997	549.933622258712	243.975744505289	877.335310861591	254.422385224086
ENSSTOG00000009453	JH393282.1	PAN3	1508.6292781341	0.524095218832089	0.567850834838118	0.999972073382441	740.574710655467	1920.28246090408	1052.02633508751	2741.18313551203	1347.93662703256	1249.77239961295
ENSSTOG00000026508	JH393282.1	TMEM255B	291.991458592443	-1.07423072310496	0.461579070487293	0.999972073382441	93.1444481442958	1083.23625999717	12.3154816354234	491.682004981608	26.8915037811982	44.6790530149614
ENSSTOG00000002925	JH393282.1	FLT3	1046.44379619209	0.334402277214434	0.78325047895129	0.999972073382441	184.761938122292	2390.28166462186	202.731774613892	2265.16929760874	228.577782140185	1007.14032004559
ENSSTOG00000006370	JH393282.1	METTL21EP	87.6376082071918	-0.0148145289283209	0.989698471689859	0.999972073382441	45.8087449889979	145.475944007885	72.9455450713537	117.884304684513	77.3130733709448	66.3980371194566
ENSSTOG00000004254	JH393282.1	COL4A1	1024.1426446356	-0.258797709481535	0.82075450681015	0.999972073382441	400.063039570582	2719.2811072243	228.783754996518	1700.36917959497	312.613731456429	783.745054970782
ENSSTOG00000000785	JH393282.1	POSTN	484.575786833899	0.452131023030304	0.649858116789719	0.999972073382441	748.209501486966	324.523259709896	156.311882295758	776.693425168215	339.505235237627	562.211417104932
ENSSTOG00000029870	JH393282.1	NA	143.540614908099	1.72762353077991	0.25166509273836	0.999972073382441	1.52695816629993	185.015559558746	13.2628263766098	499.889140117871	26.8915037811982	134.65770144787
ENSSTOG00000001603	JH393282.1	OXGR1	0.870453726573407	3.59562611756498	0.366249080899059	0.999972073382441	0	0	0	5.22272235944044	0	0
ENSSTOG00000027704	JH393282.1	ABHD13	431.524450856886	-0.873436509419152	0.515598027367264	0.999972073382441	422.967412065081	45.5078594075947	1206.4435279009	10.4454447188809	285.722227675231	618.060233373633
ENSSTOG00000031231	JH393283.1	COLQ	534.967941633206	-0.666907197250639	NA	NA	126.737527802894	1812.10804100078	31.2623764591516	943.074437476103	121.011767015392	175.613500044918
ENSSTOG00000000350	JH393283.1	UQCC5	770.897031326691	-0.346144027029242	0.726012904628296	0.999972073382441	1062.76288374475	375.253332492133	1149.12917105912	315.601651149044	1233.64773596247	488.987413552634
ENSSTOG00000000363	JH393283.1	NEK4	2109.31588825092	0.0527649237186847	0.956163872879307	0.999972073382441	1475.04158864573	890.014365135417	3846.21964921683	1169.14370532045	2857.22227675231	2418.25374443479
ENSSTOG00000021640	JH393283.1	STIMATE	1783.35420832689	-0.517060612583969	0.549286214652966	0.999972073382441	2223.2510901327	1553.98149419704	2520.88435629704	1078.86521882155	1751.30918375053	1571.83390676246
ENSSTOG00000014966	JH393283.1	SH3BP5	939.494852878577	-0.545856190885161	0.633732243602915	0.999972073382441	493.207487714878	2664.82088203161	188.047931125503	1517.57389701455	396.649680772673	376.669238612244
ENSSTOG00000031366	JH393283.1	NA	0.157890790197735	-0.950413015425182	0.81446193129821	0.999972073382441	0	0	0.947344741186412	0	0	0
ENSSTOG00000015398	JH393283.1	PXK	1900.54707455296	0.435655443403981	0.65290753117065	0.999972073382441	2386.63561392679	1699.45743820493	760.244154802095	1666.0484326615	3939.60530394554	951.291503776887
ENSSTOG00000025499	JH393283.1	SLC22A13	11.8925892779449	-1.06258241548852	0.722063396811056	0.999972073382441	0	48.4919813359615	0	14.1759606899098	0	8.68759364179806
ENSSTOG00000006260	JH393283.1	KCTD6	260.323716183432	-0.0560155697690196	0.955620612814254	0.999972073382441	349.673420082684	114.142663760033	332.518004156431	373.051597102889	238.662096058134	153.894515940423
ENSSTOG00000000501	JH393283.1	ACTR8	893.875780759283	0.207405077609418	0.825335823775045	0.999972073382441	1006.26543159165	408.078673704169	1073.8152641348	566.292324402185	1512.6470876924	796.155903030494
ENSSTOG00000007861	JH393283.1	PDE12	550.360938276386	-0.976784489067755	0.36613868852296	0.999972073382441	1197.13520237915	84.3014444763639	907.556262056582	285.757523380813	510.938571842766	316.476625522644
ENSSTOG00000009959	JH393283.1	FLNB	2692.72888066781	0.171131374595282	0.869542217395462	0.999972073382441	1517.79641730213	5434.08603155606	647.510130600912	4230.40511114676	3105.96868672839	1220.60690667263
ENSSTOG00000013600	JH393283.1	CMTM8	4610.4485508849	-1.07570414437022	NA	NA	13709.0304170408	2435.78952402945	2618.46086463924	7448.34818775628	551.275827514563	899.786484329085
ENSSTOG00000022967	JH393283.1	NA	15.0370781172106	-1.56024787930367	0.436558715129948	0.999972073382441	50.3896194878977	4.4761828925503	11.8418092648301	2.98441277682311	16.8071898632489	3.72325441791345
ENSSTOG00000019470	JH393283.1	Arf4	7041.23018815047	-0.349525712499097	0.755088313280563	0.999972073382441	12739.4119814403	719.919415218506	10209.534275766	2209.21155804331	11795.2858460281	4574.01805240668
ENSSTOG00000000321	JH393283.1	SEMA3G	148.745525144835	-0.65014918456046	0.67002694437622	0.999972073382441	48.8626613215978	457.316685522222	39.7884791298293	252.182879641553	0	94.3224452538075
ENSSTOG00000000939	JH393283.1	NGLY1	2001.36738883429	-0.212757347398083	0.82409787820972	0.999972073382441	2006.42303051811	743.792390645441	3696.06550773879	1311.64941541376	1526.092839583	2724.18114910668
ENSSTOG00000000373	JH393283.1	ITIH3	282.854392461911	-1.71103319676804	0.227409847860853	0.999972073382441	598.567601189573	696.046439791571	6.63141318830488	337.238643781012	20.1686278358986	38.4736289851057
ENSSTOG00000010026	JH393283.1	GLB1	2056.91003792235	-0.767037572791545	0.399627894046937	0.999972073382441	2972.98754978597	2911.75697160397	1890.42643103748	2377.08477673961	692.456222365853	1496.74827600121
ENSSTOG00000004977	JH393283.1	OXSM	289.649231047927	-1.35434000990391	0.185962623343394	0.999972073382441	456.560491723679	132.793425812325	660.772956977522	157.427773977419	107.566015124793	222.774722671822
ENSSTOG00000012595	JH393283.1	CMTM7	332.458833320329	0.155636226485762	0.871535521427349	0.999972073382441	276.379428100287	344.666082726373	321.149867262194	241.737434922672	601.69739710431	209.122789806139
ENSSTOG00000000375	JH393283.1	HESX1	93.2670025564425	-1.66301144294311	0.218244149904532	0.999972073382441	171.019314625592	12.6825181955592	241.572909002535	9.69934152467511	47.0601316170968	77.567800373197
ENSSTOG00000000356	JH393283.1	GNL3	2782.82039535854	-0.750586812243613	0.538517047561807	0.999972073382441	1455.19113248383	203.666321611038	8813.14812725719	543.163125381806	2403.42815044459	3278.3255149728
ENSSTOG00000012605	JH393283.1	CMTM6	2421.98162507526	-0.81691828112654	0.420798979396224	0.999972073382441	2255.317211625	768.411396554468	6246.7912233832	1453.40902231286	1092.46734111118	2715.49355546488
ENSSTOG00000014823	JH393283.1	CFAP20DC	1906.44557110883	0.224080383311556	0.846250603132351	0.999972073382441	769.586915815165	4155.38978525086	351.938571350752	4132.6655927058	450.43268833507	1578.6598731953
ENSSTOG00000010206	JH393283.1	BAP1	2825.51432420694	0.769878717579758	0.516384877431192	0.999972073382441	2186.6040941415	278.26936982021	3800.74710163988	546.147538158629	8349.81192406204	1791.50591741936
ENSSTOG00000015191	JH393283.1	TRIM71	787.195359430237	-0.461454208535875	0.711520367844841	0.999972073382441	337.457754752285	2253.75808639907	145.891090142707	1542.94140561755	97.4817012068435	345.642118462966
ENSSTOG00000000324	JH393283.1	TNNC1	31.8525130056499	-1.05264899923281	NA	NA	3.05391633259986	5.96824385673373	118.891765018895	8.95323833046933	43.6986936444471	10.5492208507548
ENSSTOG00000014974	JH393283.1	METTL6	920.161789758418	-1.3470125440091	0.1369608634672	0.999972073382441	1865.94287921852	720.665445700598	1377.43925368504	650.601985347438	383.203928882074	523.11724571684
ENSSTOG00000000506	JH393283.1	SELENOK	2548.62266059083	-0.0886687681597692	0.9327976603442	0.999972073382441	3310.44530453825	317.062954888979	4252.6305431858	1492.95249160576	3425.30529413012	2493.33937519604
ENSSTOG00000000360	JH393283.1	GLT8D1	682.929985133729	-1.23517109568476	0.253564707737894	0.999972073382441	829.138284300863	143.983883043701	1903.68925741409	358.875636412979	225.216344167535	636.6765054632
ENSSTOG00000013624	JH393283.1	OSBPL10	2701.90158937012	0.227933075294442	0.846576068964045	0.999972073382441	1070.39767457625	6004.05331987413	393.148067592361	5642.7784577783	534.468637651314	2566.56337874834
ENSSTOG00000010920	JH393283.1	LRRC3B	583.573182586893	0.148874228452227	0.891905035088058	0.999972073382441	287.068135264387	1139.93457663614	234.467823443637	1031.86071758659	131.096080933341	677.011761657263
ENSSTOG00000012151	JH393283.1	SLC4A7	2649.19984554729	-0.333222614021584	0.751128768920778	0.999972073382441	1227.67436570514	1307.79143510678	6326.84185401345	2870.25898810963	685.733346420554	3476.89908392818
ENSSTOG00000020956	JH393283.1	OXSR1	2508.26394607905	-0.21935519339137	0.801112356820253	0.999972073382441	3560.86644381144	1559.20370757169	2976.08350443711	2647.1741330421	2124.42879871466	2181.82708889728
ENSSTOG00000012613	JH393283.1	DYNC1LI1	767.97719210824	0.253566306894484	0.780258557499856	0.999972073382441	841.353949631262	559.522861568787	700.087763736758	519.287823167221	1314.32224730606	673.28850723935
ENSSTOG00000025675	JH393283.1	SLMAP	6177.73204309843	-0.028720867078251	0.97403186063074	0.999972073382441	9485.46412905517	4046.46933486547	5185.29144088383	5376.41961744683	8316.19754433554	4656.55019200376
ENSSTOG00000000377	JH393283.1	ITIH4	87.2426806207626	-0.924598032975835	0.548309369505136	0.999972073382441	13.7426234966994	326.761351156172	2.84203422355924	104.454447188809	23.5300658085484	52.1255618507884
ENSSTOG00000012071	JH393283.1	FBXL2	935.995351753388	0.110554008912132	0.913351922208881	0.999972073382441	613.837182852572	1610.67981083601	476.988077187358	1743.6431648589	312.613731456429	858.210143329051
ENSSTOG00000012388	JH393283.1	PP2D1	254.019888129798	0.181656850789551	0.872404050750048	0.999972073382441	91.6174899779959	500.586453483541	122.68114398364	473.775528320669	77.3130733709448	258.145639641999
ENSSTOG00000024851	JH393283.1	MUSTN1	3.48171795680821	1.33332320253329	0.725327982100527	0.999972073382441	0	5.96824385673373	0	14.9220638841156	0	0
ENSSTOG00000007895	JH393283.1	DENND6A	1837.81784450452	-0.0945497524387404	0.91800500502053	0.999972073382441	1429.23284365674	1494.29905562971	2771.45704034085	2656.87347456677	836.998055189794	1838.04659764328
ENSSTOG00000000369	JH393283.1	IL17RD	714.958370433095	0.224257547614272	0.848962816581152	0.999972073382441	364.943001745684	1515.93393961037	98.5238530833868	1439.97916481715	157.987584714539	712.382678627441
ENSSTOG00000005197	JH393283.1	THRB	2092.37038750044	0.155939573067779	0.890694050849831	0.999972073382441	1187.97345338135	4534.37327015345	216.468273361095	4122.22014798692	1102.55165502913	1390.63552509067
ENSSTOG00000008445	JH393283.1	CACNA2D3	8577.1801156179	-0.0419202220066739	0.973120695330888	0.999972073382441	3435.65587417484	22132.4863122149	538.091812993882	18075.0959828292	2003.41703169927	5278.33367979531
ENSSTOG00000008350	JH393283.1	ARPP21	1352.88355276534	0.552775085623436	0.645086810919558	0.999972073382441	441.29091006068	2607.37653491055	242.520253743721	3638.74527814158	245.384972003434	941.983367732104
ENSSTOG00000013391	JH393283.1	ASB14	1808.56729392273	-0.276453807412027	0.803446658369203	0.999972073382441	1282.64485969194	209.634565467772	4451.57293883495	893.085523464316	1485.7555839112	2528.71029216622
ENSSTOG00000000351	JH393283.1	PBRM1	6137.38620212614	-0.228680843091253	0.819077728891235	0.999972073382441	3527.27336415284	2323.1389212336	14017.8601353353	3403.72277196676	4937.95238182252	8614.36963824576
ENSSTOG00000000317	JH393283.1	PHF7	221.013153220718	-0.0757136579500007	0.938196727166348	0.999972073382441	216.82805961459	267.078912588834	197.047706166774	329.777611838954	154.62614674189	160.720482373264
ENSSTOG00000027067	JH393283.1	NT5DC2	2050.3772219454	0.350784273899594	0.790436532648155	0.999972073382441	377.158667076083	282.74555271276	4745.72348097333	96.2473120525453	4561.47132888574	2238.91698997196
ENSSTOG00000025799	JH393283.1	UBE2E1	1963.89176754512	0.423112802842431	0.648044049228295	0.999972073382441	700.873798331668	1818.07628485751	2513.77927073814	2394.99125340055	2951.3425399865	1404.28745795636
ENSSTOG00000013598	JH393283.1	STT3B	5086.68856282297	-0.643291961308208	0.550619822314965	0.999972073382441	3347.09230052945	1074.28389421207	14186.0138268959	2494.22297822992	2675.70462622922	6742.81375084126
ENSSTOG00000004614	JH393283.1	TKT	28107.2580492697	2.29959702070466	0.0730711232359693	0.999972073382441	13353.2491642929	1280.18830726938	13837.8646345099	2618.82221166228	125452.226577262	12101.1974006217
ENSSTOG00000002904	JH393283.1	KAT2B	1574.63512635952	0.172845693482236	0.857422325981894	0.999972073382441	684.077258502369	1542.04500648358	2215.83934963502	2489.00025587047	652.118966694056	1864.72992097165
ENSSTOG00000000479	JH393283.1	CACNA1D	3078.08256127781	0.22212761057191	0.857748543456334	0.999972073382441	879.52790378876	7472.98733911272	172.89041526652	6320.98626131135	991.624201931684	2630.47924625586
ENSSTOG00000010856	JH393283.1	SATB1	1283.3131085931	0.118157071733939	0.904922348546404	0.999972073382441	2081.24398066681	1254.07724039617	357.62263979787	1996.57214769466	1287.43074352486	722.931899478196
ENSSTOG00000019749	JH393283.1	GOLGA4	6971.59463172466	-0.464397615442634	0.644451183657338	0.999972073382441	10679.5454151017	1448.04516574002	12124.1179977037	3372.38643781012	7627.10275994234	6578.37001405009
ENSSTOG00000001517	JH393283.1	CTDSPL	2249.91449125279	0.297085192659903	0.737196001693892	0.999972073382441	1114.67946139895	2530.5353952551	2411.46603869001	3046.33934194219	2635.36737055742	1761.09933967306
ENSSTOG00000009720	JH393283.1	ENTPD3	289.75979033722	-0.0750904731953012	0.954301471501422	0.999972073382441	102.306197142095	766.173305108192	24.1572909002535	608.820206471915	57.1444455350462	179.957296865817
ENSSTOG00000011477	JH393283.1	TTC21A	540.09781561343	-0.107734711861466	0.91821713223728	0.999972073382441	335.930796585985	1188.4265579721	156.785554666351	808.775862519063	376.481052936775	374.187069000302
ENSSTOG00000001537	JH393283.1	PLCD1	2167.42352350092	1.82761174144306	0.152246861780187	0.999972073382441	2001.84215601921	657.998885204894	198.468723278553	460.345670824965	9277.56880451338	408.316901164509
ENSSTOG00000003420	JH393283.1	PDCD6IP	4600.33445924004	0.406835311896322	0.690514246349953	0.999972073382441	5156.53772759487	1195.88686279302	5514.02006607551	2345.74844258297	10598.6139277647	2791.19972862912
ENSSTOG00000004768	JH393283.1	CCDC66	3652.89757596917	0.103112049043951	0.928629079846893	0.999972073382441	2230.8858809642	394.650125026518	7940.6436206245	871.448530832348	5966.55240145335	4513.20489691409
ENSSTOG00000026394	JH393283.1	SCN11A	685.297932013396	0.333694476399986	0.794481070472104	0.999972073382441	122.156653303994	1644.99721301223	52.5776331358459	1551.89464394802	191.601964441037	548.559484239249
ENSSTOG00000005413	JH393283.1	MLH1	854.28300297151	-0.260097274133559	0.778865112386598	0.999972073382441	456.560491723679	991.474510699891	1345.7032048553	982.617906769009	487.408506034217	861.933397746965
ENSSTOG00000006356	JH393283.1	NA	170.146505050856	0.990065376137957	0.424589599225153	0.999972073382441	33.5930796585985	200.682199682672	106.102611012878	78.3408353916067	551.275827514563	50.8844770448172
ENSSTOG00000005934	JH393283.1	STAC	1219.32997609028	0.173195745713415	0.885427478821745	0.999972073382441	380.212583408683	2817.75713086041	241.572909002535	2530.782034746	181.517650523088	1164.13754800094
ENSSTOG00000021843	JH393283.1	SCN10A	599.219069103616	-0.0357036969138241	0.977007209217665	0.999972073382441	178.654105457092	1580.09256107025	61.5774081771168	1236.29299279897	299.16797956583	239.529367552432
ENSSTOG00000004583	JH393283.1	PRKCD	467.431612186859	-0.763849474023904	0.496358609550384	0.999972073382441	447.39874272588	1177.23610074073	140.207021695589	578.976078703683	383.203928882074	77.567800373197
ENSSTOG00000029242	JH393283.1	XIRP1	143.166986275279	-0.601865092808627	0.633724675682845	0.999972073382441	206.139352450491	293.189979462044	17.5258777119486	111.915479130867	201.686278358986	28.5449505373365
ENSSTOG00000022978	JH393283.1	CX3CR1	287.089143665772	-0.506558303997932	0.689424948246246	0.999972073382441	572.609312362474	422.999283346003	16.104860600169	501.381346506283	141.18039485129	68.2596643284133
ENSSTOG00000000330	JH393283.1	STAB1	436.29419008164	-0.835521983424759	0.540011793159963	0.999972073382441	271.798553601388	1384.63257476222	22.2626014178807	745.357091011572	33.6143797264977	160.099939970279
ENSSTOG00000010134	JH393283.1	DNAH1	769.70636207972	-1.09019794798208	0.43575328046486	0.999972073382441	366.469959911983	2755.09057036471	21.7889290472875	1180.33525323354	53.7830075623964	240.770452358403
ENSSTOG00000014070	JH393283.1	RPSA	20670.0335156436	-0.171794971419828	0.895735151318993	0.999972073382441	20647.5283247077	466.269051307323	44582.9908649737	1869.73460467968	39406.1373533733	17047.5408948197
ENSSTOG00000013647	JH393283.1	MYD88	1214.51769997093	0.843636936509118	NA	NA	2180.4962614763	297.666162354595	128.838884801352	146.982329258538	4346.33929863616	186.783263298658
ENSSTOG00000033099	JH393283.1	NA	8.61977900248656	2.60066024989519	0.358183061302433	0.999972073382441	0	2.98412192836686	4.26305133533885	20.8908894377618	0	23.5806113134519
ENSSTOG00000003766	JH393283.1	SGO1	854.529156550362	-0.528459621580158	0.633222306646533	0.999972073382441	482.518780550778	241.713876197716	2304.41608293595	458.107361242348	302.52941753848	1337.8894208369
ENSSTOG00000003112	JH393283.1	ANKRD28	3936.48855668619	-0.151118362009304	0.864286293857701	0.999972073382441	5405.43190870176	3022.16948295354	4001.11051440081	5243.61324887821	2087.45298101551	3859.1532041673
ENSSTOG00000013634	JH393283.1	NA	1004.86158481212	1.1694386694734	NA	NA	1062.76288374475	426.729435756462	365.201397727362	340.223056557835	3626.99157248911	207.261162597182
ENSSTOG00000000384	JH393283.1	SFMBT1	1861.40665484621	0.303811844460265	0.747936713305032	0.999972073382441	1079.55942357405	2349.99601858891	1569.75023614588	3429.09028056975	786.576485600047	1953.46748459859
ENSSTOG00000029715	JH393283.1	FHIT	5026.53021684746	0.451538466424036	0.699445515172069	0.999972073382441	1216.98565854105	10639.14070511	883.398971156329	11530.2787632561	1368.10525486846	4521.2719481529
ENSSTOG00000012168	JH393283.1	EIF1B	1690.31504322347	-0.293195312225588	0.796731592651986	0.999972073382441	1940.76382936721	125.333120991408	3517.49102402515	608.074103277709	2295.8621353198	1654.36604635954
ENSSTOG00000015394	JH393283.1	Rpp14	1554.2420753155	-0.910627429602604	0.365781856333804	0.999972073382441	1956.03341103021	550.570495783686	3580.96312168464	543.909228576012	937.841194369287	1756.13500044918
ENSSTOG00000020929	JH393283.1	MOBP	41.2709917678622	0.618193339552648	0.769098605427642	0.999972073382441	9.16174899779959	88.7776273689142	0	133.552471762834	0	16.134102477625
ENSSTOG00000014949	JH393283.1	CAPN7	1074.6684509242	-0.159597750723224	0.866841647222582	0.999972073382441	719.197296327268	680.379799667645	2003.16045523867	916.214722484695	588.25164521371	1540.80678661318
ENSSTOG00000023775	JH393283.1	LRRFIP2	5287.81219817113	-0.871225661360018	0.381483671902698	0.999972073382441	13437.2318634394	1656.18767024361	5418.81191958628	2871.75119449804	5381.66219421229	2961.22834704717
ENSSTOG00000004731	JH393283.1	ERC2	6386.71263175965	0.237039773305381	0.844213184755134	0.999972073382441	2151.4840563166	14907.9271236388	530.986727434984	13533.5658396986	1788.28500144968	5408.02704201929
ENSSTOG00000005489	JH393283.1	SLC22A14	150.501092347533	-0.945360048584358	0.472681106320945	0.999972073382441	157.276691128893	428.967527202737	8.99977504127091	182.04917938621	36.9758176991475	88.7375636269373
ENSSTOG00000011057	JH393283.1	ZCWPW2	576.260837265582	0.961884028824105	0.38434949893418	0.999972073382441	82.4557409801963	793.776432945586	296.99257636194	1248.23064390627	215.132030249586	820.977599149917
ENSSTOG00000014978	JH393283.1	EAF1	2587.4769507384	-0.319077234223873	0.773231322609572	0.999972073382441	4938.18270981398	425.237374792278	3252.70816886354	587.929317034153	4393.39943025326	1927.4047036732
ENSSTOG00000012083	JH393283.1	UBP1	2232.34953724589	0.482002782365932	0.609972592996051	0.999972073382441	1027.64284591985	1237.66456979016	3321.86433497015	1526.52713534502	4013.55693934383	2266.84139810631
ENSSTOG00000028839	JH393283.1	DCLK3	434.42827412875	-0.0838456119875001	0.93509774880602	0.999972073382441	207.666310616791	830.33192656808	303.623989550245	765.501877255128	248.746409976083	250.699130806173
ENSSTOG00000010538	JH393283.1	NKIRAS1	556.461321080697	0.306691986987192	0.740518388243598	0.999972073382441	519.165776541977	364.062875260757	608.195323841676	452.884638882907	984.901325986384	409.55798597048
ENSSTOG00000032260	JH393283.1	GPD1L	696.975130917054	-0.253979297578166	0.829421093279077	0.999972073382441	386.320416073883	1750.93354146926	138.312332213216	1260.91439820776	121.011767015392	524.358330522811
ENSSTOG00000028877	JH393283.1	EPM2AIP1	4006.87280477361	-0.31830828254379	0.795132893219831	0.999972073382441	2905.80139046877	138.015639186967	10297.1636643257	1143.03009352325	4050.53275704298	5506.693284094
ENSSTOG00000004802	JH393283.1	TASOR	1184.37253916995	-0.216636869568371	0.809400219228077	0.999972073382441	1455.19113248383	613.983086761482	1750.2194093419	1010.22372495462	1102.55165502913	1174.06622644871
ENSSTOG00000012095	JH393283.1	ULK4	4448.58336380673	0.137835785365593	0.894174531592635	0.999972073382441	4081.55917851972	7217.84491423735	1410.59631962657	8855.49881202838	1253.81636379837	3872.18459462999
ENSSTOG00000023565	JH393283.1	NA	18.9784641910222	1.5465875352114	0.556974266835895	0.999972073382441	0	29.0951888015769	0	68.6414938669316	0	16.134102477625
ENSSTOG00000021460	JH393283.1	RPL14	19306.8790683651	0.571556795132871	0.655365471327305	0.999972073382441	16985.8826419204	593.840263745006	29014.3273883162	2361.41660966129	52646.8415276408	14238.965978907
ENSSTOG00000007994	JH393283.1	RARB	1934.03948962872	-0.22984383339437	0.852999545800802	0.999972073382441	1253.63265453224	4843.97592022151	166.732674448808	4096.10653618972	309.252293483779	934.536858896277
ENSSTOG00000012142	JH393283.1	NEK10	1293.06078838745	0.497818639946747	0.688389811783613	0.999972073382441	459.614408056279	2686.45576601227	71.0508555889809	3020.22573014499	339.505235237627	1181.51273528454
ENSSTOG00000033685	JH393283.1	FAM3D	255.923090906447	-1.70988885268335	0.18957035607136	0.999972073382441	163.384523794093	995.204663110349	18.473222453135	216.369926319676	40.3372556717973	101.768954089634
ENSSTOG00000022122	JH393283.1	Dazl	32.1730799390986	1.71246827324152	0.353304432818754	0.999972073382441	0	38.0475545866775	7.10508555889809	90.2784864988991	6.72287594529955	50.8844770448172
ENSSTOG00000027352	JH393283.1	TRANK1	813.264489609761	-0.0972206916930925	0.917818939639783	0.999972073382441	797.072162808564	1304.80731317841	421.09473745736	1099.01000506511	440.34837441712	817.254344732003
ENSSTOG00000009402	JH393283.1	ITGA9	2820.69996415942	-0.363639080852184	0.772185383491503	0.999972073382441	1142.16470839235	8259.30346723739	122.207471613047	4799.68184832577	921.034004506038	1679.80828488195
ENSSTOG00000020267	JH393283.1	SLC25A38	1187.68262449646	0.0740164419053171	0.946670649147579	0.999972073382441	2079.71702250051	434.93577105947	955.397171486496	445.423606940849	2877.39090458821	333.231270403254
ENSSTOG00000028034	JH393283.1	TBC1D5	2766.62666659973	0.664178773540432	0.528551414196553	0.999972073382441	1003.21151525905	4375.46877746791	1044.44757715802	6270.99734729956	894.14250072484	3011.492281689
ENSSTOG00000029300	JH393283.1	ZNF619	212.146596332172	0.0111014783709328	0.992766651218713	0.999972073382441	112.994904306195	492.380118180533	29.3676869767788	387.227557792799	67.2287594529955	183.68055128373
ENSSTOG00000014862	JH393283.1	ACVR2B	359.093208808163	-0.509676337420044	0.637264447262929	0.999972073382441	357.308210914184	150.698157382527	757.875792949129	94.009002469928	238.662096058134	556.005993075076
ENSSTOG00000001524	JH393283.1	NA	65.9177253115407	-0.767836169748648	0.69708970058686	0.999972073382441	22.904372494499	226.793266555882	0	117.884304684513	0	27.9244081343509
ENSSTOG00000000497	JH393283.1	IL17RB	169.478814524666	0.0597738720092421	0.962149239869506	0.999972073382441	145.061025798493	310.348680550154	43.5778580945749	287.249729769224	13.4457518905991	217.189841044951
ENSSTOG00000006312	JH393283.1	FAM107A	581.147402100276	-0.851082699400221	0.502811452193363	0.999972073382441	448.92570089218	1758.39384629017	36.9464449062701	917.706928873107	117.650329042742	207.261162597182
ENSSTOG00000026227	JH393283.1	CSRNP1	638.079637471607	0.0719337320233916	0.954734993229309	0.999972073382441	1455.19113248383	281.253491748577	128.838884801352	161.158289948448	1700.88761416079	101.148411686649
ENSSTOG00000014855	JH393283.1	XYLB	2158.91782113541	1.69058555034505	NA	NA	977.253226431956	1386.8706662085	698.666746624979	983.364009963215	8006.94525085176	900.40702673207
ENSSTOG00000020242	JH393283.1	HACL1	478.659788202517	0.0802016392881627	0.93355375624784	0.999972073382441	319.134256756686	637.856062188417	440.041632281088	707.305828107077	201.686278358986	565.934671522845
ENSSTOG00000011153	JH393283.1	RPL15	28122.2015133044	-0.764864974071711	0.522774351651623	0.999972073382441	58204.5913830208	1586.06080492699	46429.8394379166	4283.37843793537	35846.3745403372	22382.9644756897
ENSSTOG00000012159	JH393283.1	MYRIP	2128.35750880372	-0.0235172442969272	0.984178574762332	0.999972073382441	1064.28984191105	5180.43566764488	193.258327202028	3970.76119956315	591.61308318636	1769.78693331486
ENSSTOG00000000749	JH393283.1	PLCL2	1483.21001217085	0.570807737347377	0.618346301392485	0.999972073382441	338.984712918585	2861.02689882173	381.306258327531	3277.63133214598	386.565366854724	1653.74550395656
ENSSTOG00000022044	JH393283.1	GORASP1	78.919053016196	-1.514399160382	0.361568059397414	0.999972073382441	273.325511767688	77.5871701375385	0	53.719429982816	40.3372556717973	28.5449505373365
ENSSTOG00000010015	JH393283.1	DNASE1L3	399.49266184846	-0.653253202383984	0.580123417025529	0.999972073382441	503.896194878977	922.839706347453	39.3148067592361	600.613071335651	171.433336605138	158.858855164307
ENSSTOG00000016129	JH393283.1	CTNNB1	10795.4081883441	-0.870530313691061	0.442848517061196	0.999972073382441	12195.8148742375	991.474510699891	28684.1777460128	3297.77611838954	6517.82822896791	13085.3776517568
ENSSTOG00000024539	JH393283.1	AZI2	421.897365862402	0.305259141957013	0.744152988244958	0.999972073382441	415.332621233581	226.04723607379	490.724575934561	293.964658517076	517.661447788065	587.65365562734
ENSSTOG00000015008	JH393283.1	NA	309.790813796696	0.0227948870773141	0.984193112266095	0.999972073382441	138.953193133294	682.61789111392	101.365887306946	534.209887051337	73.951635398295	327.646388776384
ENSSTOG00000008012	JH393283.1	TOP2B	1581.31676985154	0.213098761516457	0.842915275013199	0.999972073382441	480.991822384478	357.348600921932	3554.91114130201	1111.69375936661	2164.76605438645	1818.18924074774
ENSSTOG00000029563	JH393283.1	NA	5.14303796328006	-0.988375105967929	0.774340976423791	0.999972073382441	0	11.1904572313757	9.47344741186412	8.95323833046933	0	1.24108480597115
ENSSTOG00000000366	JH393283.1	ARHGEF3	3001.10524214737	0.281966053293254	0.779713799034496	0.999972073382441	2433.97131708209	4920.07102939487	773.033308808112	5868.84772562265	1831.98369509413	2178.72437688236
ENSSTOG00000006269	JH393283.1	ACOX2	512.901618452162	-0.384013888178316	0.703453235122312	0.999972073382441	531.381441872376	1019.07763853728	192.310982460842	707.305828107077	346.228111182927	281.105708552466
ENSSTOG00000031572	JH393283.1	EXOG	1029.23960047764	-0.704841019134279	0.425360681830667	0.999972073382441	1531.53904079883	775.125670893293	1520.48830960419	890.847213881699	843.720931135093	613.716436552734
ENSSTOG00000015390	JH393283.1	ABHD6	1058.95341190656	-0.458260694988786	0.639583370270384	0.999972073382441	1085.66725623925	2170.2026724048	421.09473745736	1193.76511072924	998.347077876983	484.643616731735
ENSSTOG00000021175	JH393283.1	GALNT15	269.513793122153	0.0196289517536194	0.988853807498545	0.999972073382441	76.3479083149966	722.903537146873	4.26305133533885	569.276737179008	94.1202632341937	150.171261522509
ENSSTOG00000000071	JH393283.1	OXNAD1	919.626220484522	-0.352937810310147	0.714289988737039	0.999972073382441	667.28071867307	821.379560782979	1607.17035342275	1040.06785272285	289.083665647881	1092.7751716576
ENSSTOG00000004551	JH393283.1	RFT1	639.12871387135	-0.32810778353727	0.764671824601435	0.999972073382441	694.765965666469	1020.56969950147	420.621065086767	1224.35534169168	77.3130733709448	397.147137910768
ENSSTOG00000011601	JH393283.1	SCN5A	736.368936516834	-0.13336774581813	0.909408929060462	0.999972073382441	284.014218931787	1916.55230849362	111.313007089403	1287.77411319917	258.830723894033	559.729247492989
ENSSTOG00000000495	JH393283.1	CHDH	154.195361818948	0.483270574544473	0.704931072286337	0.999972073382441	41.2278704900981	315.570893924796	29.3676869767788	387.227557792799	77.3130733709448	74.4650883582691
ENSSTOG00000011459	JH393283.1	WDR48	3638.18347159311	0.435741106214652	0.684491488265819	0.999972073382441	2641.63762769888	737.824146788707	5897.69468625601	1212.41769058439	8211.9929671834	3127.5337110473
ENSSTOG00000014390	JH393283.1	GADL1	1030.48590218278	0.435354223565509	0.721045403936125	0.999972073382441	378.685625242383	2161.99633710179	88.5767333009295	2224.13362192742	221.854906194885	1107.66818932925
ENSSTOG00000034552	JH393283.1	NA	3983.68997396637	0.249525626870356	0.784216316857468	0.999972073382441	2966.87971712077	4861.13462130962	3093.08057997363	7153.637426045	2030.30853548046	3797.09896386874
ENSSTOG00000022072	JH393283.1	NA	1055.52786458961	0.931179760510195	0.402847583567678	0.999972073382441	181.708021789692	1736.75896230951	260.519803826263	2509.14504211403	588.25164521371	1056.78371228444
ENSSTOG00000006324	JH393283.1	RBMS3	7761.88105059289	0.84090822948617	0.434683823940469	0.999972073382441	2551.54709588718	12924.2320717569	1209.75923449505	17674.4385675407	5566.54128270803	6644.76805116954
ENSSTOG00000002444	JH393283.1	Nr1d2	1031.82056250016	-0.681483847376198	0.483119605009329	0.999972073382441	2287.3833331173	403.602490811618	1122.1298459353	550.624157323864	971.455574095785	855.727973717109
ENSSTOG00000019376	JH393283.1	TGFBR2	4259.61352093465	-0.504752627256663	0.619067723628327	0.999972073382441	10219.9310070454	1787.48903509175	2983.18858999601	2218.91089956798	6353.11776830807	1995.04382559863
ENSSTOG00000000362	JH393283.1	SPCS1	2712.20800089553	-0.677821761710767	0.557963685772589	0.999972073382441	4718.30073386679	190.983803415479	5103.3461207712	658.809120483702	3469.00398777457	2132.80423906142
ENSSTOG00000020774	JH393283.1	SUSD5	577.952845153851	0.37176714464619	0.770479663833139	0.999972073382441	152.695816629993	1330.17234956953	29.3676869767788	1242.26181835262	188.240526468387	524.978872925797
ENSSTOG00000025090	JH393283.1	WNT5A	593.296110615859	-0.602684861138562	0.575325578874691	0.999972073382441	1459.77200698273	528.935611803027	157.259227036944	555.100776489099	675.649032502605	183.060008880745
ENSSTOG00000004632	JH393283.1	DCP1A	3470.72992929707	-0.78910239551955	0.412705034555387	0.999972073382441	5848.24977692874	1207.82335050649	6135.4782162938	1933.15337618717	1942.91114819157	3756.76370767468
ENSSTOG00000023006	JH393283.1	KCNH8	1785.27557096142	0.95628672357258	0.429150778349688	0.999972073382441	345.092545583784	3162.42321358678	135.94397036025	4387.83288512418	631.950338858158	2048.41047225539
ENSSTOG00000000370	JH393283.1	ITIH1	219.884198417246	-1.24755909606518	0.451394766864724	0.999972073382441	62.6052848182972	866.141389708482	0	279.788697827167	60.5058835076959	50.2639346418316
ENSSTOG00000034503	JH393283.1	NA	570.332875305682	0.471635008733233	NA	NA	97.7253226431956	1212.29953339904	124.10216109542	1322.84096332684	295.80654159318	369.222729776418
ENSSTOG00000007520	JH393283.1	CMC1	1803.87877857837	0.264173765854576	0.778580999369589	0.999972073382441	899.378359950659	877.331846939858	3140.44781703295	1678.732186963	1865.59807482062	2361.7843857631
ENSSTOG00000026229	JH393283.1	RAB5A	2758.36421427348	0.480434945671891	0.623472648148316	0.999972073382441	2226.3050064653	747.522543055899	3934.79638251776	1803.33142039536	5290.90336895075	2547.32656425579
ENSSTOG00000033525	JH393283.1	Dph3	1523.8126194038	-0.887899388011815	0.470980047350529	0.999972073382441	1516.26945913583	97.7299931540148	4321.31303692182	196.22514007612	1062.21439935733	1949.12368777769
ENSSTOG00000002360	JH393283.1	CLASP2	2712.0877647395	0.0261460104809094	0.979032177164965	0.999972073382441	1087.19421440555	2710.3287414392	4265.89336956241	4047.60982856634	800.022237490646	3361.47819697286
ENSSTOG00000019553	JH393283.1	PDHB	3220.46571938065	-0.77147105490495	0.497603236443536	0.999972073382441	2371.36603226379	452.09447214758	9361.18706003353	806.537552936446	2252.16344167535	4079.44575722717
ENSSTOG00000000327	JH393283.1	Nisch	2504.15991288011	1.58657832279072	NA	NA	946.714063105957	1271.23594148428	1533.7511359808	972.918565244334	9553.20671827066	747.133053194633
ENSSTOG00000022421	JH393283.1	CRTAP	2571.01779927665	-0.295369436163174	0.775323325608821	0.999972073382441	4051.02001519372	766.173305108192	3680.9079918798	1019.17696328509	4652.23015414729	1256.59836604579
ENSSTOG00000015203	JH393283.1	APPL1	1219.94802085429	0.276542203822802	0.759241238567897	0.999972073382441	824.557409801963	711.713079915497	1772.95568313037	1210.17938100177	1714.33336605138	1085.94920522476
ENSSTOG00000020918	JH393283.1	EOMES	72.6129873939326	0.911517078892379	0.51306686391125	0.999972073382441	22.904372494499	100.714115082382	27.9466698649991	237.260815757437	20.1686278358986	26.6833233283798
ENSSTOG00000015174	JH393283.1	CNOT10	2367.63724952953	0.191308961549333	0.824436195103133	0.999972073382441	1563.60516229113	2353.72617099936	2715.09002824026	3169.44636898614	2450.48828206169	1953.46748459859
ENSSTOG00000005742	JH393283.1	ZNF385D	2228.49429379668	0.518909500191877	0.631551310383891	0.999972073382441	540.543190870176	3954.70758556819	1001.34339143404	4810.87339623886	715.986288174402	2347.51191049443
ENSSTOG00000000072	JH393283.1	RFTN1	3217.88385922289	-0.139452393939865	0.887492956716215	0.999972073382441	3142.47990624526	6093.57697772514	883.872643526922	4307.99984334416	3072.35430700189	1807.019477494
ENSSTOG00000014102	JH393283.1	CCR8	11.9380182640319	-2.24449111066424	NA	NA	0	58.9364080852456	0	5.96882555364622	6.72287594529955	0
ENSSTOG00000024871	JH393283.1	NA	0.248676827363905	-1.38025254255075	0.731814841122812	0.999972073382441	0	1.49206096418343	0	0	0	0
ENSSTOG00000022099	JH393283.1	NA	193.398739968851	-0.418898865337445	0.763112672119796	0.999972073382441	183.234979955992	2.98412192836686	477.935421928545	50.7350172059929	104.204577152143	341.298321642067
ENSSTOG00000028898	JH393283.1	RPS3A	3614.11197271595	-0.967917645802022	0.444896432699429	0.999972073382441	6251.36673283192	58.9364080852456	8038.2201289667	733.41943990428	3186.64319807199	3416.08592843559
ENSSTOG00000025486	JH393284.1	FBXO2	1127.95320073942	4.29800910757402	NA	NA	271.798553601388	51.4761032643284	4.73672370593206	9.69934152467511	6255.63606710123	174.372415238947
ENSSTOG00000009941	JH393284.1	FBXO44	822.021601415153	1.84168524202548	0.130291363052546	0.999972073382441	589.405852191773	128.317242919775	357.62263979787	130.568058986011	3408.49810426687	317.717710328615
ENSSTOG00000009949	JH393284.1	FBXO6	1623.02629387262	1.62731693720233	NA	NA	1818.60717606322	164.126706060178	398.358463668886	142.505710093304	6870.77921609614	343.780491254009
ENSSTOG00000034000	JH393284.1	Man1c1	247.082273462965	-1.22088441677173	0.320345638093137	0.999972073382441	134.372318634394	836.300170424814	67.7351489948284	314.855547954838	50.4215695897466	78.8088851791681
ENSSTOG00000025403	JH393284.1	EFHD2	1745.06940818933	1.59270975929172	0.213168162333353	0.999972073382441	502.369236712677	68.6348043524379	2034.89650406841	243.229641311084	6084.20273049609	1537.08353219527
ENSSTOG00000009927	JH393284.1	PLOD1	586.123228592876	0.169031875248418	0.868020913994128	0.999972073382441	871.893112957261	452.09447214758	330.149642303464	325.300992673719	1260.53923974367	276.761911731567
ENSSTOG00000032252	JH393284.1	SELENON	72.7280618880542	-0.904550765646954	0.561483420875623	0.999972073382441	0	146.221974489976	137.838659842623	44.0200884581409	60.5058835076959	47.7817650298893
ENSSTOG00000028853	JH393284.1	NA	52.7334180730002	-2.16547531840699	0.210943057170778	0.999972073382441	15.2695816629993	243.205937161899	0.473672370593206	36.5590565160831	13.4457518905991	7.44650883582691
ENSSTOG00000020206	JH393284.1	CNKSR1	49.0301595042831	1.02646244851759	0.571873589233369	0.999972073382441	0	56.6983166389704	39.3148067592361	20.8908894377618	174.794774577788	2.4821696119423
ENSSTOG00000024103	JH393284.1	ZBTB8A	994.272341005918	0.399882258571625	0.657343632501788	0.999972073382441	658.11896967527	1300.33113028586	613.405719918202	1442.21747439977	1176.50329042742	775.057461328984
ENSSTOG00000023300	JH393284.1	MTFR1L	388.792024211837	-1.6683810771158	0.11442613085723	0.999972073382441	1067.34375824365	358.094631404024	350.991226609566	331.269818227365	53.7830075623964	171.269703224019
ENSSTOG00000032931	JH393284.1	Ctrc	1.24342049287656	-0.90503614693838	0.815298375088488	0.999972073382441	0	5.22221337464201	0	2.23830958261733	0	0
ENSSTOG00000005705	JH393284.1	MFN2	2020.72189223718	0.269945559841471	0.781099116858572	0.999972073382441	2178.96930331	1401.79127585033	1914.11004956714	1046.78278147071	4574.91708077634	1007.76086244857
ENSSTOG00000000805	JH393284.1	Cdc42	14554.4557200377	0.642044546364682	0.584572543686159	0.999972073382441	14933.6508664133	1465.94989731022	17703.9785232917	2976.95174488105	41846.541321517	8399.66196681275
ENSSTOG00000028150	JH393284.1	CATSPER4	67.0358830189211	-0.621030175419051	0.697675629666966	0.999972073382441	58.0244103193974	185.015559558746	1.42101711177962	123.107027043953	6.72287594529955	27.9244081343509
ENSSTOG00000012005	JH393284.1	ZBTB8OS	3373.0176620694	0.466743360052316	0.645659636634713	0.999972073382441	2624.84108786958	945.220620810204	4924.77163705756	1463.10836383753	7307.76615254061	2972.39811030091
ENSSTOG00000012070	JH393284.1	LCK	92.8023674039829	-0.548251446216124	0.689038496200815	0.999972073382441	58.0244103193974	261.110668732101	12.3154816354234	149.966742035361	20.1686278358986	55.2282738657162
ENSSTOG00000033310	JH393284.1	NA	150.197238772754	-0.185896673945358	0.879980820340253	0.999972073382441	93.1444481442958	43.2697679613195	341.991451568295	26.859714991408	242.023534030784	153.894515940423
ENSSTOG00000012011	JH393284.1	RBBP4	1366.74846543853	-1.0832306634729	0.242860885178008	0.999972073382441	2354.56949243449	679.633769185553	2537.4628892678	847.573228617763	729.432040065001	1051.81937306055
ENSSTOG00000012082	JH393284.1	HDAC1	1224.59516392199	-0.296376685893686	0.734743287186842	0.999972073382441	1676.60006659732	810.189103551604	1563.11882295758	1064.68925813164	1115.99740691973	1116.97632537404
ENSSTOG00000003232	JH393284.1	PADI4	49.4442253234867	0.320789860277798	NA	NA	0	132.047395330234	0	120.868717461336	20.1686278358986	23.5806113134519
ENSSTOG00000012085	JH393284.1	MARCKSL1	597.594651319916	-0.600054251259936	0.532926159015999	0.999972073382441	403.116955903182	471.491264681965	1285.54681378996	305.156206430163	453.79412630772	666.462540806508
ENSSTOG00000019498	JH393284.1	PADI6	39.9900039441073	-1.94370570165474	0.337398002976782	0.999972073382441	38.1739541574983	152.936248828802	0	28.3519213798196	0	20.477899298524
ENSSTOG00000003080	JH393284.1	EPHA2	553.19365046772	-0.907548069493409	0.325789095712533	0.999972073382441	1178.81170438355	443.888136844571	542.354864329221	351.414604470921	423.541184553872	379.151408224187
ENSSTOG00000001186	JH393284.1	RCC2	5700.46140168206	0.322525790581649	0.799759727778143	0.999972073382441	1867.46983738482	425.98340527437	12902.8353749589	619.265651190796	13035.6564579358	5351.5576833476
ENSSTOG00000026824	JH393284.1	ARHGEF19	313.235517302897	0.851953031613858	0.491341455869294	0.999972073382441	303.864675093686	346.904174172648	18.473222453135	178.318663415181	917.672566533388	114.179802149346
ENSSTOG00000003781	JH393284.1	AUNIP	271.121252742902	0.229802085324251	0.850124610983151	0.999972073382441	116.048820638795	561.01492253297	72.4718727007605	622.250063967619	47.0601316170968	207.881705000168
ENSSTOG00000021532	JH393284.1	NA	107.324829283093	-0.292037238220359	0.830890756314297	0.999972073382441	42.7548286563981	296.920131872503	15.1575158589826	208.908894377618	50.4215695897466	29.7860353433076
ENSSTOG00000000806	JH393284.1	WNT4	557.629594496153	0.652405774034157	0.614590985323392	0.999972073382441	981.834100930856	217.840900770781	100.41854256576	98.4856216351627	1845.42944698473	101.768954089634
ENSSTOG00000005057	JH393284.1	CEP85	972.883802001721	0.097223218458339	0.915324363163489	0.999972073382441	888.68965278656	716.189262808047	1214.02228583039	596.136452170416	1640.38173065309	781.883427761825
ENSSTOG00000022559	JH393284.1	SYNC	2052.94143579433	-0.555971140894072	0.563963748107256	0.999972073382441	4069.34351318932	653.522702312343	2608.04007248619	1278.0747716745	2003.41703169927	1705.25052340436
ENSSTOG00000028961	JH393284.1	FAM229A	15.4136502228017	2.12263029631673	0.384653586936265	0.999972073382441	0	17.1587010881095	0	9.69934152467511	30.252941753848	35.3709169701778
ENSSTOG00000028042	JH393284.1	NA	9.0691039088489	-1.49759456608591	0.610389297359173	0.999972073382441	13.7426234966994	26.1110668732101	0	4.47661916523467	10.0843139179493	0
ENSSTOG00000009598	JH393284.1	ZBTB40	1599.56940458236	-0.579394207625624	0.513739380458257	0.999972073382441	1204.76999321065	2374.61502449793	2169.41945731688	1538.46478645231	1505.9242117471	804.222954269306
ENSSTOG00000005087	JH393284.1	SH3BGRL3	10055.4551274842	2.43490513980693	NA	NA	7753.89356847105	229.777388484249	1432.85892104445	1061.70484535482	48310.5865429226	1543.90949862811
ENSSTOG00000020061	JH393284.1	NHSL3	4793.7438076983	0.656746574149143	NA	NA	8679.23021724881	1099.64893060319	1383.59699450275	1062.45094854903	15190.3381984043	1347.19755688168
ENSSTOG00000006682	JH393284.1	TSSK3	10.1842653863639	0.72577510145643	0.820779136765787	0.999972073382441	0	23.1269449448432	0	0.746103194205778	0	37.2325441791345
ENSSTOG00000011938	JH393284.1	FUCA1	261.053371536107	-0.30243978647008	0.750789317721187	0.999972073382441	381.739541574983	225.301205591698	257.677769602704	267.104943525668	275.637913757282	158.858855164307
ENSSTOG00000022240	JH393284.1	UBIAD1	1079.79308636453	0.457900314341996	0.656771880847805	0.999972073382441	1009.31934792425	581.903776031539	1136.81368942369	267.851046719874	2584.94580096768	897.924857120128
ENSSTOG00000019586	JH393284.1	ARHGEF10L	13354.0522197572	3.49513671629654	0.000277546634913127	0.999972073382441	3163.85732057346	1385.37860524432	1978.52949196782	48682.4873187328	13704.5826144931	11209.4779675314
ENSSTOG00000000953	JH393284.1	PNRC2	6527.90673872365	-0.477053576076052	0.714429239584315	0.999972073382441	5474.14502618525	85.7935054405473	17232.2008421808	1293.74293875282	6238.82887723798	8842.72924254445
ENSSTOG00000013804	JH393284.1	DNAJC16	872.325859327237	-0.609045639453824	0.546164716216098	0.999972073382441	1656.74961043543	1176.49007025864	328.728625191685	1184.06576920457	571.444455350462	316.476625522644
ENSSTOG00000021708	JH393284.1	STMN1	2588.84462650324	-0.849810645430208	0.514801340483335	0.999972073382441	1365.10060067214	111.904572313757	8513.78718904228	570.76894356742	625.227462912858	4346.27899051097
ENSSTOG00000008929	JH393284.1	EPHA8	128.183626838765	-0.156018909125997	0.90436268849155	0.999972073382441	51.9165776541977	334.96768645918	18.9468948237282	235.02250617482	53.7830075623964	74.4650883582691
ENSSTOG00000024734	JH393284.1	MIIP	1019.86485905089	0.534084218559961	0.618363809450303	0.999972073382441	864.258322125761	523.713398428385	1109.81436429988	314.855547954838	2874.02946661556	432.518054880946
ENSSTOG00000005110	JH393284.1	UBXN11	313.105070857844	-1.23282935623151	0.240109992050003	0.999972073382441	400.063039570582	809.443073069512	108.470972865844	246.960157282112	181.517650523088	132.175531835928
ENSSTOG00000012031	JH393284.1	YARS1	1597.87417917095	-0.662368733149664	0.460282313940588	0.999972073382441	3050.86241626726	1171.26785688399	1654.06391811148	1528.76544492764	900.86537667014	1281.42006216521
ENSSTOG00000006690	JH393284.1	BSDC1	1759.1486579086	0.458763507377409	0.637513168987507	0.999972073382441	1849.14633938922	1455.50547056094	1139.18205127666	1093.04117951146	4188.35171392162	829.665192791715
ENSSTOG00000001281	JH393284.1	DRAXIN	49.7501040558424	-0.774588438531006	0.596022155598005	0.999972073382441	32.0661214922985	141.745791597426	15.1575158589826	76.8486290031951	13.4457518905991	19.2368144925528
ENSSTOG00000014741	JH393284.1	CPLANE2	307.253947197357	0.319590242389678	0.77885098473721	0.999972073382441	430.602202896581	299.158223318778	89.0504056715227	118.630407878719	783.215047627397	122.867395791144
ENSSTOG00000000956	JH393284.1	SRSF10	3642.24501760068	-0.843401223709483	0.454706139376672	0.999972073382441	4510.63442325	383.459667795142	9138.56104585472	935.613405534045	2591.66867691298	4293.5328862572
ENSSTOG00000013813	JH393284.1	AGMAT	54.6970413869268	-0.37335977021801	0.813242936104411	0.999972073382441	51.9165776541977	132.793425812325	0.473672370593206	59.6882555364622	50.4215695897466	32.8887473582355
ENSSTOG00000002899	JH393284.1	PAFAH2	893.992456252517	-0.389021945766636	0.674875869313435	0.999972073382441	1012.37326425685	1522.64821394919	507.303108905323	1068.41977410267	504.215695897466	748.99468040359
ENSSTOG00000028972	JH393284.1	HSPB7	110.62183013732	1.59920077465995	0.364100629508399	0.999972073382441	116.048820638795	48.4919813359615	0	17.1603734667329	473.962754143618	8.06705123881248
ENSSTOG00000034210	JH393284.1	C1QA	1.68071898632489	4.41132965920265	0.263979948153784	0.999972073382441	0	0	0	0	10.0843139179493	0
ENSSTOG00000024605	JH393284.1	TNFRSF1B	205.322422790571	-1.06660412912985	0.398723941786689	0.999972073382441	90.0905318116959	714.697201843864	29.3676869767788	237.260815757437	94.1202632341937	66.3980371194566
ENSSTOG00000025229	JH393284.1	CRYBG2	488.471001300851	-0.0675218047101398	0.950023923809655	0.999972073382441	421.440453898781	924.331767311636	152.522503331012	385.735351404387	894.14250072484	152.653431134452
ENSSTOG00000011070	JH393284.1	S100PBP	2939.14587776448	-0.744732036811775	0.421247690322708	0.999972073382441	5651.27217347605	1282.42639871566	4110.52883200784	1786.91715012284	2258.88631762065	2544.84439464385
ENSSTOG00000022083	JH393284.1	Clcnka	12.3411037394365	-2.45496804741377	0.364474225726596	0.999972073382441	13.7426234966994	49.2380118180533	0	10.4454447188809	0	0.620542402985576
ENSSTOG00000027615	JH393284.1	ZBTB8B	178.844130901851	-0.860745998513243	0.512625263282911	0.999972073382441	73.2939919823967	596.078355191281	23.2099461590671	267.851046719874	60.5058835076959	52.1255618507884
ENSSTOG00000009265	JH393284.1	DISP3	122.129528907096	0.301154442718695	0.853525578205172	0.999972073382441	47.3357031552979	281.253491748577	0	279.042594632961	53.7830075623964	71.3623763433412
ENSSTOG00000030212	JH393284.1	AGTRAP	183.057642998681	-0.077954690748687	0.94281896550693	0.999972073382441	258.055930104688	112.650602795849	191.837310090248	73.1181130321662	359.673863073526	103.010038895606
ENSSTOG00000012044	JH393284.1	CCDC28B	291.616388335596	-0.703797470335649	0.461838427041332	0.999972073382441	450.45265905848	223.063114145423	409.726600563123	206.670584795	305.89085551113	153.894515940423
ENSSTOG00000019820	JH393284.1	FBXO42	3708.93896311558	-0.330908895743345	0.712763264710036	0.999972073382441	6503.31483027141	2552.91630971785	3340.33755742329	2613.59948930284	4763.15760724473	2480.30798473335
ENSSTOG00000021981	JH393284.1	HNRNPR	5410.2290691207	-0.156383048546007	0.885418651196722	0.999972073382441	2655.38025119558	1048.91885782095	13404.4544154171	2181.60573985769	6312.78051263628	6858.23463779658
ENSSTOG00000029699	JH393284.1	Iqcc	212.338063211308	0.48071731654874	0.726225455411414	0.999972073382441	314.553382257786	8.95236578510059	207.468498319824	20.144786243556	588.25164521371	134.65770144787
ENSSTOG00000000934	JH393284.1	MYOM3	175.256703002126	-1.24988497625617	0.427183666492213	0.999972073382441	62.6052848182972	649.046519419793	29.3676869767788	292.472452128665	16.8071898632489	1.24108480597115
ENSSTOG00000001212	JH393284.1	ZNF436	201.051507677909	-1.34629676261106	0.38878850551272	0.999972073382441	563.447563364675	296.920131872503	6.63141318830488	253.675086029964	0	85.6348516120094
ENSSTOG00000022624	JH393284.1	DCDC2B	205.573948019889	-0.367422605700101	0.706334592573206	0.999972073382441	195.450645286391	275.285247891843	224.047031290586	244.721847699495	174.794774577788	119.144141373231
ENSSTOG00000022136	JH393284.1	EXTL1	104.900225603604	1.57196718112473	0.319338422234153	0.999972073382441	73.2939919823967	85.0474749584556	0	149.966742035361	285.722227675231	35.3709169701778
ENSSTOG00000021068	JH393284.1	TCEA3	789.326332766099	-0.0793065781447252	0.948364251309621	0.999972073382441	728.359045325067	1666.63209699289	37.4201172768633	947.551056641338	1186.58760434537	169.408076015062
ENSSTOG00000012060	JH393284.1	TMEM234	381.634168558703	-0.884982787435228	0.41882426812435	0.999972073382441	775.694748480365	96.2379321898314	612.932047547608	88.0401769162818	373.119614964125	343.780491254009
ENSSTOG00000030103	JH393284.1	C1QC	15.1881959434699	-0.364332766680281	0.889985649461135	0.999972073382441	3.05391633259986	47.7459508538698	0	6.714928747852	33.6143797264977	0
ENSSTOG00000005519	JH393284.1	VPS13D	4466.45420756802	-0.182560145221344	0.84104500637079	0.999972073382441	3441.76370684004	7284.98765762561	3520.33305824871	6068.05727847559	2114.34448479671	4369.23905942144
ENSSTOG00000001599	JH393284.1	FNDC5	231.939121084568	-0.787272167607235	0.512211358173664	0.999972073382441	85.5096573127961	678.887738703462	117.470747907115	365.590565160831	67.2287594529955	76.9472579702114
ENSSTOG00000004329	JH393284.1	Lin28a	147.182851830458	-0.645083285271793	0.681310307029832	0.999972073382441	6.10783266519972	500.586453483541	32.6833935709312	282.027007409784	3.36143797264977	58.3309858806441
ENSSTOG00000008655	JH393284.1	HPCA	136.134276519538	-0.58584387166303	0.726825794703945	0.999972073382441	79.4018246475964	411.062795632536	0	246.960157282112	63.8673214803457	15.5135600746394
ENSSTOG00000026095	JH393284.1	FAM131C	27.007402997269	-4.86740625650832	0.0263920333705237	0.999972073382441	88.563573645396	68.6348043524379	0	2.98441277682311	0	1.86162720895673
ENSSTOG00000001510	JH393284.1	IL22RA1	137.707037518827	-1.06639387018772	0.492941788008962	0.999972073382441	44.281786822698	487.903935287982	27.9466698649991	202.193965629766	0	63.9158675075143
ENSSTOG00000009547	JH393284.1	ASAP3	860.959425811494	-0.40225231701814	0.692998306277176	0.999972073382441	903.959234449559	1434.61661706237	600.616565912185	799.822624188594	1267.26211568896	159.479397567293
ENSSTOG00000028900	JH393284.1	EIF3I	873.238736361843	-0.35690817803741	0.730873124864568	0.999972073382441	1481.14942131093	287.967766087402	1171.86544484759	238.753022145849	1307.59937136076	752.097392418518
ENSSTOG00000005620	JH393284.1	SDHB	5515.08843950261	0.177640266405387	0.879504170132414	0.999972073382441	4564.07795907049	580.411715067355	10381.9510186619	987.094525934244	12131.429643293	4445.56577498866
ENSSTOG00000032103	JH393284.1	EPB41	2840.14299577071	-0.0211670471890906	0.980542408667397	0.999972073382441	2015.58477951591	2418.63082294134	4148.89629402589	2987.39718959993	2268.9706315386	3201.37825700258
ENSSTOG00000005217	JH393284.1	GNL2	2714.24576899845	0.541533058555267	0.620413574285581	0.999972073382441	1810.97238523172	889.268334653325	3930.05965881183	696.860383388196	7475.8380511731	1482.47580073254
ENSSTOG00000000816	JH393284.1	PADI1	59.594950365746	-3.29560333432888	0.378083261102815	0.999972073382441	74.8209501486966	249.920211500725	0	32.8285405450542	0	0
ENSSTOG00000023112	JH393284.1	Kazn	378.282015148877	-0.0736275344418387	0.9501221094433	0.999972073382441	91.6174899779959	965.36344382668	105.628938642285	341.715262946246	631.950338858158	133.416616641899
ENSSTOG00000034064	JH393284.1	TMEM200B	0.248701064735259	2.22513726514024	0.579933104356855	0.999972073382441	0	0	0	1.49220638841156	0	0
ENSSTOG00000022523	JH393284.1	IFNLR1	66.0034002267059	-1.27281666398206	0.431382184926796	0.999972073382441	68.7131174834969	196.206016790121	16.104860600169	100.72393121778	0	14.2724752686682
ENSSTOG00000005254	JH393284.1	RSPO1	229.118669288532	-0.992910674089531	NA	NA	35.1200378248984	845.998566692006	34.578083053304	333.508127809983	50.4215695897466	75.0856307612546
ENSSTOG00000015908	JH393284.1	SRSF4	4963.36480474421	2.04632049198893	0.0582082773686336	0.999972073382441	1928.54816403681	957.157108523672	2917.82180285415	1968.22022631484	19304.7382769277	2703.70324980815
ENSSTOG00000009576	JH393284.1	E2F2	136.648892571195	-0.136795001683532	0.921519542695872	0.999972073382441	64.1322429845971	361.078753332391	4.73672370593206	246.960157282112	43.6986936444471	99.2867844776921
ENSSTOG00000000834	JH393284.1	AIRIM	493.291732448519	-0.243089887237036	0.802627195156148	0.999972073382441	783.329539311865	371.523180081675	448.094062581173	217.862132708087	793.299361545347	345.642118462966
ENSSTOG00000025266	JH393284.1	NA	1040.96574173952	2.24190266555289	NA	NA	622.998931850372	217.094870288689	249.62533930262	293.218555322871	4736.26610346353	126.590650209057
ENSSTOG00000000823	JH393284.1	PADI3	118.427035699216	-1.35881212606429	0.37662901562409	0.999972073382441	128.264485969194	381.967606830959	1.89468948237282	167.8732186963	10.0843139179493	20.477899298524
ENSSTOG00000026575	JH393284.1	MECR	1537.22958136783	-0.170674369756963	0.852551841153885	0.999972073382441	1954.50645286391	1874.77460149648	1053.44735219929	1003.50879620677	2457.21115800698	879.929127433546
ENSSTOG00000000833	JH393284.1	CDCA8	753.061137266709	-0.798967471087638	0.445503263379904	0.999972073382441	439.76395189438	433.443710095287	1997.00271442096	459.599567630759	228.577782140185	959.979097418686
ENSSTOG00000030433	JH393284.1	NA	22.224552387966	-1.31709422352177	0.577517570627622	0.999972073382441	3.05391633259986	92.5077797793728	0	29.0980245740253	0	8.68759364179806
ENSSTOG00000015915	JH393284.1	PTPRU	641.000839583747	0.070845882876232	0.94607943111643	0.999972073382441	305.391633259986	1359.26753837111	211.25787728457	1043.79836869388	537.830075623964	388.45954426897
ENSSTOG00000005714	JH393284.1	Epha10	380.033807906914	-0.698962947176905	NA	NA	90.0905318116959	1293.61685594704	27.9466698649991	691.637661028756	97.4817012068435	79.4294275821537
ENSSTOG00000005631	JH393284.1	PADI2	351.026767906342	-1.5492567510341	0.168976725863927	0.999972073382441	158.803649295193	1088.45847337181	323.991901485753	311.871135178015	43.6986936444471	179.336754462831
ENSSTOG00000014752	JH393284.1	SZRD1	4717.2352897532	0.670764595355808	0.544659844972275	0.999972073382441	3139.42598991266	1008.633211788	6770.19919288869	1126.61582325072	12847.4159314674	3411.12158921171
ENSSTOG00000005459	JH393284.1	EXOSC10	1445.08201492821	-0.000948640993349492	0.999182304107434	0.999972073382441	1012.37326425685	1291.37876450076	2031.10712510367	816.982997655327	2477.37978584288	1041.2701522098
ENSSTOG00000013702	JH393284.1	NECAP2	1446.60891014942	0.334145984547274	0.765520609560946	0.999972073382441	2049.17785917451	534.90385565976	1253.81076496022	302.917896847546	3953.05105583613	585.792028418383
ENSSTOG00000019447	JH393284.1	DDI2	526.082339021744	0.318563030291047	0.770092077634044	0.999972073382441	192.396728953791	1025.79191287611	187.100586384316	1095.27948909408	242.023534030784	413.901782791379
ENSSTOG00000025982	JH393284.1	RSC1A1	307.169215454664	-0.896239674054336	0.487733742254947	0.999972073382441	386.320416073883	8.20633530300888	803.82201289667	75.3564226147836	285.722227675231	283.587878164408
ENSSTOG00000013709	JH393284.1	CROCC	383.607062435236	-1.39334631088797	0.27755301674013	0.999972073382441	303.864675093686	1322.71204474861	41.6831686122021	474.521631514875	40.3372556717973	118.523598970245
ENSSTOG00000013821	JH393284.1	PLEKHM2	956.798153285074	0.826803748485893	0.390318526483597	0.999972073382441	564.974521530974	511.776910714917	991.39627165158	622.250063967619	2319.39220112834	730.998950717008
ENSSTOG00000007614	JH393284.1	CLCN6	731.51103154481	-1.11032246212797	0.221677544138816	0.999972073382441	1107.04467056745	828.093835121805	1065.76283383471	716.259066437547	272.276475784632	399.629307522711
ENSSTOG00000007663	JH393284.1	NA	9.1569570111846	0.259142574487754	0.938012586550063	0.999972073382441	3.05391633259986	21.6348839806598	0	0	30.252941753848	0
ENSSTOG00000020778	JH393284.1	NPPB	561.76332375597	1.43842102024496	0.328588103885972	0.999972073382441	748.209501486966	23.1269449448432	136.891315101437	14.9220638841156	2305.94644923775	141.483667880711
ENSSTOG00000004335	JH393284.1	DHDDS	1650.64377216047	0.197890204192045	0.821566308118041	0.999972073382441	1568.18603679003	1756.90178532599	1286.96783090174	1833.9216513578	2413.51246436254	1044.37286422472
ENSSTOG00000030691	JH393284.1	NA	78.3312034419674	-2.40660668150301	0.0510162397487058	0.999972073382441	38.1739541574983	100.714115082382	256.256752490924	23.1291990203791	26.8915037811982	24.821696119423
ENSSTOG00000004355	JH393284.1	RPS6KA1	1134.23967150438	1.55666160898461	0.173398440915027	0.999972073382441	407.697830402082	1098.9029001211	218.836635214061	661.793533260525	4111.03864055067	307.16848947786
ENSSTOG00000022501	JH393284.1	NA	626.354007150133	-0.257837995827595	0.817583937535468	0.999972073382441	331.349922087085	157.412431721352	1556.01373739868	222.338751873322	1062.21439935733	428.794800463033
ENSSTOG00000027167	JH393284.1	RHBDL2	371.820424990735	0.516965104363468	0.606948808267565	0.999972073382441	389.374332406482	407.332643222077	121.733799242454	737.896059069514	305.89085551113	268.694860492754
ENSSTOG00000023219	JH393284.1	AKIRIN1	4425.38280114827	-0.43703227781199	0.678638253013104	0.999972073382441	4947.34445881178	773.63360992911	9550.18233590022	1591.43811324092	4820.30205277978	4869.39623622781
ENSSTOG00000021294	JH393284.1	CLSPN	964.245976558722	-0.14255772548116	0.893280332193418	0.999972073382441	427.548286563981	931.792072132553	1677.27386427054	1342.23964637619	151.26470876924	1255.35728123982
ENSSTOG00000030751	JH393284.1	NA	8.79647869178194	-0.661907044812302	0.791182532296681	0.999972073382441	9.16174899779959	5.96824385673373	17.5258777119486	8.95323833046933	0	11.1697632537404
ENSSTOG00000004725	JH393284.1	AGO4	496.662982962552	0.511794301287869	0.681909168186878	0.999972073382441	82.4557409801963	1091.44259530018	54.9459949888119	1181.82745962195	205.047716331636	364.258390552533
ENSSTOG00000012131	JH393284.1	RCC1	1580.20577185634	-0.498797498865499	0.650943087536656	0.999972073382441	748.209501486966	515.507063125376	4287.20862623911	355.891223636156	1895.85101657447	1678.56720007598
ENSSTOG00000010857	JH393284.1	AGO1	3056.00483325265	-0.0559559412491022	0.95477552735089	0.999972073382441	2913.43618130027	949.696803702754	5481.81034487517	1348.95457512405	4097.59288866008	3544.53820585361
ENSSTOG00000022904	JH393284.1	LUZP1	2727.75489561756	1.47060073044096	0.253705252307598	0.999972073382441	3114.99465925186	235.745632340982	988.554237428021	286.503626575019	10780.1315782878	960.599639821671
ENSSTOG00000025904	JH393284.1	AGO3	1756.6894845105	0.175534115819512	0.855001257633296	0.999972073382441	1013.90022242315	2657.36057721069	1279.38907297225	3353.73385795497	853.805245053043	1381.94793144888
ENSSTOG00000000079	JH393284.1	TRNAU1AP	3532.83953683227	0.628870009833873	0.537338193150331	0.999972073382441	2716.45857784758	1246.61693557526	4359.68049893987	1675.00167099197	9163.27991344328	2035.99962419567
ENSSTOG00000009716	JH393284.1	CDC20	488.766911635686	-2.21010130085824	0.0980454326344694	0.999972073382441	412.278704900981	80.5712920659053	1919.79411801426	17.1603734667329	50.4215695897466	452.375411776485
ENSSTOG00000010278	JH393284.1	RAP1GAP	465.102657979325	0.138487822538894	0.914275288698517	0.999972073382441	213.77414328199	962.379321898314	150.627813848639	270.835459496697	1173.14185245477	19.8573568955384
ENSSTOG00000000114	JH393284.1	NA	905.626608631556	0.522771343910174	0.675666977636975	0.999972073382441	198.504561618991	1952.36177163402	79.5769582596586	2347.98675216558	309.252293483779	546.077314627307
ENSSTOG00000009729	JH393284.1	ELOVL1	10.0149670508519	-3.56351908044764	0.150498426631626	0.999972073382441	41.2278704900981	8.95236578510059	5.68406844711847	2.98441277682311	0	1.24108480597115
ENSSTOG00000021960	JH393284.1	C1orf94	160.442274024689	-1.81169162358248	0.274965283031514	0.999972073382441	83.9826991464962	660.98300713326	5.21039607652526	193.240727299296	0	19.2368144925528
ENSSTOG00000010287	JH393284.1	USP48	2634.33849727338	-0.081576651455487	0.924637486086238	0.999972073382441	1907.17074970861	2464.13868234894	3754.32720932175	2251.73944011304	3025.2941753848	2403.36072676313
ENSSTOG00000008406	JH393284.1	Tardbp	3333.1696490158	-0.745685633355677	0.532701242904999	0.999972073382441	2395.79736292459	229.777388484249	9901.17356250978	740.134368652131	3650.52163829766	3081.61357322637
ENSSTOG00000020588	JH393284.1	PLA2G5	82.2239187141943	-1.12825337108845	NA	NA	15.2695816629993	323.777229227805	0	132.060265374423	6.72287594529955	15.5135600746394
ENSSTOG00000005494	JH393284.1	MTOR	5665.16021379678	-0.0243428534956972	0.978976966623115	0.999972073382441	4533.5387957445	4218.05634574656	8385.42197661152	2932.93165642291	9849.01325986384	4071.99924839135
ENSSTOG00000010270	JH393284.1	TRAPPC3	1998.56133677475	-0.0183990557360448	0.985499744163323	0.999972073382441	3066.13199793026	719.919415218506	2246.62805372358	641.648747016969	3647.16020032501	1669.87960643418
ENSSTOG00000009737	JH393284.1	MED8	927.200119927439	-0.156104156789123	0.85823835307805	0.999972073382441	1068.87071640995	685.602013042287	1177.07584092412	884.878388328052	1015.15426774023	731.619493119994
ENSSTOG00000009231	JH393284.1	PLA2G2D	33.6414759919955	-0.35245441944643	0.850736933857276	0.999972073382441	16.7965398292992	90.2696883330976	6.63141318830488	81.3252481684298	0	6.82596643284133
ENSSTOG00000033745	JH393284.1	NA	17.4338113496409	-3.69030449300112	0.0840660785709517	0.999972073382441	9.16174899779959	17.1587010881095	70.5771832183877	0	3.36143797264977	4.34379682089903
ENSSTOG00000024417	JH393284.1	MASP2	347.350379680321	-0.359423684055937	0.726692193973661	0.999972073382441	158.803649295193	407.332643222077	604.879617247524	125.345336626571	285.722227675231	502.018804015331
ENSSTOG00000010274	JH393284.1	MAP7D1	7091.6200109734	2.72288842996345	NA	NA	2470.61831307329	1098.9029001211	2027.31774613892	1520.55830979137	32821.0803649524	2611.2424317633
ENSSTOG00000009747	JH393284.1	SZT2	877.049044687412	-0.652557493501799	0.471831295194856	0.999972073382441	897.85140178436	1666.63209699289	651.299509565658	746.849297399983	793.299361545347	506.36260083623
ENSSTOG00000027609	JH393284.1	PLA2G2F	35.4280030873411	0.580368747667345	0.785346899246066	0.999972073382441	19.8504561618991	65.650682424071	0	117.138201490307	0	9.92867844776921
ENSSTOG00000024798	JH393284.1	SRM	3177.09423225484	1.03133097552222	0.443774101708815	0.999972073382441	3255.47481055145	56.6983166389704	2949.55785168389	265.612737137257	10564.9995480382	1970.2221294792
ENSSTOG00000009060	JH393284.1	ALDH4A1	170.736755729432	-1.25740232047941	0.301300352757191	0.999972073382441	137.426234966994	560.268892050879	25.1046356414399	96.9934152467511	70.5901974256453	134.037159044884
ENSSTOG00000002316	JH393284.1	HSPG2	832.561169703429	0.0577150769177148	0.951096747511569	0.999972073382441	325.242089421885	1111.58541831666	1009.86949410471	566.292324402185	1109.27453097443	873.103161000705
ENSSTOG00000000602	JH393284.1	THRAP3	7536.3379918729	0.209407126402579	0.842111011349099	0.999972073382441	4478.5683017577	1950.12368018775	14540.7944324702	2770.28116008605	14504.6048519838	6973.6555247519
ENSSTOG00000024249	JH393284.1	NR0B2	74.9198845655075	-0.355134061428202	NA	NA	16.7965398292992	226.04723607379	9.94711978245732	183.541385774621	10.0843139179493	3.10271201492788
ENSSTOG00000019848	JH393284.1	PRDM2	6424.03851579049	0.948513083914717	0.388128076367385	0.999972073382441	5619.20605198375	1592.77507926581	5942.21988909177	1854.06643760136	20454.3500635739	3081.61357322637
ENSSTOG00000015681	JH393284.1	DDOST	1808.09412119999	-1.2617353763305	0.225632123886962	0.999972073382441	3931.91727822232	465.523020825231	3258.39223731066	433.485955833557	1132.80459678297	1626.44163822519
ENSSTOG00000021201	JH393284.1	NUDC	17889.6427764918	2.01883839226905	0.117837690201402	0.999972073382441	5524.53464567315	878.07787742195	14840.6290430557	1784.67884054022	76042.4498172832	8267.48643497682
ENSSTOG00000014138	JH393284.1	KHDRBS1	6925.97320406296	-0.0194317835095952	0.986877570481245	0.999972073382441	2305.7068311129	972.823748647598	17638.1380637792	1425.80320412724	11038.9623021819	8174.40507452899
ENSSTOG00000015233	JH393284.1	KDF1	54.4423972367718	-0.316140662891461	0.855288412937855	0.999972073382441	10.6887071640995	154.428309792985	16.5785329707622	127.583646209188	0	17.3751872835961
ENSSTOG00000004381	JH393284.1	PPP1R8	982.207620943032	0.0806591823989631	0.928334383182768	0.999972073382441	801.653037307464	846.744597174098	1214.49595820098	755.056432536247	1552.9843433642	722.31135707521
ENSSTOG00000020167	JH393284.1	TMEM51	422.497774468772	2.16484110103232	0.0910162260587876	0.999972073382441	218.35501778089	133.539456294417	109.891989977624	35.8129533218773	1912.65820643772	124.729023000101
ENSSTOG00000000084	JH393284.1	RAB42	6.7970742412616	-0.160152481508873	0.96427527904451	0.999972073382441	0	21.6348839806598	0	17.9064766609387	0	1.24108480597115
ENSSTOG00000012007	JH393284.1	TMEM39B	807.532543329205	-0.626903896252503	0.515837290739029	0.999972073382441	806.233911806364	1127.25205844058	1008.92214936353	1013.95424092565	188.240526468387	700.592372970715
ENSSTOG00000023111	JH393284.1	LRRC38	232.581941527563	-0.956702796584002	0.501498377674028	0.999972073382441	126.737527802894	775.871701375385	19.4205671943214	365.590565160831	6.72287594529955	101.148411686649
ENSSTOG00000034218	JH393284.1	THEMIS2	296.139062369258	-0.754114401396783	0.504717806707356	0.999972073382441	238.205473942789	800.490707284411	77.6822687772858	386.481454598593	100.843139179493	173.131330432976
ENSSTOG00000012014	JH393284.1	KPNA6	5887.34513612315	0.0148682125826384	0.987499293025209	0.999972073382441	5402.37799236916	2775.97942386328	9391.50209175149	2495.71518461833	8964.95507305695	6293.54105107971
ENSSTOG00000013309	JH393284.1	CAPZB	8450.68470120021	0.603320471809021	0.565855504119442	0.999972073382441	8876.2078207015	3436.96243099654	7812.27840819374	2556.8956465432	23637.6318236732	4384.13207709309
ENSSTOG00000004433	JH393284.1	RPA2	2202.01528247179	-0.689419271163447	0.527172172473979	0.999972073382441	1036.80459491765	723.649567628965	6395.05067537887	867.71801486132	1058.85296138468	3130.01588065924
ENSSTOG00000009072	JH393284.1	IFFO2	994.051162700883	0.305383334627148	0.775537590461342	0.999972073382441	939.079272274458	704.998805576672	1021.71130336955	196.971243270325	2564.77717313178	536.769178582523
ENSSTOG00000023164	JH393284.1	EVA1B	992.501791971882	1.6927300581247	0.207987083749736	0.999972073382441	949.767979438557	73.1109872449882	383.674620180497	65.6570810901084	4208.52034175752	274.279742119624
ENSSTOG00000001767	JH393284.1	KIAA0319L	1657.03267980401	0.120873354649224	0.906329013613421	0.999972073382441	569.555396029874	3257.16908481243	936.923949033361	2960.53747460853	736.1549160103	1481.85525832955
ENSSTOG00000011927	JH393284.1	GALE	623.792447870444	0.0340301508468683	0.977996567015447	0.999972073382441	856.623531294261	97.7299931540148	893.346090938786	57.4499459538449	1526.092839583	311.512286298759
ENSSTOG00000026842	JH393284.1	ZC3H12A	871.606726317059	2.48211512277728	NA	NA	513.057943876777	158.158462203444	122.68114398364	78.3408353916067	4272.38766323786	85.0143092090239
ENSSTOG00000020596	JH393284.1	STPG1	267.992675265659	-0.522223228775446	0.647949791143741	0.999972073382441	227.51676677869	643.824306045151	77.2085964066926	441.69309096982	127.734642960691	89.9786484329085
ENSSTOG00000014242	JH393284.1	SYTL1	80.3034004529941	-2.37619093411926	0.116158337798206	0.999972073382441	290.122051596987	112.650602795849	0.947344741186412	28.3519213798196	33.6143797264977	16.134102477625
ENSSTOG00000033908	JH393284.1	NKAIN1	782.523192153551	0.29725694170173	0.800958183952316	0.999972073382441	338.984712918585	142.491822079518	1623.74888639351	129.0758525976	1552.9843433642	907.853535567897
ENSSTOG00000007591	JH393284.1	MTHFR	216.334872128972	0.31166504369254	0.762490919665924	0.999972073382441	180.181063623392	312.586771996429	85.7346990773703	223.830958261733	352.950987128226	142.724752686682
ENSSTOG00000024715	JH393284.1	TINAGL1	351.729198210889	3.03015835057225	0.00988728122317971	0.999972073382441	116.048820638795	32.0793107299438	81.9453201126246	102.216137606192	1542.90002944625	235.185570731533
ENSSTOG00000011933	JH393284.1	HMGCL	1099.02117103117	0.0486568196783756	0.963305690698364	0.999972073382441	1800.28367806762	726.633689557331	712.876917742775	488.697592204784	2531.16279340528	334.472355209225
ENSSTOG00000019943	JH393284.1	STX12	2703.44847303115	-0.238602480715373	0.788684500237014	0.999972073382441	4006.73822837102	1421.18806838472	3351.23202194693	2366.63933202073	3008.48698552155	2066.40620194197
ENSSTOG00000002868	JH393284.1	NIPAL3	808.3289383925	-0.0555750310580909	0.950398706339711	0.999972073382441	819.976535303063	1143.6647290466	507.776781275917	638.664334240146	917.672566533388	822.218683955888
ENSSTOG00000005166	JH393284.1	MEAF6	2264.40277912868	-0.46546795135612	0.62281170047356	0.999972073382441	3614.30997963194	742.300329681257	3523.17509247227	1602.62966115401	1939.54971021892	2164.45190161369
ENSSTOG00000003798	JH393284.1	SNRNP40	2817.00841575668	-0.499331728335647	0.586350802813144	0.999972073382441	2751.57861567248	1539.06088455521	5607.80719545296	1649.63416238897	2756.37913757282	2597.59049889762
ENSSTOG00000014251	JH393284.1	MAP3K6	273.317022495662	0.735144447425575	0.584362737867789	0.999972073382441	361.889085413084	239.475784751441	13.2628263766098	48.4967076233755	887.41962477954	89.3581060299229
ENSSTOG00000027586	JH393284.1	KIAA2013	1410.97106402822	1.44309881122392	0.325959565977565	0.999972073382441	397.009123237982	27.6031278373935	1850.63795190766	23.8753022145849	5398.46938407554	768.231494896143
ENSSTOG00000005508	JH393284.1	HCRTR1	74.8597593663293	-0.102507641293476	0.9547427184801	0.999972073382441	10.6887071640995	222.317083663331	0	94.009002469928	6.72287594529955	115.420886955317
ENSSTOG00000024790	JH393284.1	GPR3	28.0284478468657	-0.921520161316195	0.673533885953887	0.999972073382441	0	85.7935054405473	24.1572909002535	38.0512629044947	20.1686278358986	0
ENSSTOG00000004468	JH393284.1	SMPDL3B	366.997732479805	-0.642033936250559	0.643145597628803	0.999972073382441	256.528971938388	1082.49022951508	3.78937896474565	558.831292460128	80.6745113435946	219.672010656894
ENSSTOG00000027125	JH393284.1	SDC3	168.224143221877	-0.943426321058203	0.458854181833924	0.999972073382441	76.3479083149966	552.06255674787	34.578083053304	128.329749403394	188.240526468387	29.7860353433076
ENSSTOG00000000086	JH393284.1	TAF12	2114.41392645731	-0.116490722339052	0.897701847640616	0.999972073382441	2334.71903627259	1212.29953339904	3050.92373899084	1439.23306162295	3082.43862091984	1566.86956753858
ENSSTOG00000003138	JH393284.1	WASF2	5046.32153461994	1.39745035198065	0.224494675412591	0.999972073382441	4113.62530001201	916.871462490719	3299.60173355227	1240.02350877	18716.4866317139	1991.32057118071
ENSSTOG00000016250	JH393284.1	EFCAB14	2121.05452968209	-0.171675526607511	0.856811526464485	0.999972073382441	2589.72105004468	787.808189088852	3362.60015884117	1393.72076677639	3085.80005889249	1506.67695444898
ENSSTOG00000020766	JH393284.1	ATP5IF1	8313.03372076547	0.453697103623812	0.720385382202692	0.999972073382441	9847.35321446826	485.665843841707	10715.4163675595	819.221307237944	23701.4991451536	4309.04644633184
ENSSTOG00000010757	JH393284.1	PUM1	7282.17037692341	-0.283599874224398	0.756603061291467	0.999972073382441	7347.72269623527	3623.47005151946	13014.6220544189	4635.5391456005	9109.49690588089	5962.17140788541
ENSSTOG00000027640	JH393284.1	MICOS10	4000.80338811995	-0.224540687008758	0.830106535946474	0.999972073382441	5069.50111211577	880.315968868225	6983.35175965563	1297.47345472385	6554.80404666706	3219.37398668917
ENSSTOG00000005037	JH393284.1	MYCL	561.252757665168	-1.12392517115882	0.337839004335082	0.999972073382441	1981.99169985731	138.015639186967	187.57425875491	296.9490712939	584.890207241061	178.09566965686
ENSSTOG00000032629	JH393284.1	PDPN	6672.2847070652	0.765576729469181	NA	NA	12456.9247206748	929.553980686278	1439.96400660335	1536.9725800639	22175.4063055706	1494.88664879225
ENSSTOG00000025025	JH393284.1	AHDC1	568.849120940567	0.403122921430367	0.71974470624433	0.999972073382441	247.367222940589	1128.74411940477	92.8397846362683	764.755774060922	947.925508287236	231.46231631362
ENSSTOG00000034321	JH393284.1	NA	315.343889459843	-0.718541437880508	0.523852463322908	0.999972073382441	230.57068311129	131.301364848142	816.137494532094	256.659498806788	57.1444455350462	400.249849925696
ENSSTOG00000014225	JH393284.1	WDTC1	2752.2647182167	1.34609124375081	0.183778530631431	0.999972073382441	1355.93885167434	2529.04333429092	775.875343031671	2201.75052610125	8235.52303299195	1415.4572212101
ENSSTOG00000001409	JH393284.1	CYP4B1	94.3791229839796	-1.76607969953142	0.20930581190794	0.999972073382441	126.737527802894	293.189979462044	18.9468948237282	91.7706928873107	3.36143797264977	32.2682049552499
ENSSTOG00000009293	JH393284.1	SESN2	1265.02846011142	-0.418941588845118	0.68924834791803	0.999972073382441	2858.46568731347	669.189342436269	813.295460308535	833.397267927854	2080.73010507021	335.092897612211
ENSSTOG00000003842	JH393284.1	Fabp3	1916.26553326818	1.11118779336503	0.354750307955387	0.999972073382441	2537.80447239049	208.88853498568	890.97772908582	379.020422656535	6356.47920628072	1124.42283420986
ENSSTOG00000022153	JH393284.1	ZNF593	902.905282184915	-0.0336536333971755	0.976899942975103	0.999972073382441	1113.15250323265	112.650602795849	1512.9095516747	202.193965629766	1926.10395832832	550.421111448206
ENSSTOG00000005042	JH393284.1	MFSD2A	429.001040662844	-1.64227311107244	0.124575255731574	0.999972073382441	1369.68147517104	364.062875260757	215.520928619909	290.980245740253	248.746409976083	85.0143092090239
ENSSTOG00000006090	JH393284.1	MMACHC	65.0972897112712	0.393678317849163	0.738858582650912	0.999972073382441	42.7548286563981	50.7300727822367	75.3139069243197	90.2784864988991	63.8673214803457	67.6391219254277
ENSSTOG00000010416	JH393284.1	PABPC4	4936.35437174387	-1.05600322917495	0.361952656811298	0.999972073382441	4397.6395189438	556.53873964042	15045.7291795226	1374.32208372704	1902.57389251977	6341.3228161096
ENSSTOG00000014234	JH393284.1	TMEM222	706.961394613145	-0.391860790618715	0.662510309101896	0.999972073382441	716.143379994668	636.364001224234	1053.44735219929	456.615154853936	867.250996943642	511.9474824631
ENSSTOG00000013550	JH393284.1	NA	254.263277899557	-0.212022812588835	0.895130799585653	0.999972073382441	169.492356459292	649.792549901885	0	542.4170221876	57.1444455350462	106.733293313519
ENSSTOG00000020723	JH393284.1	MED18	748.737554718866	-0.338299346302639	0.71219544164307	0.999972073382441	1113.15250323265	381.967606830959	1013.18520069887	559.577395654333	722.709164119702	701.833457776686
ENSSTOG00000001504	JH393284.1	SERINC2	305.487467581559	-0.0842541267869675	0.945278434890593	0.999972073382441	270.271595435088	634.125909777959	37.8937896474565	326.793199062131	521.022885760715	42.8174258060047
ENSSTOG00000022338	JH393284.1	CAP1	26137.175153574	2.32586235202259	NA	NA	13924.3315184891	1059.36328457024	11093.8805916635	2055.51430003692	123425.279479754	5264.68174692962
ENSSTOG00000006250	JH393284.1	ARMH1	564.973935108005	-0.191130853926389	0.879096558793367	0.999972073382441	251.948097439489	1513.69584816409	42.1568409827953	1112.43986256081	151.26470876924	318.3382527316
ENSSTOG00000010427	JH393284.1	HEYL	87.0719036919484	-0.357083722614627	0.820360982812516	0.999972073382441	33.5930796585985	233.507540894707	26.9993251238127	176.826457026769	0	51.5050194478028
ENSSTOG00000026717	JH393284.1	FGR	348.462288936902	-0.482436653700625	0.712821683297875	0.999972073382441	256.528971938388	916.125432008627	46.8935646887274	750.579813371012	43.6986936444471	76.9472579702114
ENSSTOG00000007706	JH393284.1	CMPK1	3644.91229552358	-0.531211387810939	0.610285856785636	0.999972073382441	3229.51652172435	848.982688620373	8846.30519319871	1345.22405915302	3623.63013451646	3975.81517592858
ENSSTOG00000006463	JH393284.1	PHACTR4	5276.39861015748	1.09870959753574	0.245135029827691	0.999972073382441	2988.25713144897	3712.99370937047	3374.441968106	4493.03343550719	14188.6296825547	2901.03573395757
ENSSTOG00000005065	JH393284.1	PPT1	2202.85068176145	-0.621782204588289	0.524950962747027	0.999972073382441	2493.52268556779	801.982768248595	4715.88212162596	1137.06126796961	1391.63532067701	2677.01992647977
ENSSTOG00000006271	JH393284.1	KIF2C	980.089885728947	-1.19985549099441	0.223921988736107	0.999972073382441	1520.85033363473	718.427354254322	1859.63772694893	630.457199103882	178.156212550438	973.010487881383
ENSSTOG00000010430	JH393284.1	NT5C1A	36.8191694972195	1.38979307210113	0.485711503461568	0.999972073382441	7.63479083149966	52.9681642285118	0	31.3363341566427	127.734642960691	1.24108480597115
ENSSTOG00000023529	JH393284.1	GRHL3	178.647675539103	-2.0525074309605	0.088249136584433	0.999972073382441	90.0905318116959	676.649647257186	98.0501807127936	126.837543014982	26.8915037811982	53.3666466567595
ENSSTOG00000025477	JH393284.1	NCDN	1300.28867887522	1.67863597640346	0.194007993218629	0.999972073382441	192.396728953791	182.031437630379	1481.17350284495	109.677169548249	5082.49421464646	753.959019627474
ENSSTOG00000025511	JH393284.1	SNIP1	671.036633715207	-0.0300754137565363	0.973212317814925	0.999972073382441	766.532999482565	417.777069971361	849.768232844211	537.19429982816	682.371908447904	772.575291717042
ENSSTOG00000002884	JH393284.1	RCAN3	834.166174130184	-0.28989983160193	0.800730478253365	0.999972073382441	140.480151299594	537.141947106036	2076.10600031002	553.608570100687	231.939220112834	1465.72115585193
ENSSTOG00000024078	JH393284.1	CD164L2	46.6219761524525	-2.44643835327154	NA	NA	9.16174899779959	227.539297037973	0	35.0668501276716	6.72287594529955	1.24108480597115
ENSSTOG00000003825	JH393284.1	ZCCHC17	2004.38631042259	0.636805386788793	0.472567748643814	0.999972073382441	1284.17181785824	1681.55270663473	1740.27228955944	2130.1246194575	3764.81052936775	1425.38589965787
ENSSTOG00000026429	JH393284.1	PEF1	1962.80478597422	-0.0161256374783601	0.988042956397471	0.999972073382441	2782.11777899847	746.776512573808	2390.62445438391	404.387931259532	4356.42361255411	1096.49842607551
ENSSTOG00000023254	JH393284.1	XKR8	160.939702341852	-0.38405679754444	0.717932494112198	0.999972073382441	163.384523794093	217.094870288689	166.732674448808	260.390014777816	94.1202632341937	63.9158675075143
ENSSTOG00000005617	JH393284.1	ADGRB2	434.071187685193	-0.796726768797234	0.443985501051523	0.999972073382441	255.002013772089	1051.90297974932	344.359813421261	293.964658517076	534.468637651314	124.729023000101
ENSSTOG00000002590	JH393284.1	ATP6V0B	4281.17842508916	-0.662044225528613	0.582333403561853	0.999972073382441	11569.7620260546	519.237215535834	3649.17194305006	698.352589776608	7660.71713966884	1589.82963644904
ENSSTOG00000004430	JH393284.1	B4GALT2	1782.9871181691	0.675443354905968	0.587860525095897	0.999972073382441	987.941933596055	283.491583194852	2846.29727489457	105.200550383015	5082.49421464646	1392.49715229963
ENSSTOG00000001962	JH393284.1	Spocd1	225.146832351147	-1.1498510144302	0.336650713109473	0.999972073382441	198.504561618991	674.411555810911	59.2090463241507	292.472452128665	60.5058835076959	65.777494716471
ENSSTOG00000002775	JH393284.1	PTP4A2	11196.0547843018	0.187056606711803	0.87610409429917	0.999972073382441	11003.2605463573	680.379799667645	19728.9279075776	1959.26698798437	23604.0174439467	10200.4760202769
ENSSTOG00000004439	JH393284.1	CCDC24	19.5512854127846	-0.523346157224253	0.777523564669709	0.999972073382441	27.4852469933988	20.888853498568	19.8942395649146	7.46103194205778	40.3372556717973	1.24108480597115
ENSSTOG00000019534	JH393284.1	AADACL4	80.929164861645	-1.13148366458144	0.467749192782926	0.999972073382441	126.737527802894	206.650443539405	0.947344741186412	91.7706928873107	6.72287594529955	52.7461042537739
ENSSTOG00000019922	JH393284.1	OTUD3	248.002500306721	0.437371323914693	0.656001174736226	0.999972073382441	138.953193133294	219.332961734964	273.782630202873	440.946987775615	231.939220112834	183.060008880745
ENSSTOG00000019412	JH393284.1	TXLNA	3589.74268655938	-0.00280122440002355	0.997990582198995	0.999972073382441	4583.92841523239	728.871781003607	5465.23181190441	707.305828107077	7727.94589912183	2325.17238398695
ENSSTOG00000004456	JH393284.1	SLC6A9	384.310827554936	-0.435338582346087	0.690879888790267	0.999972073382441	244.313306607989	960.88726093413	120.312782130674	522.272235944044	315.975169429079	142.104210283697
ENSSTOG00000005127	JH393284.1	EIF4G3	6908.18212882021	0.778284441621653	0.386389247701256	0.999972073382441	2856.93872914717	5627.30792641781	6780.61998504174	7523.70461037106	13240.7041742675	5419.81734767602
ENSSTOG00000020036	JH393284.1	CAMK2N1	966.256463019865	3.55432637300827	NA	NA	181.708021789692	166.364797506453	106.576283383471	276.804285050344	4756.43473129943	309.650659089802
ENSSTOG00000023646	JH393284.1	FHAD1	805.137735210284	-1.35664878192017	0.244002396675954	0.999972073382441	676.44246767087	2670.78912588834	127.891540060166	894.577729852727	218.493468222235	242.63207956736
ENSSTOG00000007778	JH393284.1	AKR7L	146.410073587764	-0.218114077477222	0.847173838972216	0.999972073382441	108.414029807295	304.38043669342	59.2090463241507	188.018004939856	161.349022687189	57.089901074673
ENSSTOG00000006322	JH393284.1	Rps8	30681.2751761291	-0.185022373231598	0.886533529940787	0.999972073382441	53958.1207225407	1010.12527275218	42968.7154259921	2850.86030506028	67312.7954023117	15987.0339281174
ENSSTOG00000011943	JH393284.1	OPRD1	465.133427225305	-0.717711221124003	0.555372500866344	0.999972073382441	264.163762769888	1336.14059342626	136.417642730843	766.247980449334	47.0601316170968	240.770452358403
ENSSTOG00000000870	JH393284.1	C1orf216	857.810742302511	-0.707872255220215	0.497832155965639	0.999972073382441	1821.66109239582	276.031278373935	1093.70950369971	222.338751873322	1055.49152341203	677.632304060249
ENSSTOG00000005736	JH393284.1	PHC2	2833.24563386968	0.505345921663452	0.604276607871419	0.999972073382441	2501.15747639929	2286.58342761111	2236.68093394112	1845.85930246509	6974.98379324828	1154.20886955317
ENSSTOG00000033957	JH393284.1	HPCAL4	121.715364375994	-1.1204567226651	0.376642639778243	0.999972073382441	247.367222940589	226.793266555882	27.4729974944059	132.060265374423	13.4457518905991	83.1526820000671
ENSSTOG00000031537	JH393284.1	Bmp8b	209.595735167099	-0.741667575997894	0.573959296240959	0.999972073382441	97.7253226431956	645.316367009334	44.9988752063546	313.363341566427	13.4457518905991	142.724752686682
ENSSTOG00000001795	JH393284.1	PSMB2	6038.27733996442	-0.0636057589488746	0.952523256711916	0.999972073382441	7020.95364864708	1188.4265579721	10303.3214051434	1698.87697320656	10924.6734111118	5093.4120437056
ENSSTOG00000005196	JH393284.1	DNALI1	146.77236499357	-0.687226919551197	0.633172056921823	0.999972073382441	62.6052848182972	476.713478056607	4.73672370593206	220.84654548491	20.1686278358986	95.5635300597786
ENSSTOG00000020462	JH393284.1	ZNF362	3866.43882203931	2.58946729607404	NA	NA	1296.38748318864	934.030163578828	1074.28893650539	716.259066437547	17960.1630878677	1217.5041946577
ENSSTOG00000027318	JH393284.1	Akr7a2	562.951710763943	0.0299590304670465	0.978259027904716	0.999972073382441	592.459768524373	179.793346184104	897.135469903532	174.588147444152	1270.62355366161	263.109978865884
ENSSTOG00000013833	JH393284.1	SLC25A34	6.96330260807398	0.115477917534376	0.975481460914422	0.999972073382441	0	20.1428230164763	0	21.6369926319676	0	0
ENSSTOG00000014709	JH393284.1	MATN1	13.6878174334195	-0.457782631455005	0.876705697830388	0.999972073382441	0	47.7459508538698	0	1.49220638841156	0	32.8887473582355
ENSSTOG00000011059	JH393284.1	NDUFS5	4830.38994002723	0.13086302414603	0.912062118939711	0.999972073382441	4640.42586738549	433.443710095287	8759.14947700956	762.517464478305	10289.361634281	4097.44148691376
ENSSTOG00000023903	JH393284.1	LACTBL1	133.275642521675	-0.44813344207165	0.781073596485383	0.999972073382441	114.521862472495	333.475625494997	14.2101711177962	316.34775434325	0	21.0984417015096
ENSSTOG00000015673	JH393284.1	CDA	1086.97728269519	0.285826296135025	0.814201632610849	0.999972073382441	1873.57767005002	890.760395617509	173.364087637113	375.289906685506	3032.0170513301	176.854584850889
ENSSTOG00000009061	JH393284.1	ZSCAN20	180.583277585658	-1.12423564304299	0.309363582950988	0.999972073382441	461.141366222579	147.71403545416	132.628263766098	44.7661916523467	201.686278358986	95.5635300597786
ENSSTOG00000010245	JH393284.1	TEKT2	50.3377371849434	-1.17957217973775	0.543014064190746	0.999972073382441	3.05391633259986	205.904413057314	0	34.3207469334658	53.7830075623964	4.9643392238846
ENSSTOG00000006446	JH393284.1	TRIT1	1492.43047152518	-0.427712526313791	0.621875073662445	0.999972073382441	1965.19516002801	1727.80659652441	1443.75338556809	1765.28015749087	1045.40720949408	1007.14032004559
ENSSTOG00000024594	JH393284.1	A3GALT2	164.432018311021	-1.06998442893017	0.376333436206758	0.999972073382441	250.421139273189	373.76127152795	44.5252028357614	211.147203960235	80.6745113435946	26.0627809253942
ENSSTOG00000025789	JH393284.1	NA	5.18088942205962	0.0584988122793697	0.983973086659065	0.999972073382441	6.10783266519972	0.746030482091716	8.0524303000845	1.49220638841156	13.4457518905991	1.24108480597115
ENSSTOG00000001781	JH393284.1	TFAP2E	135.115008604903	0.437061441049858	0.77390303653248	0.999972073382441	30.5391633259986	313.332802478521	0.947344741186412	311.871135178015	33.6143797264977	120.385226179202
ENSSTOG00000016015	JH393284.1	DHRS3	906.113320830421	0.607611232063819	0.570752146159613	0.999972073382441	1030.69676225245	766.919335590284	355.254277944904	382.750938627564	2547.96998326853	353.088627298793
ENSSTOG00000001897	JH393284.1	RIMS3	336.194049044069	-0.98020163909091	NA	NA	48.8626613215978	1254.82327087827	35.0517554238972	371.559390714477	181.517650523088	125.349565403086
ENSSTOG00000002451	JH393284.1	KDM1A	2494.87197419578	0.59773935957179	0.551467992536243	0.999972073382441	1302.49531585384	1022.80779094774	3628.80403111455	1331.79420165731	5882.5164521371	1800.81405346414
ENSSTOG00000004478	JH393284.1	EYA3	4444.94829985888	-0.312499156551592	0.720631451317624	0.999972073382441	5994.83776089353	2587.97974237616	6190.42421128261	4047.60982856634	4396.7608682259	3452.07738780876
ENSSTOG00000025954	JH393284.1	TMEM82	0.994755784198329	0.203580144454331	0.958356461568345	0.999972073382441	0	2.98412192836686	0	2.98441277682311	0	0
ENSSTOG00000021660	JH393284.1	LAPTM5	47.5297765580038	-1.44457279915041	0.48811105533522	0.999972073382441	9.16174899779959	199.93616920058	0	64.9109778959027	0	11.1697632537404
ENSSTOG00000004982	JH393284.1	TRIM63	395.056247498361	-0.863591368839465	0.493474631625528	0.999972073382441	427.548286563981	1081.74419903299	20.3679119355079	490.935901787402	278.999351729931	70.7418339403556
ENSSTOG00000012834	JH393284.1	DNAJC8	3086.82385828166	0.0244958924462394	0.980408530789558	0.999972073382441	2840.14218931787	904.18894429516	5436.33779729822	1366.11494859078	4864.00074642422	3110.1585237637
ENSSTOG00000029371	JH393284.1	NA	300.490519825365	-1.33516525100808	0.333654651211922	0.999972073382441	207.666310616791	1072.79183324789	11.8418092648301	376.036009879712	23.5300658085484	111.077090134418
ENSSTOG00000001900	JH393284.1	NFYC	2032.99080511061	0.013174343959055	0.988078310183513	0.999972073382441	2006.42303051811	1480.12447646996	2583.40910921534	1782.4405309576	2981.59548174035	1363.9522017623
ENSSTOG00000027085	JH393284.1	STK40	2460.91571507206	-0.236352500597041	0.796264461026451	0.999972073382441	2334.71903627259	1973.99665561468	3675.69759580328	1157.95215740737	3778.25628125835	1844.87256407612
ENSSTOG00000020547	JH393284.1	NA	79.0649471020439	-0.259230750070156	0.856824883933778	0.999972073382441	22.904372494499	220.078992217056	16.104860600169	155.935567589008	13.4457518905991	45.9201378209326
ENSSTOG00000028645	JH393284.1	FBLIM1	301.210286549799	0.0521732958068008	0.965616104686356	0.999972073382441	282.487260765487	578.919654103172	25.5783080120331	447.661916523467	400.011118745323	72.6034611493124
ENSSTOG00000009584	JH393284.1	ID3	833.646813497264	-1.13563613034899	0.343858040391086	0.999972073382441	1530.01208263253	48.4919813359615	1859.16405457833	174.588147444152	470.601316170968	919.023298821638
ENSSTOG00000004995	JH393284.1	PDIK1L	264.47423824138	-1.00275888527662	0.398974141172875	0.999972073382441	642.849388012271	164.126706060178	253.414718267365	290.234142546048	13.4457518905991	222.774722671822
ENSSTOG00000010445	JH393284.1	PPIE	2437.36596824562	0.355663906830241	0.745842787072438	0.999972073382441	1653.69569410283	584.887897959905	4174.94827440852	647.617572570615	5835.45632052001	1727.59004991184
ENSSTOG00000028672	JH393284.1	MACF1	7715.24131849529	-0.482198127864154	0.56918981417463	0.999972073382441	11337.664384777	6421.0843593634	9220.03269359675	6873.10262502362	5532.92690298153	6906.63694522946
ENSSTOG00000000606	JH393284.1	LSM10	670.098277458904	-0.344385837634629	0.755230951869607	0.999972073382441	679.496384003469	179.047315702012	1389.28106294987	123.107027043953	994.985639904333	654.672235149782
ENSSTOG00000011904	JH393284.1	NA	190.889732980238	0.00148888331156395	0.998981358507612	0.999972073382441	103.833155308395	52.9681642285118	414.463324269055	61.1804619248738	302.52941753848	210.36387461211
ENSSTOG00000026048	JH393284.1	TMCO4	487.767686791052	-0.920663471656934	0.478314680191496	0.999972073382441	207.666310616791	1685.28285904519	22.2626014178807	627.472786327059	255.469285921383	128.452277418014
ENSSTOG00000008719	JH393284.1	VWA5B1	125.757658874299	-1.13973527987972	0.464752433374853	0.999972073382441	10.6887071640995	504.316605894	4.73672370593206	164.888805919477	13.4457518905991	56.4693586716874
ENSSTOG00000015669	JH393284.1	MUL1	955.306295440538	-0.417477938263935	0.711379993628119	0.999972073382441	2313.3416219444	246.190059090266	716.66629670752	267.104943525668	1788.28500144968	400.249849925696
ENSSTOG00000002239	JH393284.1	ZMYM1	1293.92935639194	-0.354965226606976	0.700387219802231	0.999972073382441	1746.84014224712	541.618129998586	2068.52724238053	1081.10352840417	1132.80459678297	1192.68249853828
ENSSTOG00000014004	JH393284.1	Sfpq	4093.59678623905	0.192378042701204	0.883553942261448	0.999972073382441	1158.96124822165	209.634565467772	10093.0108726	477.506044291698	9691.0256751493	2931.44231170386
ENSSTOG00000006051	JH393284.1	PIK3R3	6598.33995058889	-0.3781795591243	0.711883927190784	0.999972073382441	5790.22536660934	1750.93354146926	14833.9976298674	3318.6670078273	4100.95432663272	9795.26183112731
ENSSTOG00000033389	JH393284.1	P3R3URF	10.1122654960533	-0.671322956846608	0.809483139495412	0.999972073382441	12.2156653303994	25.3650363911183	0	4.47661916523467	0	18.6162720895673
ENSSTOG00000025429	JH393284.1	NA	14.0041728288315	-0.488756647532563	0.852606794514067	0.999972073382441	0	49.2380118180533	0	13.429857495704	3.36143797264977	17.9957296865817
ENSSTOG00000028112	JH393284.1	MRTO4	2534.44766558063	-0.989120411290345	0.430177205536649	0.999972073382441	1847.61938122292	216.348839806598	8048.64092111975	246.960157282112	1210.11767015392	3636.99902389846
ENSSTOG00000009815	JH393284.1	SLC9A1	1367.55984835514	0.285102330546274	0.772856941802807	0.999972073382441	929.917523276658	2017.266423576	749.823362649045	1100.50221145352	2843.77652486171	564.073044313888
ENSSTOG00000007783	JH393284.1	SLC66A1	530.623295962505	0.174329822725845	0.869599495865247	0.999972073382441	853.569614961662	396.142185990701	244.888615596687	167.8732186963	1173.14185245477	348.124288074908
ENSSTOG00000025075	JH393284.1	YTHDF2	4485.57441623213	-0.567504106925782	0.56243596625542	0.999972073382441	4925.96704448358	1439.09279995492	9704.12585634301	2083.12011822253	4430.3752479524	4330.76543043633
ENSSTOG00000001750	JH393284.1	ZMYM4	4322.80414240492	-0.143570272073522	0.879601994943529	0.999972073382441	2065.97439900381	2821.48728327087	8725.99241106804	4452.74386302008	2672.34318825657	5198.28370981017
ENSSTOG00000022686	JH393284.1	CCDC17	505.811313220293	-0.878889411279416	0.473631123613883	0.999972073382441	836.773075132362	15.666640123926	1113.13007089403	191.002417716679	430.264060499171	448.031614955586
ENSSTOG00000032249	JH393284.1	NA	7.25685105677003	3.75063004565004	0.278332506548243	0.999972073382441	0	0	2.84203422355924	0	36.9758176991475	3.72325441791345
ENSSTOG00000010251	JH393284.1	ADPRS	630.473937353314	-0.228650998453412	0.837896117387792	0.999972073382441	671.86159317197	94.7458712256479	1273.23133215454	185.033592163033	964.732698150485	593.23853725421
ENSSTOG00000013491	JH393284.1	GPBP1L1	881.949282943079	-0.574681389343261	0.54551002096627	0.999972073382441	1430.75980182304	473.72935612824	1260.44217814852	366.336668355037	1055.49152341203	704.936169791614
ENSSTOG00000021901	JH393284.1	NA	38.1707460428809	1.37556833698019	0.45082367580865	0.999972073382441	19.8504561618991	44.0157984434112	0	116.392098296101	36.9758176991475	11.7903056567259
ENSSTOG00000024761	JH393284.1	SVBP	1509.8166570647	-1.05399437690243	0.304209431717534	0.999972073382441	2688.97333085418	386.443789723509	3038.13458498482	459.599567630759	1263.90067771632	1221.8479914786
ENSSTOG00000005862	JH393284.1	COL9A2	184.043889001779	-0.400428315272203	0.789697261877967	0.999972073382441	16.7965398292992	402.856460329527	209.363187802197	209.654997571824	0	265.592148477826
ENSSTOG00000000123	JH393284.1	ERMAP	223.526325058599	-0.565637546746239	0.711379587799251	0.999972073382441	221.40893411349	578.919654103172	0.947344741186412	371.559390714477	10.0843139179493	158.238312761322
ENSSTOG00000022787	JH393284.1	TENT5B	1780.33409068741	1.68609905883643	NA	NA	1679.65398292992	321.53913778153	530.986727434984	342.461366140452	7485.92236509105	321.440964746528
ENSSTOG00000005913	JH393284.1	SMAP2	2034.13192040138	1.04278824152527	0.2924352651432	0.999972073382441	1649.11481960393	1371.20402608457	966.765308380733	1413.11944982574	5825.37200660206	979.215911911238
ENSSTOG00000021677	JH393284.1	NA	8.49880942182022	-0.5852211917409	0.846725427403674	0.999972073382441	0	14.9206096418343	15.1575158589826	0.746103194205778	20.1686278358986	0
ENSSTOG00000010669	JH393284.1	TOE1	61.2458914570994	-3.8900306253305	0.00541958852191242	0.999972073382441	149.641900297393	89.5236578510059	106.576283383471	7.46103194205778	0	14.2724752686682
ENSSTOG00000013650	JH393284.1	MACO1	1297.54855151656	0.286574249860285	0.746700451811332	0.999972073382441	627.579806349272	1225.72808207669	1653.59024574088	1469.07718939118	1388.27388270436	1421.04210283697
ENSSTOG00000033898	JH393284.1	NA	222.113010596189	0.340955325846413	0.755194833493338	0.999972073382441	203.085436117891	302.888375729237	82.892664853811	496.158624146842	97.4817012068435	150.171261522509
ENSSTOG00000014899	JH393284.1	UBR4	5521.75017744392	-0.0695601912139929	0.93952148390584	0.999972073382441	3461.61416300194	3839.07286084397	9662.9163601014	3094.83604956557	6776.65895286195	6295.40267828866
ENSSTOG00000022071	JH393284.1	NA	162.186659118024	-0.398961550642912	0.766047877290062	0.999972073382441	340.511671084885	22.3809144627515	188.995275866689	16.4142702725271	349.589549155577	55.2282738657162
ENSSTOG00000019764	JH393284.1	LDLRAP1	1038.49846642306	0.717526881245255	0.50080975776165	0.999972073382441	1030.69676225245	816.903377890429	507.303108905323	476.759941097492	3055.54711713864	343.780491254009
ENSSTOG00000004814	JH393284.1	TMCO2	40.8210330666522	-0.140958011518172	0.932631953924995	0.999972073382441	15.2695816629993	103.698237010749	8.99977504127091	55.2116363712275	60.5058835076959	1.24108480597115
ENSSTOG00000028000	JH393284.1	PITHD1	1156.68728036211	0.508766588005208	0.62693156319661	0.999972073382441	717.670338160968	286.475705123219	1859.16405457833	430.501543056734	2184.93468222235	1461.37735903103
ENSSTOG00000010678	JH393284.1	TESK2	2059.28024729269	-0.0395417889554621	0.966846256044746	0.999972073382441	1331.50752101354	3246.72465806315	1685.32629457063	3374.62474739273	800.022237490646	1917.47602522543
ENSSTOG00000015006	JH393284.1	EMC1	929.285293245082	-1.05667125993601	0.292789726130456	0.999972073382441	436.71003556178	1216.0296858095	2113.99978995748	699.84479616502	228.577782140185	880.549669836532
ENSSTOG00000011918	JH393284.1	LYPLA2	4186.84049401873	1.70017216998403	NA	NA	2560.70884488498	543.110190962769	2806.98246813534	423.786614308882	17714.7781158643	1071.67672995609
ENSSTOG00000020016	JH393284.1	ZMPSTE24	3574.65186136197	-0.666883113212506	0.540447388884431	0.999972073382441	2027.80044484631	1224.23602111251	9908.27864806868	2002.54097324831	937.841194369287	5347.2138865267
ENSSTOG00000006468	JH393284.1	HECTD3	830.728489640499	0.8387224437708	0.494465383465787	0.999972073382441	980.307142764556	328.999442602447	476.988077187358	120.868717461336	2917.72816026	159.479397567293
ENSSTOG00000001670	JH393284.1	INPP5B	1458.9326109998	-0.176803313525803	0.84248160316695	0.999972073382441	1565.13212045743	1856.12383944419	1223.96940561284	2128.63241306908	1058.85296138468	920.884926030594
ENSSTOG00000020868	JH393284.1	PAX7	291.761864800683	-0.62744650462317	0.657387962691052	0.999972073382441	149.641900297393	892.252456581692	21.7889290472875	472.283321932257	6.72287594529955	207.881705000168
ENSSTOG00000006505	JH393284.1	UROD	982.383474576903	1.44158179521668	0.241268704836827	0.999972073382441	884.10877828766	148.460065936251	552.775656482271	248.452363670524	3865.65366854724	194.850314537471
ENSSTOG00000009074	JH393284.1	CSMD2	3613.06010055346	-0.584637016273724	0.644172352534231	0.999972073382441	945.187104939657	11805.1863486193	256.256752490924	5894.96133741985	981.539888013734	1795.22917183727
ENSSTOG00000001691	JH393284.1	SF3A3	2918.17316543998	-0.539860554125185	0.587731182418808	0.999972073382441	3580.71689997334	1058.61725408815	5732.85670128957	995.301661070508	3902.62948624639	2238.91698997196
ENSSTOG00000026732	JH393284.1	FAM167B	6.22272780052776	2.3614151823713	0.518971532051382	0.999972073382441	0	5.96824385673373	0	4.47661916523467	26.8915037811982	0
ENSSTOG00000000121	JH393284.1	C1orf50	316.051177996556	0.861926456027509	0.409231566700322	0.999972073382441	264.163762769888	279.015400302302	128.838884801352	244.721847699495	826.913741271845	152.653431134452
ENSSTOG00000008663	JH393284.1	TMEM54	13.6276501891013	-1.30107242180537	0.582055225838765	0.999972073382441	9.16174899779959	49.2380118180533	0	11.9376511072924	3.36143797264977	8.06705123881248
ENSSTOG00000000122	JH393284.1	Tmem269	143.997684239808	0.150495033244606	0.906806673942538	0.999972073382441	45.8087449889979	324.523259709896	39.7884791298293	329.031508644748	33.6143797264977	91.2197332388796
ENSSTOG00000024038	JH393284.1	PDZK1IP1	129.768256811093	-0.635773535784579	0.634492426696564	0.999972073382441	221.40893411349	122.348999063041	127.891540060166	18.6525798551444	278.999351729931	9.30813604478363
ENSSTOG00000013517	JH393284.1	AKR1A1	2919.09442275792	0.298422803784535	0.779640631714229	0.999972073382441	4658.74936538109	1068.31565035534	2126.3152715929	1340.74743998778	7290.95896267736	1029.47984655307
ENSSTOG00000033129	JH393284.1	NA	1906.51728306219	0.661474266316137	0.560670638982291	0.999972073382441	2056.81265000601	387.935850687692	1984.68723278553	414.833375978412	5623.68572824307	971.148860672426
ENSSTOG00000008396	JH393284.1	TAL1	45.7140483937131	-1.32993418084416	0.472174800602759	0.999972073382441	56.4974521530974	134.285486776509	6.15774081771168	76.1025258089893	0	1.24108480597115
ENSSTOG00000011043	JH393284.1	RRAGC	1911.99461798598	-0.340838582370135	0.726708657531257	0.999972073382441	2876.78918530907	687.09407400647	2845.34993015339	854.288157365615	2716.04188190102	1492.40447918031
ENSSTOG00000009794	JH393284.1	NSUN4	858.327422819461	-0.143428253006191	0.869908052478122	0.999972073382441	1024.58892958725	939.25237695347	739.876242866588	1008.73151856621	584.890207241061	852.625261702181
ENSSTOG00000014333	JH393284.1	STIL	937.309830080756	0.895011853255169	0.406838042988586	0.999972073382441	218.35501778089	1186.93449700792	561.775431523542	2526.30541558076	312.613731456429	817.874887134989
ENSSTOG00000003611	JH393284.1	IPO13	2535.88713463579	2.04616138052612	NA	NA	1012.37326425685	804.966890176962	1147.70815394734	458.107361242348	11472.5878006537	319.579337537571
ENSSTOG00000021547	JH393284.1	MYCBP	1396.44591051844	-0.686984028845979	0.587065788543537	0.999972073382441	882.58182012136	52.2221337464201	4233.20997599148	270.835459496697	1173.14185245477	1766.68422129993
ENSSTOG00000019683	JH393284.1	NASP	3662.69965295481	-0.470945899232857	0.650871945970847	0.999972073382441	2887.47789247317	953.426956113213	8923.987461976	1311.64941541376	4097.59288866008	3802.06330309262
ENSSTOG00000033171	JH393284.1	FOXE3	3.51639702258253	-3.21812169462168	0.404010058896659	0.999972073382441	9.16174899779959	10.444426749284	0	1.49220638841156	0	0
ENSSTOG00000029224	JH393284.1	BTBD19	759.079353295608	1.24708044268938	0.247930919671059	0.999972073382441	658.11896967527	421.50722238182	269.519578867534	414.833375978412	2514.35560354203	276.141369328581
ENSSTOG00000002603	JH393284.1	DPH2	538.770174345069	-0.360701882705896	0.718860119728934	0.999972073382441	395.482165071682	232.015479930524	1189.86499493013	344.699675723069	396.649680772673	673.909049642335
ENSSTOG00000021914	JH393284.1	TRIM62	683.820116216568	0.548205162623757	0.642208268422733	0.999972073382441	723.778170826167	862.411237298024	79.1032858890654	519.287823167221	1784.92356347703	133.416616641899
ENSSTOG00000006358	JH393284.1	PLK3	706.847075526788	1.73353607861542	NA	NA	458.087449889979	111.904572313757	409.726600563123	178.318663415181	2800.07783121726	282.967335761422
ENSSTOG00000000088	JH393284.1	GMEB1	821.614862142278	0.212233197012847	0.835467534981993	0.999972073382441	522.219692874576	1434.61661706237	327.781280450498	1651.87247197159	423.541184553872	569.657925940758
ENSSTOG00000007059	JH393284.1	AADACL3	71.8860483714462	-1.01787743809741	0.595851064077122	0.999972073382441	61.0783266519972	228.285327520065	0	113.407685519278	0	28.5449505373365
ENSSTOG00000001907	JH393284.1	KCNQ4	609.762091737256	-1.58459473357008	0.180117768125096	0.999972073382441	331.349922087085	2144.09160553159	269.519578867534	702.829208941843	94.1202632341937	116.661971761288
ENSSTOG00000006160	JH393284.1	DMAP1	114.737022688957	-0.754115637329165	0.498666916117978	0.999972073382441	204.612394284191	140.999761115334	87.1557161891499	147.728432452744	63.8673214803457	44.0585106119759
ENSSTOG00000006404	JH393284.1	PTCH2	284.123434398666	-0.943496108684337	0.486804437441829	0.999972073382441	198.504561618991	916.125432008627	7.57875792949129	416.325582366824	87.3973872888941	78.8088851791681
ENSSTOG00000000615	JH393284.1	CSF3R	42.0008673708825	-1.54936716945445	0.441313178886574	0.999972073382441	9.16174899779959	179.047315702012	0	55.2116363712275	6.72287594529955	1.86162720895673
ENSSTOG00000006439	JH393284.1	EIF2B3	3712.43461731386	0.630904067404785	0.47970983431401	0.999972073382441	2511.84618356339	3877.86644591274	2349.4149581423	4176.68568116394	6914.47790974059	2444.31652536018
ENSSTOG00000005523	JH393284.1	Col16a1	168.119633549761	-1.05978974227049	0.403118052647379	0.999972073382441	284.014218931787	387.189820205601	10.4207921530505	158.919980365831	121.011767015392	47.1612226269038
ENSSTOG00000031714	JH393284.1	Cited4	144.663658759887	4.92661457154101	NA	NA	10.6887071640995	7.46030482091716	9.47344741186412	0	840.359493162444	0
ENSSTOG00000015599	JH393284.1	SRARP	10.939606435109	-4.93229272388242	0.103177100402192	0.999972073382441	32.0661214922985	32.0793107299438	0	1.49220638841156	0	0
ENSSTOG00000006181	JH393284.1	ERI3	2951.61016524818	0.362547454296662	0.700977813206549	0.999972073382441	2119.4179348243	3949.48537219354	1677.74753664114	2735.21430995838	5785.03475093026	1442.76108694146
ENSSTOG00000012490	JH393284.1	PLA2G2E	26.8218276977938	-2.19538634062045	NA	NA	3.05391633259986	123.841060027225	5.68406844711847	28.3519213798196	0	0
ENSSTOG00000010632	JH393284.1	GRIK3	1542.94624355696	-0.926394279607594	0.446270112400825	0.999972073382441	842.880907797562	5035.70575411908	188.521603496096	2150.26940570105	245.384972003434	794.914818224522
ENSSTOG00000006525	JH393284.1	ZSWIM5	2079.0462273724	0.21776356132247	0.831314666873088	0.999972073382441	461.141366222579	3410.10533364123	1896.5841718552	3534.29083095277	934.479756396637	2237.67590516599
ENSSTOG00000027101	JH393284.1	SMIM12	1382.67423771827	0.100453689563755	0.934768595805568	0.999972073382441	2093.45964599721	82.0633530300888	1826.954333378	215.62382312547	3092.52293483779	985.421335941094
ENSSTOG00000014640	JH393284.1	SRRM1	9869.59660494415	-0.269272499134769	0.821704277032393	0.999972073382441	5898.63939641663	585.633928441997	25879.5636397304	2912.78687017936	8672.50996943642	15268.4458254601
ENSSTOG00000007641	JH393284.1	DLGAP3	357.960174563813	-0.0922702593190417	0.945984137912289	0.999972073382441	105.360113474695	986.99832780734	16.5785329707622	761.025258089893	53.7830075623964	224.015807477793
ENSSTOG00000015208	JH393284.1	ZDHHC18	4.14402647820181	-0.78439966799044	0.835911474923659	0.999972073382441	10.6887071640995	5.22221337464201	0	8.95323833046933	0	0
ENSSTOG00000015216	JH393284.1	GPN2	672.949441461846	-0.210072773688541	0.821156192914565	0.999972073382441	659.64592784157	590.110111334547	914.187675244887	347.684088499892	1042.04577152143	484.023074328749
ENSSTOG00000029075	JH393284.1	LRRC41	2701.74701785287	0.565305086964022	0.593112836413568	0.999972073382441	2186.6040941415	937.014285507195	3411.86208538286	924.421857620959	7324.57334240386	1426.00644206085
ENSSTOG00000026107	JH393284.1	MUTYH	274.506047464846	0.0716864616558008	0.940249386722168	0.999972073382441	209.193268783091	358.840661886115	234.467823443637	329.777611838954	342.866673210277	171.890245627004
ENSSTOG00000028454	JH393284.1	TRABD2B	1638.46701990733	-0.853838440207116	0.481223966225443	0.999972073382441	798.599120974864	5366.9432881678	164.364312595842	2265.16929760874	389.926804827374	845.79929526934
ENSSTOG00000025822	JH393284.1	ARTN	6.6582634070035	0.451043106950262	0.901614296328305	0.999972073382441	16.7965398292992	0	0	2.98441277682311	20.1686278358986	0
ENSSTOG00000006201	JH393284.1	RNF220	5483.83595704332	0.435010891724662	0.644026951018648	0.999972073382441	3169.96515323866	7233.51155436128	3584.75250064938	4096.85263938393	11512.9250563255	3305.00883830118
ENSSTOG00000002184	JH393284.1	Clic4	2066.86062560625	0.449539837205259	0.698416994130852	0.999972073382441	3973.14514871242	892.252456581692	376.095862251005	1059.4665357722	5485.86677136443	614.33697895572
ENSSTOG00000015687	JH393284.1	KIF17	614.271898584164	-0.314613511301397	0.803514603548012	0.999972073382441	416.859579399881	1580.09256107025	46.8935646887274	1285.53580361656	137.818956878641	218.430925850923
ENSSTOG00000015220	JH393284.1	GPATCH3	442.959003692233	0.187936999910015	0.841117025209257	0.999972073382441	461.141366222579	412.554856596719	367.569759580328	366.336668355037	776.492171682098	273.659199716639
ENSSTOG00000015679	JH393284.1	PINK1	1147.7823501922	2.43281236953494	NA	NA	534.435358204976	429.713557684828	111.786679459997	346.937985305687	5143.00009815416	320.820422343543
ENSSTOG00000015213	JH393284.1	SFN	32292.560202082	2.20374297418814	NA	NA	30055.1175872815	680.379799667645	3822.53603068717	3219.43528299793	150404.180648242	5573.71186361644
ENSSTOG00000023168	JH393284.1	NA	112.807303920029	0.520990348407193	0.759194879304498	0.999972073382441	74.8209501486966	203.666321611038	0	291.726348934459	6.72287594529955	99.9073268806777
ENSSTOG00000023412	JH393284.1	ELOA	3782.6248401065	0.0905320674839967	0.933035380965831	0.999972073382441	3754.79013093153	684.855982560195	6550.88888530404	1125.12361686231	7253.98314497821	3326.10728000269
ENSSTOG00000005696	JH393284.1	ZBTB17	487.540921349275	0.337910872806389	0.755052195491456	0.999972073382441	290.122051596987	863.157267780115	138.312332213216	769.978496420363	715.986288174402	147.689091910567
ENSSTOG00000006996	JH393284.1	ECE1	703.378378798977	-0.151965713447386	0.883470356640666	0.999972073382441	490.153571382278	1508.47363478945	221.67866943762	734.165543098485	958.009822205186	307.789031880846
ENSSTOG00000022471	JH393284.1	RUNX3	462.960602610218	0.207332923569433	0.830803188394078	0.999972073382441	393.955206905382	561.760953015062	332.044331785837	246.960157282112	904.226814642789	338.816152030124
ENSSTOG00000015377	JH393284.1	EPHB2	484.241646298566	-0.218948464693781	0.852741875084282	0.999972073382441	294.702926095887	1203.34716761394	64.419442400676	716.259066437547	507.577133870116	119.144141373231
ENSSTOG00000016042	JH393284.1	Ak2	6027.69718856068	0.378581806319681	0.742584360927942	0.999972073382441	5903.22027091553	703.506744612488	9115.82477206625	1244.50012793524	14901.2545327564	4297.8766830781
ENSSTOG00000007662	JH393284.1	ZMYM6	1228.24771962933	-0.120382215020283	0.89941262631721	0.999972073382441	633.687639014471	691.570256899021	2512.83192599696	1137.80737116381	1082.38302719323	1311.20609750852
ENSSTOG00000021148	JH393284.1	PIGV	716.792347721385	-0.0976117098587767	0.91779658919081	0.999972073382441	984.888017263456	561.01492253297	675.930472836505	608.074103277709	1163.05753853682	307.789031880846
ENSSTOG00000027358	JH393284.1	GUCA2B	4.3518687162397	-3.55375788675396	0.356456877102489	0.999972073382441	0	24.6190059090266	0	1.49220638841156	0	0
ENSSTOG00000009797	JH393284.1	HYI	410.431470195228	1.04381664237838	0.426788379297786	0.999972073382441	543.597107202775	44.0157984434112	215.994600990502	48.4967076233755	1485.7555839112	124.729023000101
ENSSTOG00000026132	JH393284.1	TMEM53	280.998099045294	0.132206498739764	0.898882483235259	0.999972073382441	256.528971938388	451.348441665488	97.1028359716072	490.935901787402	198.324840386337	191.747602522543
ENSSTOG00000029207	JH393284.1	NA	7.21313430674633	-1.55211449769014	0.660751839160698	0.999972073382441	0	32.0793107299438	0	4.47661916523467	6.72287594529955	0
ENSSTOG00000000130	JH393284.1	ZNF691	340.965494749954	-0.35407040070493	0.764406699924468	0.999972073382441	642.849388012271	44.0157984434112	459.46219947541	153.69725800639	635.311776830807	110.456547731432
ENSSTOG00000028977	JH393284.1	KLHDC7A	9.655720209208	-0.521414733773252	0.869589262142121	0.999972073382441	0	34.3174021762189	0	18.6525798551444	0	4.9643392238846
ENSSTOG00000013739	JH393284.1	MFAP2	181.72757823295	0.0417468198058903	0.972901632061573	0.999972073382441	82.4557409801963	16.4126706060178	438.146942798715	145.490122870127	171.433336605138	236.426655537504
ENSSTOG00000000110	JH393284.1	ZMYND12	334.335824818614	0.366432931690069	0.739587734340499	0.999972073382441	174.073230958192	593.094233262914	109.891989977624	720.735685602781	127.734642960691	280.48516614948
ENSSTOG00000014218	JH393284.1	CTPS1	2650.11987853085	-0.822287104623937	0.450962337035833	0.999972073382441	1551.38949696073	646.808427973518	7958.64317070705	972.918565244334	1502.56277377445	3268.39683652503
ENSSTOG00000020434	JH393284.1	TMEM35B	239.39013314626	-0.662270581332275	0.608082483725961	0.999972073382441	241.259390275389	5.96824385673373	632.35261474193	115.645995101896	248.746409976083	192.368144925528
ENSSTOG00000005399	JH393284.1	MOB3C	367.059641707996	-0.69747150923612	0.560669807116535	0.999972073382441	1082.61333990665	162.634645095994	115.576058424742	125.345336626571	621.866024940208	94.3224452538075
ENSSTOG00000007049	JH393284.1	EXO5	237.11332144718	0.0657581094749261	0.959403607288231	0.999972073382441	503.896194878977	139.507700151151	50.682943653473	125.345336626571	581.528769268411	21.7189841044951
ENSSTOG00000023413	JH393284.1	PRDX1	17423.4480426797	-0.132973033377256	0.914209124063742	0.999972073382441	20850.6137608256	941.490468399746	32884.2306560627	2058.49871281374	34263.1372552192	13542.7174027572
ENSSTOG00000009816	JH393284.1	CFAP107	105.933221274207	-0.0344630537457474	0.983986759550002	0.999972073382441	51.9165776541977	269.31700403511	0.947344741186412	214.131616737058	0	99.2867844776921
ENSSTOG00000013556	JH393284.1	CYP4X1	140.481553766188	0.290889599749265	0.864081716753507	0.999972073382441	19.8504561618991	357.348600921932	2.36836185296603	267.851046719874	0	195.470856940456
ENSSTOG00000000119	JH393284.1	P3H1	632.626327401295	-0.649065620890635	0.473370788415723	0.999972073382441	616.891099185172	662.475068097444	1039.23718108149	526.002751915073	312.613731456429	638.538132672157
ENSSTOG00000005415	JH393284.1	ATPAF1	756.318441076383	-0.206191493120483	0.822750255289974	0.999972073382441	969.618435600456	370.777149599583	1090.39379710556	548.385847741247	732.793478037651	825.941938373801
ENSSTOG00000001643	JH393284.1	YRDC	1900.30178938391	-0.942598445006478	0.381987424505925	0.999972073382441	2404.95911192239	289.459827051586	4804.93252729748	643.14095340538	1502.56277377445	1756.75554285216
ENSSTOG00000006338	JH393284.1	BEST4	29.8284859471527	-0.562333157980821	0.761907260837043	0.999972073382441	21.377414328199	58.1903776031538	26.9993251238127	45.5122948465524	26.8915037811982	0
ENSSTOG00000006944	JH393284.1	SPATA6	2388.88851088201	0.9733540959146	0.273304801574919	0.999972073382441	1798.75671990132	1444.31501332956	1592.96018230495	2963.52188738535	4870.72362236952	1663.05364000134
ENSSTOG00000001640	JH393284.1	MANEAL	99.4504533290141	-0.511153831937405	0.696116697644717	0.999972073382441	76.3479083149966	263.348760178376	10.8944645236437	122.360923849748	84.0359493162444	39.7147137910768
ENSSTOG00000024538	JH393284.1	FHL3	2668.42556516484	1.88729621843417	0.190274861954734	0.999972073382441	2525.58880706009	18.6507620522929	862.557386850228	298.441277682311	11697.8041448212	607.511012522879
ENSSTOG00000032547	JH393284.1	TMEM69	1476.1801044439	-1.1438186725208	0.327588135920153	0.999972073382441	1725.46272791892	150.698157382527	4221.36816672665	258.151705195199	910.949690588089	1590.45017885203
ENSSTOG00000026291	JH393284.1	TSPAN1	82.842653677714	-1.49856037823263	0.41662155185624	0.999972073382441	0	334.221655977089	33.6307383121176	67.14928747852	0	62.0542402985576
ENSSTOG00000013643	JH393284.1	Rhce	380.523238512412	-1.46755358651789	0.335917206255601	0.999972073382441	259.582888270988	1380.90242235177	37.4201172768633	487.951489010579	0	117.282514164274
ENSSTOG00000010717	JH393284.1	KDM4A	1319.55934504689	0.12906213998418	0.892322235760096	0.999972073382441	795.545204642264	2185.12328204664	800.979978673111	2145.04668334161	1297.51505744281	693.145864134888
ENSSTOG00000014879	JH393284.1	HIVEP3	1804.47060473261	-0.186531769408113	0.869303096151893	0.999972073382441	1123.84121039675	4417.99251494714	220.731324696434	2527.79762196917	1963.07977602747	573.381180358672
ENSSTOG00000021861	JH393284.1	SLC2A1	4290.62893010234	-2.68738456469578	0.0126771275662784	0.999972073382441	16846.9294487871	864.649328744299	4573.3067380774	1024.39968564453	984.901325986384	1449.5870533743
ENSSTOG00000027731	JH393284.1	SLFNL1	8.04806907231993	-4.65170783137865	0.157577756749801	0.999972073382441	0	38.0475545866775	8.99977504127091	0	0	1.24108480597115
ENSSTOG00000004528	JH393284.1	RNF19B	735.063638529515	0.237238059614867	0.816698976201778	0.999972073382441	1081.08638174035	441.650045398296	500.198023346425	470.04501234964	1643.74316862574	273.659199716639
ENSSTOG00000027420	JH393284.1	FOXD2	5.63445085841278	0.814241946048964	0.814743349651843	0.999972073382441	9.16174899779959	2.98412192836686	0	1.49220638841156	20.1686278358986	0
ENSSTOG00000030099	JH393284.1	C1orf232	82.4246930183024	-0.784789391867882	0.605312746952269	0.999972073382441	56.4974521530974	245.444028608175	11.8418092648301	154.443361200596	3.36143797264977	22.9600689104663
ENSSTOG00000011271	JH393284.1	HP1BP3	5565.44841646381	0.146967289536061	0.890650930373587	0.999972073382441	5422.22844853106	834.80810946063	9588.54979791827	1994.33383811204	9643.9655435322	5908.80476122865
ENSSTOG00000009276	JH393284.1	LURAP1	245.384809661284	-0.0374982583713251	0.97269956638553	0.999972073382441	291.649009763287	390.919972616059	63.4720976594896	411.848963201589	215.132030249586	99.2867844776921
ENSSTOG00000030628	JH393284.1	NA	2.98703760526761	3.26877550822726	0.399198220688129	0.999972073382441	0	1.49206096418343	0	2.98441277682311	13.4457518905991	0
ENSSTOG00000023344	JH393284.1	COL8A2	171.300034540378	-1.46006806499209	0.294275545483429	0.999972073382441	140.480151299594	598.316446637556	16.104860600169	225.323164650145	13.4457518905991	34.1298321642067
ENSSTOG00000013099	JH393284.1	SCMH1	1540.07705181246	0.170855144799916	0.848095607443027	0.999972073382441	1333.03447917984	2044.86955141339	969.607342604292	2351.71726813661	1226.92486001717	1314.30880952345
ENSSTOG00000009283	JH393284.1	POMGNT1	1235.49776544682	-0.487082202890457	0.655872616914026	0.999972073382441	1682.70789926252	305.126467175512	2336.62580413628	267.851046719874	2084.09154304286	736.583832343878
ENSSTOG00000013503	JH393284.1	IPP	1234.19680106902	-0.66821815752101	0.461897646728079	0.999972073382441	1893.42812621191	716.935293290139	1935.42530624384	887.11669791067	736.1549160103	1236.12046674727
ENSSTOG00000034207	JH393284.1	NA	34.3528303879339	0.679469293068149	0.645847212469777	0.999972073382441	22.904372494499	32.8253412120355	22.7362737884739	16.4142702725271	90.7588252615439	20.477899298524
ENSSTOG00000022385	JH393284.1	PLA2G2A	47.2892024521069	-1.32482117670212	0.4087114824595	0.999972073382441	6.10783266519972	179.047315702012	17.9995500825418	59.6882555364622	13.4457518905991	7.44650883582691
ENSSTOG00000025276	JH393284.1	MTF1	3875.54980410328	0.0381745770702001	0.969546153010319	0.999972073382441	6739.9933460479	1969.52047272213	2761.98359292898	1742.8970616647	7865.76485600047	2173.13949525549
ENSSTOG00000004747	JH393284.1	EBNA1BP2	3371.75397943099	-0.439192281418178	0.713043442485062	0.999972073382441	2014.05782134961	437.919892987837	9189.71766187879	449.900226106084	5166.5301639627	2972.39811030091
ENSSTOG00000023984	JH393284.1	SYF2	762.876154982384	1.02390564143209	NA	NA	710.035547329468	140.253730633243	657.45725038337	182.04917938621	2605.11442880358	282.346793358437
ENSSTOG00000028206	JH393284.1	NA	45.2936571238848	-1.05339937526483	0.574422085402627	0.999972073382441	6.10783266519972	174.571132809462	3.31570659415244	75.3564226147836	0	12.4108480597115
ENSSTOG00000005750	JH393284.1	TIE1	168.486509174179	-0.922370265869163	0.483917443468366	0.999972073382441	33.5930796585985	603.538660012198	25.1046356414399	184.287488968827	63.8673214803457	100.527869283663
ENSSTOG00000031462	JH393284.1	ZFP69	115.57239600158	1.51670255401774	0.25326455198527	0.999972073382441	15.2695816629993	157.412431721352	6.63141318830488	235.02250617482	191.601964441037	87.4964788209662
ENSSTOG00000000111	JH393284.1	PPCS	742.783321789962	-0.468199621002288	0.681637336748983	0.999972073382441	1600.25215828233	145.475944007885	839.347440691161	228.307577426968	1388.27388270436	255.042927627072
ENSSTOG00000022805	JH393284.1	UTP11	2317.90477666054	-0.249037155829739	0.817335481422932	0.999972073382441	3429.54804150965	419.269130935544	3702.2232485565	663.285739648936	3929.52099002759	1763.58150928501
ENSSTOG00000026559	JH393284.1	KNCN	5.22226184938472	-3.02673757725786	0.429073009154938	0.999972073382441	0	28.3491583194852	0	2.98441277682311	0	0
ENSSTOG00000006889	JH393284.1	SLC5A9	166.621861977584	-0.522377373198943	0.707662537717884	0.999972073382441	85.5096573127961	492.380118180533	12.3154816354234	328.285405450542	23.5300658085484	57.7104434776585
ENSSTOG00000015913	JH393284.1	NA	131.058771257022	-0.0503492662031713	NA	NA	16.7965398292992	383.459667795142	0	282.77311060399	60.5058835076959	42.8174258060047
ENSSTOG00000006001	JH393284.1	MAST2	2567.51797696303	0.439790833970195	0.659581857866189	0.999972073382441	819.976535303063	4305.34191215129	1412.49100910894	5116.02960266902	1815.17650523088	1936.092297315
ENSSTOG00000014874	JH393284.1	EDN2	10.3434016117558	-4.07393446459063	0.191572222578189	0.999972073382441	6.10783266519972	52.9681642285118	0	2.98441277682311	0	0
ENSSTOG00000029125	JH393284.1	RAD54L	962.730661477402	-0.104946198054819	0.911667750254736	0.999972073382441	458.087449889979	1518.17203105664	1017.44825203421	1425.05710093304	554.637265487213	802.981869463335
ENSSTOG00000024129	JH393284.1	ALPL	186.055462151809	0.176904227711078	0.911852441587595	0.999972073382441	88.563573645396	434.93577105947	0	224.577061455939	326.059483347028	42.1968834030191
ENSSTOG00000006096	JH393284.1	ATP13A2	179.857818915577	0.720938963758799	0.594936904406271	0.999972073382441	7.63479083149966	68.6348043524379	329.675969932871	69.3875970611373	524.384323733365	79.4294275821537
ENSSTOG00000000607	JH393284.1	OSCP1	597.937081764425	0.0785226789648521	0.943872228110203	0.999972073382441	287.068135264387	1292.87082546494	165.311657337029	1196.00342031186	440.34837441712	206.020077791211
ENSSTOG00000000115	JH393284.1	PPIH	868.378899481712	-0.231836842622499	0.798792624693421	0.999972073382441	503.896194878977	807.951012105328	1501.54141478046	758.04084531307	870.612434916292	768.231494896143
ENSSTOG00000004331	JH393284.1	FAM76A	1842.13880683631	-0.423055929878521	0.627611324999908	0.999972073382441	2166.7536379796	1383.88654428013	2780.93048775271	1600.39135157139	1203.39479420862	1917.47602522543
ENSSTOG00000009229	JH393284.1	ZFP69B	151.959101074966	0.0941769274583761	0.953383923167507	0.999972073382441	15.2695816629993	425.237374792278	0.947344741186412	377.528216268124	20.1686278358986	72.6034611493124
ENSSTOG00000023295	JH393284.1	FAM110D	0.621692068409763	-2.56090149830935	0.518870911738972	0.999972073382441	0	3.73015241045858	0	0	0	0
ENSSTOG00000006972	JH393284.1	AGBL4	5125.81887852584	0.521247189966287	0.665523081976666	0.999972073382441	1545.28166429553	10676.4422292145	408.305583451343	11425.0782128731	1368.10525486846	5331.70032645207
ENSSTOG00000016045	JH393284.1	AZIN2	1356.37676743584	-0.194049932986503	0.852719466137	0.999972073382441	2763.79428100288	983.268175396882	593.98515272388	806.537552936446	2551.33142124118	439.344021313788
ENSSTOG00000016114	JH393284.1	NBL1	3267.80198831416	3.10388915783019	NA	NA	1643.00698693873	176.809224255737	223.573358919993	426.771027085705	16911.394440401	225.256892283764
ENSSTOG00000032933	JH393284.1	NA	263.738133021993	-0.390621479971373	0.736531066185172	0.999972073382441	137.426234966994	704.25277509458	55.8933397299983	352.906810859333	225.216344167535	106.733293313519
ENSSTOG00000011655	JH393284.1	FAAH	1302.74369192675	-0.246235641585871	0.806328135482256	0.999972073382441	1965.19516002801	1125.01396699431	1148.65549868852	478.998250680109	2574.86148704973	523.737788119826
ENSSTOG00000010688	JH393284.1	PTPRF	1023.0473680148	-0.349143270788872	0.705227848667079	0.999972073382441	1067.34375824365	1799.42552280522	571.722551306	1110.9476561724	994.985639904333	593.859079657196
ENSSTOG00000024011	JH393284.1	C1orf122	1439.16374990812	2.36727525910684	0.0714415052447945	0.999972073382441	835.246116966062	42.5237374792278	523.881641876086	230.545887009585	6578.33411247561	424.451003642134
ENSSTOG00000007775	JH393284.1	FOXJ3	3537.90019001475	-0.289779852893723	0.740600380476551	0.999972073382441	4110.57138367941	2103.80595949864	5461.91610531026	3140.34834441212	2877.39090458821	3533.36844259987
ENSSTOG00000000109	JH393284.1	RIMKLA	301.950195159863	-0.0940751250616819	0.942382321210357	0.999972073382441	140.480151299594	728.125750521515	67.7351489948284	564.054014819568	13.4457518905991	297.860353433076
ENSSTOG00000015691	JH393284.1	SH2D5	266.605613115794	-2.027196342008	0.0726497458578553	0.999972073382441	639.795471679671	584.141867477814	60.1563910653371	142.505710093304	127.734642960691	45.299595417947
ENSSTOG00000009038	JH393284.1	NA	19.6994789039327	0.124308527201141	0.957900043998831	0.999972073382441	6.10783266519972	50.7300727822367	0	25.3675086029964	0	35.9914593731634
ENSSTOG00000027677	JH393284.1	IGSF21	264.711869098723	-1.22520704768694	NA	NA	85.5096573127961	911.649249116077	116.049730795335	314.855547954838	73.951635398295	86.255394014995
ENSSTOG00000001891	JH393284.1	GUCA2A	5.13277216307656	-5.58873041184448	0.153395519293168	0.999972073382441	9.16174899779959	21.6348839806598	0	0	0	0
ENSSTOG00000000608	JH393284.1	MRPS15	3325.75719560101	0.668676313187034	0.5813356955089	0.999972073382441	2017.11173768221	324.523259709896	5362.44490748568	488.697592204784	9489.33939679031	2272.42627973318
ENSSTOG00000009180	JH393284.1	MPL	1077.68135086459	1.36118019279149	0.252510701875922	0.999972073382441	1117.73337773155	467.015081789414	226.415393143552	293.964658517076	4060.61707096093	300.342523045019
ENSSTOG00000023139	JH393284.1	TAS1R2	48.0130161298646	-1.16907051338913	0.529416964424857	0.999972073382441	22.904372494499	173.82510232737	3.31570659415244	84.3096609452529	0	3.72325441791345
ENSSTOG00000023153	JH393284.1	C1QB	12.9281217059065	-0.320648712090734	0.912451685493287	0.999972073382441	0	43.2697679613195	0	23.1291990203791	0	11.1697632537404
ENSSTOG00000023325	JH393284.1	NA	67.0671788228461	0.132593707472499	0.927574839951097	0.999972073382441	4.58087449889979	153.682279310894	34.1044106827108	123.107027043953	16.8071898632489	70.12129153737
ENSSTOG00000022840	JH393284.1	CFAP57	586.818684603061	-0.508352704967044	0.644508554384945	0.999972073382441	543.597107202775	1195.14083231093	330.149642303464	1000.52438342995	77.3130733709448	374.187069000302
ENSSTOG00000021428	JH393284.1	SPEN	2340.26439732836	0.626656663601613	0.483617729126227	0.999972073382441	2145.3762236514	1168.28373495563	2204.94488511137	2064.46753836739	4416.9294960618	2041.58450582254
ENSSTOG00000022246	JH393284.1	TMEM50A	2297.61124350306	-0.68671857976438	0.447139835485653	0.999972073382441	3009.63454577716	1344.34692872927	4149.36996639648	1395.2129731648	1556.34578133685	2330.75726561382
ENSSTOG00000022600	JH393284.1	ACTL8	4.97376680230597	-0.125298992255957	0.973492376600019	0.999972073382441	0	15.666640123926	0	14.1759606899098	0	0
ENSSTOG00000022683	JH393284.1	UBXN10	1.9476337339519	-0.722358142018481	0.850886993674007	0.999972073382441	0	7.46030482091716	0	2.98441277682311	0	1.24108480597115
ENSSTOG00000000117	JH393284.1	CLDN19	72.494672244134	-1.17012055505496	0.478248948425992	0.999972073382441	39.7009123237982	256.63448583955	5.68406844711847	78.3408353916067	0	54.6077314627307
ENSSTOG00000004955	JH393284.1	SLC30A2	117.232925437118	-1.53898920670889	0.216641761593021	0.999972073382441	123.683611470294	368.539058153308	32.209721200338	95.5012088583396	20.1686278358986	63.2953251045287
ENSSTOG00000026753	JH393284.1	FOXO6	169.755401929139	-0.872261502728704	0.507407076349951	0.999972073382441	74.8209501486966	561.760953015062	22.7362737884739	255.167292418376	53.7830075623964	50.2639346418316
ENSSTOG00000000116	JH393284.1	Ybx1	27646.3039612781	0.956468725953788	0.447548538908918	0.999972073382441	15603.985501419	1048.17282733886	39757.2167533701	4216.22915045685	83575.4323139913	21676.7872210921
ENSSTOG00000011661	JH393284.1	DMBX1	304.423120443458	-0.971684720657688	0.458730909134807	0.999972073382441	171.019314625592	996.696724074533	43.1041857239817	475.26773470908	26.8915037811982	113.55925974636
ENSSTOG00000003592	JH393284.1	ST3GAL3	3518.47381872054	-0.136008219213601	0.883166248051413	0.999972073382441	1688.81573192772	5719.0696757151	3645.38256408531	4717.61049696313	1889.12814062917	3450.83630300279
ENSSTOG00000011946	JH393284.1	CNR2	1.49206096418343	-3.81485648939792	0.332137287300015	0.999972073382441	0	8.95236578510059	0	0	0	0
ENSSTOG00000020420	JH393284.1	NA	42.4063008515144	-2.34819520571368	0.242601394295612	0.999972073382441	132.845360468094	80.5712920659053	0	33.57464373926	0	7.44650883582691
ENSSTOG00000003791	JH393284.1	PAQR7	79.4969124968213	-1.04309540602904	0.42261340986295	0.999972073382441	169.492356459292	21.6348839806598	128.838884801352	44.0200884581409	97.4817012068435	15.5135600746394
ENSSTOG00000027604	JH393284.1	DYNLT4	32.2033009636316	-1.17354473939887	0.574961247206071	0.999972073382441	39.7009123237982	94.7458712256479	0	35.8129533218773	0	22.9600689104663
ENSSTOG00000024292	JH393284.1	NA	11.0670034817482	2.19076700253487	NA	NA	0	11.9364877134675	0	54.4655331770218	0	0
ENSSTOG00000027047	JH393284.1	NA	9.17669105502659	-1.72569324942702	0.600147451333086	0.999972073382441	0	42.5237374792278	0	0.746103194205778	0	11.7903056567259
ENSSTOG00000027990	JH393284.1	GJA9	46.0635158870627	-0.410050299438603	0.783979315353381	0.999972073382441	6.10783266519972	105.190297974932	46.8935646887274	67.14928747852	10.0843139179493	40.955798597048
ENSSTOG00000020787	JH393284.1	GJB4	33.6933625298941	2.46960821580507	0.324573358517889	0.999972073382441	6.10783266519972	24.6190059090266	0	0	171.433336605138	0
ENSSTOG00000022062	JH393284.1	GJB5	287.054567641856	0.240081395421916	NA	NA	647.430262511171	85.7935054405473	55.4196673594051	39.5434692929062	853.805245053043	40.3352561940624
ENSSTOG00000007634	JH393284.1	GJB3	9.10822920208839	0.290852709502735	0.931018294516366	0.999972073382441	22.904372494499	1.49206096418343	0	0	30.252941753848	0
ENSSTOG00000007636	JH393284.1	GJA4	9.0767284361539	-4.65825309271455	NA	NA	0	52.9681642285118	0	1.49220638841156	0	0
ENSSTOG00000006804	JH393284.1	Htr1d	62.5645459850924	-2.34793138710673	0.145414349534196	0.999972073382441	122.156653303994	161.142584131811	29.3676869767788	22.3830958261733	40.3372556717973	0
ENSSTOG00000027942	JH393284.1	NA	9.82450760515223	-0.181465943057983	0.955082938902568	0.999972073382441	0	31.3332802478521	0	20.8908894377618	6.72287594529955	0
ENSSTOG00000027469	JH393284.1	TMEM125	0.248676827363905	-1.38025254255075	0.731814841122812	0.999972073382441	0	1.49206096418343	0	0	0	0
ENSSTOG00000023121	JH393284.1	FAM43B	0.497353654727811	-2.24236673456854	0.57363898819496	0.999972073382441	0	2.98412192836686	0	0	0	0
ENSSTOG00000015934	JH393284.1	PTAFR	7.83388964018983	1.55880802519387	0.678322704476694	0.999972073382441	0	11.9364877134675	0	35.0668501276716	0	0
ENSSTOG00000007705	JH393285.1	PHKB	1935.62812520597	0.580252826019661	0.553564207931248	0.999972073382441	636.741555347071	2526.80524284464	1491.59429499801	3812.58732239152	917.672566533388	2228.3677691212
ENSSTOG00000026336	JH393285.1	ZFP90	137.764026965301	0.278473800110718	0.815733113998738	0.999972073382441	73.2939919823967	227.539297037973	72.9455450713537	319.332167120073	97.4817012068435	35.9914593731634
ENSSTOG00000001199	JH393285.1	ADCY7	271.625540039264	-1.18130368023895	0.290073132362536	0.999972073382441	284.014218931787	734.093994378249	114.155041312963	317.839960731661	60.5058835076959	119.144141373231
ENSSTOG00000016433	JH393285.1	GCSH	834.400571201515	-0.719480368907477	0.518363350498013	0.999972073382441	566.501479697274	301.396314765053	2248.04907083535	546.147538158629	147.90327079659	1196.40575295619
ENSSTOG00000028587	JH393285.1	NA	123.059743954292	-1.63436578026176	0.313754980466869	0.999972073382441	13.7426234966994	540.872099516494	4.73672370593206	143.997916481715	3.36143797264977	31.6476625522644
ENSSTOG00000015145	JH393285.1	COQ9	350.693833622664	0.432620154986827	0.642669032445609	0.999972073382441	450.45265905848	242.459906679808	203.205446984485	417.817788755236	366.396739018825	423.830461239148
ENSSTOG00000007401	JH393285.1	PKD1L2	692.06244664608	-0.616071606299339	0.628651998559647	0.999972073382441	187.815854454892	2260.4723607379	65.3667871418624	1122.8853072797	171.433336605138	344.401033656994
ENSSTOG00000011360	JH393285.1	TRADD	243.048642677529	-0.680705164277838	0.584067146409904	0.999972073382441	735.993836156567	24.6190059090266	136.891315101437	174.588147444152	309.252293483779	76.9472579702114
ENSSTOG00000019872	JH393285.1	NA	98.2434976988006	-1.18698782366082	0.451615066935201	0.999972073382441	42.7548286563981	352.12638754729	15.6311882295758	119.376511072924	0	59.5720706866153
ENSSTOG00000006045	JH393285.1	CDH3	2198.74787631897	-1.67953844122619	0.10658425419445	0.999972073382441	7332.45311457227	1528.61645780593	1192.70702915369	1535.48037367549	1189.94904231802	413.281240388393
ENSSTOG00000015150	JH393285.1	Polr2c	1671.21885142051	-0.45114662353133	0.679033287609821	0.999972073382441	2072.08223166901	323.777229227805	3393.86253530032	407.372344036355	2574.86148704973	1255.35728123982
ENSSTOG00000026518	JH393285.1	FBXL8	198.950686510626	0.418501290498641	0.765257505612351	0.999972073382441	287.068135264387	24.6190059090266	197.99505090796	52.2272235944044	621.866024940208	9.92867844776921
ENSSTOG00000007496	JH393285.1	NA	242.143833463936	-1.41387794320312	0.330117817035476	0.999972073382441	164.911481960393	887.776273689142	4.73672370593206	306.648412818575	16.8071898632489	71.9829187463268
ENSSTOG00000007469	JH393285.1	BCO1	233.206269697198	-0.65474622850647	0.587335964533719	0.999972073382441	198.504561618991	626.665604957041	31.2623764591516	340.96915975204	90.7588252615439	111.077090134418
ENSSTOG00000003544	JH393285.1	CETP	56.0673416000026	-1.77439373106447	0.323710791638912	0.999972073382441	3.05391633259986	235.745632340982	22.2626014178807	67.8953906727258	0	7.44650883582691
ENSSTOG00000024931	JH393285.1	NA	98.4755977572814	-1.86414705047647	0.260426649181968	0.999972073382441	161.857565627793	298.412192836686	4.26305133533885	116.392098296101	0	9.92867844776921
ENSSTOG00000027009	JH393285.1	HSF4	39.3587663452144	3.40585783780373	0.116601902259736	0.999972073382441	6.10783266519972	14.1745791597426	0	7.46103194205778	208.409154304286	0
ENSSTOG00000006068	JH393285.1	CDH1	1880.21547692422	-1.28549307228063	0.279701082396625	0.999972073382441	5188.60384908717	2598.42416912545	214.099911508129	2456.17171532542	329.420921319678	494.572295179504
ENSSTOG00000002105	JH393285.1	Spmip8	41.5615920334927	-0.863781805849906	NA	NA	0	160.396553649719	0.947344741186412	80.579144974224	0	7.44650883582691
ENSSTOG00000009773	JH393285.1	NLRC5	359.824012473097	-1.13279151539161	0.351024977421869	0.999972073382441	364.943001745684	1038.47443107167	80.524303000845	528.241061497691	60.5058835076959	86.255394014995
ENSSTOG00000007492	JH393285.1	GAN	365.0578050134	-0.0180969115845065	0.987911915516154	0.999972073382441	242.786348441689	833.316048496447	26.5256527532195	601.359174529857	191.601964441037	294.757641418148
ENSSTOG00000022251	JH393285.1	NOL3	547.802371740623	0.914571747868442	0.502547892029159	0.999972073382441	957.402770270057	20.888853498568	160.574933631097	71.6259066437547	1821.89938117618	254.422385224086
ENSSTOG00000019944	JH393285.1	ZNF319	603.678427562943	-0.0389882974582562	0.973214977019373	0.999972073382441	827.611326134563	293.936009944136	711.929573001588	85.8018673336644	1516.00852566505	186.783263298658
ENSSTOG00000025757	JH393285.1	NA	109.817298498476	-1.56036453213055	0.283332879684982	0.999972073382441	53.4435358204976	429.713557684828	9.94711978245732	111.915479130867	6.72287594529955	47.1612226269038
ENSSTOG00000022622	JH393285.1	NA	64.1734628039866	-1.08474459540844	0.433586389132571	0.999972073382441	119.102736971395	129.809303883959	13.2628263766098	83.5635577510471	26.8915037811982	12.4108480597115
ENSSTOG00000016431	JH393285.1	MATCAP1	129.608360745489	0.624410885617099	0.587463989124873	0.999972073382441	224.46285044609	40.2856460329527	41.6831686122021	127.583646209188	191.601964441037	152.032888731466
ENSSTOG00000028133	JH393285.1	ABCC12	506.444622315024	-0.285971350127727	0.821342108432852	0.999972073382441	219.88197594719	1420.44203790263	29.841359347372	888.608904299081	147.90327079659	331.990185597283
ENSSTOG00000006702	JH393285.1	CMIP	3331.90287713192	1.51214444337712	NA	NA	1374.26234966994	1686.02888952728	2127.73628870468	912.484206513666	12763.3799821512	1127.52554622479
ENSSTOG00000016432	JH393285.1	EXOC3L1	182.901317765587	-0.771610792741601	0.514197690113035	0.999972073382441	401.589997736882	261.110668732101	28.8940146061856	52.9733267886102	198.324840386337	154.515058343408
ENSSTOG00000022937	JH393285.1	NA	86.1936283110585	-1.09095897675577	0.490326606023237	0.999972073382441	58.0244103193974	283.491583194852	11.3681368942369	105.94665357722	0	58.3309858806441
ENSSTOG00000025792	JH393285.1	DHODH	1187.71144352671	-0.794348824256245	0.398856242472622	0.999972073382441	1304.02227402014	604.28469049429	2611.35577908034	638.664334240146	937.841194369287	1030.10038895606
ENSSTOG00000007548	JH393285.1	USB1	804.556648443825	-0.184501904361568	0.837291500156085	0.999972073382441	847.461782296462	742.300329681257	977.186100533784	411.848963201589	1015.15426774023	833.388447209628
ENSSTOG00000024547	JH393285.1	BRD7	2421.61454782814	-0.187014539204318	0.852422267972226	0.999972073382441	1415.49022016004	763.189183179825	5555.70323468771	1513.84338104352	2588.30723894033	2693.1540289574
ENSSTOG00000029024	JH393285.1	TK2	1143.28387995183	0.64087268295054	0.519739273423744	0.999972073382441	778.748664812965	913.14131008026	986.659547945648	514.065100807781	2995.04123363095	672.047422433378
ENSSTOG00000007357	JH393285.1	CCDC102A	714.982323911921	1.03517369199338	0.386091714570673	0.999972073382441	493.207487714878	235.745632340982	676.404145207098	114.153788713484	2551.33142124118	219.051468253908
ENSSTOG00000027386	JH393285.1	NA	144.914868714867	-1.01574091333613	0.487669097919966	0.999972073382441	24.4313306607989	545.348282409044	12.7891540060166	218.608235902293	16.8071898632489	51.5050194478028
ENSSTOG00000005756	JH393285.1	PLCG2	837.546875672653	-1.06580476220922	0.334509940737536	0.999972073382441	569.555396029874	2592.45592526871	239.678219520162	989.332835516861	258.830723894033	375.428153806273
ENSSTOG00000013311	JH393285.1	ADGRG5	40.5411085555235	-1.60837121863919	NA	NA	1.52695816629993	182.031437630379	0	59.6882555364622	0	0
ENSSTOG00000007682	JH393285.1	CKLF	565.346230993032	-0.234121167457744	0.79326245322945	0.999972073382441	842.880907797562	455.078594075947	535.723451140916	574.499459538449	504.215695897466	479.67927750785
ENSSTOG00000026289	JH393285.1	NA	44.8400300941573	-2.30511385228639	0.157617643304977	0.999972073382441	36.6469959911983	171.587010881095	16.5785329707622	23.1291990203791	0	21.0984417015096
ENSSTOG00000001021	JH393285.1	IST1	3215.76228357957	-0.600250425723329	0.577837645215496	0.999972073382441	6281.90589615792	535.649886141852	4807.30088915045	840.858299869911	4100.95432663272	2727.90440352459
ENSSTOG00000002405	JH393285.1	MMP15	211.826666227408	0.1276128368468	0.910378990646752	0.999972073382441	177.127147290792	331.983564530814	96.629163601014	103.708343994603	490.769944006867	70.7418339403556
ENSSTOG00000016434	JH393285.1	E2F4	1023.93087321021	-0.39864746270238	0.734258595446827	0.999972073382441	539.016232703876	234.253571376799	2719.3530795756	125.345336626571	1233.64773596247	1291.96928301597
ENSSTOG00000015904	JH393285.1	TANGO6	3040.4814029555	-0.284700814606861	0.756225126943506	0.999972073382441	3950.24077621792	4156.88184621504	1912.68903245537	4499.74836425505	1492.4784598565	2230.84993873314
ENSSTOG00000026680	JH393285.1	CMTM3	139.248844904517	2.36285900029786	0.080584871661973	0.999972073382441	6.10783266519972	116.380755206308	12.7891540060166	117.138201490307	521.022885760715	62.0542402985576
ENSSTOG00000004173	JH393285.1	ADGRG1	65.2463221683195	-1.95743929941723	NA	NA	3.05391633259986	308.85661958597	0	70.8798034495489	0	8.68759364179806
ENSSTOG00000026655	JH393285.1	ELMO3	221.760748875743	-0.705781030786889	NA	NA	743.628626988066	53.7141947106036	26.0519803826263	8.95323833046933	490.769944006867	7.44650883582691
ENSSTOG00000003530	JH393285.1	CFAP20	970.289858707449	-0.664706062994786	0.531903127788502	0.999972073382441	558.866688865775	364.808905742849	2645.46018976306	297.695174488105	897.50393869749	1057.40425468742
ENSSTOG00000008780	JH393285.1	LONP2	2184.55606375041	0.959227405034312	0.307381204300725	0.999972073382441	1493.36508664133	1740.48911471997	1216.86432005395	2391.26073742952	5196.78310571655	1068.57401794116
ENSSTOG00000007736	JH393285.1	CMTM4	187.276540874147	1.49479731241334	0.235635183866181	0.999972073382441	16.7965398292992	231.269449448432	45.4725475769478	317.839960731661	463.878440225669	48.4023074328749
ENSSTOG00000010217	JH393285.1	CPNE2	840.929844627287	0.985281323188799	NA	NA	739.047752489167	677.395677739278	275.677319685246	277.550388244549	2779.90920338136	295.99872622412
ENSSTOG00000015313	JH393285.1	ZNF821	531.046244252901	0.212487119201494	0.830654073962737	0.999972073382441	468.776157054079	789.300250053035	217.889290472875	863.241395696085	605.05883507696	242.011537164374
ENSSTOG00000022552	JH393285.1	NA	215.477976672355	-0.593602456848938	0.62905238979992	0.999972073382441	163.384523794093	580.411715067355	33.6307383121176	291.726348934459	181.517650523088	42.1968834030191
ENSSTOG00000027319	JH393285.1	SDR42E1	288.058535327078	-0.896470653280213	0.35479420539542	0.999972073382441	520.692734708276	173.079071845278	431.041857239817	228.307577426968	174.794774577788	200.435196164341
ENSSTOG00000025164	JH393285.1	NA	111.88365772671	-0.075097786126072	0.963577594552149	0.999972073382441	71.7670338160968	273.047156445568	0	238.006918951643	36.9758176991475	51.5050194478028
ENSSTOG00000027729	JH393285.1	NKD1	217.868367189114	-1.12802393094156	0.429140754465446	0.999972073382441	80.9287828138963	810.189103551604	6.63141318830488	289.488039351842	26.8915037811982	93.0813604478363
ENSSTOG00000019639	JH393285.1	C16orf86	1.49206096418343	-3.81485648939792	0.332137287300015	0.999972073382441	0	8.95236578510059	0	0	0	0
ENSSTOG00000007750	JH393285.1	DYNC1LI2	10368.1435651799	-1.09485780688088	0.322164644303562	0.999972073382441	32461.6036573702	1827.7746811247	8080.85064232009	3687.24198576495	11802.0087219734	4349.3817025259
ENSSTOG00000032230	JH393285.1	NA	638.048824398226	0.855600369515632	0.525189184424864	0.999972073382441	219.88197594719	1134.7123632615	8.5261026706777	1725.73668819796	157.987584714539	581.448231597484
ENSSTOG00000016440	JH393285.1	NA	14.796659026094	-1.42467853947116	NA	NA	0	64.9046519419793	0	23.8753022145849	0	0
ENSSTOG00000004211	JH393285.1	ADGRG3	140.389149370425	-0.509067844253187	0.72158445849612	0.999972073382441	85.5096573127961	405.840582257894	3.78937896474565	254.42118922417	60.5058835076959	32.2682049552499
ENSSTOG00000024179	JH393285.1	ATXN1L	2218.84672084883	-1.28478549423158	0.235496686719939	0.999972073382441	6291.06764515572	397.634246954885	2749.66811129356	554.354673294893	1852.15232293003	1468.20332546387
ENSSTOG00000010232	JH393285.1	PSME3IP1	2149.45656037187	0.0578138885218277	0.955562671084819	0.999972073382441	3715.08921860773	728.871781003607	1873.84789806672	1193.01900753504	4517.7726352413	868.13882177682
ENSSTOG00000004205	JH393285.1	KARS1	9396.50910453915	0.00461818353819939	0.99687933157388	0.999972073382441	8357.04204415952	787.06215860676	18998.9987844935	1657.84129752524	18151.7650523088	8426.34529014113
ENSSTOG00000021305	JH393285.1	HSD17B2	432.935858170829	-0.594058425218043	0.665922260760571	0.999972073382441	103.833155308395	1446.55310477584	12.7891540060166	722.973995185399	104.204577152143	207.261162597182
ENSSTOG00000016572	JH393285.1	HAS3	920.926700174615	-1.57130704223402	0.136326815598247	0.999972073382441	3044.75458360206	672.173464364636	416.358013751428	446.169710135055	722.709164119702	223.395265074807
ENSSTOG00000003538	JH393285.1	CSNK2A2	4558.19772929408	-0.177370082363041	0.864795227497476	0.999972073382441	2574.45146838168	1336.14059342626	10602.6823433583	1742.15095847049	5502.67396122768	5591.08705090004
ENSSTOG00000031296	JH393285.1	SNX20	174.063774552065	-0.590075984996466	0.668793223312751	0.999972073382441	134.372318634394	488.649965770074	4.73672370593206	274.565975467726	104.204577152143	37.8530865821201
ENSSTOG00000020885	JH393285.1	SALL1	934.943812284213	-0.868884589825191	0.50654165961972	0.999972073382441	123.683611470294	393.904094544426	3108.23809583262	319.332167120073	67.2287594529955	1597.27614528487
ENSSTOG00000005479	JH393285.1	SETD6	284.030759813944	-1.09423621061701	0.388965085698997	0.999972073382441	352.727336415284	21.6348839806598	786.769807555315	47.7506044291698	114.288891070092	381.013035433143
ENSSTOG00000010174	JH393285.1	GLG1	5639.76656229031	-0.703847559156749	0.46017488683548	0.999972073382441	4507.5805069174	3914.42193953523	12545.6864075317	4328.89073278192	1986.60984183602	6555.40994513962
ENSSTOG00000024576	JH393285.1	NA	490.877442940129	0.358175695856346	0.738363746995673	0.999972073382441	430.602202896581	774.379640411201	86.2083714479635	949.789366223955	426.902622526521	277.382454134552
ENSSTOG00000019608	JH393285.1	Mphosph6	1780.10088114707	-0.651853613732442	0.545658873874882	0.999972073382441	1203.24303504435	390.173942133968	4933.29773972824	757.294742118864	1149.61178664622	2246.98404121077
ENSSTOG00000024967	JH393285.1	DRC7	107.808039624222	-0.67290195667227	0.580483601861129	0.999972073382441	51.9165776541977	299.158223318778	46.8935646887274	132.060265374423	50.4215695897466	66.3980371194566
ENSSTOG00000010241	JH393285.1	RSPRY1	2757.08079989089	-0.629985707231837	0.493549253492359	0.999972073382441	4648.06065821699	1259.29945377082	4141.3175360964	1574.27773977419	2578.22292502238	2341.30648646458
ENSSTOG00000016436	JH393285.1	TMEM208	535.749669194848	-0.406172014945473	0.736124914747015	0.999972073382441	870.366154790961	93.9998407435562	865.87309344438	60.434358730668	1058.85296138468	264.971606074841
ENSSTOG00000023669	JH393285.1	TERF2IP	2393.77138780169	0.78219257491331	0.496810982661136	0.999972073382441	1644.53394510503	258.126546803734	3376.81032995896	632.6955086865	6642.20143395595	1808.26056229997
ENSSTOG00000009587	JH393285.1	TOX3	963.517334933373	0.289604449818518	0.789099588239218	0.999972073382441	216.82805961459	1668.12415795708	717.139969078114	1849.58981843612	268.915037811982	1060.50696670235
ENSSTOG00000028076	JH393285.1	CFAP263	143.764695620517	-0.0680335675201963	0.967637613129033	0.999972073382441	45.8087449889979	396.142185990701	0	303.664000041752	20.1686278358986	96.8046148657498
ENSSTOG00000012032	JH393285.1	CES3	123.093389124364	-0.115818484562287	0.936818042017937	0.999972073382441	215.30110144829	158.904492685536	9.47344741186412	150.712845229567	201.686278358986	2.4821696119423
ENSSTOG00000010625	JH393285.1	VAC14	1856.79453257814	0.704983228576337	0.502718250144769	0.999972073382441	1137.58383389345	2449.2180727071	647.510130600912	1186.30407878719	5038.79552100201	681.355558478162
ENSSTOG00000000938	JH393285.1	CNTNAP4	1499.28907814405	0.700601274658941	0.57996744861562	0.999972073382441	342.038629251185	3007.9949037938	77.2085964066926	3732.75428061151	373.119614964125	1462.618443837
ENSSTOG00000015309	JH393285.1	AP1G1	3951.53178960545	0.107169520103497	0.909813147381125	0.999972073382441	2050.70481734081	1918.0443694578	7444.70864861342	3051.56206430163	5264.01186516955	3980.15897274948
ENSSTOG00000016442	JH393285.1	KCTD19	262.712778730862	-0.207016325616065	0.852986394687433	0.999972073382441	216.82805961459	570.713318800163	57.7880292123711	405.880137647943	127.734642960691	197.332484149413
ENSSTOG00000025692	JH393285.1	GFOD2	1473.70711329614	-0.137961133025601	0.87820238054449	0.999972073382441	1456.71809065013	2130.66305685394	1044.44757715802	1732.45161694582	1710.97192807874	766.990410090172
ENSSTOG00000011337	JH393285.1	CES4A	250.29562021766	-0.306039231471635	0.824128871675	0.999972073382441	53.4435358204976	757.220939323092	20.3679119355079	433.485955833557	26.8915037811982	210.36387461211
ENSSTOG00000022597	JH393285.1	MTSS2	401.294408111737	0.993970131254821	0.361230321820336	0.999972073382441	322.188173089285	261.110668732101	220.257652325841	193.240727299296	1263.90067771632	147.068549507581
ENSSTOG00000002829	JH393285.1	RANBP10	2576.63713774997	0.00718816333050915	0.993594596461679	0.999972073382441	3046.28154176836	2576.0432546627	2087.00046483367	1977.17346464531	4262.30334931991	1511.02075126988
ENSSTOG00000023887	JH393285.1	CHTF8	298.841723386363	-0.424502056440342	0.69802187186292	0.999972073382441	708.508589163168	99.2220541181982	218.836635214061	158.173877171625	453.79412630772	154.515058343408
ENSSTOG00000027070	JH393285.1	MON1B	232.87622192347	0.396078968806858	0.68223547370429	0.999972073382441	143.534067632194	230.52341896634	228.310082625925	205.924481600795	379.842490909424	209.122789806139
ENSSTOG00000025139	JH393285.1	NOD2	515.117279052457	-0.0193351226200432	0.984715046999389	0.999972073382441	436.71003556178	967.601535272956	151.101486219233	599.12086494724	601.69739710431	334.472355209225
ENSSTOG00000020262	JH393285.1	FHOD1	204.73777740452	-0.779029783012382	0.624102626139249	0.999972073382441	203.085436117891	572.951410246438	0	252.928982835759	164.710460659839	34.7503745671922
ENSSTOG00000010254	JH393285.1	ARL2BP	5770.65048088816	-1.1052049036413	NA	NA	2174.3884288111	1436.10867802655	20026.8678286807	1692.1620444587	1989.97127980867	7304.40462554321
ENSSTOG00000007763	JH393285.1	TERB1	291.859844661838	0.570441179969991	0.67820286307899	0.999972073382441	65.659201150897	599.80850760174	39.7884791298293	881.147872357024	20.1686278358986	144.586379895639
ENSSTOG00000026850	JH393285.1	NA	29.1363411245962	-2.15853599449006	NA	NA	0	143.23785256161	0	29.0980245740253	0	2.4821696119423
ENSSTOG00000005490	JH393285.1	CNOT1	6095.14846446337	-0.474389386115554	0.637018163999308	0.999972073382441	3872.36590973663	2361.18647582028	15030.5716636636	2563.61057529105	6413.62365181577	6329.53251045287
ENSSTOG00000011344	JH393285.1	CBFB	6379.1864767202	-0.390845512514279	0.702268751698369	0.999972073382441	9337.34918692408	1237.66456979016	11138.4057944992	2735.21430995838	7798.53609654748	6027.94890260188
ENSSTOG00000022464	JH393285.1	PHLPP2	2135.33038886422	-0.46284054309314	0.601898018593118	0.999972073382441	3234.09739622325	1803.90170569777	2388.25609253094	2253.23164650145	991.624201931684	2140.87129030024
ENSSTOG00000025980	JH393285.1	KATNB1	347.440630573444	-1.30949893937923	0.181437480221204	0.999972073382441	644.376346178571	425.237374792278	414.463324269055	223.830958261733	299.16797956583	77.567800373197
ENSSTOG00000023037	JH393285.1	TXNL4B	828.538363886699	0.111525755010122	0.914204759228539	0.999972073382441	1099.40987973595	274.539217409751	1014.13254544005	331.269818227365	1724.41767996933	527.461042537739
ENSSTOG00000012392	JH393285.1	ADAMTS18	956.946172094646	0.0563270427690848	0.966363400344925	0.999972073382441	142.007109465894	2640.20187612258	33.1570659415244	1841.38268329986	268.915037811982	816.013259926032
ENSSTOG00000010257	JH393285.1	PLLP	308.30536939296	-0.957324564271238	0.441059685693882	0.999972073382441	305.391633259986	872.855664047308	44.0515304651681	413.341169590001	33.6143797264977	180.577839268803
ENSSTOG00000010260	JH393285.1	CCL22	44.228191550724	-1.71129546899179	0.324822897821663	0.999972073382441	19.8504561618991	183.523498594562	0.473672370593206	34.3207469334658	6.72287594529955	20.477899298524
ENSSTOG00000029230	JH393285.1	NAE1	1456.69969018541	-0.380959220277521	0.703193710109314	0.999972073382441	1078.03246540775	505.808666858183	3359.28445224702	751.325916565218	1468.94839404795	1576.79824598635
ENSSTOG00000015365	JH393285.1	IL34	660.768058045939	1.6422598128952	NA	NA	343.565587417484	427.475466238553	189.942620607876	260.390014777816	2561.41573515913	181.818924074774
ENSSTOG00000023784	JH393285.1	MARVELD3	169.015005540155	-0.530870410442032	0.681385934278118	0.999972073382441	77.8748664812965	502.824544929817	19.4205671943214	225.323164650145	40.3372556717973	148.309634313553
ENSSTOG00000015132	JH393285.1	CX3CL1	208.681270392792	-1.81575973518462	0.109548502201266	0.999972073382441	290.122051596987	426.729435756462	260.04613145567	191.002417716679	13.4457518905991	70.7418339403556
ENSSTOG00000003062	JH393285.1	TAT	28.1050518811611	-0.308370786263388	0.859072475810123	0.999972073382441	21.377414328199	70.872895798713	1.42101711177962	46.2583980407582	10.0843139179493	18.6162720895673
ENSSTOG00000003562	JH393285.1	PRSS54	99.7094329061199	-0.5448690216708	0.723748756063498	0.999972073382441	45.8087449889979	307.364558621787	2.36836185296603	201.44786243556	20.1686278358986	21.0984417015096
ENSSTOG00000007065	JH393285.1	SF3B3	4495.36503619974	-0.546192405578296	0.579598771850589	0.999972073382441	4338.0881504581	1614.40996324647	10055.1170829526	1951.80595604231	5442.16807771998	3570.600986779
ENSSTOG00000011346	JH393285.1	PHAF1	2113.90204091722	1.05054530875815	0.342284474461413	0.999972073382441	1954.50645286391	1409.99761115334	764.033533766841	1045.29057508229	7035.48967675598	474.09439588098
ENSSTOG00000016438	JH393285.1	SLC9A5	193.200038962474	-0.237742839494512	0.82615551566142	0.999972073382441	97.7253226431956	411.808826114627	118.418092648301	211.147203960235	87.3973872888941	232.703401119591
ENSSTOG00000022273	JH393285.1	CHD9	3954.31073101551	0.157712750072984	0.855842401642582	0.999972073382441	3663.17264095353	2191.83755638546	5360.07654563272	4061.78578925625	4107.67720257802	4341.31465128709
ENSSTOG00000022167	JH393285.1	NA	23.8221551412086	-1.1713082922341	0.568186751976655	0.999972073382441	51.9165776541977	1.49206096418343	44.9988752063546	0	30.252941753848	14.2724752686682
ENSSTOG00000005709	JH393285.1	GINS3	528.66069856247	-0.809254161735582	0.393755838957433	0.999972073382441	1187.97345338135	366.300966707033	466.093612663715	387.227557792799	312.613731456429	451.754869373499
ENSSTOG00000030446	JH393285.1	NA	1.00633971016112	-3.22335134177814	0.414119578534924	0.999972073382441	3.05391633259986	2.98412192836686	0	0	0	0
ENSSTOG00000028240	JH393285.1	NUDT7	131.740697319416	-1.58604302021333	0.323655782790452	0.999972073382441	465.722240721479	126.825181955592	0	64.1648747016969	100.843139179493	32.8887473582355
ENSSTOG00000015909	JH393285.1	UTP4	2837.43756701125	-0.490790228586181	0.62348834493592	0.999972073382441	2250.7363371261	941.490468399746	6753.62065991793	1345.97016234722	2695.87325406512	3036.93452021141
ENSSTOG00000005476	JH393285.1	VAT1L	1023.05933410811	-0.35436767412024	0.778168676351056	0.999972073382441	332.876880253385	3052.7567327193	59.2090463241507	1736.92823611105	383.203928882074	573.381180358672
ENSSTOG00000033277	JH393285.1	ZNF23	386.360060637076	-0.202438041097274	0.837085736556914	0.999972073382441	145.061025798493	461.792868414772	633.299959483116	476.013837903286	299.16797956583	302.824692656961
ENSSTOG00000015140	JH393285.1	CCL17	5.2224799857269	0.15338656300279	0.967526435248097	0.999972073382441	0	14.9206096418343	0	16.4142702725271	0	0
ENSSTOG00000005454	JH393285.1	NDRG4	317.089178828045	-1.13743881244093	0.295582006031781	0.999972073382441	167.965398292992	775.125670893293	366.148742468548	378.274319462329	60.5058835076959	154.515058343408
ENSSTOG00000015141	JH393285.1	CIAPIN1	7156.33196189615	1.03183554027247	0.393714622267651	0.999972073382441	7720.30048881245	1129.49014988686	5252.07924513747	1054.98991660697	25388.9410074237	2392.19096350939
ENSSTOG00000007446	JH393285.1	KIFC3	1423.69138181704	0.335688444382438	0.775528807676902	0.999972073382441	1097.88292156965	2553.66234019994	123.628488724827	1051.25940063594	3344.63078278653	371.084356985374
ENSSTOG00000005493	JH393285.1	CLEC3A	34.9354087843988	-0.641243738421717	0.757245123900012	0.999972073382441	29.0122051596987	99.2220541181982	0	44.7661916523467	0	36.612001776149
ENSSTOG00000026085	JH393285.1	TLE7	21.9728343546022	1.1807335576545	0.622100930010222	0.999972073382441	0	40.2856460329527	0	63.4187715074911	26.8915037811982	1.24108480597115
ENSSTOG00000012853	JH393285.1	SNTB2	3377.57029868563	1.61703719898125	0.0992640756866876	0.999972073382441	1165.06908088685	2768.51911904236	1047.76328375217	3705.14846242589	9677.5799232587	1901.3419227478
ENSSTOG00000007026	JH393285.1	COG4	1322.87002180613	0.0264638552976038	0.975731575458173	0.999972073382441	1358.99276800694	1069.80771131952	1502.48875952165	1036.33733675183	1842.06800901208	1127.52554622479
ENSSTOG00000028005	JH393285.1	WWOX	6947.3803021692	-0.421187253445896	0.701981007135088	0.999972073382441	3263.10960138295	18752.2221978574	1848.74326242528	11115.4453872777	2238.71768978475	4466.04367428719
ENSSTOG00000008228	JH393285.1	CALB2	695.818666689611	1.92040161177596	0.119101753102024	0.999972073382441	193.923687120091	614.729117243574	62.9984252888964	440.200884581409	2739.57194770957	123.48793819413
ENSSTOG00000010194	JH393285.1	CYLD	910.448202453541	0.567941080184571	0.528142715708769	0.999972073382441	745.155585154366	754.236817394725	700.087763736758	855.780363754027	1737.86343185993	669.565252821436
ENSSTOG00000001183	JH393285.1	HEATR3	1648.57062642791	-0.93065302935958	0.35406031471564	0.999972073382441	1119.26033589785	1060.10931505233	4309.47122765699	955.758191777601	524.384323733365	1922.44036444931
ENSSTOG00000029180	JH393285.1	CMTR2	470.31194847033	-2.67057363104053	0.0245824286442915	0.999972073382441	2044.59698467561	99.2220541181982	296.518903991347	186.525798551444	50.4215695897466	144.586379895639
ENSSTOG00000008636	JH393285.1	RBL2	1687.53978931674	-0.219510968845768	0.799382395991113	0.999972073382441	1745.31318408082	1292.87082546494	2408.62400446645	1752.59640318937	1620.21310281719	1305.62121588165
ENSSTOG00000001196	JH393285.1	NA	281.033068709863	-0.11056584265279	0.92986505535266	0.999972073382441	148.114942131093	41.7777069971361	683.982903136589	40.289572487112	541.191513596614	230.841773910634
ENSSTOG00000015121	JH393285.1	IRX6	12.6826393824159	-3.14927779218075	NA	NA	0	68.6348043524379	0	7.46103194205778	0	0
ENSSTOG00000013669	JH393285.1	ESRP2	264.019332627933	-0.159908785540112	0.878901431073906	0.999972073382441	174.073230958192	182.77746811247	477.461749557952	96.2473120525453	436.986936444471	216.569298641966
ENSSTOG00000022615	JH393285.1	MMP2	919.923045077322	1.58538444880267	0.156660948164746	0.999972073382441	485.572696883378	696.046439791571	197.047706166774	408.864550424766	3395.05235237627	336.954524821168
ENSSTOG00000023935	JH393285.1	NA	165.29192184416	-0.399250896183517	0.80858345150288	0.999972073382441	50.3896194878977	514.015002161192	0	306.648412818575	60.5058835076959	60.1926130896008
ENSSTOG00000026768	JH393285.1	NA	135.642518762158	0.018279448282606	0.989554603728146	0.999972073382441	62.6052848182972	329.745473084539	12.7891540060166	252.182879641553	10.0843139179493	146.448007104596
ENSSTOG00000027692	JH393285.1	NA	51.1829772056625	-0.0191517709804765	NA	NA	0	154.428309792985	0	44.0200884581409	57.1444455350462	51.5050194478028
ENSSTOG00000013688	JH393285.1	PLA2G15	496.778627418924	-1.30822107388165	0.15808832840888	0.999972073382441	554.285814366875	693.808348345296	875.820213226838	449.154122911878	208.409154304286	199.19411135837
ENSSTOG00000011536	JH393285.1	LPCAT2	510.132447399176	-0.348673828595863	0.774878060288353	0.999972073382441	236.678515776489	1284.66449016193	194.205671943214	972.918565244334	40.3372556717973	331.990185597283
ENSSTOG00000013697	JH393285.1	SLC7A6	1712.60559989402	-0.773014083101893	0.434307138678903	0.999972073382441	671.86159317197	1859.85399185465	3951.37491548852	1506.38234910147	621.866024940208	1664.29472480731
ENSSTOG00000023418	JH393285.1	DYNLRB2	68.281550647405	0.483646608813474	0.688693283289395	0.999972073382441	41.2278704900981	36.5554936224941	92.3661122656751	76.8486290031951	114.288891070092	48.4023074328749
ENSSTOG00000012857	JH393285.1	VPS4A	3779.64239441119	1.32607105939467	0.273413198775961	0.999972073382441	1908.69770787491	460.300807450589	4095.84498851945	439.454781387203	13334.8244375017	2438.73164373331
ENSSTOG00000002844	JH393285.1	TSNAXIP1	57.5004866692457	-0.979290179041667	0.443575997911814	0.999972073382441	44.281786822698	141.745791597426	43.1041857239817	55.2116363712275	30.252941753848	30.4065777462932
ENSSTOG00000002860	JH393285.1	CENPT	298.58575597107	-1.32963159301719	0.247944880380379	0.999972073382441	184.761938122292	140.999761115334	953.976154374717	47.7506044291698	312.613731456429	151.41234632848
ENSSTOG00000001179	JH393285.1	CNEP1R1	1208.70548131514	-0.811285911743852	0.427856746816895	0.999972073382441	1956.03341103021	240.221815233533	2423.78152032543	778.185631556626	739.51635398295	1114.49415576209
ENSSTOG00000002878	JH393285.1	NUTF2	7110.3682503681	-0.0928200735475808	0.934954727620233	0.999972073382441	5435.97107202775	1348.07708113973	15231.4087487951	1128.10802963914	13570.1250955871	5948.51947501973
ENSSTOG00000011549	JH393285.1	SLC6A2	238.836397745917	-0.876511753701715	0.512820144285019	0.999972073382441	166.438440126692	743.792390645441	17.9995500825418	384.243145015976	90.7588252615439	29.7860353433076
ENSSTOG00000002888	JH393285.1	EDC4	1317.27886550928	1.43861130447871	0.220147205468106	0.999972073382441	529.854483706076	190.983803415479	1407.75428540301	441.69309096982	4827.02492872508	506.36260083623
ENSSTOG00000007817	JH393285.1	PDP2	191.328397375091	-1.21682770517706	0.267083668009733	0.999972073382441	513.057943876777	210.380595949864	80.524303000845	146.982329258538	60.5058835076959	136.519328656827
ENSSTOG00000007758	JH393285.1	AMFR	3368.05016376904	-0.706931071271311	0.487573362468252	0.999972073382441	2730.20120134428	1032.50618721493	8768.14925205083	1404.91231468948	2847.13796283436	3425.39406448038
ENSSTOG00000024206	JH393285.1	NRN1L	2.21047106276829	-4.38818271009197	0.263544846847493	0.999972073382441	0	0	13.2628263766098	0	0	0
ENSSTOG00000027091	JH393285.1	NA	264.970039227508	-0.822458754392186	0.545190459703853	0.999972073382441	70.2400756497968	911.649249116077	34.578083053304	446.915813329261	30.252941753848	96.1840724627642
ENSSTOG00000024849	JH393285.1	NA	519.846907451601	-0.188473964917048	0.874977362674191	0.999972073382441	754.317334152166	65.650682424071	841.242130173534	60.434358730668	547.914389541913	849.522549687253
ENSSTOG00000029943	JH393285.1	NA	24.4617728985875	-0.572635441524669	0.805146775437438	0.999972073382441	3.05391633259986	85.0474749584556	0	46.2583980407582	0	12.4108480597115
ENSSTOG00000005838	JH393285.1	NUDT21	2469.23828835701	-0.316067155441782	0.779374773898135	0.999972073382441	1484.20333764353	481.935691431249	6248.21224049498	551.37026051807	3942.96674191819	2106.74145813603
ENSSTOG00000008805	JH393285.1	SIAH1	1145.49071084134	-1.37269049750012	0.193358465784896	0.999972073382441	2966.87971712077	203.666321611038	1787.16585424817	505.111862477311	833.636617217144	576.4838923736
ENSSTOG00000011565	JH393285.1	NA	157.07070463153	-0.767589437363761	0.604809471632694	0.999972073382441	112.994904306195	479.697599984973	1.89468948237282	213.385513542852	13.4457518905991	121.005768582187
ENSSTOG00000013005	JH393285.1	CDYL2	398.913424182928	-1.02669934282487	0.398491022687539	0.999972073382441	380.212583408683	1179.474192187	46.8935646887274	534.955990245543	80.6745113435946	171.269703224019
ENSSTOG00000020323	JH393285.1	NA	104.929515965011	-0.0789468123929371	0.951820840716261	0.999972073382441	151.168858463693	7.46030482091716	164.364312595842	35.8129533218773	147.90327079659	122.867395791144
ENSSTOG00000029162	JH393285.1	PDF	283.686009495555	-0.636305501005073	0.619690564018457	0.999972073382441	284.014218931787	16.4126706060178	734.665846790062	41.0356756813178	312.613731456429	313.373913507716
ENSSTOG00000006205	JH393285.1	N4BP1	4095.02248239542	-0.638985698802448	0.555328500620988	0.999972073382441	8425.75516164302	918.363523454902	5616.80697049424	749.087606982601	5563.17984473538	3296.94178706236
ENSSTOG00000032532	JH393285.1	NA	18.6423224535167	-0.614641022096753	0.801758959069506	0.999972073382441	41.2278704900981	26.8570973553018	0	42.5278820697293	0	1.24108480597115
ENSSTOG00000027557	JH393285.1	CBLN1	8.59568318788019	-4.74521238338789	0.14554690753886	0.999972073382441	15.2695816629993	35.0634326583107	0	0	0	1.24108480597115
ENSSTOG00000007823	JH393285.1	NA	16.3931571042277	-3.38843352608272	0.211761152197576	0.999972073382441	27.4852469933988	62.6665604957041	0	8.20713513626355	0	0
ENSSTOG00000005854	JH393285.1	OGFOD1	1772.96204039877	0.0232599825740894	0.982166113478148	0.999972073382441	1094.82900523705	431.205618649012	3748.64314087463	908.753690542637	2806.80070716256	1647.5400799267
ENSSTOG00000013704	JH393285.1	SLC7A6OS	918.475777924245	-0.442776900219705	0.652242055212187	0.999972073382441	1087.19421440555	368.539058153308	1718.00968814156	396.926899317474	1189.94904231802	750.235765209561
ENSSTOG00000006970	JH393285.1	FCSK	271.02707720347	-0.0950244003779078	0.943807440000148	0.999972073382441	158.803649295193	675.903616775095	5.68406844711847	543.909228576012	110.927453097443	130.934447029956
ENSSTOG00000001997	JH393285.1	PSKH1	1633.07281109792	0.252603361467026	0.805510643441844	0.999972073382441	2397.32432109089	1092.18862578227	980.501807127936	1084.087941181	3754.7262154498	489.607955955619
ENSSTOG00000030974	JH393285.1	DPEP3	47.2249829524589	-1.33880130640808	0.506710384743822	0.999972073382441	3.05391633259986	199.93616920058	0	52.2272235944044	26.8915037811982	1.24108480597115
ENSSTOG00000022544	JH393285.1	NA	89.68498845754	-0.399462077169234	0.816423468840848	0.999972073382441	68.7131174834969	237.983723787257	0	155.189464394802	6.72287594529955	69.5007491343845
ENSSTOG00000012862	JH393285.1	COG8	853.319899528848	0.196160489923443	0.862009099732263	0.999972073382441	1305.54923218644	326.761351156172	752.191724502011	247.706260476318	2248.8020037027	238.908825149447
ENSSTOG00000031323	JH393285.1	DPEP2	164.746168358121	-0.647207849663253	0.628876526617392	0.999972073382441	9.16174899779959	545.348282409044	48.7882541711002	182.04917938621	107.566015124793	95.5635300597786
ENSSTOG00000005303	JH393285.1	NA	137.228190514197	0.100189524888823	0.946061524922673	0.999972073382441	1.52695816629993	362.570814296574	33.6307383121176	280.534801021372	47.0601316170968	98.045699671721
ENSSTOG00000004337	JH393285.1	NUP93	2321.32733634217	-0.20184367279805	0.818331574124983	0.999972073382441	1910.22466604121	2467.8688347594	3070.81797855575	1874.21122384491	3190.00463604464	1414.83667880711
ENSSTOG00000006961	JH393285.1	ST3GAL2	3225.67329526768	0.00536393311954635	0.99511744473086	0.999972073382441	3737.99359110223	2499.94814548934	3419.91451568295	2414.3899364499	4954.75957168577	2327.03401119591
ENSSTOG00000005917	JH393285.1	MT4	384.832464064787	-0.498317460669864	0.671297832640562	0.999972073382441	302.337716927386	950.442834184846	100.41854256576	575.245562732655	50.4215695897466	330.128558388326
ENSSTOG00000033130	JH393285.1	CMC2	1759.87796453517	-0.993794521730285	0.293839227591249	0.999972073382441	3050.86241626726	699.77659220203	3279.23382161676	1035.59123355762	1021.87714368553	1471.92657988179
ENSSTOG00000012871	JH393285.1	NIP7	1662.32577274236	-1.06245948604661	0.374189965180444	0.999972073382441	1444.50242531973	202.920291128947	5097.66205232408	264.866633943051	689.094784393204	2274.90844934512
ENSSTOG00000028569	JH393285.1	ZNF423	2566.10457354356	-0.557153887709107	0.61401109607306	0.999972073382441	1271.95615252784	7466.27306477389	428.199823016258	2821.76228048625	2158.04317844116	1250.39294201593
ENSSTOG00000003785	JH393285.1	ORC6	744.533619666005	-0.957633692982152	NA	NA	186.288896288592	146.968004972068	2616.09250278628	219.354339096499	262.192161866682	1036.30581298591
ENSSTOG00000007859	JH393285.1	RRAD	15.6707229595302	-2.72274475569672	0.247586785158138	0.999972073382441	73.2939919823967	6.71427433882544	0.947344741186412	2.98441277682311	10.0843139179493	0
ENSSTOG00000005878	JH393285.1	BBS2	553.485043233161	-0.349593866838356	0.6909544179462	0.999972073382441	598.567601189573	579.665684585263	682.088213654216	516.303410390398	537.830075623964	406.455273955552
ENSSTOG00000003802	JH393285.1	MYLK3	690.937500397354	0.119478964472175	0.906356468412066	0.999972073382441	366.469959911983	694.554378827388	926.976829250904	1190.03459475822	171.433336605138	796.155903030494
ENSSTOG00000013710	JH393285.1	PRMT7	1624.25075397854	-0.296802806240172	0.743163439133796	0.999972073382441	1239.89003103554	1763.61605966482	2366.94083585425	920.69134164993	2359.72945680014	1094.63679886656
ENSSTOG00000006938	JH393285.1	DDX19A	2296.79657769641	-0.216666810959245	0.817704710568784	0.999972073382441	2122.4718511569	1165.29961302726	4117.63391756674	1246.73843751785	3287.48633725148	1841.1493096582
ENSSTOG00000002006	JH393285.1	CTRL	5.97990049481058	-4.03452848324205	0.278444734636946	0.999972073382441	3.05391633259986	31.3332802478521	0	1.49220638841156	0	0
ENSSTOG00000025924	JH393285.1	MT3	13.971670136797	-1.49962480393612	0.593117643567599	0.999972073382441	0	32.8253412120355	29.3676869767788	21.6369926319676	0	0
ENSSTOG00000030854	JH393285.1	NA	43.1628975813473	-0.378997438948917	0.806872502924363	0.999972073382441	27.4852469933988	6.71427433882544	112.734024201183	39.5434692929062	6.72287594529955	65.777494716471
ENSSTOG00000012877	JH393285.1	TMED6	1385.84466851279	-0.574690703115938	0.621484725103928	0.999972073382441	914.647941613659	217.840900770781	3842.43027025209	283.519213798196	900.86537667014	2155.76430797189
ENSSTOG00000002066	JH393285.1	DUS2	1714.29659729708	-0.0581997576280906	0.95113460295576	0.999972073382441	1925.49424770421	2626.02729696284	694.877367660233	2233.08686025789	1969.80265197277	836.491159224556
ENSSTOG00000025733	JH393285.1	DDX19B	1124.16121828114	-0.468427123145966	0.608613077326776	0.999972073382441	1778.90626373942	1173.50594833027	963.923274157174	1548.16412797699	608.420273049609	672.047422433378
ENSSTOG00000007345	JH393285.1	Cenpn	229.13507461656	-1.02552007317647	0.36933833095496	0.999972073382441	279.433344432887	114.888694242124	529.092037952611	155.189464394802	26.8915037811982	269.31540289574
ENSSTOG00000024370	JH393285.1	SLC12A3	171.731442985869	-1.85772651316773	0.244037263821912	0.999972073382441	140.480151299594	662.475068097444	5.68406844711847	174.588147444152	0	47.1612226269038
ENSSTOG00000027329	JH393285.1	C16orf87	381.779733573114	0.698223490221125	0.47829033241896	0.999972073382441	105.360113474695	282.74555271276	485.040507487443	583.452697868918	379.842490909424	454.237038985441
ENSSTOG00000001204	JH393285.1	NOB1	1770.40742894768	-0.918464687845509	0.3749909867356	0.999972073382441	2209.508466636	450.602411183396	4285.78760912733	570.022840373214	1774.83924955908	1331.68399680705
ENSSTOG00000002011	JH393285.1	PSMB10	1344.39077317578	0.172920259806337	0.89256324533789	0.999972073382441	2542.38534688939	61.1744995315207	1187.02296070657	233.530299786408	3499.25692952842	542.974602612379
ENSSTOG00000022700	JH393285.1	NFATC3	2460.24445319616	0.316128112026858	0.71648580353717	0.999972073382441	2579.03234288058	2465.63074331312	1530.43542938665	3156.76261468465	3250.51051955233	1779.09506935965
ENSSTOG00000030076	JH393285.1	CYB5B	7418.69359368067	-0.29029788588079	0.78741937583968	0.999972073382441	7512.63417819566	1194.39480182884	15779.9213539421	2215.18038359695	9358.24331585697	8451.78752866354
ENSSTOG00000016447	JH393285.1	ATP6V0D1	6036.39258450452	0.927153325498056	0.434660965504812	0.999972073382441	8346.35333699542	1480.87050695206	2654.45996480433	1498.92131715941	20719.9036634132	1517.84671770272
ENSSTOG00000016448	JH393285.1	AGRP	106.741969148484	-0.772403390263071	0.574528783573405	0.999972073382441	80.9287828138963	314.824863442704	8.99977504127091	161.904393142654	23.5300658085484	50.2639346418316
ENSSTOG00000014851	JH393285.1	GPT2	327.898243606609	-0.109645761925057	0.927267309672905	0.999972073382441	213.77414328199	787.06215860676	20.3679119355079	446.169710135055	272.276475784632	227.739061895706
ENSSTOG00000020478	JH393285.1	NFAT5	3705.77809176117	-0.147798184051646	0.862689298813692	0.999972073382441	4055.60088969262	2884.15384376657	4747.14449808511	4291.58557307163	2699.23469203777	3556.94905391332
ENSSTOG00000025539	JH393285.1	RIPOR1	7599.46615666314	2.04049982599939	NA	NA	3988.41473037542	1404.02936729661	3523.17509247227	991.571145099479	34212.7156856294	1476.89091910567
ENSSTOG00000025341	JH393285.1	NA	38.9400431180685	-1.31992741388016	NA	NA	0	167.110827988544	0	56.7038427596391	6.72287594529955	3.10271201492788
ENSSTOG00000006856	JH393285.1	AARS1	7054.85523324719	0.848240924100741	0.441092368557897	0.999972073382441	5125.99856426887	1602.47347553301	8385.89564898212	1866.00408870865	21190.5049795842	4158.25464240634
ENSSTOG00000013110	JH393285.1	WWP2	1384.2488135385	-0.18396600335318	0.854390992255156	0.999972073382441	1789.59497090352	2253.75808639907	373.727500398039	1811.53855553163	1482.39414593855	594.479622060181
ENSSTOG00000007385	JH393285.1	C16orf46	449.661831982253	-0.468301731619526	0.620241411058606	0.999972073382441	372.577792577183	443.142106362479	751.244379760824	455.122948465524	194.963402413687	480.920362313821
ENSSTOG00000026351	JH393285.1	CES5A	215.689223372189	-0.208297573130814	0.867486801012637	0.999972073382441	67.186159317197	586.379958924089	40.7358238710157	394.688589734856	77.3130733709448	127.831735015029
ENSSTOG00000007746	JH393285.1	GNAO1	1227.50186404369	-0.289493649422639	0.796128098997129	0.999972073382441	897.85140178436	2981.1378064385	171.469398154741	1661.57181349627	1263.90067771632	389.080086671956
ENSSTOG00000029244	JH393285.1	NA	43.3922299706021	-0.772584724934913	0.607518315050797	0.999972073382441	29.0122051596987	5.22221337464201	129.786229542538	22.3830958261733	33.6143797264977	40.3352561940624
ENSSTOG00000009422	JH393285.1	PDPR	2057.69350503254	-0.292919865575927	0.758346551785958	0.999972073382441	1355.93885167434	1256.31533184245	4185.84273893216	1489.96807882894	1189.94904231802	2868.14698659933
ENSSTOG00000026020	JH393285.1	ZNRF1	4352.56089692883	1.71318724785726	0.0986802916143345	0.999972073382441	1459.77200698273	3128.10581141057	1514.33056878648	3165.71585301512	15113.0251250334	1734.41601634468
ENSSTOG00000016443	JH393285.1	LRRC36	309.309974987268	0.823512694454395	0.508482646551311	0.999972073382441	93.1444481442958	552.808587229962	24.6309632708467	703.575312136048	90.7588252615439	390.941713880913
ENSSTOG00000010196	JH393285.1	RFWD3	1498.85637573991	-0.516197041372775	0.573569481643897	0.999972073382441	1229.20132387144	1438.34676947283	2626.03962256873	1701.11528278917	608.420273049609	1390.01498268769
ENSSTOG00000006254	JH393285.1	LDHD	316.305237492699	-0.663357978934744	0.50489720550918	0.999972073382441	465.722240721479	286.475705123219	409.25292819253	123.107027043953	453.79412630772	159.479397567293
ENSSTOG00000020378	JH393285.1	TPPP3	205.618010235447	1.56156499363124	0.206121891766786	0.999972073382441	112.994904306195	133.539456294417	64.8931147712692	23.1291990203791	749.6006679009	149.550719119524
ENSSTOG00000022317	JH393285.1	ZFP1	638.263624325404	-0.293813725253843	0.75864529994239	0.999972073382441	416.859579399881	393.158064062334	1298.80964016657	443.185297358232	554.637265487213	722.931899478196
ENSSTOG00000016445	JH393285.1	ZDHHC1	397.808433674123	0.67579882959805	0.57558841111559	0.999972073382441	355.781252747884	421.50722238182	140.207021695589	139.52129731648	1273.98499163426	55.8488162687018
ENSSTOG00000004080	JH393285.1	NA	76.92946393903	-1.63153444635775	0.313174566966888	0.999972073382441	41.2278704900981	303.634406211328	2.84203422355924	31.3363341566427	80.6745113435946	1.86162720895673
ENSSTOG00000022627	JH393285.1	ADAT1	728.460536578601	-0.675781218020507	0.435689563824135	0.999972073382441	845.934824130162	863.157267780115	979.080790016157	645.379262987998	527.745761706015	509.465312851158
ENSSTOG00000004007	JH393285.1	DNAJA2	2009.6855946154	-0.5902814051456	0.57738395292202	0.999972073382441	2739.36295034208	290.951888015769	4214.73675353835	890.101110687493	1989.97127980867	1932.98958530007
ENSSTOG00000016054	JH393285.1	NQO1	1334.42264284985	-0.0305775657178543	0.971899241821089	0.999972073382441	1334.56143734614	959.395199969947	1752.11409882427	1342.23964637619	1082.38302719323	1535.8424473893
ENSSTOG00000024951	JH393285.1	CTCF	3294.61931287832	0.533404299471613	0.583960803902876	0.999972073382441	1465.87983964793	1598.74332312255	5010.98000850552	1901.07093883632	6669.09293773715	3121.94882942043
ENSSTOG00000013123	JH393285.1	PSMD7	10632.1902556127	1.0668151521526	0.406299611028317	0.999972073382441	7048.43889564048	409.570734668352	13153.8817313733	1137.80737116381	35237.9542672876	6805.48853354281
ENSSTOG00000007870	JH393285.1	CIAO2B	1846.02709819748	1.28760339231721	0.317576393936603	0.999972073382441	1696.45052275922	89.5236578510059	1431.91157630326	183.541385774621	6706.0687554363	968.666691060484
ENSSTOG00000010220	JH393285.1	MLKL	383.237805511841	-0.492054078895186	0.687285644581269	0.999972073382441	589.405852191773	737.824146788707	17.5258777119486	578.976078703683	164.710460659839	210.984417015096
ENSSTOG00000016446	JH393285.1	HSD11B2	1.82333167632698	0.564528948720971	0.883185207201115	0.999972073382441	0	4.4761828925503	0	5.22272235944044	0	1.24108480597115
ENSSTOG00000004102	JH393285.1	BCAR1	5453.4339024185	2.61022282786779	NA	NA	2070.55527350271	1289.88670353658	1243.86364517776	915.468619290489	26588.9743636597	611.854809343778
ENSSTOG00000021012	JH393285.1	LCAT	60.6058104612082	0.660427533613259	0.699541953881137	0.999972073382441	0	8.95236578510059	131.207246654318	16.4142702725271	134.457518905991	72.6034611493124
ENSSTOG00000002018	JH393285.1	SLC12A4	784.878588818315	-1.79983757698609	0.0753263068047218	0.999972073382441	1814.02630156432	1333.90250197999	510.618815499476	586.437110645741	356.312425100876	107.97437811949
ENSSTOG00000031645	JH393285.1	NA	6.84716687236179	0.58795517444998	0.85559314380503	0.999972073382441	7.63479083149966	8.95236578510059	0	23.8753022145849	0	0.620542402985576
ENSSTOG00000000534	JH393285.1	DHX38	1171.53760526751	0.709314146320407	0.490302274851702	0.999972073382441	699.346840165368	789.300250053035	1177.07584092412	566.292324402185	3290.84777522413	506.36260083623
ENSSTOG00000016451	JH393285.1	CARMIL2	39.8613823406905	-1.20911236696869	0.520484715630772	0.999972073382441	3.05391633259986	157.412431721352	7.10508555889809	56.7038427596391	0	14.8930176716538
ENSSTOG00000010231	JH393285.1	FA2H	565.354432298073	-0.59206022525904	0.656580740826815	0.999972073382441	204.612394284191	1798.67949232313	36.9464449062701	973.66466843854	60.5058835076959	317.717710328615
ENSSTOG00000016455	JH393285.1	ACD	346.801625215367	1.13302649000026	0.380398402156643	0.999972073382441	371.050834410883	21.6348839806598	258.151441973297	72.3720098379604	1223.56342204452	134.037159044884
ENSSTOG00000004124	JH393285.1	CFDP1	8837.68232780211	-0.0975326362631693	0.916118257764974	0.999972073382441	10195.4996763846	3680.16836815843	13532.3459554773	5106.33026114434	12097.8152635665	8413.93444208142
ENSSTOG00000013727	JH393285.1	SMPD3	781.816258022081	-0.670816997965141	0.601222098596532	0.999972073382441	253.475055605789	2570.82104128805	57.7880292123711	1099.01000506511	127.734642960691	582.06877400047
ENSSTOG00000009526	JH393285.1	HERPUD1	1473.7063367356	-1.88479179507834	0.103343146318474	0.999972073382441	4390.0047281123	142.491822079518	2425.20253743721	209.654997571824	806.745113435946	868.13882177682
ENSSTOG00000027206	JH393285.1	ZFHX3	2072.14638872017	0.0933330376725735	0.923525762545655	0.999972073382441	679.496384003469	4007.6757497967	1327.70365477276	2463.63274726748	2389.98239855399	1564.38739792664
ENSSTOG00000019905	JH393285.1	PARD6A	23.934756046027	-1.2115879125965	0.551407085185349	0.999972073382441	80.9287828138963	19.3967925343846	0	20.8908894377618	16.8071898632489	5.58488162687018
ENSSTOG00000004138	JH393285.1	TMEM170A	988.356074533797	-0.91981302962675	0.370428570618651	0.999972073382441	1420.07109465894	437.919892987837	2023.05469480358	545.401434964424	235.300658085484	1268.38867170252
ENSSTOG00000012882	JH393285.1	TERF2	1816.41454171186	0.236225333910186	0.799850950103628	0.999972073382441	917.701857946259	1433.12455609819	2651.61793058077	1310.90331221955	3200.08894996259	1385.0506434638
ENSSTOG00000000541	JH393285.1	PMFBP1	776.565444054587	0.30918308960353	0.804607951376028	0.999972073382441	216.82805961459	1794.20330943058	70.5771832183877	1890.62549411744	228.577782140185	458.58083580634
ENSSTOG00000010240	JH393285.1	WDR59	1025.48137507652	-0.1294536725549	0.9040780792433	0.999972073382441	691.712049333869	2259.72633025581	263.835510420416	1810.79245233742	410.095432663273	716.72647544834
ENSSTOG00000025478	JH393285.1	ENKD1	69.670677520322	-0.943293258257974	0.592133615662056	0.999972073382441	3.05391633259986	167.110827988544	103.734249159912	36.5590565160831	107.566015124793	0
ENSSTOG00000010164	JH393285.1	NA	129.467771774572	0.00177636742227112	0.999090181177438	0.999972073382441	19.8504561618991	367.793027671216	0.947344741186412	267.104943525668	33.6143797264977	87.4964788209662
ENSSTOG00000013791	JH393285.1	TMEM231	499.699099090567	-0.528554578305656	0.606095918838499	0.999972073382441	255.002013772089	491.634087698441	1025.0270099637	649.109778959027	141.18039485129	436.24130929886
ENSSTOG00000020123	JH393285.1	GABARAPL2	2971.68605420801	-0.126351899448399	0.9026683764626	0.999972073382441	4160.96100316731	715.443232325956	4427.4156479347	1096.02559228829	5206.8674196345	2223.40342989732
ENSSTOG00000019902	JH393285.1	IRX3	927.261062941892	0.698268901251404	0.58388385437571	0.999972073382441	493.207487714878	74.6030482091716	1552.22435843394	80.579144974224	2615.19874272152	747.753595597619
ENSSTOG00000023408	JH393285.1	IRX5	705.542077801554	0.586410578099985	0.650361034840244	0.999972073382441	221.40893411349	60.428469049429	1408.70163014419	121.614820655542	2100.89873290611	320.199879940557
ENSSTOG00000011815	JH393285.1	CDH11	1318.56810574198	0.349660649242033	0.742556899184046	0.999972073382441	322.188173089285	2197.0597697601	960.133895192428	2455.42561213121	373.119614964125	1603.48156931473
ENSSTOG00000006256	JH393285.1	CDH5	182.358622490853	-0.938146493726996	NA	NA	50.3896194878977	649.046519419793	20.3679119355079	305.156206430163	20.1686278358986	49.0228498358605
ENSSTOG00000023410	JH393285.1	FTO	7064.57071003802	0.135080786418656	0.872413555030793	0.999972073382441	6862.14999935189	7489.40000971874	5850.32744919669	7827.36861041281	8675.87140740907	5682.30678413892
ENSSTOG00000005590	JH393285.1	SLC38A7	663.51393034053	-0.6492891685783	0.53291078549298	0.999972073382441	1116.20641956525	535.649886141852	776.822687772858	164.142702725271	1146.25034867357	242.011537164374
ENSSTOG00000003772	JH393285.1	VPS35	5878.03378498034	0.231520172781256	0.839589792192472	0.999972073382441	5674.17654597054	459.554776968497	10087.3268041529	1706.33800514861	11630.5753853682	5710.23119227327
ENSSTOG00000004037	JH393285.1	NETO2	398.09637953887	0.149991005851319	0.883925375718387	0.999972073382441	230.57068311129	428.967527202737	473.672370593206	725.212304768016	107.566015124793	422.589376433177
ENSSTOG00000021436	JH393285.1	CA7	18.8488710965354	-1.82161747382714	0.428902448139254	0.999972073382441	0	75.3490786912633	13.2628263766098	16.4142702725271	0	8.06705123881248
ENSSTOG00000003407	JH393285.1	CDH8	1436.34376264269	1.41974879649376	0.25598758953509	0.999972073382441	174.073230958192	2097.09168515981	73.8928898125401	3974.49171553418	484.047068061568	1814.46598632982
ENSSTOG00000007671	JH393285.1	ITFG1	3622.66827544709	0.554882593521284	0.545758900267318	0.999972073382441	1493.36508664133	3123.62962851802	4186.79008367335	5978.5248951709	2191.65755816765	4762.04240051131
ENSSTOG00000027189	JH393285.1	BEAN1	434.253159916086	-0.115621921288703	NA	NA	74.8209501486966	1155.60121676007	124.575833466013	625.980579938647	326.059483347028	298.480895836062
ENSSTOG00000029905	JH393285.1	Got2	588.909518616722	-0.933440695434663	0.330259488064045	0.999972073382441	1354.41189350804	349.142265618923	616.247754141761	314.109444760632	359.673863073526	539.871890597451
ENSSTOG00000008656	JH393285.1	AKTIP	155.096357090619	-0.267517420561887	0.797677654398075	0.999972073382441	242.786348441689	85.0474749584556	180.942845566605	102.216137606192	121.011767015392	198.573568955384
ENSSTOG00000012672	JH393285.1	RPGRIP1L	1418.82290635383	-0.124385951541359	0.894233591596423	0.999972073382441	1500.99987747283	1482.36256791624	1457.96355668589	2079.3896022515	447.07125036242	1545.15058343408
ENSSTOG00000003061	JH393285.1	CHST4	0.497402129470518	2.95531926800493	0.459597268585383	0.999972073382441	0	0	0	2.98441277682311	0	0
ENSSTOG00000021807	JH393285.1	THAP11	121.106215005761	-1.51759877118994	0.282954028492377	0.999972073382441	232.09764127759	1.49206096418343	305.518679032618	68.6414938669316	36.9758176991475	81.911597194096
ENSSTOG00000002064	JH393285.1	DDX28	268.371182032506	-1.02115083580701	0.482690734886693	0.999972073382441	795.545204642264	8.95236578510059	273.30895783228	4.47661916523467	352.950987128226	174.992957641932
ENSSTOG00000006849	JH393285.1	EXOSC6	92.1308373523262	-0.850357049750243	0.596221661006662	0.999972073382441	219.88197594719	0	134.996625619064	31.3363341566427	124.373204988042	42.1968834030191
ENSSTOG00000002876	JH393286.1	ADGRF4	288.526880179084	0.180616103971094	0.890803537084175	0.999972073382441	96.1983644768957	703.506744612488	12.3154816354234	605.089690500886	97.4817012068435	216.569298641966
ENSSTOG00000003609	JH393286.1	NA	186.958491497229	0.284103926205551	0.844218614685198	0.999972073382441	93.1444481442958	409.570734668352	3.78937896474565	440.200884581409	16.8071898632489	158.238312761322
ENSSTOG00000002268	JH393286.1	IL17F	34.5510188568587	-0.518701305470701	0.795967713516193	0.999972073382441	3.05391633259986	119.364877134675	0	51.4811204001987	6.72287594529955	26.6833233283798
ENSSTOG00000015170	JH393286.1	ELOVL5	4608.09206324976	-0.545753083198622	0.568267303955199	0.999972073382441	7905.06242693474	1489.07684225507	7014.14046374419	2468.85546962692	4144.65302027717	4626.76415666045
ENSSTOG00000014763	JH393286.1	Gcm1	184.027523549306	0.63601243940154	0.619924674842999	0.999972073382441	80.9287828138963	344.666082726373	7.10508555889809	346.191882111481	114.288891070092	210.984417015096
ENSSTOG00000001358	JH393286.1	MCM3	2693.11617932482	-1.05696116333859	NA	NA	850.515698629062	490.142026734257	9573.39228205928	878.1634595802	746.23922992825	3620.24437901785
ENSSTOG00000002903	JH393286.1	PTCHD4	1029.98412230991	0.739384730745673	0.528450159956595	0.999972073382441	219.88197594719	1898.64757692342	197.047706166774	2518.0982804445	285.722227675231	1060.50696670235
ENSSTOG00000030615	JH393286.1	NA	252.026877401013	-1.97765786940059	0.10325506268427	0.999972073382441	526.800567373476	22.3809144627515	657.45725038337	61.1804619248738	70.5901974256453	173.751872835961
ENSSTOG00000009511	JH393286.1	RRP36	678.044333186571	-1.05628003948891	0.280837045026439	0.999972073382441	871.893112957261	341.681960798006	1533.7511359808	255.913395612582	413.456870635922	651.569523134854
ENSSTOG00000013374	JH393286.1	PKHD1	2800.39454447926	0.643457897967587	0.599128563325508	0.999972073382441	422.967412065081	5818.29172983329	317.360488297448	6837.28967170175	850.443807080393	2556.01415789759
ENSSTOG00000004148	JH393286.1	DST	12573.4366008897	-0.651501192517033	0.463345606259284	0.999972073382441	21169.7480175822	7571.46336274883	17355.3556585351	10775.2223307198	6857.33346420554	11711.4967715468
ENSSTOG00000027651	JH393286.1	NA	158.794075870614	0.597430481939679	0.63906642550101	0.999972073382441	58.0244103193974	296.174101390411	25.5783080120331	323.062683091102	30.252941753848	219.672010656894
ENSSTOG00000013475	JH393286.1	NFKBIE	782.348912370186	1.25546678937483	0.282221919735592	0.999972073382441	841.353949631262	246.190059090266	297.466248732533	305.156206430163	2820.24645905316	183.68055128373
ENSSTOG00000033723	JH393286.1	NA	1.74073779154734	-4.03621696922349	0.304382959082664	0.999972073382441	0	10.444426749284	0	0	0	0
ENSSTOG00000008569	JH393286.1	IL17A	24.2698444461077	-0.886718564897008	0.695632464513538	0.999972073382441	7.63479083149966	87.2855664047308	0	32.0824373508484	0	18.6162720895673
ENSSTOG00000009537	JH393286.1	ADGRF5	710.680654214719	0.408647451223268	0.743248224250986	0.999972073382441	230.57068311129	1563.67989046424	38.3674620180497	1621.28224100916	278.999351729931	531.184296955653
ENSSTOG00000024025	JH393286.1	CRIP3	18.5673699439737	-2.25939516931499	NA	NA	0	92.5077797793728	0	16.4142702725271	0	2.4821696119423
ENSSTOG00000012510	JH393286.1	CILK1	2065.78846994365	-0.442606633303531	0.622287282185041	0.999972073382441	2956.19100995667	1201.10907616766	2984.1359347372	1560.84788227849	1300.87649541546	2391.57042110641
ENSSTOG00000026446	JH393286.1	SLC35B2	581.869558069643	-0.233529189205636	0.836436430407537	0.999972073382441	442.81786822698	117.126785688399	1325.33529291979	133.552471762834	900.86537667014	571.519553149715
ENSSTOG00000010681	JH393286.1	POLH	2194.38360341865	-0.560809716902783	0.557724988192541	0.999972073382441	2687.44637268788	840.776353317364	4317.52365795707	1176.60473726251	2490.82553773348	1653.12496155357
ENSSTOG00000009494	JH393286.1	KLHDC3	2776.33467437784	0.530641146520654	0.668560191321082	0.999972073382441	2026.27348668001	139.507700151151	4647.19962788994	429.755439862528	7075.82693242778	2339.44485925562
ENSSTOG00000031972	JH393286.1	CYP39A1	854.904273898855	0.747995497115686	0.536939488728432	0.999972073382441	210.72022694939	1585.3147744449	118.891765018895	2230.10244748107	188.240526468387	796.155903030494
ENSSTOG00000010163	JH393286.1	RUNX2	1581.69365561167	0.678413432432261	0.540992272949385	0.999972073382441	731.412961657667	2652.13836383605	266.677544643975	3931.21773027024	611.781711022259	1296.93362223985
ENSSTOG00000023860	JH393286.1	TNFRSF21	1171.69508821955	-0.010063919270068	0.9912493847865	0.999972073382441	1026.11588775355	1714.37804784676	787.717152296501	1821.2378970563	689.094784393204	991.62675997095
ENSSTOG00000028449	JH393286.1	NA	213.480528425922	-0.104044001062796	0.934981489019758	0.999972073382441	148.114942131093	484.173782877524	32.209721200338	434.978162221968	26.8915037811982	154.515058343408
ENSSTOG00000009838	JH393286.1	NA	23.0237685138201	0.435052229253041	0.836726473829316	0.999972073382441	3.05391633259986	55.206255674787	0	13.429857495704	57.1444455350462	9.30813604478363
ENSSTOG00000010958	JH393286.1	BAG2	823.109532297377	-0.285930221544475	0.771504036306481	0.999972073382441	1163.54212272055	271.555095481385	1277.02071111928	508.096275254135	1163.05753853682	555.38545067209
ENSSTOG00000025191	JH393286.1	KIAA1586	537.120065094697	-0.363180493808357	0.767664293089515	0.999972073382441	458.087449889979	71.6189262808047	1282.23110719581	48.4967076233755	816.829427353895	545.456772224321
ENSSTOG00000024614	JH393286.1	HSP90AB1	2881.22270847659	-0.67345208305771	0.586730433740749	0.999972073382441	4751.89381352539	91.7617492972811	5780.69761071948	475.26773470908	3704.30464586005	2483.41069674827
ENSSTOG00000028252	JH393286.1	NA	92.4221806834021	-0.239830477605732	0.877086228962629	0.999972073382441	41.2278704900981	232.761510412615	26.9993251238127	186.525798551444	0	67.0185795224422
ENSSTOG00000021274	JH393286.1	GTPBP2	699.925157232595	0.19618275050292	0.870110385655074	0.999972073382441	1363.57364250584	164.126706060178	428.199823016258	179.064766609387	1879.04382671122	185.542178492687
ENSSTOG00000010618	JH393286.1	LRRC73	190.847272970612	4.70651851929969	NA	NA	0	38.0475545866775	3.78937896474565	61.9265651190795	1008.43139179493	32.8887473582355
ENSSTOG00000029266	JH393286.1	GUCA1B	134.156292717528	0.0349470262771167	0.98043717429269	0.999972073382441	45.8087449889979	348.396235136831	3.78937896474565	286.503626575019	57.1444455350462	63.2953251045287
ENSSTOG00000008877	JH393286.1	VEGFA	272.060471593976	-0.0269885521844688	0.979001954728564	0.999972073382441	242.786348441689	454.332563593855	125.5231782072	182.795282580416	453.79412630772	173.131330432976
ENSSTOG00000010600	JH393286.1	DLK2	87.715069448443	-1.30552500672096	0.356221238811041	0.999972073382441	131.318402301794	40.2856460329527	200.837085131519	10.4454447188809	137.818956878641	5.58488162687018
ENSSTOG00000000903	JH393286.1	GCLC	1850.75871931014	-0.582540890201228	0.547655106247506	0.999972073382441	1826.24196689472	981.776114432698	3851.43004529336	1686.19321890506	628.588900885508	2130.32206944948
ENSSTOG00000020744	JH393286.1	CD2AP	3988.86965800667	-0.0635567461717511	0.952181571332498	0.999972073382441	1328.45360468094	1134.7123632615	9766.65060926131	2562.11836890264	3556.40137506346	5584.88162687018
ENSSTOG00000021553	JH393286.1	CCND3	2136.65353900549	1.5749122643722	0.203209839885788	0.999972073382441	1522.37729180103	143.983883043701	1554.5927202869	319.332167120073	8191.8243393475	1087.81083243371
ENSSTOG00000000904	JH393286.1	KLHL31	107.183506878708	0.975139584614603	0.444463584670633	0.999972073382441	27.4852469933988	170.094949916911	19.4205671943214	276.804285050344	77.3130733709448	71.9829187463268
ENSSTOG00000025344	JH393286.1	SPATS1	440.51650166753	0.426434238670229	0.746653422798594	0.999972073382441	87.0366154790961	1018.33160805519	22.7362737884739	1107.96324339558	144.54183282394	262.489436462898
ENSSTOG00000009522	JH393286.1	CUL7	1268.02525344366	0.783323107875923	0.457310486533275	0.999972073382441	917.701857946259	634.125909777959	1242.44262806598	447.661916523467	3758.08765342245	608.131554925864
ENSSTOG00000011974	JH393286.1	KCTD20	3601.45900612829	-0.42710380360757	0.660433824721437	0.999972073382441	4838.93042900448	986.252297325249	6566.99374590421	2198.76611332443	3008.48698552155	4009.3244656898
ENSSTOG00000003337	JH393286.1	SLC29A1	275.967329563811	-0.950711703970294	0.46759506884242	0.999972073382441	80.9287828138963	576.681562656897	434.831236204563	267.104943525668	3.36143797264977	292.896014209192
ENSSTOG00000014398	JH393286.1	FOXP4	1103.90365279125	0.946476161467917	0.37161956283779	0.999972073382441	540.543190870176	987.744358289432	732.77115730769	360.367842801391	3411.85954223952	590.135825239282
ENSSTOG00000010606	JH393286.1	TJAP1	178.307439816417	-0.053161689557127	0.96187783634765	0.999972073382441	190.869770787491	143.23785256161	209.83686017279	30.5902309624369	275.637913757282	219.672010656894
ENSSTOG00000030480	JH393286.1	RPL7L1	6936.19551804238	-0.0116409255085348	0.992307664469619	0.999972073382441	6926.28224233649	410.316765150444	13554.6085568952	1216.14820655542	13882.7388270436	5627.0785102732
ENSSTOG00000027205	JH393286.1	TOMM6	4145.66745553514	-0.331413929804295	0.788081556696505	0.999972073382441	2968.40667528707	236.491662823074	10653.3652870118	581.960491480507	5869.07070024651	4564.70991636189
ENSSTOG00000025570	JH393286.1	CRISP1	120.922447181301	1.53979205110454	0.329587893524934	0.999972073382441	39.7009123237982	146.221974489976	0	348.430191694098	57.1444455350462	134.037159044884
ENSSTOG00000005047	JH393286.1	C6orf89	1133.56262165549	-0.100755153136549	0.909390386381458	0.999972073382441	920.755774278858	1125.7599974764	1473.59474491546	1445.20188717659	675.649032502605	1160.41429358303
ENSSTOG00000020139	JH393286.1	NA	211.619945614165	0.631621594353881	0.6055953442994	0.999972073382441	175.600189124492	306.618528139695	16.5785329707622	524.510545526662	97.4817012068435	148.930176716538
ENSSTOG00000004490	JH393286.1	MRPS18A	366.959532584237	-0.396588773058326	0.695473251491916	0.999972073382441	650.484178843771	134.285486776509	465.619940293121	212.639410348647	487.408506034217	251.319673209158
ENSSTOG00000000051	JH393286.1	TREM1	87.7572523679672	-0.460654296468065	NA	NA	24.4313306607989	264.094790660467	17.0522053413554	212.639410348647	3.36143797264977	4.9643392238846
ENSSTOG00000021848	JH393286.1	BYSL	504.33098497975	-0.619696449799257	0.57875299561715	0.999972073382441	626.052848182972	73.8570177270799	1133.02431045895	168.619321890506	410.095432663273	614.33697895572
ENSSTOG00000013488	JH393286.1	TMEM151B	3.66877271627117	-0.874778492235715	0.817786510839947	0.999972073382441	0	14.1745791597426	0	4.47661916523467	3.36143797264977	0
ENSSTOG00000013049	JH393286.1	PAQR8	246.023765528569	0.208135460401656	0.881191683511318	0.999972073382441	90.0905318116959	591.602172298731	3.78937896474565	511.826791225164	67.2287594529955	211.604959418081
ENSSTOG00000028891	JH393286.1	MAD2L1BP	602.421641432827	-2.10335642082068	0.0444467526874558	0.999972073382441	2032.38131934521	199.190138718488	700.087763736758	186.525798551444	289.083665647881	207.261162597182
ENSSTOG00000011817	JH393286.1	TFAP2D	448.706955568217	0.342855605295498	0.780155890934809	0.999972073382441	161.857565627793	992.966571664074	32.6833935709312	899.800452212168	168.071898632489	436.861851701845
ENSSTOG00000006950	JH393286.1	LRFN2	206.572765098324	-2.09992775269604	0.203667778035395	0.999972073382441	48.8626613215978	951.93489514903	5.21039607652526	181.303076192004	0	52.1255618507884
ENSSTOG00000004809	JH393286.1	RCAN2	964.808501855872	0.231050559194014	0.842568616213588	0.999972073382441	459.614408056279	2100.07580708818	104.207921530505	1890.62549411744	339.505235237627	894.8221451052
ENSSTOG00000014304	JH393286.1	SLC39A7	1485.08150614486	-0.486359005777533	0.689082271482727	0.999972073382441	2499.63051823299	123.095029545133	2575.35667891526	144.744019675921	2275.6935074839	1291.96928301597
ENSSTOG00000031403	JH393286.1	NA	76.3659822161076	-0.575966087336336	0.686533504411906	0.999972073382441	41.2278704900981	223.809144627515	9.94711978245732	120.12261426713	13.4457518905991	49.6433922388461
ENSSTOG00000005821	JH393286.1	GLO1	4036.67837213293	-0.113211913815215	0.919518946472815	0.999972073382441	3202.03127473096	486.411874323799	8895.56711974041	1113.18596575502	5744.69749525846	4778.17650298893
ENSSTOG00000009721	JH393286.1	MDGA1	394.640367558828	-1.2283033409787	0.377418475515553	0.999972073382441	129.791444135494	1499.52126900435	31.2623764591516	580.468285092095	26.8915037811982	99.9073268806777
ENSSTOG00000022013	JH393286.1	KCNK5	501.238927120106	-1.19300465258186	0.308783131552708	0.999972073382441	270.271595435088	1578.60050010607	244.888615596687	560.323498848539	43.6986936444471	309.650659089802
ENSSTOG00000021551	JH393286.1	CDKN1A	132792.480514054	3.5154251840204	NA	NA	39306.9571168928	2977.40765402804	21787.9817025463	3874.5138875106	718793.088881565	10014.9338417842
ENSSTOG00000005795	JH393286.1	BTBD9	3919.38611513136	-0.107731932420227	0.920739177043753	0.999972073382441	2296.5450821151	8354.04933846304	1547.487634728	7960.17497898144	931.118318423987	2426.94133807659
ENSSTOG00000025366	JH393286.1	USP49	118.087123651969	-0.0745376873812018	0.947094418283574	0.999972073382441	59.5513684856973	99.2220541181982	205.100136466858	168.619321890506	53.7830075623964	122.246853388158
ENSSTOG00000027099	JH393286.1	RXRB	1126.83374926525	1.906711744578	0.10864692915826	0.999972073382441	422.967412065081	338.697838869639	660.772956977522	164.142702725271	4753.07329332678	421.348291627206
ENSSTOG00000026699	JH393286.1	SAYSD1	498.275898755237	-0.391393643464432	0.691118535891774	0.999972073382441	693.239007500169	202.174260646855	801.927323414298	415.579479172618	248.746409976083	627.988911821403
ENSSTOG00000014226	JH393286.1	CUL9	544.658541122328	0.105216358877184	0.919973756228004	0.999972073382441	401.589997736882	964.617413344589	208.889515431604	1110.2015529782	305.89085551113	276.761911731567
ENSSTOG00000010211	JH393286.1	TREM2	2.69373692815768	0.250386144055945	0.947542087703824	0.999972073382441	0	7.46030482091716	0	7.46103194205778	0	1.24108480597115
ENSSTOG00000013499	JH393286.1	AARS2	361.979697225773	-1.00115727925536	0.328226658248966	0.999972073382441	348.146461916384	922.839706347453	177.153466601859	328.285405450542	252.107847948733	143.345295089668
ENSSTOG00000013786	JH393286.1	SNRPC	5617.59996357696	-0.0354351436556233	0.97367347198909	0.999972073382441	4982.46449663667	1201.10907616766	10874.5702840788	1633.21989211645	10548.192358175	4466.04367428719
ENSSTOG00000003405	JH393286.1	HLA-DOB	4.90164353412196	-0.774365723625642	0.827797673412791	0.999972073382441	3.05391633259986	15.666640123926	0	8.20713513626355	0	2.4821696119423
ENSSTOG00000030321	JH393286.1	Ptp4a1	989.619047435644	-1.63239606254671	0.165976000027477	0.999972073382441	2904.27443230247	87.2855664047308	1499.64672529809	614.042928831355	141.18039485129	691.284236925931
ENSSTOG00000020905	JH393286.1	PPP2R5D	208.633887590317	-0.304016072637973	0.814269168444093	0.999972073382441	90.0905318116959	564.745074943429	37.4201172768633	441.69309096982	63.8673214803457	53.9871890597451
ENSSTOG00000015471	JH393286.1	LGSN	241.664217160254	0.656544587935043	0.678253305290579	0.999972073382441	201.558477951591	361.824783814482	0	669.254565202583	50.4215695897466	166.92590640312
ENSSTOG00000013307	JH393286.1	TREML1	15.7045373496436	0.476653645397522	0.863434545103097	0.999972073382441	0	39.539615550861	0	41.0356756813178	0	13.6519328656827
ENSSTOG00000008184	JH393286.1	SLC26A8	750.644792803186	0.654006112065157	0.607927385346543	0.999972073382441	235.151557610189	1457.74356200721	57.7880292123711	2124.15579390385	134.457518905991	494.572295179504
ENSSTOG00000006618	JH393286.1	PRICKLE4	14.290788049467	0.962329572614848	0.723237933230348	0.999972073382441	27.4852469933988	1.49206096418343	0	2.98441277682311	53.7830075623964	0
ENSSTOG00000024680	JH393286.1	ILRUN	4641.25632054917	0.418962299635886	0.657300295625028	0.999972073382441	4965.66795680738	2076.94886214334	4872.19400392172	2603.15404458396	9630.5197916416	3699.05326419702
ENSSTOG00000022227	JH393286.1	PPIL1	1731.71033201325	-0.738771416911227	0.477188171481478	0.999972073382441	1012.37326425685	625.91957447495	4858.45750517451	739.388265457926	1240.37061190777	1913.75277080752
ENSSTOG00000006583	JH393286.1	FRS3	62.1421711804065	0.548571939466138	0.724648151646526	0.999972073382441	0	85.0474749584556	65.8404595124556	59.6882555364622	100.843139179493	61.433697895572
ENSSTOG00000033453	JH393286.1	CRISP3	48.8093693979638	0.45966514187749	0.800574135849411	0.999972073382441	25.9582888270988	97.7299931540148	0	120.868717461336	6.72287594529955	41.5763410000336
ENSSTOG00000031176	JH393286.1	NA	154.406829899877	0.261101241808093	0.848197877830691	0.999972073382441	36.6469959911983	367.793027671216	17.5258777119486	379.020422656535	33.6143797264977	91.8402756418652
ENSSTOG00000009994	JH393286.1	KIF6	2587.68920069924	0.039104609226379	0.972784169989245	0.999972073382441	1316.23793935054	5897.37096093502	445.252028357614	4972.77778938151	568.083017377812	2326.41346879292
ENSSTOG00000009996	JH393286.1	SMIM29	1526.56424320889	0.155052298462736	0.900117791519352	0.999972073382441	3231.04347989065	123.095029545133	978.607117645563	347.684088499892	3852.20791665664	626.747827015431
ENSSTOG00000028126	JH393286.1	NA	18.4599679488133	-0.244971348199528	0.901374986927063	0.999972073382441	16.7965398292992	42.5237374792278	0.947344741186412	37.3051597102889	10.0843139179493	3.10271201492788
ENSSTOG00000028193	JH393286.1	TDRD6	62.4939540937005	0.84197417899659	0.581470840948668	0.999972073382441	6.10783266519972	124.587090509317	3.78937896474565	126.091439820776	26.8915037811982	87.4964788209662
ENSSTOG00000002382	JH393286.1	PI16	110.799826334369	-0.199789608084318	0.886895281097262	0.999972073382441	62.6052848182972	289.459827051586	3.78937896474565	199.209552852943	47.0601316170968	62.6747827015431
ENSSTOG00000019821	JH393286.1	HLA-DMB	58.8620140573529	0.0559336866134801	0.975316605937436	0.999972073382441	21.377414328199	148.460065936251	3.78937896474565	170.857631473123	0	8.68759364179806
ENSSTOG00000012502	JH393286.1	GSTA4	3998.16561704273	-0.911862817219843	0.398168073400281	0.999972073382441	6900.32395350939	496.110270590991	8267.47755633382	1466.09277661435	2702.59613001042	4156.39301519739
ENSSTOG00000000248	JH393286.1	SCUBE3	266.643264630848	-0.933856698745305	0.528809128843483	0.999972073382441	99.2522808094955	948.950773220663	2.84203422355924	353.652914053539	20.1686278358986	174.992957641932
ENSSTOG00000024877	JH393286.1	B3GALT4	6.63744210771176	1.23214663847768	0.732841422194719	0.999972073382441	0	0	11.8418092648301	24.6214054087907	3.36143797264977	0
ENSSTOG00000016559	JH393286.1	HMGA1	10919.355574144	1.4407585641815	0.305863452178313	0.999972073382441	2817.23781682337	220.825022699148	14598.108789312	483.474869845344	41231.3981725221	6165.08877366169
ENSSTOG00000021067	JH393286.1	MLIP	574.52830051931	0.679364434018649	0.583931595917978	0.999972073382441	183.234979955992	1093.68068674646	48.7882541711002	1477.28432452744	137.818956878641	506.36260083623
ENSSTOG00000025004	JH393286.1	TAPBP	446.927931430032	-0.809744622565008	0.429776698730065	0.999972073382441	1078.03246540775	347.65020465474	280.887715761771	327.539302256336	510.938571842766	136.519328656827
ENSSTOG00000030608	JH393286.1	Pxt1	159.354216139904	-0.358021652114614	0.802529090257273	0.999972073382441	35.1200378248984	485.665843841707	17.0522053413554	318.586063925867	13.4457518905991	86.255394014995
ENSSTOG00000023474	JH393286.1	GUCA1A	63.7137813490373	-1.03759295391735	0.532511650613313	0.999972073382441	103.833155308395	132.793425812325	21.3152566766943	119.376511072924	0	4.9643392238846
ENSSTOG00000003475	JH393286.1	PSMB9	578.504580958499	-0.0522228049058118	NA	NA	1588.03649295193	38.0475545866775	139.733349324996	65.6570810901084	1613.49022687189	26.0627809253942
ENSSTOG00000024296	JH393286.1	TEAD3	821.233442502891	0.860700191726818	NA	NA	1255.15961269854	179.793346184104	314.044781703295	146.236226064332	2921.08959823265	111.077090134418
ENSSTOG00000024272	JH393286.1	SLC22A7	24.6644343211671	-4.28098633186493	0.0592064940837576	0.999972073382441	12.2156653303994	129.063273401867	0	2.98441277682311	0	3.72325441791345
ENSSTOG00000032091	JH393286.1	Znf451	883.464263646863	-1.24157480160675	0.245333572226059	0.999972073382441	1774.32538924052	200.682199682672	1751.64042645368	401.403518482708	248.746409976083	923.987638045522
ENSSTOG00000013893	JH393286.1	NA	168.857508675122	0.125296426275073	0.90391432682904	0.999972073382441	111.467946139895	205.904413057314	166.259002078215	192.494624105091	258.830723894033	78.1883427761825
ENSSTOG00000031664	JH393286.1	NA	2.77609554401353	0.809770376064924	0.831608167125787	0.999972073382441	0	2.98412192836686	2.84203422355924	0.746103194205778	10.0843139179493	0
ENSSTOG00000027016	JH393286.1	MRPS10	1668.67701982534	-0.649626329568626	0.541031847879571	0.999972073382441	3014.21542027606	272.301125963476	2826.87670770025	636.426024657528	2080.73010507021	1181.51273528454
ENSSTOG00000002459	JH393286.1	PHF1	9.05944357277757	-2.60933885764108	0.342420646113972	0.999972073382441	42.7548286563981	1.49206096418343	1.89468948237282	1.49220638841156	6.72287594529955	0
ENSSTOG00000028098	JH393286.1	NA	789.636299658262	-1.35047430567914	0.275875061771361	0.999972073382441	2947.02926095887	111.158541831666	343.412468680074	158.173877171625	954.648384232536	223.395265074807
ENSSTOG00000003567	JH393286.1	HLA-DPB1	60.5133079808226	0.365404286034111	0.840183546737313	0.999972073382441	24.4313306607989	134.285486776509	0	146.236226064332	53.7830075623964	4.34379682089903
ENSSTOG00000007096	JH393286.1	TMEM63B	1323.40877695833	0.612832684566613	0.549978794138261	0.999972073382441	1108.57162873375	1374.18814801294	655.088888530404	711.036344078106	3559.76281303611	531.804839358638
ENSSTOG00000000241	JH393286.1	ANKS1A	2146.08387492396	0.333341615280402	0.726585780394472	0.999972073382441	1160.48820638795	3404.88312026659	1131.12962097658	2062.97533197898	3821.95497490279	1295.0719950309
ENSSTOG00000023405	JH393286.1	NFYA	2181.85306024912	0.0729463431569168	0.942915009835491	0.999972073382441	1858.30808838702	478.20553902079	4042.79368301301	1088.56456034623	3021.93273741215	2601.31375331553
ENSSTOG00000000259	JH393286.1	FANCE	289.043418230261	-0.922581475950278	0.400051513197589	0.999972073382441	546.651023535375	441.650045398296	147.78577962508	406.626240842149	134.457518905991	57.089901074673
ENSSTOG00000019791	JH393286.1	NA	31.6381918280612	-0.114097106509569	0.952539471273022	0.999972073382441	6.10783266519972	87.2855664047308	5.68406844711847	78.3408353916067	0	12.4108480597115
ENSSTOG00000015338	JH393286.1	TFEB	781.168019032784	0.284655054321521	0.816024315791731	0.999972073382441	319.134256756686	1726.31453556023	66.3141318830488	589.421523422564	1774.83924955908	210.984417015096
ENSSTOG00000027253	JH393286.1	ETV7	356.188258478393	-0.435796032899153	0.712851977227705	0.999972073382441	445.87178455958	724.395598111056	57.7880292123711	402.89572487112	457.155564280369	49.0228498358605
[truncated: 15,738 more rows]
