# Supplementary material for: Exosomal Profiling Reveals Mechanisms of Hibernation-Associated Neuroprotection
Source: bioRxiv. 2026 Jun 29:2026.06.23.733742. Preprint. [Version 1] doi: 10.64898/2026.06.23.733742 (PMC13345078; doi:10.64898/2026.06.23.733742)
Supplement: Supplement 8 [file media-8.csv]

Geneid	Chr	type	gene_name	baseMean	log2FoldChange	pvalue	padj	TLGS Fib 37-1	TLGS Fib 37-2	TLGS Fib 37-3	TLGS Fib 4-1	TLGS Fib 4-2	TLGS Fib 4-3
MSTRG.33.1	AGTP01133911.1	novel	ENSSTOG00000031963	7.51976693158633	1.97417250308311	0.44264095737265	0.999989224404044	0	9.00087009130101	0	10.1963369404309	0	25.9213945577861
MSTRG.46.1	AGTP01134125.1	novel	NA	73.2459432921017	1.47078731524131	0.260294794759963	0.999989224404044	7.2034647101992	54.3385861067431	55.0704120668136	164.840780536966	34.0505293163896	123.971887015499
MSTRG.51.1	AGTP01134759.1	novel	NA	31.3686658671699	-1.41581952167111	0.35022783217143	0.999989224404044	59.4285838591434	28.0027069507143	51.3368248080466	37.0466908835656	0	12.3971887015499
MSTRG.64.1	AGTP01134973.1	novel	NA	518.406721240659	-1.10625873909064	0.47230598019621	0.999989224404044	428.606150256852	10.3343323270493	1682.91445688924	21.0724296768905	715.061115644182	252.451842649743
MSTRG.146.1	AGTP01136847.1	novel	NA	7.75110381796323	0.845521493200704	0.742804623378151	0.999989224404044	0	16.6682779468537	0	16.3141391046894	0	13.5242058562362
MSTRG.183.1	AGTP01137992.1	novel	NA	62.8444255691351	1.16008977662018	0.521549319177354	0.999989224404044	93.6450412325895	18.6684713004762	3.73358725876702	27.5301097391634	233.489343883814	0
MSTRG.200.1	AGTP01138464.1	novel	NA	19.9025555036947	-0.643324476402238	0.718056860431753	0.999989224404044	0	49.6714682816241	23.3349203672939	31.6086445153358	9.7287226618256	5.07157719608858
MSTRG.207.1	AGTP01138751.1	novel	NA	1.43537547950874	0.0736916784748771	0.984754824666044	0.999989224404044	0	2.6669244714966	1.86679362938351	4.07853477617236	0	0
MSTRG.252.1	AGTP01139749.1	novel	NA	61.5409056293116	0.710495357251382	0.618605051523419	0.999989224404044	7.2034647101992	103.343323270493	29.8686980701362	109.780561058639	9.7287226618256	109.320664004576
MSTRG.253.1	AGTP01139749.1	novel	NA	29.19817814208	0.426123124050924	0.789373378564989	0.999989224404044	1.8008661775498	57.3388761371768	15.8677458497598	77.4921607472748	9.7287226618256	12.960697278893
MSTRG.271.1	AGTP01140125.1	novel	NA	108.835861759575	-0.238399274073855	0.866976411748859	0.999989224404044	129.662364783586	24.3356858024064	197.880124714652	4.41841267418672	204.303175898338	92.4154066842808
MSTRG.287.1	AGTP01140246.1	novel	NA	0.282146191832421	1.46973566493413	0.711499434463157	0.999989224404044	0	0.333365558937074	0	1.35951159205745	0	0
MSTRG.289.1	AGTP01140327.1	novel	NA	30.9086929020522	-1.51483854760942	0.260313141863162	0.999989224404044	57.6277176815936	27.3359758328401	51.3368248080466	6.79755796028727	24.321806654564	18.0322744749816
MSTRG.310.1	AGTP01140981.1	novel	NA	0.113292632671454	1.67050144694524	0.677554692485886	0.999989224404044	0	0	0	0.679755796028727	0	0
MSTRG.319.1	AGTP01141409.1	novel	NA	46.8024998406007	-0.419027028371535	0.814507279106191	0.999989224404044	7.2034647101992	152.348060434243	1.86679362938351	95.1658114440217	0	24.2308688257565
MSTRG.331.1	AGTP01141571.1	novel	NA	12.2744109264159	0.314006299213613	0.869459780577044	0.999989224404044	5.4025985326494	26.0025135970918	1.86679362938351	26.8503539431347	0	13.5242058562362
MSTRG.362.1	AGTP01142358.1	novel	NA	18.492259724245	-0.374066101958935	0.79694730333156	0.999989224404044	27.012992663247	16.6682779468537	19.6013331085269	14.2748717166033	9.7287226618256	23.6673602484134
MSTRG.377.1	AGTP01142492.1	novel	NA	7.80036366926371	0.857556744193966	0.740034020388947	0.999989224404044	0	16.6682779468537	0	8.15706955234472	0	21.9768345163838
MSTRG.386.1	AGTP01142666.1	novel	NA	1.26893315332126	-2.27075568900333	0.558366726850019	0.999989224404044	0	1.3334622357483	5.60038088815053	0.679755796028727	0	0
MSTRG.394.1	AGTP01142727.1	novel	NA	106.781471292014	0.731155213311906	0.590868169494676	0.999989224404044	140.467561848884	84.0081208521428	14.9343490350681	40.7853477617236	321.047847840245	39.4456004140223
MSTRG.418.1	AGTP01142896.1	novel	NA	17.2036897508093	-0.918425420914344	NA	NA	3.6017323550996	62.0059939622958	1.86679362938351	18.69328439079	9.7287226618256	7.32561150546128
MSTRG.421.1	AGTP01142905.1	novel	NA	692.278881088374	-1.10796369934777	0.402065062257773	0.999989224404044	1024.69285502584	73.0070574072193	1737.98486895605	93.1265440559355	758.840367622397	466.021593462806
MSTRG.431.1	AGTP01143048.1	novel	NA	21.1976713362589	-1.00365841614397	0.596875693126805	0.999989224404044	1.8008661775498	82.0079274985203	1.86679362938351	28.5497434332065	0	12.960697278893
MSTRG.437.1	AGTP01143131.1	novel	NA	5.68654547482957	1.13729337930322	0.719577758450045	0.999989224404044	0	10.6676978859864	0	23.4515749629911	0	0
MSTRG.445.1	AGTP01143293.1	novel	NA	117.252160964195	-1.97179914939709	0.12957708251704	0.999989224404044	324.155911958964	19.3352024183503	218.414854637871	75.792771257203	29.1861679854768	36.6280575273064
MSTRG.466.2	AGTP01143605.1	novel	NA	0.22224370595805	-1.61327365226986	0.688459008922221	0.999989224404044	0	1.3334622357483	0	0	0	0
MSTRG.490.1	AGTP01144040.1	novel	NA	68.7293710880362	-0.65940750219653	0.684802711286192	0.999989224404044	203.497878063127	8.66750453236394	38.269269402362	1.35951159205745	145.930839927384	14.6512230109226
MSTRG.498.1	AGTP01144132.1	novel	NA	19.3078447367516	-1.48978431092673	0.450983727356316	0.999989224404044	18.008661775498	68.3399395821003	0	15.9742612066751	0	13.5242058562362
MSTRG.530.1	AGTP01144495.1	novel	NA	21.9837449237881	0.154512045438296	0.944598459036919	0.999989224404044	0	62.67272508017	0	27.5301097391634	0	41.699634723395
MSTRG.542.1	AGTP01144638.1	novel	NA	21.0269674069984	0.124783753222659	0.949221077316879	0.999989224404044	21.6103941305976	39.3371359545748	0	13.9349938185889	0	51.279280538229
MSTRG.552.1	AGTP01144764.1	novel	NA	49.4276018075934	-1.40324783948586	0.297457574508512	0.999989224404044	18.008661775498	146.680845932313	51.3368248080466	46.2233941299534	14.5930839927384	19.7228002070111
MSTRG.575.1	AGTP01145259.1	novel	NA	2.70923129745497	-2.17950370956118	0.569104176387104	0.999989224404044	0	14.0013534753571	0	0	0	2.2540343093727
MSTRG.585.4	AGTP01145296.1	novel	NA	12.1257208025877	0.126929101866354	0.952352536675842	0.999989224404044	7.2034647101992	28.0027069507143	0	25.1509644530629	0	12.3971887015499
MSTRG.581.1	AGTP01145331.1	novel	NA	5.61952532081625	-1.86674586360006	0.468387312814996	0.999989224404044	3.6017323550996	23.3355891255952	0	3.39877898014363	0	3.38105146405905
MSTRG.582.1	AGTP01145331.1	novel	NA	23.0750682267727	-1.38685990072413	0.439838131611844	0.999989224404044	32.4155911958964	68.0065740231632	0	23.7914528610054	9.7287226618256	4.5080686187454
MSTRG.608.1	AGTP01145755.1	novel	NA	11.3757908691367	-2.00224078683332	0.318891496462259	0.999989224404044	3.6017323550996	50.0048338405612	1.86679362938351	8.83682534837344	0	3.94456004140223
MSTRG.619.1	AGTP01145903.1	novel	NA	26.8739092678177	-1.14779192063132	NA	NA	7.2034647101992	98.676205445374	5.60038088815053	26.5104760451203	9.7287226618256	13.5242058562362
MSTRG.626.1	AGTP01146078.1	novel	NA	8.83132581706	-5.41699286397553	0.0404219680139822	0.999989224404044	50.4242529713944	2.00019335362245	0	0	0	0.563508577343175
MSTRG.660.1	AGTP01146404.1	novel	NA	3.61975143742719	-2.26329157481184	0.48528053890125	0.999989224404044	0	18.6684713004762	0	1.35951159205745	0	1.69052573202953
MSTRG.662.1	AGTP01146453.1	novel	NA	21.9655789940009	-0.165887692544976	0.910143984272342	0.999989224404044	16.2077955979482	9.33423565023809	42.9362534758208	10.8760927364596	38.9148906473024	13.5242058562362
MSTRG.665.1	AGTP01146463.1	novel	NA	37.5800758036326	-1.07999371241192	0.506310469242338	0.999989224404044	14.4069294203984	138.346706958886	0.933396814691756	36.7068129855512	9.7287226618256	25.3578859804429
MSTRG.676.1	AGTP01146660.1	novel	NA	20.2993592224451	-1.86049931971911	0.343655000299864	0.999989224404044	19.8095279530478	76.6740785555271	0	12.9153601245458	0	12.3971887015499
MSTRG.683.1	AGTP01146705.1	novel	NA	16.9807701190234	0.0956815075178026	0.95868814554506	0.999989224404044	3.6017323550996	43.3375226618197	2.80019044407527	36.3669350875369	0	15.7782401656089
MSTRG.679.1	AGTP01146716.1	novel	NA	34.4744603139657	0.840969734768044	0.625287038238827	0.999989224404044	32.4155911958964	42.0040604260714	0	8.15706955234472	19.4574453236512	104.812595385831
MSTRG.682.1	AGTP01146722.1	novel	NA	32.1011546339577	-0.713739839036128	NA	NA	3.6017323550996	114.344386715417	1.86679362938351	30.5890108212927	14.5930839927384	27.6119202898156
MSTRG.690.1	AGTP01146735.1	novel	NA	4.54162891469011	-1.86082908016165	0.494995300270059	0.999989224404044	3.6017323550996	18.3351057415391	0	3.05890108212927	0	2.2540343093727
MSTRG.694.1	AGTP01146820.1	novel	NA	3.28524418577292	-0.444944819553939	0.884555593239136	0.999989224404044	0	11.0010634449235	0	2.71902318411491	4.8643613309128	1.12701715468635
MSTRG.697.1	AGTP01146845.1	novel	NA	47.9821031482726	-0.69684390761188	0.638263553950987	0.999989224404044	7.2034647101992	160.015468289796	11.2007617763011	58.4589984584705	19.4574453236512	31.5564803312178
MSTRG.702.1	AGTP01146965.1	novel	NA	24.396500615361	0.0530631917874549	0.976265185587111	0.999989224404044	7.2034647101992	63.3394561980441	1.86679362938351	50.3019289061258	0	23.6673602484134
MSTRG.709.1	AGTP01146988.1	novel	NA	1.23023969521732	0.00965645772630152	0.99800696322098	0.999989224404044	0	4.00038670724489	0	0	0	3.38105146405905
MSTRG.726.1	AGTP01147103.1	novel	NA	50.7720171805124	-0.0685723020120009	0.967164903227962	0.999989224404044	16.2077955979482	139.680169194634	0	57.7792426624418	34.0505293163896	56.9143663116607
MSTRG.732.1	AGTP01147109.1	novel	NA	2.00019335362245	-4.4694848107421	0.254750003463985	0.999989224404044	0	12.0011601217347	0	0	0	0
MSTRG.733.1	AGTP01147148.1	novel	NA	40.7958220023961	-0.199833279019928	NA	NA	0	130.679299103333	0	30.2491329232783	29.1861679854768	54.660332002288
MSTRG.738.1	AGTP01147157.1	novel	NA	12.0088523197759	-0.410188283332717	0.837971270537467	0.999989224404044	3.6017323550996	37.3369426009523	0	16.3141391046894	9.7287226618256	5.07157719608858
MSTRG.793.1	AGTP01147461.1	novel	NA	16.933142900269	-1.08366497968676	0.594864544175086	0.999989224404044	10.8051970652988	59.0057039318622	0	22.7718191669623	0	9.0161372374908
MSTRG.795.1	AGTP01147461.1	novel	NA	8.27511583306615	-0.984998996384358	NA	NA	0	33.3365558937074	0	16.3141391046894	0	0
MSTRG.796.1	AGTP01147465.1	novel	NA	17.2364461885952	-1.4770168737146	NA	NA	1.8008661775498	73.6737885250935	0.933396814691756	10.8760927364596	4.8643613309128	11.2701715468635
MSTRG.797.1	AGTP01147465.1	novel	NA	37.7430218779695	-0.741942889934578	NA	NA	3.6017323550996	136.346513605263	1.86679362938351	51.6614404981832	19.4574453236512	13.5242058562362
MSTRG.800.2	AGTP01147467.1	novel	NA	5.93040522068608	-0.418737300551875	0.863068974935992	0.999989224404044	1.8008661775498	17.0016435057908	0.933396814691756	6.11780216425854	9.7287226618256	0
MSTRG.799.1	AGTP01147468.1	novel	NA	17.2966729728262	-1.11951115061454	NA	NA	0	71.3402296125339	0	14.6147496146176	4.8643613309128	12.960697278893
MSTRG.802.1	AGTP01147469.1	novel	NA	7.78303267862662	-0.787745583930691	0.720306842505808	0.999989224404044	3.6017323550996	25.3357824792177	0	5.77792426624418	9.7287226618256	2.2540343093727
MSTRG.807.1	AGTP01147481.1	novel	NA	37.774139802445	-0.0898887372328487	0.961029808027508	0.999989224404044	0	115.344483392228	1.86679362938351	39.7657140676805	4.8643613309128	64.8034863944652
MSTRG.814.1	AGTP01147516.1	novel	NA	12.7354111852988	0.00378825734545908	0.998410964734131	0.999989224404044	1.8008661775498	29.3361691864626	7.46717451753404	10.1963369404309	0	27.6119202898156
MSTRG.818.1	AGTP01147523.1	novel	NA	15.4408503339191	-0.382803075385405	0.839725482869436	0.999989224404044	5.4025985326494	47.0045438101275	0	15.2945054106463	9.7287226618256	15.2147315882657
MSTRG.819.1	AGTP01147524.1	novel	NA	10.6491663780759	0.281695270648527	0.908026191909119	0.999989224404044	0	29.0028036275255	0	12.9153601245458	0	21.9768345163838
MSTRG.820.1	AGTP01147524.1	novel	NA	11.3723507068858	-0.819839169861027	NA	NA	0	44.0042537796938	0	21.4123075749049	0	2.81754288671588
MSTRG.825.1	AGTP01147556.1	novel	NA	32.06800946152	-0.175052416905879	0.923209187266022	0.999989224404044	3.6017323550996	98.676205445374	0	30.2491329232783	9.7287226618256	50.1522633835426
MSTRG.829.1	AGTP01147570.1	novel	NA	8.39855677069793	-0.957580717365251	0.655639294552381	0.999989224404044	3.6017323550996	29.3361691864626	0.933396814691756	12.5754822265314	0	3.94456004140223
MSTRG.844.2	AGTP01147604.1	novel	NA	0.780023750545603	-1.53145401234336	0.694931596418625	0.999989224404044	0	4.00038670724489	0	0.679755796028727	0	0
MSTRG.847.1	AGTP01147604.1	novel	NA	11.7281963971236	-0.825244999396458	0.687096778357715	0.999989224404044	18.008661775498	27.3359758328401	0	19.0331622888043	4.8643613309128	1.12701715468635
MSTRG.841.1	AGTP01147605.1	novel	NA	17.5090845593145	0.0901937008617992	0.965860732023347	0.999989224404044	3.6017323550996	47.6712749280016	0	47.5829057220109	0	6.19859435077493
MSTRG.851.1	AGTP01147615.1	novel	NA	52.5697411909419	-1.07929694696854	0.481673803325882	0.999989224404044	21.6103941305976	191.018465270944	1.86679362938351	39.7657140676805	19.4574453236512	41.699634723395
MSTRG.857.1	AGTP01147632.1	novel	NA	11.6091567342335	-1.85169276327725	0.346983754965924	0.999989224404044	3.6017323550996	49.0047371637499	2.80019044407527	9.17670324638781	0	5.07157719608858
MSTRG.879.1	AGTP01147675.1	novel	NA	20.6645747636489	-1.84373466731196	0.360027793743802	0.999989224404044	7.2034647101992	90.6754320308843	0	14.2748717166033	0	11.8336801242067
MSTRG.884.1	AGTP01147679.1	novel	NA	9.63665590069452	-0.682719749272545	0.745826593489186	0.999989224404044	5.4025985326494	29.3361691864626	0	6.79755796028727	14.5930839927384	1.69052573202953
MSTRG.896.1	AGTP01147707.1	novel	NA	21.5337398802209	-1.57172326279738	0.391157684904779	0.999989224404044	7.2034647101992	88.6752386772618	1.86679362938351	24.1313307590198	0	7.32561150546128
MSTRG.899.1	AGTP01147711.1	novel	NA	26.1930755723102	-0.268703236630919	0.894080745881299	0.999989224404044	0	86.0083142057652	0	21.4123075749049	9.7287226618256	40.0091089913655
MSTRG.900.1	AGTP01147711.1	novel	NA	7.66110152126088	0.24126896988926	0.908801728396027	0.999989224404044	7.2034647101992	13.6679879164201	0	7.47731375631599	9.7287226618256	7.88912008280445
MSTRG.903.1	AGTP01147723.1	novel	NA	16.2400387909409	-1.27339562394943	0.487772380869187	0.999989224404044	14.4069294203984	53.671854988869	1.86679362938351	20.7325517788762	0	6.7621029281181
MSTRG.912.1	AGTP01147741.1	novel	NA	17.8820766705444	-0.581124086226512	0.754447075038341	0.999989224404044	7.2034647101992	56.0054139014285	1.86679362938351	34.3276676994507	0	7.88912008280445
MSTRG.933.1	AGTP01147785.1	novel	NA	9.68849763270523	-2.01478615445956	0.378823043415697	0.999989224404044	3.6017323550996	43.6708882207568	0	7.47731375631599	0	3.38105146405905
MSTRG.935.1	AGTP01147790.1	novel	NA	17.8904937133512	-0.944933088205855	NA	NA	3.6017323550996	64.6729184337924	2.80019044407527	13.9349938185889	4.8643613309128	17.4687658976384
MSTRG.937.1	AGTP01147792.1	novel	NA	3.59984589507849	-0.629750394169753	0.845960672248354	0.999989224404044	0	13.334622357483	0	7.13743585830163	0	1.12701715468635
MSTRG.942.1	AGTP01147804.1	novel	NA	10.686975674969	-0.670491962127172	0.768316337824766	0.999989224404044	0	38.6704048367006	0	7.47731375631599	14.5930839927384	3.38105146405905
MSTRG.948.1	AGTP01147813.1	novel	NA	0.504389897790471	0.1806118670791	0.963376877917951	0.999989224404044	0	1.66682779468537	0	1.35951159205745	0	0
MSTRG.953.1	AGTP01147820.1	novel	NA	17.0153518595351	-2.11338827353297	0.217739487644598	0.999989224404044	12.6060632428486	56.6721450193027	14.9343490350681	13.9349938185889	0	3.94456004140223
MSTRG.952.1	AGTP01147820.1	novel	NA	11.4179303802638	-2.90998673603378	0.167892052491494	0.999989224404044	0	27.6693413917772	33.6022853289032	4.41841267418672	0	2.81754288671588
MSTRG.964.1	AGTP01147827.1	novel	NA	457.4629865813	-0.248377722141341	0.853691426865041	0.999989224404044	612.294500366932	37.0035770420153	839.123736407888	88.3682534837344	890.178123557043	277.809728630185
MSTRG.968.1	AGTP01147837.1	novel	NA	6.11993799531014	-1.34156827471607	0.591827198294515	0.999989224404044	7.2034647101992	19.6685679772874	0	8.15706955234472	0	1.69052573202953
MSTRG.971.1	AGTP01147842.1	novel	NA	43.905548500648	-1.00481970638404	0.521556133229479	0.999989224404044	16.2077955979482	156.681812700425	3.73358725876702	63.5571669286859	9.7287226618256	13.5242058562362
MSTRG.983.1	AGTP01147862.1	novel	NA	6.24808931681288	-1.61486085144255	0.560285601614905	0.999989224404044	0	28.6694380685884	0	5.43804636822981	0	3.38105146405905
MSTRG.984.1	AGTP01147863.1	novel	NA	11.624658066758	0.744977639076548	0.734793700161147	0.999989224404044	0	26.0025135970918	0	21.4123075749049	4.8643613309128	17.4687658976384
MSTRG.989.1	AGTP01147875.1	novel	NA	17.325648512488	-0.160183538501878	0.923500233361592	0.999989224404044	10.8051970652988	42.6707915439455	1.86679362938351	25.1509644530629	4.8643613309128	18.5957830523248
MSTRG.1031.1	AGTP01147943.1	novel	NA	25.3236336841744	-0.412239088819952	0.833433455234691	0.999989224404044	9.00433088774899	78.3409063502125	0	25.1509644530629	0	39.4456004140223
MSTRG.1033.1	AGTP01147945.1	novel	NA	7.37205372053863	-2.60456386797199	0.220951686840281	0.999989224404044	21.6103941305976	15.3348157111054	1.86679362938351	2.03926738808618	0	3.38105146405905
MSTRG.1034.1	AGTP01147947.1	novel	NA	39.6658571090475	2.07060303604204	0.267183148573241	0.999989224404044	0	45.3377160154421	0	60.4982658465567	19.4574453236512	112.701715468635
MSTRG.1043.1	AGTP01147951.1	novel	NA	28.2839264453114	-0.693239654293728	0.663489297892823	0.999989224404044	1.8008661775498	86.6750453236394	14.9343490350681	20.0527959828474	38.9148906473024	7.32561150546128
MSTRG.1050.1	AGTP01147957.1	novel	NA	42.562175560624	-0.573137915656473	0.714672007038345	0.999989224404044	10.8051970652988	87.0084108825764	56.0038088815053	23.7914528610054	0	77.7641836733582
MSTRG.1048.1	AGTP01147958.1	novel	NA	3.44672431511789	-0.45847196140985	0.874814746566018	0.999989224404044	0	10.3343323270493	1.86679362938351	5.09816847021545	0	3.38105146405905
MSTRG.1068.1	AGTP01147981.1	novel	NA	0.0555609264895124	-0.557776759079558	0.890552730376581	0.999989224404044	0	0.333365558937074	0	0	0	0
MSTRG.1070.1	AGTP01147986.1	novel	NA	14.9798367629506	-0.653505671059704	0.752331868913561	0.999989224404044	7.2034647101992	48.3380060458758	0	14.6147496146176	0	19.7228002070111
MSTRG.1072.1	AGTP01147989.1	novel	NA	7.66127768293321	3.09436494348602	0.252333851038519	0.999989224404044	0	4.33375226618197	0	2.71902318411491	38.9148906473024	0
MSTRG.1079.1	AGTP01148004.1	novel	NA	17.4868489412056	-0.935909470228497	0.563471186689848	0.999989224404044	3.6017323550996	51.3382960763095	14.0009522203763	20.0527959828474	9.7287226618256	6.19859435077493
MSTRG.1088.1	AGTP01148013.1	novel	NA	14.4341882833791	-1.27254792740046	0.462502266619803	0.999989224404044	34.2164573734462	26.0025135970918	0.933396814691756	11.215970634474	9.7287226618256	4.5080686187454
MSTRG.1097.1	AGTP01148024.1	novel	NA	6.84659916613122	-1.96610494571096	0.42715793618156	0.999989224404044	3.6017323550996	29.6695347453996	0	6.11780216425854	0	1.69052573202953
MSTRG.1096.1	AGTP01148024.1	novel	NA	14.9192059226603	-0.314366174539166	0.855790096672215	0.999989224404044	3.6017323550996	43.3375226618197	1.86679362938351	12.2356043285171	19.4574453236512	9.0161372374908
MSTRG.1098.1	AGTP01148027.1	novel	NA	29.0035280650781	0.435684436432736	0.792050934897645	0.999989224404044	3.6017323550996	68.3399395821003	0.933396814691756	14.954627512632	53.5079746400408	32.6834974859042
MSTRG.1104.1	AGTP01148035.1	novel	NA	5.07465841871556	-0.611710465461831	0.837789396229152	0.999989224404044	0	18.6684713004762	0	11.215970634474	0	0.563508577343175
MSTRG.1112.2	AGTP01148048.1	novel	NA	4.47092347547015	-1.12801358421608	0.739002349865904	0.999989224404044	0	18.6684713004762	0	8.15706955234472	0	0
MSTRG.1115.2	AGTP01148054.1	novel	NA	4.57260124170945	-2.44715226814574	0.31203584658439	0.999989224404044	7.2034647101992	13.0012567985459	3.73358725876702	0.679755796028727	0	2.81754288671588
MSTRG.1118.1	AGTP01148059.1	novel	NA	14.9138989412404	-2.91948966513914	0.166349739864121	0.999989224404044	7.2034647101992	72.6736918482822	0	5.09816847021545	0	4.5080686187454
MSTRG.1120.1	AGTP01148063.1	novel	NA	9.32902518445098	-0.774953389253406	0.760893593265877	0.999989224404044	0	35.670114806267	0	3.39877898014363	0	16.9052573202953
MSTRG.1128.1	AGTP01148072.1	novel	NA	6.85050944783551	-0.262985031137642	0.921935145444405	0.999989224404044	0	22.6688580077211	0	12.2356043285171	0	6.19859435077493
MSTRG.1133.1	AGTP01148077.1	novel	NA	3.85887915812756	-0.317992096581313	0.919694022969828	0.999989224404044	0	13.0012567985459	0	1.69938949007182	0	8.45262866014763
MSTRG.1137.1	AGTP01148087.1	novel	NA	21.3159045087007	-0.934983201410243	0.606700254625603	0.999989224404044	16.2077955979482	68.0065740231632	0	27.1902318411491	9.7287226618256	6.7621029281181
MSTRG.1162.1	AGTP01148126.1	novel	NA	11.4100020427952	-1.6264172113474	0.453249739660527	0.999989224404044	0	48.6713716048129	3.73358725876702	9.85645904241654	0	6.19859435077493
MSTRG.1165.1	AGTP01148135.1	novel	NA	4.38037308445265	-1.34686614297048	0.62374419857242	0.999989224404044	3.6017323550996	15.6681812700425	0	4.75829057220109	0	2.2540343093727
MSTRG.1179.1	AGTP01148146.1	novel	NA	0.446658191608529	-0.646482944923004	0.869893084540865	0.999989224404044	0	2.00019335362245	0	0.679755796028727	0	0
MSTRG.1187.1	AGTP01148157.1	novel	NA	26.1766555604655	0.19333517588549	0.922791242488215	0.999989224404044	3.6017323550996	70.0067673767856	0	31.6086445153358	0	51.8427891155721
MSTRG.1196.1	AGTP01148164.1	novel	NA	9.71300395384651	-0.266949236948736	0.907751399211241	0.999989224404044	9.00433088774899	23.3355891255952	0	24.8110865550485	0	1.12701715468635
MSTRG.1197.1	AGTP01148164.1	novel	NA	5.80902885412785	-1.14185806192797	0.685077341875847	0.999989224404044	0	24.3356858024064	0	7.13743585830163	0	3.38105146405905
MSTRG.1199.1	AGTP01148168.1	novel	NA	3.07865517459819	0.315900592762731	0.915989264350679	0.999989224404044	0	4.66711782511904	3.73358725876702	7.81719165433036	0	2.2540343093727
MSTRG.1209.1	AGTP01148185.1	novel	NA	13.9158273534898	-0.0664258172935513	0.977450323451102	0.999989224404044	0	43.0041571028826	0	27.5301097391634	0	12.960697278893
MSTRG.1212.1	AGTP01148186.1	novel	NA	19.9315835832894	-1.01169392043572	0.572367459128298	0.999989224404044	27.012992663247	50.3381993994982	3.73358725876702	35.6871792915081	0	2.81754288671588
MSTRG.1213.1	AGTP01148188.1	novel	NA	19.5272751804946	-0.93177745257698	0.656011307422068	0.999989224404044	0	75.6739818787159	1.86679362938351	33.9877898014363	0	5.63508577343175
MSTRG.1217.1	AGTP01148191.1	novel	NA	18.6618019565198	-0.963384013753499	0.567131143053441	0.999989224404044	7.2034647101992	65.0062839927295	1.86679362938351	19.7129180848331	9.7287226618256	8.45262866014763
MSTRG.1225.1	AGTP01148199.1	novel	NA	5.17227888619513	-0.835046962457648	0.749265546023497	0.999989224404044	0	18.3351057415391	1.86679362938351	2.37914528610054	0	8.45262866014763
MSTRG.1229.1	AGTP01148203.1	novel	NA	7.83023651798921	-0.815888744401678	NA	NA	0	30.3362658632738	0	14.954627512632	0	1.69052573202953
MSTRG.1231.1	AGTP01148204.1	novel	NA	50.9452581649845	-0.8129940319222	0.601153278802078	0.999989224404044	14.4069294203984	178.017208472398	2.80019044407527	72.3939922770594	19.4574453236512	18.5957830523248
MSTRG.1244.1	AGTP01148223.1	novel	NA	11.8718095438011	-0.379072003888277	0.860157427859943	0.999989224404044	5.4025985326494	35.3367492473299	0	11.8957264305027	0	18.5957830523248
MSTRG.1246.1	AGTP01148224.1	novel	NA	43.90897432312	-0.89851498399948	0.55965158263473	0.999989224404044	19.8095279530478	149.347770403809	1.86679362938351	43.1644930478241	34.0505293163896	15.2147315882657
MSTRG.1253.1	AGTP01148229.1	novel	NA	14.6567728805432	-0.0152647652746309	0.994250673321962	0.999989224404044	3.6017323550996	41.0039637492602	0	32.6282782093789	0	10.7066629695203
MSTRG.1252.1	AGTP01148233.1	novel	NA	8.06004286603122	0.07248097132486	0.972980896484458	0.999989224404044	3.6017323550996	20.0019335362245	0	10.8760927364596	4.8643613309128	9.0161372374908
MSTRG.1256.1	AGTP01148235.1	novel	NA	7.52040641561202	-0.19707813283762	NA	NA	0	24.3356858024064	0	9.51658114440217	0	11.2701715468635
MSTRG.1258.1	AGTP01148235.1	novel	NA	7.60947316258135	0.31415589850472	0.893868852106501	0.999989224404044	3.6017323550996	17.0016435057908	0	6.4576800622729	0	18.5957830523248
MSTRG.1255.1	AGTP01148236.1	novel	NA	7.65603997819234	-0.820819789094979	0.725858471616672	0.999989224404044	7.2034647101992	22.6688580077211	0	11.5558485324884	0	4.5080686187454
MSTRG.1265.1	AGTP01148248.1	novel	NA	8.29973667947224	-0.444008226750895	NA	NA	0	29.0028036275255	0	11.215970634474	0	9.57964581483398
MSTRG.1269.1	AGTP01148249.1	novel	NA	7.90010184801653	-0.395760493383819	0.854944645103837	0.999989224404044	3.6017323550996	23.3355891255952	0	8.83682534837344	4.8643613309128	6.7621029281181
MSTRG.1270.1	AGTP01148249.1	novel	NA	0.668901897566578	-1.27979428172215	0.743863455311834	0.999989224404044	0	3.33365558937074	0	0.679755796028727	0	0
MSTRG.1275.2	AGTP01148257.1	novel	NA	5.76631748197259	0.265551283120757	0.915885737994214	0.999989224404044	0	14.0013534753571	1.86679362938351	4.07853477617236	0	14.6512230109226
MSTRG.1291.1	AGTP01148273.1	novel	NA	14.6553954758195	0.124429081779694	0.947681481249136	0.999989224404044	7.2034647101992	34.6700181294557	0	25.8307202490916	14.5930839927384	5.63508577343175
MSTRG.1293.1	AGTP01148277.1	novel	NA	6.40519256544806	-0.142291594593525	0.954727961944541	0.999989224404044	0	19.6685679772874	0	3.39877898014363	9.7287226618256	5.63508577343175
MSTRG.1292.1	AGTP01148278.1	novel	NA	4.28285786064586	0.146609835353315	0.962035032924909	0.999989224404044	0	12.3345256806718	0	12.2356043285171	0	1.12701715468635
MSTRG.1305.1	AGTP01148302.1	novel	NA	7.98983052281505	-1.21186711712359	0.568253926506223	0.999989224404044	3.6017323550996	28.6694380685884	1.86679362938351	9.85645904241654	0	3.94456004140223
MSTRG.1326.1	AGTP01148332.1	novel	NA	19.5780984554098	-0.253258090019962	0.894520941707788	0.999989224404044	3.6017323550996	59.0057039318622	1.86679362938351	47.9227836200252	0	5.07157719608858
MSTRG.1329.1	AGTP01148335.1	novel	NA	34.0970555831462	-0.550969622299917	0.731208829076934	0.999989224404044	14.4069294203984	105.676882183053	1.86679362938351	58.4589984584705	14.5930839927384	9.57964581483398
MSTRG.1330.1	AGTP01148336.1	novel	NA	20.7539426360579	0.540796516821128	0.739818998999412	0.999989224404044	23.4112603081474	18.001740182602	10.2673649616093	28.8896213312209	0	43.9536690327677
MSTRG.1333.1	AGTP01148343.1	novel	NA	6.9848693847425	3.64532040246072	0.119340066848036	0.999989224404044	0	2.6669244714966	0	11.8957264305027	19.4574453236512	7.88912008280445
MSTRG.1345.1	AGTP01148360.1	novel	NA	3.46783888979696	-1.41134675725778	0.637178311516904	0.999989224404044	0	14.6680845932313	0.933396814691756	4.07853477617236	0	1.12701715468635
MSTRG.1348.1	AGTP01148364.1	novel	NA	10.3643759336579	-0.956890045637604	0.668677679349277	0.999989224404044	3.6017323550996	38.0036737188265	0	13.2552380225602	0	7.32561150546128
MSTRG.1349.1	AGTP01148365.1	novel	NA	19.510747047833	-1.40247658582062	0.488170323529857	0.999989224404044	0	82.0079274985203	3.73358725876702	20.0527959828474	0	11.2701715468635
MSTRG.1358.1	AGTP01148375.1	novel	NA	1.195832181707	0.87821914241021	0.821428998350924	0.999989224404044	0	2.6669244714966	0	0	0	4.5080686187454
MSTRG.1373.1	AGTP01148397.1	novel	NA	5.23800651645634	-1.78739800373504	0.490288094856352	0.999989224404044	7.2034647101992	17.6683746236649	0	3.738656878158	0	2.81754288671588
MSTRG.1374.1	AGTP01148401.1	novel	NA	9.03986477798675	-1.61084414141365	0.434400789995674	0.999989224404044	14.4069294203984	25.3357824792177	1.86679362938351	1.35951159205745	0	11.2701715468635
MSTRG.1376.1	AGTP01148404.1	novel	NA	27.9160141005937	-1.19237421127984	0.477449116494265	0.999989224404044	3.6017323550996	47.0045438101275	67.2045706578064	40.1055919656949	0	9.57964581483398
MSTRG.1392.1	AGTP01148428.1	novel	NA	39.7719008316409	-1.27682702743897	0.39852012996776	0.999989224404044	25.2121264856972	138.346706958886	6.53377770284229	42.8246151498098	4.8643613309128	20.8498173616975
MSTRG.1398.1	AGTP01148441.1	novel	NA	20.1554107344221	-0.0587305503362155	0.969108836506301	0.999989224404044	7.2034647101992	46.6711782511904	7.46717451753404	23.7914528610054	19.4574453236512	16.3417487429521
MSTRG.1399.1	AGTP01148442.1	novel	NA	10.0653146910735	0.608466567159018	NA	NA	0	23.6689546845323	0	11.215970634474	9.7287226618256	15.7782401656089
MSTRG.1405.1	AGTP01148452.1	novel	NA	6.99322333105104	-1.21591978913899	NA	NA	0	29.6695347453996	0	1.01963369404309	0	11.2701715468635
MSTRG.1410.1	AGTP01148455.1	novel	NA	7.49668091119531	-1.06385253341133	0.664034494702576	0.999989224404044	3.6017323550996	27.3359758328401	0	12.9153601245458	0	1.12701715468635
MSTRG.1415.2	AGTP01148463.1	novel	NA	45.0888002412082	-0.8550574963331	0.544646752357429	0.999989224404044	41.4199220836454	127.6790090729	5.60038088815053	36.3669350875369	19.4574453236512	40.0091089913655
MSTRG.1420.1	AGTP01148468.1	novel	NA	10.5573887724307	-1.17612194090798	0.566563233968041	0.999989224404044	25.2121264856972	19.0018368594132	0	12.5754822265314	4.8643613309128	1.69052573202953
MSTRG.1422.1	AGTP01148470.1	novel	NA	4.3801156143574	-1.34756051540291	0.616444274152893	0.999989224404044	0	13.6679879164201	5.60038088815053	4.75829057220109	0	2.2540343093727
MSTRG.1423.1	AGTP01148470.1	novel	NA	6.11078345016242	-0.228482208202163	0.91165361472821	0.999989224404044	3.6017323550996	13.6679879164201	1.86679362938351	4.41841267418672	9.7287226618256	3.38105146405905
MSTRG.1429.1	AGTP01148476.1	novel	NA	5.83098261978545	-0.292482809057712	0.905275472382273	0.999989224404044	0	14.0013534753571	5.60038088815053	10.8760927364596	0	4.5080686187454
MSTRG.1435.1	AGTP01148484.1	novel	NA	23.8221423930575	-1.14813440482868	0.490945360811364	0.999989224404044	27.012992663247	68.0065740231632	4.66698407345878	15.6343833086607	0	27.6119202898156
MSTRG.1445.1	AGTP01148496.1	novel	NA	8.40030232438165	-1.20233898738485	0.569024984958084	0.999989224404044	3.6017323550996	30.3362658632738	1.86679362938351	11.215970634474	0	3.38105146405905
MSTRG.1453.1	AGTP01148507.1	novel	NA	6.82649176847851	-0.60170161360984	0.824201460340988	0.999989224404044	0	25.0024169202806	0	12.5754822265314	0	3.38105146405905
MSTRG.1458.1	AGTP01148508.1	novel	NA	0.281754288671588	2.49131599654374	0.532633679536681	0.999989224404044	0	0	0	0	0	1.69052573202953
MSTRG.1460.1	AGTP01148516.1	novel	NA	29.9464621035765	-0.913758236595882	0.582759971962987	0.999989224404044	10.8051970652988	98.342839886437	9.33396814691756	43.1644930478241	0	18.0322744749816
MSTRG.1467.1	AGTP01148538.1	novel	NA	3.98581779449098	-0.863366655355521	0.781385955506631	0.999989224404044	0	15.6681812700425	0	3.738656878158	0	4.5080686187454
MSTRG.1470.1	AGTP01148539.1	novel	NA	2.97059782098074	0.637451961075946	0.853114719701472	0.999989224404044	0	7.00067673767856	0	0.679755796028727	0	10.1431543921772
MSTRG.1474.1	AGTP01148544.1	novel	NA	1.78337659689547	-1.81630403488626	0.636568051298185	0.999989224404044	0	9.00087009130101	0	1.69938949007182	0	0
MSTRG.1477.1	AGTP01148556.1	novel	NA	12.8378430265903	-0.632801474743244	0.768292218900557	0.999989224404044	10.8051970652988	36.6702114830782	0	26.170598147106	0	3.38105146405905
MSTRG.1481.1	AGTP01148558.1	novel	NA	4.5625804723653	-0.881734534613522	0.76825949339727	0.999989224404044	0	18.001740182602	0	3.738656878158	0	5.63508577343175
MSTRG.1483.1	AGTP01148560.1	novel	NA	7.4889822546198	-1.19931908121273	0.625052738339311	0.999989224404044	1.8008661775498	30.0029003043367	0	10.8760927364596	0	2.2540343093727
MSTRG.1487.1	AGTP01148562.1	novel	NA	18.4521041158101	-2.21535799562824	0.267538908386755	0.999989224404044	28.8138588407968	63.3394561980441	0	14.6147496146176	0	3.94456004140223
MSTRG.1490.1	AGTP01148564.1	novel	NA	12.4094377260178	-0.291102884386005	0.880401320415162	0.999989224404044	7.2034647101992	33.6699214526445	0	14.2748717166033	9.7287226618256	9.57964581483398
MSTRG.1510.1	AGTP01148586.1	novel	NA	80.1009659625647	1.27332461048233	NA	NA	12.6060632428486	125.678815719277	1.86679362938351	135.271403409717	77.8297812946048	127.352938479558
MSTRG.1515.1	AGTP01148594.1	novel	NA	18.4709271480516	-0.389835797815328	NA	NA	3.6017323550996	58.005607255051	1.86679362938351	24.8110865550485	0	22.540343093727
MSTRG.1516.1	AGTP01148597.1	novel	NA	13.9851405997833	-1.93143275218909	0.373565002389556	0.999989224404044	3.6017323550996	63.6728217569812	0	13.2552380225602	0	3.38105146405905
MSTRG.1520.1	AGTP01148603.1	novel	NA	9.22476484227794	-1.49114160680238	0.485887436162498	0.999989224404044	3.6017323550996	37.0035770420153	0.933396814691756	11.5558485324884	0	2.2540343093727
MSTRG.1521.1	AGTP01148606.1	novel	NA	5.24256569077058	-1.67989390571179	NA	NA	0	24.3356858024064	0	3.738656878158	0	3.38105146405905
MSTRG.1524.1	AGTP01148610.1	novel	NA	54.5125375511637	-0.895747576055917	0.527859012152124	0.999989224404044	19.8095279530478	184.351154092202	8.4005713322258	42.144859353781	34.0505293163896	38.3185832593359
MSTRG.1535.1	AGTP01148620.1	novel	NA	10.4931931747735	-0.697794065938794	NA	NA	0	39.3371359545748	0	12.9153601245458	0	10.7066629695203
MSTRG.1538.1	AGTP01148623.1	novel	NA	3.22843655737879	-1.98900465715364	0.507863383023001	0.999989224404044	7.2034647101992	9.00087009130101	0	2.03926738808618	0	1.12701715468635
MSTRG.1546.1	AGTP01148631.1	novel	NA	16.7773839723161	-0.283821818222619	0.879418635617499	0.999989224404044	5.4025985326494	49.338102722687	0	18.0135285947613	19.4574453236512	8.45262866014763
MSTRG.1551.1	AGTP01148639.1	novel	NA	1.08766491474207	1.22025921819339	0.754602576106768	0.999989224404044	0	2.00019335362245	0	3.39877898014363	0	1.12701715468635
MSTRG.1550.1	AGTP01148640.1	novel	NA	6.47263296039976	-0.992551985446935	0.695802236983834	0.999989224404044	0	25.3357824792177	0.933396814691756	10.8760927364596	0	1.69052573202953
MSTRG.1552.1	AGTP01148641.1	novel	NA	40.4717443998466	-0.32885117715997	0.843121954935065	0.999989224404044	10.8051970652988	118.678138981599	6.53377770284229	59.4786321525136	0	47.3347204968267
MSTRG.1554.1	AGTP01148642.1	novel	NA	81.3106701345737	-0.568598193983938	0.657216653598016	0.999989224404044	84.6407103448405	23.0022235666581	182.012378864892	36.0270571895225	121.60903327282	40.5726175687086
MSTRG.1556.1	AGTP01148643.1	novel	NA	33.0467593136974	1.99760512390734	0.230178214991341	0.999989224404044	3.6017323550996	35.3367492473299	0	55.7399752743556	68.1010586327792	35.50104037262
MSTRG.1578.1	AGTP01148664.1	novel	NA	10.9064688890171	-1.9244077177755	0.383406635270503	0.999989224404044	7.2034647101992	45.3377160154421	0	9.51658114440217	0	3.38105146405905
MSTRG.1581.1	AGTP01148665.1	novel	NA	36.6887219773371	-0.445752735695785	0.790370185266798	0.999989224404044	61.2294500366932	64.6729184337924	0	25.1509644530629	58.3723359709536	10.7066629695203
MSTRG.1585.1	AGTP01148670.1	novel	NA	10.0389152026211	-0.400149789296948	0.841806524067464	0.999989224404044	3.6017323550996	29.3361691864626	1.86679362938351	13.5951159205745	0	11.8336801242067
MSTRG.1590.1	AGTP01148676.1	novel	NA	19.3464864848717	-0.47145163015061	0.795754288547713	0.999989224404044	14.4069294203984	52.6717583120578	0	24.4712086570342	19.4574453236512	5.07157719608858
MSTRG.1591.1	AGTP01148678.1	novel	NA	20.3224641849936	-1.13392472084512	NA	NA	0	81.0078308217091	2.80019044407527	21.0724296768905	9.7287226618256	7.32561150546128
MSTRG.1594.1	AGTP01148686.1	novel	NA	19.6336792715071	-1.09414866550237	0.594908710426817	0.999989224404044	3.6017323550996	77.3408096734013	0	22.7718191669623	0	14.0877144335794
MSTRG.1601.1	AGTP01148692.1	novel	NA	4.90432756654754	-0.669772247148766	0.820273668463513	0.999989224404044	0	18.3351057415391	0	8.83682534837344	0	2.2540343093727
MSTRG.1602.2	AGTP01148693.1	novel	NA	80.440848280192	0.484776666684761	0.726194745942008	0.999989224404044	54.025985326494	143.680555901879	3.73358725876702	140.709449777946	48.643613309128	91.8518981069376
MSTRG.1604.1	AGTP01148697.1	novel	NA	16.1378109874828	-1.34118289506678	NA	NA	0	69.6734018178486	0	16.6540170027038	4.8643613309128	5.63508577343175
MSTRG.1615.1	AGTP01148714.1	novel	NA	7.45092666841	-1.12603319848825	0.64264402410763	0.999989224404044	1.8008661775498	29.3361691864626	0	8.49694745035908	0	5.07157719608858
MSTRG.1618.1	AGTP01148717.1	novel	NA	12.5477899038912	-1.8259296908666	0.449549085294979	0.999989224404044	0	59.3390694907993	0	10.8760927364596	0	5.07157719608858
MSTRG.1627.1	AGTP01148726.1	novel	NA	8.0161865859178	-1.13283225426557	0.606347907462941	0.999989224404044	3.6017323550996	29.3361691864626	0	7.47731375631599	4.8643613309128	2.81754288671588
MSTRG.1631.1	AGTP01148737.1	novel	NA	15.2086661685654	-0.425883352875021	0.834214156727145	0.999989224404044	12.6060632428486	40.337232631386	0	19.7129180848331	0	18.5957830523248
MSTRG.1634.1	AGTP01148740.1	novel	NA	16.7514959071206	-2.81964738039698	0.0910481385147558	0.999989224404044	27.012992663247	30.6696314222108	31.7354916995197	8.83682534837344	0	2.2540343093727
MSTRG.1633.1	AGTP01148742.1	novel	NA	25.5130894285171	0.516266329035602	0.796887350569243	0.999989224404044	0	62.0059939622958	0	24.8110865550485	58.3723359709536	7.88912008280445
MSTRG.1643.2	AGTP01148754.1	novel	NA	41.4605550220288	-1.28319111967301	NA	NA	5.4025985326494	171.683262852593	0	61.1780216425854	4.8643613309128	5.63508577343175
MSTRG.1651.1	AGTP01148766.1	novel	NA	5.13244442345373	-0.937604158718177	0.726152556228014	0.999989224404044	0	18.6684713004762	1.86679362938351	0.679755796028727	0	9.57964581483398
MSTRG.1652.1	AGTP01148767.1	novel	NA	21.1285429885775	-0.632330460303718	0.722875640418214	0.999989224404044	18.008661775498	59.3390694907993	0	26.170598147106	9.7287226618256	13.5242058562362
MSTRG.1663.1	AGTP01148784.1	novel	NA	12.1916143261191	-0.214126269651922	0.912224000108952	0.999989224404044	3.6017323550996	34.3366525705187	1.86679362938351	18.69328439079	0	14.6512230109226
MSTRG.1670.1	AGTP01148794.1	novel	NA	7.75379619497251	-0.36557704938136	0.877537226316923	0.999989224404044	3.6017323550996	23.0022235666581	0	15.9742612066751	0	3.94456004140223
MSTRG.1682.1	AGTP01148804.1	novel	NA	14.2721559098286	1.81574095427353	0.373545534758558	0.999989224404044	0	18.3351057415391	0	25.1509644530629	29.1861679854768	12.960697278893
MSTRG.1685.1	AGTP01148807.1	novel	NA	21.9417004314129	-1.4993273562041	0.363432804681064	0.999989224404044	25.2121264856972	65.0062839927295	8.4005713322258	23.4515749629911	0	9.57964581483398
MSTRG.1690.2	AGTP01148816.1	novel	NA	8.28805570703669	-0.156567045382278	0.946197066058647	0.999989224404044	0	24.6690513613435	1.86679362938351	16.9938949007182	0	6.19859435077493
MSTRG.1696.1	AGTP01148824.1	novel	NA	25.7413690270775	-1.07421720692852	NA	NA	7.2034647101992	92.0088942666326	6.53377770284229	24.4712086570342	0	24.2308688257565
MSTRG.1706.1	AGTP01148833.1	novel	NA	6.93946585856858	-0.209211968870047	0.930690446091214	0.999989224404044	5.4025985326494	17.3350090647279	0	14.954627512632	0	3.94456004140223
MSTRG.1716.1	AGTP01148850.1	novel	NA	8.02484096888909	-0.488070955823386	NA	NA	0	27.6693413917772	0	8.49694745035908	9.7287226618256	2.2540343093727
MSTRG.1730.1	AGTP01148874.1	novel	NA	12.6045987010112	-1.21001844274653	0.615772394328998	0.999989224404044	0	53.3384894299319	0	16.6540170027038	0	5.63508577343175
MSTRG.1739.1	AGTP01148888.1	novel	NA	8.77629727434771	-0.368620585291469	0.861564415036616	0.999989224404044	3.6017323550996	25.6691480381547	0	4.07853477617236	9.7287226618256	9.57964581483398
MSTRG.1745.1	AGTP01148894.1	novel	NA	2.4677755358336	0.314860881851776	0.93041764160123	0.999989224404044	0	6.66731117874149	0	4.75829057220109	0	3.38105146405905
MSTRG.1748.1	AGTP01148901.1	novel	NA	7.50654285840183	-1.69663568743912	0.500390341308149	0.999989224404044	3.6017323550996	29.6695347453996	0	2.03926738808618	9.7287226618256	0
MSTRG.1747.1	AGTP01148902.1	novel	NA	15.1934589646824	-1.29424217839186	NA	NA	1.8008661775498	62.67272508017	0	10.1963369404309	9.7287226618256	6.7621029281181
MSTRG.1752.1	AGTP01148904.1	novel	NA	6.08746003166851	0.861823018804215	0.752517120563886	0.999989224404044	0	13.0012567985459	0	15.6343833086607	0	7.88912008280445
MSTRG.1756.1	AGTP01148910.1	novel	NA	27.5971075308501	-0.704724821923572	0.66886987773262	0.999989224404044	3.6017323550996	95.0091842970662	4.66698407345878	36.0270571895225	4.8643613309128	21.4133259390407
MSTRG.1760.1	AGTP01148912.1	novel	NA	7.45397343217206	0.492101940067554	0.852177214427381	0.999989224404044	0	18.6684713004762	0	4.07853477617236	0	21.9768345163838
MSTRG.1765.1	AGTP01148919.1	novel	NA	22.2431105844397	-0.828758199438647	0.588919033276357	0.999989224404044	14.4069294203984	65.6730151106037	5.60038088815053	13.2552380225602	9.7287226618256	24.7943774030997
MSTRG.1770.1	AGTP01148921.1	novel	NA	12.9280466501692	-1.94919500784719	0.359396787238057	0.999989224404044	52.2251191489442	10.3343323270493	0	3.738656878158	0	11.2701715468635
MSTRG.1772.1	AGTP01148925.1	novel	NA	6.83601928412106	-1.75614765614854	0.466764921135888	0.999989224404044	7.2034647101992	25.0024169202806	0	3.738656878158	0	5.07157719608858
MSTRG.1780.1	AGTP01148940.1	novel	NA	6.07351274034854	-1.96904234946795	0.441875341653657	0.999989224404044	0	27.6693413917772	1.86679362938351	5.77792426624418	0	1.12701715468635
MSTRG.1795.1	AGTP01148960.1	novel	NA	7.81347344749887	-1.28860080978522	0.623495929118328	0.999989224404044	0	33.6699214526445	0	4.75829057220109	0	8.45262866014763
MSTRG.1806.1	AGTP01148979.1	novel	NA	33.6211720767762	-0.0421977628860261	0.979256821709325	0.999989224404044	3.6017323550996	95.6759154149404	1.86679362938351	14.954627512632	53.5079746400408	32.119988908561
MSTRG.1812.1	AGTP01148983.1	novel	NA	9.81444641841443	-0.204556831115221	0.928928365027768	0.999989224404044	3.6017323550996	28.3360725096513	0	24.1313307590198	0	2.81754288671588
MSTRG.1814.1	AGTP01148985.1	novel	NA	2.95341222271388	-2.06331121418082	0.589368627849749	0.999989224404044	0	15.0014501521684	0	2.71902318411491	0	0
MSTRG.1818.1	AGTP01148992.1	novel	NA	15.6546208607387	-1.1172241465675	NA	NA	0	64.0061873159183	0.933396814691756	26.170598147106	0	2.81754288671588
MSTRG.1822.1	AGTP01148995.1	novel	NA	11.5772271052301	-0.482460168796007	0.811378062807588	0.999989224404044	3.6017323550996	36.6702114830782	0	14.954627512632	9.7287226618256	4.5080686187454
MSTRG.1823.1	AGTP01148995.1	novel	NA	3.92648033128302	-1.86843910161137	0.564437919937044	0.999989224404044	0	17.3350090647279	0	1.35951159205745	4.8643613309128	0
MSTRG.1833.1	AGTP01149006.1	novel	NA	46.3590508967518	-0.215912525139506	0.89744081028223	0.999989224404044	21.6103941305976	127.012277955025	0	48.2626615180396	63.2366973018664	18.0322744749816
MSTRG.1840.1	AGTP01149014.1	novel	NA	25.1982577586593	-0.6394645651526	0.685948696371585	0.999989224404044	12.6060632428486	77.3408096734013	1.86679362938351	25.8307202490916	19.4574453236512	14.0877144335794
MSTRG.1845.1	AGTP01149024.1	novel	NA	6.61731361942261	-4.36513948086885	0.114483958466744	0.999989224404044	36.017323550996	2.6669244714966	0	1.01963369404309	0	0
MSTRG.1847.1	AGTP01149031.1	novel	NA	0.555609264895124	-2.67479556581918	0.501225614134652	0.999989224404044	0	3.33365558937074	0	0	0	0
MSTRG.1849.1	AGTP01149035.1	novel	NA	37.7118233907276	-0.749831299922212	0.677560611152991	0.999989224404044	0	124.011987924592	16.8011426644516	35.6871792915081	48.643613309128	1.12701715468635
MSTRG.1855.1	AGTP01149041.1	novel	NA	26.3368949389812	-0.4813043792357	0.768996076998262	0.999989224404044	28.8138588407968	62.0059939622958	1.86679362938351	51.6614404981832	9.7287226618256	3.94456004140223
MSTRG.1858.1	AGTP01149046.1	novel	NA	24.9943260499685	-1.18227194520687	0.484246692275052	0.999989224404044	3.6017323550996	98.342839886437	2.80019044407527	23.4515749629911	4.8643613309128	16.9052573202953
MSTRG.1861.1	AGTP01149055.1	novel	NA	95.340281026496	0.220285099238518	0.869382864332677	0.999989224404044	16.2077955979482	42.6707915439455	206.280696046878	129.493479143472	29.1861679854768	148.202755841255
MSTRG.1872.1	AGTP01149070.1	novel	NA	29.682976757809	-0.693155394508494	0.693987813830554	0.999989224404044	9.00433088774899	100.009667681122	1.86679362938351	30.5890108212927	0	36.6280575273064
MSTRG.1879.1	AGTP01149074.1	novel	NA	44.202538205944	-0.54505652653933	0.721464858778176	0.999989224404044	16.2077955979482	139.01343807676	1.86679362938351	49.2822952120827	34.0505293163896	24.7943774030997
MSTRG.1888.1	AGTP01149087.1	novel	NA	11.1068263207908	-1.15431589346846	0.606571670277027	0.999989224404044	3.6017323550996	43.0041571028826	0	16.6540170027038	0	3.38105146405905
MSTRG.1893.1	AGTP01149091.1	novel	NA	11.0352962326343	-0.908850509733362	NA	NA	0	42.3374259850085	0.933396814691756	8.49694745035908	4.8643613309128	9.57964581483398
MSTRG.1897.1	AGTP01149094.1	novel	NA	10.3263437254921	0.128803452526967	0.953881631379021	0.999989224404044	3.6017323550996	26.3358791560289	0	24.1313307590198	0	7.88912008280445
MSTRG.1901.1	AGTP01149095.1	novel	NA	52.3113035083461	-1.11580937432004	0.437612324505334	0.999989224404044	61.2294500366932	149.347770403809	3.73358725876702	44.863882537896	38.9148906473024	15.7782401656089
MSTRG.1911.1	AGTP01149112.1	novel	NA	12.8651326351114	-0.230548282209352	0.923060338085582	0.999989224404044	0	42.0040604260714	0	26.170598147106	0	9.0161372374908
MSTRG.1920.1	AGTP01149121.1	novel	NA	10.1382165575356	-0.0230574959488905	0.991699611405975	0.999989224404044	5.4025985326494	25.6691480381547	0	22.431941268948	0	7.32561150546128
MSTRG.1925.1	AGTP01149126.1	novel	NA	21.9610274285139	-1.37795497272536	NA	NA	3.6017323550996	92.3422598255696	0	18.3534064927756	0	17.4687658976384
MSTRG.1931.1	AGTP01149136.1	novel	NA	34.117184644587	-1.23148300339668	0.404296637394735	0.999989224404044	18.008661775498	116.011214510102	10.2673649616093	37.7264466795943	9.7287226618256	12.960697278893
MSTRG.1944.1	AGTP01149154.1	novel	NA	2.49024927648781	-0.924527854899976	0.776768214721767	0.999989224404044	0	8.33413897342686	1.86679362938351	1.35951159205745	0	3.38105146405905
MSTRG.1946.1	AGTP01149155.1	novel	NA	19.9266399872819	-0.427744992522547	0.849774431373517	0.999989224404044	0	69.0066706999744	0	33.647911903422	0	16.9052573202953
MSTRG.1950.1	AGTP01149156.1	novel	NA	10.112391235143	0.479231968753906	0.83053063930853	0.999989224404044	3.6017323550996	22.0021268898469	0	25.4908423510772	0	9.57964581483398
MSTRG.1953.1	AGTP01149163.1	novel	NA	47.7304715996086	-1.05898030942859	0.474857141793946	0.999989224404044	25.2121264856972	164.682586114915	3.73358725876702	47.5829057220109	24.321806654564	20.8498173616975
MSTRG.1959.1	AGTP01149175.1	novel	NA	8.20556578282782	-1.06506677103536	NA	NA	0	33.6699214526445	0	2.03926738808618	0	13.5242058562362
MSTRG.1962.1	AGTP01149179.1	novel	NA	37.0175156695703	-0.959086917936126	0.574035591747246	0.999989224404044	10.8051970652988	131.346030221207	5.60038088815053	59.1387542544992	0	15.2147315882657
MSTRG.1964.1	AGTP01149182.1	novel	NA	17.9700803751844	-1.79445594571567	0.333034702310833	0.999989224404044	7.2034647101992	75.6739818787159	1.86679362938351	16.3141391046894	0	6.7621029281181
MSTRG.1980.1	AGTP01149204.1	novel	NA	45.905232460255	-0.656223342701181	0.6955123019794	0.999989224404044	21.6103941305976	147.01421149125	0	40.7853477617236	24.321806654564	41.699634723395
MSTRG.1988.1	AGTP01149217.1	novel	NA	30.38838829755	1.34716654442157	0.340291102087745	0.999989224404044	7.2034647101992	27.6693413917772	16.8011426644516	64.576800622729	9.7287226618256	56.3508577343175
MSTRG.1993.1	AGTP01149220.1	novel	NA	25.0010156296922	-0.326221074256895	0.836588647747756	0.999989224404044	19.8095279530478	62.3393595212329	0.933396814691756	21.7521854729193	24.321806654564	20.8498173616975
MSTRG.1995.1	AGTP01149229.1	novel	NA	12.7015775304569	0.246509504943452	0.910483068097924	0.999989224404044	1.8008661775498	33.3365558937074	0	30.9288887193071	0	10.1431543921772
MSTRG.1998.1	AGTP01149230.1	novel	NA	23.0990799667125	-0.817117722072982	0.67815194529582	0.999989224404044	0	81.6745619395832	7.46717451753404	38.7460803736374	0	10.7066629695203
MSTRG.2003.1	AGTP01149235.1	novel	NA	17.2020507511957	-0.777098714970477	0.735018605020479	0.999989224404044	0	65.6730151106037	0	23.4515749629911	0	14.0877144335794
MSTRG.2006.1	AGTP01149241.1	novel	NA	31.7430835704529	-0.926629452972959	0.621462608142643	0.999989224404044	0	110.677365567109	14.9343490350681	29.909255025264	0	34.9375317952769
MSTRG.2013.1	AGTP01149254.1	novel	NA	29.2872938827886	-1.42414831893065	0.415975929377033	0.999989224404044	12.6060632428486	114.677752274354	1.86679362938351	26.8503539431347	0	19.7228002070111
MSTRG.2017.1	AGTP01149260.1	novel	NA	18.5394627725252	-0.592636053456469	0.747778785647087	0.999989224404044	9.00433088774899	58.005607255051	0	23.7914528610054	9.7287226618256	10.7066629695203
MSTRG.2025.1	AGTP01149268.1	novel	NA	37.8958586347009	0.50939327003329	0.774308610346338	0.999989224404044	3.6017323550996	89.341969795136	0	55.0602194783269	68.1010586327792	11.2701715468635
MSTRG.2031.1	AGTP01149279.1	novel	NA	11.6936144967302	-1.86665379095078	NA	NA	0	55.6720483424914	0	12.2356043285171	0	2.2540343093727
MSTRG.2049.1	AGTP01149299.1	novel	NA	0.224414485650479	0.382105679831729	0.923585819993134	0.999989224404044	0	0.666731117874149	0	0.679755796028727	0	0
MSTRG.2050.1	AGTP01149303.1	novel	NA	0.555609264895124	-2.67479556581918	0.501225614134652	0.999989224404044	0	3.33365558937074	0	0	0	0
MSTRG.2051.1	AGTP01149304.1	novel	NA	3.78834776681598	-0.641701762978488	0.819780264685032	0.999989224404044	0	11.3344290038605	2.80019044407527	5.77792426624418	0	2.81754288671588
MSTRG.2055.1	AGTP01149309.1	novel	NA	1171.14774777905	-1.21316096243593	0.401687395383977	0.999989224404044	2117.81862479856	28.6694380685884	2760.98777785821	101.28361360828	1410.66478596471	607.462246375943
MSTRG.2057.1	AGTP01149310.1	novel	NA	121.164972095115	-1.28070651410648	0.369183898882038	0.999989224404044	54.025985326494	450.04350456505	12.1341585909928	100.603857812252	19.4574453236512	90.7248809522512
MSTRG.2065.1	AGTP01149322.1	novel	NA	28.5762149609711	-0.929675943401191	0.592851693674901	0.999989224404044	54.025985326494	59.3390694907993	0	27.8699876371778	4.8643613309128	25.3578859804429
MSTRG.2067.1	AGTP01149323.1	novel	NA	24.4211829493183	-0.842080128041169	NA	NA	3.6017323550996	90.6754320308843	0	27.8699876371778	9.7287226618256	14.6512230109226
MSTRG.2069.1	AGTP01149325.1	novel	NA	0.444487411916099	-2.36905577244095	0.553068651156672	0.999989224404044	0	2.6669244714966	0	0	0	0
MSTRG.2072.1	AGTP01149328.1	novel	NA	31.6832722385149	-1.06744101443695	0.5369614798677	0.999989224404044	16.2077955979482	111.67746224392	1.86679362938351	31.6086445153358	0	28.7389374445019
MSTRG.2075.1	AGTP01149335.1	novel	NA	1.28224286864364	-1.53958546576961	0.690109792900955	0.999989224404044	0	6.33394561980441	0	1.35951159205745	0	0
MSTRG.2082.1	AGTP01149347.1	novel	NA	10.0882152640302	-1.9112020613601	0.446219831314323	0.999989224404044	0	48.3380060458758	0	3.738656878158	0	8.45262866014763
MSTRG.2083.1	AGTP01149348.1	novel	NA	3.47422207093784	-1.76388777259202	0.590290062187152	0.999989224404044	0	16.6682779468537	0	1.35951159205745	0	2.81754288671588
MSTRG.2085.1	AGTP01149350.1	novel	NA	25.0604505342826	-1.19495389220907	0.451647968539624	0.999989224404044	19.8095279530478	83.3413897342686	1.86679362938351	22.0920633709336	9.7287226618256	13.5242058562362
MSTRG.2092.1	AGTP01149368.1	novel	NA	14.5569381539353	-0.778609035053638	NA	NA	0	54.6719516656802	0	8.49694745035908	14.5930839927384	9.57964581483398
MSTRG.2102.1	AGTP01149381.1	novel	NA	27.4706731689041	-0.872495256972396	0.637597344109106	0.999989224404044	0	104.343419947304	2.80019044407527	35.3473013934938	4.8643613309128	17.4687658976384
MSTRG.2103.1	AGTP01149383.1	novel	NA	19.2234766897256	-1.85628495469489	0.305798095219026	0.999989224404044	5.4025985326494	82.3412930574574	3.73358725876702	15.9742612066751	0	7.88912008280445
MSTRG.2117.1	AGTP01149410.1	novel	NA	29.8955412127179	-1.18887470758928	0.432017511905213	0.999989224404044	3.6017323550996	96.3426465328145	25.2017139966774	18.0135285947613	9.7287226618256	26.4849031351292
MSTRG.2133.1	AGTP01149424.1	novel	NA	29.8835255969338	-0.622840888670292	0.691726053782252	0.999989224404044	14.4069294203984	92.6756253845067	1.86679362938351	37.7264466795943	14.5930839927384	18.0322744749816
MSTRG.2136.1	AGTP01149431.1	novel	NA	13.3861645460077	-0.713651415747545	0.714423727160446	0.999989224404044	7.2034647101992	41.6706948671343	0	7.47731375631599	19.4574453236512	4.5080686187454
MSTRG.2143.1	AGTP01149442.1	novel	NA	37.3372774472608	-1.24797308623222	0.414590608763988	0.999989224404044	12.6060632428486	137.679975841012	8.4005713322258	33.9877898014363	4.8643613309128	26.4849031351292
MSTRG.2150.1	AGTP01149451.1	novel	NA	5.2190120757224	-0.702627684787411	0.807256875672185	0.999989224404044	0	19.6685679772874	0	7.13743585830163	0	4.5080686187454
MSTRG.2149.1	AGTP01149451.1	novel	NA	2.34383086000401	-2.74701079847489	0.460644501706055	0.999989224404044	3.6017323550996	9.33423565023809	0	0	0	1.12701715468635
MSTRG.2151.1	AGTP01149454.1	novel	NA	7.75389070363735	-3.06818637429484	NA	NA	0	42.3374259850085	0	3.05890108212927	0	1.12701715468635
MSTRG.2159.1	AGTP01149464.1	novel	NA	3.52432338856026	-0.776318257192902	0.794152501545828	0.999989224404044	1.8008661775498	10.0009667681122	1.86679362938351	7.47731375631599	0	0
MSTRG.2161.1	AGTP01149465.1	novel	NA	22.8539326185964	0.0376008030461572	0.984697777156466	0.999989224404044	10.8051970652988	57.3388761371768	0	22.7718191669623	0	46.2077033421404
MSTRG.2164.1	AGTP01149468.1	novel	NA	2.75647344126304	-1.99250733865546	0.533989444238925	0.999989224404044	3.6017323550996	10.3343323270493	0	2.03926738808618	0	0.563508577343175
MSTRG.2167.1	AGTP01149471.1	novel	NA	35.6228717259118	-1.28397367913638	0.458731426750525	0.999989224404044	14.4069294203984	136.346513605263	1.86679362938351	27.8699876371778	0	33.2470060632473
MSTRG.2176.2	AGTP01149485.1	novel	NA	26.7908049767509	-0.124722854469613	0.944915307710048	0.999989224404044	5.4025985326494	78.6742719091496	0	42.144859353781	9.7287226618256	24.7943774030997
MSTRG.2178.1	AGTP01149490.1	novel	NA	9.49372885440415	-0.841921858638926	0.704742126118184	0.999989224404044	0	33.3365558937074	3.73358725876702	10.8760927364596	0	9.0161372374908
MSTRG.2180.1	AGTP01149492.1	novel	NA	20.629332814096	-0.53203611377289	0.746847449843157	0.999989224404044	3.6017323550996	66.0063806695407	3.73358725876702	25.4908423510772	9.7287226618256	15.2147315882657
MSTRG.2183.1	AGTP01149495.1	novel	NA	27.1843210335753	-2.72646184814458	0.151490755279259	0.999989224404044	111.653703008088	31.336362540085	0	10.5362148384453	0	9.57964581483398
MSTRG.2189.1	AGTP01149502.1	novel	NA	11.03590745567	-2.49010416323006	0.268398482148487	0.999989224404044	3.6017323550996	53.3384894299319	0	6.4576800622729	0	2.81754288671588
MSTRG.2193.1	AGTP01149506.1	novel	NA	33.400981515133	-0.678634194702122	NA	NA	3.6017323550996	117.34467674585	1.86679362938351	32.6282782093789	29.1861679854768	15.7782401656089
MSTRG.2199.1	AGTP01149515.1	novel	NA	13.0311877994126	-0.496001243882969	0.80208617489581	0.999989224404044	3.6017323550996	42.0040604260714	0	16.6540170027038	9.7287226618256	6.19859435077493
MSTRG.2204.1	AGTP01149522.1	novel	NA	11.1666000125714	-1.39879017840439	0.475170865308445	0.999989224404044	16.2077955979482	32.3364592168962	0.933396814691756	10.1963369404309	0	7.32561150546128
MSTRG.2213.1	AGTP01149529.1	novel	NA	0.687884530853337	-0.711098965920685	0.855673613735345	0.999989224404044	0	3.00029003043367	0	0	0	1.12701715468635
MSTRG.2225.1	AGTP01149557.1	novel	NA	355.444288822374	2.33937945964814	NA	NA	322.355045781414	1.66682779468537	28.0019044407527	10.8760927364596	1751.17007912861	18.5957830523248
MSTRG.2226.1	AGTP01149559.1	novel	NA	12.1162380499249	-1.74464203124925	0.425544525544111	0.999989224404044	5.4025985326494	51.3382960763095	0	12.5754822265314	0	3.38105146405905
MSTRG.2238.1	AGTP01149579.1	novel	NA	19.8753915681465	-0.785630491947466	0.652312765612528	0.999989224404044	0	56.0054139014285	19.6013331085269	20.3926738808618	9.7287226618256	13.5242058562362
MSTRG.2251.1	AGTP01149597.1	novel	NA	21.3883307647161	-0.0217798829320515	0.990339242174039	0.999989224404044	0	58.338972813988	5.60038088815053	29.5693771272496	29.1861679854768	5.63508577343175
MSTRG.2253.1	AGTP01149600.1	novel	NA	24.3684562038727	-1.43835265991295	0.40477297892418	0.999989224404044	34.2164573734462	72.0069607304081	1.86679362938351	26.8503539431347	0	11.2701715468635
MSTRG.2256.1	AGTP01149605.1	novel	NA	16.0327077764738	-0.341532929450914	0.852960597649186	0.999989224404044	7.2034647101992	45.3377160154421	1.86679362938351	16.9938949007182	0	24.7943774030997
MSTRG.2265.1	AGTP01149616.1	novel	NA	13.495447940567	0.100058366105376	0.966230667964447	0.999989224404044	0	39.3371359545748	0	30.9288887193071	0	10.7066629695203
MSTRG.2288.2	AGTP01149653.1	novel	NA	58.8201052844254	1.03081550903569	0.451888044860065	0.999989224404044	10.8051970652988	93.6757220613179	11.2007617763011	55.4000973763412	43.7792519782152	138.059601449078
MSTRG.2296.2	AGTP01149666.1	novel	NA	10.8506970034357	-3.11303818431462	0.159647306492878	0.999989224404044	34.2164573734462	25.0024169202806	0	4.75829057220109	0	1.12701715468635
MSTRG.2324.1	AGTP01149707.1	novel	NA	17.2244137429135	-0.728073571492419	0.678425352297988	0.999989224404044	7.2034647101992	50.6715649584353	7.46717451753404	26.170598147106	0	11.8336801242067
MSTRG.2350.1	AGTP01149757.1	novel	NA	6.40368877544271	-1.11943314834817	NA	NA	0	26.669244714966	0	6.11780216425854	0	5.63508577343175
MSTRG.2356.1	AGTP01149767.1	novel	NA	13.5980943414291	-1.60716875085349	NA	NA	3.6017323550996	55.0053172246173	3.73358725876702	16.9938949007182	0	2.2540343093727
MSTRG.2359.1	AGTP01149772.1	novel	NA	16.8446675129016	-0.880079504367779	0.70280485808843	0.999989224404044	0	66.0063806695407	0	23.7914528610054	0	11.2701715468635
MSTRG.2367.1	AGTP01149787.1	novel	NA	18.200855515547	-1.51120107723533	0.397893714133612	0.999989224404044	3.6017323550996	73.3404229661564	3.73358725876702	17.6736506967469	9.7287226618256	1.12701715468635
MSTRG.2369.1	AGTP01149789.1	novel	NA	6.25566888724808	0.19002024943679	0.944611328741427	0.999989224404044	0	17.6683746236649	0	5.77792426624418	0	14.0877144335794
MSTRG.2372.1	AGTP01149792.1	novel	NA	12.3336749327578	-2.14866174059977	NA	NA	0	61.0058972854846	0	6.79755796028727	0	6.19859435077493
MSTRG.2381.1	AGTP01149801.1	novel	NA	17.3682920702217	-1.0651042168686	0.5532346248218	0.999989224404044	3.6017323550996	65.0062839927295	1.86679362938351	21.7521854729193	9.7287226618256	2.2540343093727
MSTRG.2383.1	AGTP01149806.1	novel	NA	22.2283588104589	-0.930718907094462	NA	NA	3.6017323550996	80.3410997038349	3.73358725876702	24.1313307590198	9.7287226618256	11.8336801242067
MSTRG.2387.1	AGTP01149813.1	novel	NA	79.4738720470729	-1.26364681490997	0.349883177075353	0.999989224404044	77.4372456346414	249.357438084932	10.2673649616093	67.9755796028727	34.0505293163896	37.7550746819927
MSTRG.2392.1	AGTP01149819.1	novel	NA	5.10442078500172	-0.676240019611591	0.779525409580477	0.999989224404044	0	16.6682779468537	1.86679362938351	2.71902318411491	4.8643613309128	4.5080686187454
MSTRG.2397.2	AGTP01149826.1	novel	NA	7.60724838022923	-2.03195713507063	0.399322950832475	0.999989224404044	3.6017323550996	33.6699214526445	0	6.11780216425854	0	2.2540343093727
MSTRG.2400.1	AGTP01149833.1	novel	NA	10.1669730878983	-1.72461965779395	0.438724446358065	0.999989224404044	7.2034647101992	40.337232631386	0	9.51658114440217	0	3.94456004140223
MSTRG.2408.1	AGTP01149846.1	novel	NA	10.3019648290011	-0.85056697954865	NA	NA	0	39.3371359545748	0	2.03926738808618	9.7287226618256	10.7066629695203
MSTRG.2413.1	AGTP01149850.1	novel	NA	16.8971500567093	-0.698692103305961	0.688225422894624	0.999989224404044	3.6017323550996	23.6689546845323	36.4024757729785	12.9153601245458	0	24.7943774030997
MSTRG.2415.1	AGTP01149852.1	novel	NA	11.9861206861377	-0.380349735762763	NA	NA	1.8008661775498	38.6704048367006	0	14.954627512632	9.7287226618256	6.7621029281181
MSTRG.2416.1	AGTP01149853.1	novel	NA	7.67902806506008	-0.412058521476116	0.851400522365783	0.999989224404044	1.8008661775498	24.0023202434694	0.933396814691756	12.5754822265314	0	6.7621029281181
MSTRG.2423.1	AGTP01149860.1	novel	NA	8.6369628051341	-1.73758969666591	0.427154547958793	0.999989224404044	3.6017323550996	36.003480365204	0	5.09816847021545	4.8643613309128	2.2540343093727
MSTRG.2431.1	AGTP01149869.1	novel	NA	9.46427871036383	-1.49791961444712	0.511395722334415	0.999989224404044	0	40.6705981903231	1.86679362938351	9.17670324638781	0	5.07157719608858
MSTRG.2435.1	AGTP01149878.1	novel	NA	8.01294734473041	-0.812530813330738	0.754792662295879	0.999989224404044	0	31.0029969811479	0	10.8760927364596	0	6.19859435077493
MSTRG.2445.1	AGTP01149891.1	novel	NA	24.7453128658189	-0.431137918933119	0.828955072312803	0.999989224404044	0	83.0080241753315	2.80019044407527	43.5043709458385	0	19.159291629668
MSTRG.2453.1	AGTP01149902.1	novel	NA	23.3669028003054	-1.67926392222163	0.400020108563708	0.999989224404044	72.034647101992	36.003480365204	0	29.909255025264	0	2.2540343093727
MSTRG.2455.1	AGTP01149904.1	novel	NA	5.86196567162406	1.10459816829737	0.654130370056631	0.999989224404044	0	9.33423565023809	1.86679362938351	14.954627512632	0	9.0161372374908
MSTRG.2459.1	AGTP01149915.1	novel	NA	10.0644823975444	-0.762280759667598	NA	NA	0	35.670114806267	1.86679362938351	9.17670324638781	9.7287226618256	3.94456004140223
MSTRG.2461.1	AGTP01149917.1	novel	NA	7.02938335345186	-1.54655348182422	0.515958634121922	0.999989224404044	9.00433088774899	23.0022235666581	0	5.09816847021545	0	5.07157719608858
MSTRG.2467.1	AGTP01149926.1	novel	NA	1.48054105639268	1.23858762340199	0.750005695388737	0.999989224404044	0	2.6669244714966	0	3.39877898014363	0	2.81754288671588
MSTRG.2471.1	AGTP01149927.1	novel	NA	24.4055082013917	-1.30112644224144	0.481187391828755	0.999989224404044	7.2034647101992	97.0093776506887	0.933396814691756	28.8896213312209	0	12.3971887015499
MSTRG.2476.1	AGTP01149935.1	novel	NA	10.1288858046336	0.514520982335803	NA	NA	0	23.3355891255952	1.86679362938351	35.0074234954794	0	0.563508577343175
MSTRG.2478.1	AGTP01149936.1	novel	NA	15.0135190950856	-0.45469378112896	0.834867698146245	0.999989224404044	10.8051970652988	41.3373293081972	0	28.2098655351922	9.7287226618256	0
MSTRG.2483.1	AGTP01149942.1	novel	NA	32.7395019881842	-0.285898129616488	0.872679504045818	0.999989224404044	0	105.343516624116	1.86679362938351	30.5890108212927	38.9148906473024	19.7228002070111
MSTRG.2482.1	AGTP01149944.1	novel	NA	7.62850152142896	-1.20880602225795	0.646938605663466	0.999989224404044	0	32.3364592168962	0	4.41841267418672	0	9.0161372374908
MSTRG.2486.1	AGTP01149946.1	novel	NA	29.4122286031518	0.815541590608375	0.706131677188137	0.999989224404044	0	64.0061873159183	0	41.4651035577523	0	71.0020807452401
MSTRG.2490.1	AGTP01149948.1	novel	NA	22.1770973150289	0.642922758577365	0.723968379817894	0.999989224404044	3.6017323550996	48.3380060458758	0	31.9485224133501	9.7287226618256	39.4456004140223
MSTRG.2496.1	AGTP01149959.1	novel	NA	15.8960539075279	-1.82783095848814	NA	NA	1.8008661775498	71.673595171471	1.86679362938351	16.6540170027038	0	3.38105146405905
MSTRG.2498.1	AGTP01149962.1	novel	NA	3.47191218850514	-0.489334122749925	0.893038372097581	0.999989224404044	0	12.3345256806718	0	8.49694745035908	0	0
MSTRG.2520.1	AGTP01149990.1	novel	NA	24.9631608605255	1.5373704096463	0.373365197982657	0.999989224404044	3.6017323550996	34.3366525705187	0	51.6614404981832	29.1861679854768	30.9929717538746
MSTRG.2524.1	AGTP01149997.1	novel	NA	4.74670327284149	1.28692174528514	0.593135931201408	0.999989224404044	3.6017323550996	1.3334622357483	3.73358725876702	16.9938949007182	0	2.81754288671588
MSTRG.2535.1	AGTP01150011.1	novel	NA	8.92939787276226	-0.962828036929693	0.674911204911554	0.999989224404044	3.6017323550996	32.3364592168962	0	10.8760927364596	0	6.7621029281181
MSTRG.2539.1	AGTP01150012.1	novel	NA	1.38902316223781	-3.95323484713119	0.314924027009187	0.999989224404044	0	8.33413897342686	0	0	0	0
MSTRG.2537.1	AGTP01150015.1	novel	NA	11.4915345899475	-2.19465234682695	0.308852040637028	0.999989224404044	14.4069294203984	43.0041571028826	0	8.15706955234472	0	3.38105146405905
MSTRG.2543.1	AGTP01150023.1	novel	NA	14.8365526682186	-2.17618618912998	0.307363915744048	0.999989224404044	5.4025985326494	68.3399395821003	0	11.8957264305027	0	3.38105146405905
MSTRG.2554.1	AGTP01150039.1	novel	NA	10.4707930905953	-2.16082196761074	0.337732323498747	0.999989224404044	5.4025985326494	46.6711782511904	0	8.49694745035908	0	2.2540343093727
MSTRG.2556.1	AGTP01150040.1	novel	NA	43.9622143382851	-0.599325973462366	0.712804732208302	0.999989224404044	100.848505942789	57.6722416961139	0	27.8699876371778	48.643613309128	28.7389374445019
MSTRG.2573.1	AGTP01150067.1	novel	NA	17.8668466620774	-1.33854724502354	0.437292826424417	0.999989224404044	14.4069294203984	62.0059939622958	0.933396814691756	15.9742612066751	4.8643613309128	9.0161372374908
MSTRG.2574.1	AGTP01150068.1	novel	NA	1156.30684372011	-1.74240562521784	0.220901530593349	0.999989224404044	2503.20398679422	32.6698247758333	2803.92403133403	95.5056893420361	933.957375535258	568.580154539264
MSTRG.2576.1	AGTP01150071.1	novel	NA	33.4015412802132	-0.660976990803453	0.733123366710805	0.999989224404044	16.2077955979482	107.343709977738	0	63.8970448267003	0	12.960697278893
MSTRG.2578.1	AGTP01150074.1	novel	NA	10.5238793843621	-0.656282895424337	0.74791960944318	0.999989224404044	3.6017323550996	34.6700181294557	0	7.81719165433036	9.7287226618256	7.32561150546128
MSTRG.2588.1	AGTP01150083.1	novel	NA	17.114242366069	-1.28302818964441	0.476608257973455	0.999989224404044	3.6017323550996	62.67272508017	7.46717451753404	17.6736506967469	0	11.2701715468635
MSTRG.2590.1	AGTP01150085.1	novel	NA	10.9790944695215	-1.41927066245786	0.569761570721611	0.999989224404044	7.2034647101992	41.3373293081972	0	17.3337727987325	0	0
MSTRG.2591.1	AGTP01150086.1	novel	NA	19.9721500552117	1.10189280732792	0.478562935564453	0.999989224404044	7.2034647101992	28.6694380685884	1.86679362938351	34.6675455974651	24.321806654564	23.1038516710702
MSTRG.2611.1	AGTP01150118.1	novel	NA	10.4552755905241	0.406346198215045	0.84209141702363	0.999989224404044	5.4025985326494	21.6687613309098	0	5.43804636822981	4.8643613309128	25.3578859804429
MSTRG.2612.1	AGTP01150121.1	novel	NA	10.4072064034482	0.31650252284658	0.874724643996869	0.999989224404044	0	25.6691480381547	1.86679362938351	8.83682534837344	9.7287226618256	16.3417487429521
MSTRG.2618.1	AGTP01150128.1	novel	NA	26.7812662052666	-1.66760203228231	0.294118225132369	0.999989224404044	79.2381118121911	41.6706948671343	1.86679362938351	23.1116970649767	9.7287226618256	5.07157719608858
MSTRG.2620.1	AGTP01150129.1	novel	NA	9.66244288793606	-0.609816457571144	0.790694252898006	0.999989224404044	1.8008661775498	33.6699214526445	0	14.6147496146176	0	7.88912008280445
MSTRG.2625.1	AGTP01150141.1	novel	NA	28.4194888683883	0.461131872903577	NA	NA	0	71.0068640535969	0	28.8896213312209	48.643613309128	21.9768345163838
MSTRG.2628.1	AGTP01150145.1	novel	NA	22.8696689773954	0.0488857291509432	0.98002145995582	0.999989224404044	0	61.3392628444217	6.53377770284229	49.622173110097	0	19.7228002070111
MSTRG.2636.1	AGTP01150157.1	novel	NA	15.7866091678396	-1.25048506586865	0.490682554566572	0.999989224404044	7.2034647101992	56.6721450193027	3.73358725876702	11.8957264305027	0	15.2147315882657
MSTRG.2638.1	AGTP01150160.1	novel	NA	2.45336388430826	-1.74597021974816	0.648240914496185	0.999989224404044	0	12.0011601217347	0	2.71902318411491	0	0
MSTRG.2645.1	AGTP01150168.1	novel	NA	47.7601085752058	-0.557539880898282	NA	NA	1.8008661775498	169.016338381097	0	50.6418068041401	19.4574453236512	45.6441947647972
MSTRG.2647.1	AGTP01150170.1	novel	NA	34.2212448729448	-1.2203444351971	0.421846882983989	0.999989224404044	19.8095279530478	120.011601217347	3.73358725876702	31.6086445153358	19.4574453236512	10.7066629695203
MSTRG.2657.1	AGTP01150183.1	novel	NA	8.40284109297131	-0.881193389654173	0.700843884747584	0.999989224404044	0	30.3362658632738	2.80019044407527	7.13743585830163	0	10.1431543921772
MSTRG.2665.1	AGTP01150193.1	novel	NA	18.525739357424	-1.68290810116589	0.370496467026979	0.999989224404044	10.8051970652988	74.3405196429676	0	13.2552380225602	4.8643613309128	7.88912008280445
MSTRG.2669.1	AGTP01150197.1	novel	NA	11.2519976626859	2.40900524674886	0.27027169566642	0.999989224404044	0	10.3343323270493	0	43.5043709458385	9.7287226618256	3.94456004140223
MSTRG.2672.1	AGTP01150203.1	novel	NA	23.1637370041718	-1.77249451617116	0.313298292771742	0.999989224404044	5.4025985326494	97.6761087685628	5.60038088815053	19.0331622888043	0	11.2701715468635
MSTRG.2674.2	AGTP01150206.1	novel	NA	0.839926236419975	-0.101940777502959	0.979116158381823	0.999989224404044	0	3.00029003043367	0	2.03926738808618	0	0
MSTRG.2676.1	AGTP01150210.1	novel	NA	17.2221749969394	-1.57532563837106	0.374196637990068	0.999989224404044	3.6017323550996	70.6734984946598	2.80019044407527	14.2748717166033	9.7287226618256	2.2540343093727
MSTRG.2678.1	AGTP01150211.1	novel	NA	0.566463163357272	3.23350405763453	0.416434812237681	0.999989224404044	0	0	0	3.39877898014363	0	0
MSTRG.2691.1	AGTP01150232.1	novel	NA	27.3625109603243	-1.80118144525971	0.29059167879905	0.999989224404044	14.4069294203984	110.677365567109	3.73358725876702	15.6343833086607	0	19.7228002070111
MSTRG.2694.1	AGTP01150240.1	novel	NA	9.93144670330847	0.325092626492497	0.874349751540455	0.999989224404044	0	24.3356858024064	1.86679362938351	19.7129180848331	9.7287226618256	3.94456004140223
MSTRG.2696.1	AGTP01150245.1	novel	NA	5.07166368400402	-0.623804246828054	0.800532692487655	0.999989224404044	0	15.6681812700425	1.86679362938351	2.03926738808618	9.7287226618256	1.12701715468635
MSTRG.2703.2	AGTP01150255.1	novel	NA	106.963969426748	-0.148053341594482	0.916562393663875	0.999989224404044	106.251104475438	225.688483400399	3.73358725876702	57.4393647644274	194.574453236512	54.0968234249448
MSTRG.2718.1	AGTP01150279.1	novel	NA	10.3361927951772	1.42198535360454	0.513565158785716	0.999989224404044	0	16.3349123879166	0	14.954627512632	19.4574453236512	11.2701715468635
MSTRG.2722.1	AGTP01150284.1	novel	NA	15.6716985171005	-0.798613919004025	0.704443236905718	0.999989224404044	3.6017323550996	56.6721450193027	0	11.215970634474	0	22.540343093727
MSTRG.2734.1	AGTP01150303.1	novel	NA	22.3180921242266	-1.16183758115716	0.558017098082351	0.999989224404044	9.00433088774899	84.3414864110798	0	19.7129180848331	0	20.8498173616975
MSTRG.2739.1	AGTP01150308.1	novel	NA	8.5589049176442	-0.744457089405807	0.754134741339985	0.999989224404044	0	31.6697280990221	0	7.13743585830163	9.7287226618256	2.81754288671588
MSTRG.2742.1	AGTP01150313.1	novel	NA	1.90151422778034	-1.83958639586983	0.610725701497526	0.999989224404044	3.6017323550996	6.00058006086734	0	0.679755796028727	0	1.12701715468635
MSTRG.2746.1	AGTP01150318.1	novel	NA	23.8131351824865	-1.1108575089403	0.548825851140148	0.999989224404044	7.2034647101992	91.0087975898213	0	25.1509644530629	4.8643613309128	14.6512230109226
MSTRG.2753.1	AGTP01150329.1	novel	NA	25.739149464281	-0.948700746006274	0.580860466231832	0.999989224404044	7.2034647101992	89.0086042361989	6.53377770284229	35.3473013934938	0	16.3417487429521
MSTRG.2756.1	AGTP01150330.1	novel	NA	14.4182379557265	-2.01001921742268	0.335068322222993	0.999989224404044	16.2077955979482	54.0052205478061	0	12.9153601245458	0	3.38105146405905
MSTRG.2756.2	AGTP01150330.1	novel	NA	0.777852970853174	-3.14040926012579	0.427403195577938	0.999989224404044	0	4.66711782511904	0	0	0	0
MSTRG.2758.1	AGTP01150334.1	novel	NA	11.6942404195057	-0.919368657402868	0.638275031554868	0.999989224404044	0	37.6703081598894	8.4005713322258	13.5951159205745	4.8643613309128	5.63508577343175
MSTRG.2767.1	AGTP01150356.1	novel	NA	5.16539250654876	0.610949083332586	0.83069288742818	0.999989224404044	0	12.3345256806718	0	11.8957264305027	0	6.7621029281181
MSTRG.2794.2	AGTP01150396.1	novel	NA	41.1226003337373	-0.874162215241126	0.52917797947668	0.999989224404044	99.0476397652389	45.3377160154421	16.8011426644516	59.4786321525136	9.7287226618256	16.3417487429521
MSTRG.2800.1	AGTP01150403.1	novel	NA	0.111121852979025	-1.01289937278227	0.80216961210013	0.999989224404044	0	0.666731117874149	0	0	0	0
MSTRG.2806.1	AGTP01150405.1	novel	NA	15.4736702181861	-0.706502735599789	0.710924270446223	0.999989224404044	7.2034647101992	50.3381993994982	0	19.3730401868187	9.7287226618256	6.19859435077493
MSTRG.2801.1	AGTP01150407.1	novel	NA	13.1780953893686	0.517357569777368	NA	NA	0	32.3364592168962	0	7.13743585830163	9.7287226618256	29.8659545991883
MSTRG.2804.1	AGTP01150408.1	novel	NA	31.4437863969336	-0.954049543285326	0.58958886391999	0.999989224404044	12.6060632428486	112.010827802857	0	38.7460803736374	14.5930839927384	10.7066629695203
MSTRG.2809.1	AGTP01150412.1	novel	NA	12.4161924342279	-0.684896550754636	0.744526444946357	0.999989224404044	0	35.3367492473299	11.2007617763011	23.4515749629911	0	4.5080686187454
MSTRG.2811.1	AGTP01150414.1	novel	NA	11.2523650958644	-0.80361058321685	NA	NA	0	43.3375226618197	0	11.215970634474	0	12.960697278893
MSTRG.2813.2	AGTP01150418.1	novel	NA	6.44632661464149	-0.714544699902734	0.751566214335483	0.999989224404044	3.6017323550996	20.0019335362245	0.933396814691756	10.1963369404309	0	3.94456004140223
MSTRG.2815.1	AGTP01150419.1	novel	NA	45.684810425198	-2.18761114588614	0.196405399847938	0.999989224404044	93.6450412325895	131.346030221207	0	28.8896213312209	14.5930839927384	5.63508577343175
MSTRG.2817.1	AGTP01150423.1	novel	NA	14.3272327028397	-0.937410806716244	NA	NA	0	56.6721450193027	0	15.9742612066751	4.8643613309128	8.45262866014763
MSTRG.2830.1	AGTP01150435.1	novel	NA	16.3893702108245	-0.375700466265083	NA	NA	1.8008661775498	49.338102722687	3.73358725876702	21.7521854729193	19.4574453236512	2.2540343093727
MSTRG.2832.1	AGTP01150439.1	novel	NA	3582.89855265042	-2.25287905140759	NA	NA	302.545517828366	59.3390694907993	17408.7839908159	177.756140661512	238.353705214727	3310.61289189115
MSTRG.2834.1	AGTP01150443.1	novel	NA	21.1645222341275	3.09136848817056	0.198494035630847	0.999989224404044	0	0	13.0675554056846	2.03926738808618	111.880310610994	0
MSTRG.2840.1	AGTP01150452.1	novel	NA	11.8169730325136	-0.114864436698241	0.958825586525821	0.999989224404044	3.6017323550996	33.6699214526445	0	30.2491329232783	0	3.38105146405905
MSTRG.2845.1	AGTP01150462.1	novel	NA	9.9052293507628	-1.30346073534618	0.576851728900106	0.999989224404044	0	41.6706948671343	0	5.77792426624418	9.7287226618256	2.2540343093727
MSTRG.2848.1	AGTP01150467.1	novel	NA	6.01949575256181	-0.813304652549739	0.770156190813082	0.999989224404044	0	23.3355891255952	0	8.83682534837344	0	3.94456004140223
MSTRG.2850.1	AGTP01150471.1	novel	NA	3.41704474870101	-0.259066617925608	0.936877600997688	0.999989224404044	0	11.3344290038605	0	7.47731375631599	0	1.69052573202953
MSTRG.2852.1	AGTP01150472.1	novel	NA	1.67334013376266	-1.4674325613645	0.702618506415439	0.999989224404044	0	8.00077341448979	0	2.03926738808618	0	0
MSTRG.2857.2	AGTP01150477.1	novel	NA	2.82183044344104	-2.22685333610634	0.527946271687914	0.999989224404044	0	14.6680845932313	0	1.69938949007182	0	0.563508577343175
MSTRG.2859.1	AGTP01150483.1	novel	NA	8.70341071261056	-1.52247323529569	NA	NA	0	36.6702114830782	1.86679362938351	5.43804636822981	4.8643613309128	3.38105146405905
MSTRG.2875.1	AGTP01150509.1	novel	NA	3.5728736297074	-1.31144104188321	0.685803267895004	0.999989224404044	0	15.6681812700425	0	4.07853477617236	0	1.69052573202953
MSTRG.2880.1	AGTP01150512.1	novel	NA	60.8774579630404	-0.724913730926781	NA	NA	10.8051970652988	212.353861042916	3.73358725876702	43.1644930478241	53.5079746400408	41.699634723395
MSTRG.2884.1	AGTP01150515.1	novel	NA	12.3750196044917	-0.185131340048573	0.924760371005759	0.999989224404044	5.4025985326494	34.0032870115816	0	18.3534064927756	9.7287226618256	6.7621029281181
MSTRG.2885.1	AGTP01150515.1	novel	NA	9.84962446270411	-0.837229648377825	NA	NA	0	37.0035770420153	0.933396814691756	12.9153601245458	4.8643613309128	3.38105146405905
MSTRG.2882.1	AGTP01150517.1	novel	NA	6.61154420791942	-0.332503935764478	0.913756593439009	0.999989224404044	0	22.335492448784	0	17.3337727987325	0	0
MSTRG.2889.1	AGTP01150520.1	novel	NA	34.3933599570339	-1.05370999473492	0.498425842603292	0.999989224404044	12.6060632428486	122.011794570969	5.60038088815053	37.0466908835656	4.8643613309128	24.2308688257565
MSTRG.2888.1	AGTP01150522.1	novel	NA	11.2765300916462	-1.08977727886754	0.631965257114859	0.999989224404044	0	45.6710815743792	0.933396814691756	17.6736506967469	0	3.38105146405905
MSTRG.2891.1	AGTP01150523.1	novel	NA	7.24414182873524	0.190898770590489	0.936468096734843	0.999989224404044	3.6017323550996	17.0016435057908	0	18.3534064927756	0	4.5080686187454
MSTRG.2894.1	AGTP01150525.1	novel	NA	126.607595651414	-1.11829919798645	0.44294762563177	0.999989224404044	27.012992663247	481.713232664073	12.1341585909928	142.748717166033	34.0505293163896	61.9859435077493
MSTRG.2899.1	AGTP01150529.1	novel	NA	3.76057071941485	0.184274814524224	0.958593482004288	0.999989224404044	0	10.6676978859864	0	11.8957264305027	0	0
MSTRG.2905.1	AGTP01150537.1	novel	NA	27.2080688902704	-2.17111690824857	0.173631550835735	0.999989224404044	70.2337809244422	56.6721450193027	8.4005713322258	20.0527959828474	0	7.88912008280445
MSTRG.2909.1	AGTP01150539.1	novel	NA	0.187836192447725	2.0945106627798	0.600808332873875	0.999989224404044	0	0	0	0	0	1.12701715468635
MSTRG.2909.2	AGTP01150539.1	novel	NA	9.25218698403912	1.98020698644795	0.305839795579067	0.999989224404044	0	7.00067673767856	3.73358725876702	14.6147496146176	19.4574453236512	10.7066629695203
MSTRG.2911.1	AGTP01150543.1	novel	NA	1.9612148583507	0.174324097080724	0.963791328200032	0.999989224404044	0	5.66721450193027	0	2.71902318411491	0	3.38105146405905
MSTRG.2914.1	AGTP01150547.1	novel	NA	11.0856940470555	0.518034554169888	0.820869380713411	0.999989224404044	0	27.002610273903	0	23.7914528610054	14.5930839927384	1.12701715468635
MSTRG.2916.1	AGTP01150548.1	novel	NA	0.113292632671454	1.67050144694524	0.677554692485886	0.999989224404044	0	0	0	0.679755796028727	0	0
MSTRG.2920.1	AGTP01150553.1	novel	NA	10.3673399282563	-0.458915152130314	0.852213722203697	0.999989224404044	0	36.3368459241411	0	11.215970634474	0	14.6512230109226
MSTRG.2929.1	AGTP01150561.1	novel	NA	5.96911318577544	1.58914069427683	0.526916535957684	0.999989224404044	0	8.33413897342686	0	4.07853477617236	19.4574453236512	3.94456004140223
MSTRG.2939.1	AGTP01150573.1	novel	NA	10.8643171817738	0.112858610789011	0.950136340116526	0.999989224404044	3.6017323550996	25.6691480381547	1.86679362938351	16.9938949007182	9.7287226618256	7.32561150546128
MSTRG.2940.1	AGTP01150574.1	novel	NA	10.0721415219023	-1.28386978928384	NA	NA	1.8008661775498	41.0039637492602	0	5.43804636822981	4.8643613309128	7.32561150546128
MSTRG.2947.2	AGTP01150581.1	novel	NA	315.428474577819	-1.22676309689888	0.42862002301633	0.999989224404044	365.575834042609	960.092809738774	0.933396814691756	366.388374059484	116.744671941907	82.8357608694468
MSTRG.2951.1	AGTP01150585.1	novel	NA	5.34775296666143	1.07609126730222	0.737999695731897	0.999989224404044	0	10.3343323270493	0	21.7521854729193	0	0
MSTRG.2954.1	AGTP01150587.1	novel	NA	3.35620018661332	5.39955962853377	0.147585230668578	0.999989224404044	0	0	0	0.679755796028727	19.4574453236512	0
MSTRG.2970.1	AGTP01150607.1	novel	NA	22.2614065458652	-0.65002238225968	0.660362063431655	0.999989224404044	7.2034647101992	55.6720483424914	18.6679362938351	24.4712086570342	14.5930839927384	12.960697278893
MSTRG.2974.1	AGTP01150611.1	novel	NA	29.8585345689124	-1.01356656015954	0.527965947092646	0.999989224404044	23.4112603081474	96.0092809738774	0.933396814691756	29.909255025264	9.7287226618256	19.159291629668
MSTRG.2977.1	AGTP01150616.1	novel	NA	14.9168123061178	-0.482814727087977	0.798095968032787	0.999989224404044	0	48.3380060458758	3.73358725876702	16.9938949007182	9.7287226618256	10.7066629695203
MSTRG.2995.1	AGTP01150639.1	novel	NA	81.8101166999046	-0.949846627065977	0.60566193551446	0.999989224404044	54.025985326494	0	268.818282631226	1.35951159205745	82.6941426255176	83.9627780241331
MSTRG.3004.1	AGTP01150650.1	novel	NA	7.72734325741255	-0.110128663211959	0.95908346124703	0.999989224404044	5.4025985326494	18.3351057415391	0	9.51658114440217	9.7287226618256	3.38105146405905
MSTRG.3007.1	AGTP01150653.1	novel	NA	64.6001562441479	0.834133476919755	0.611577610025841	0.999989224404044	16.2077955979482	123.01189124778	0	142.408839268018	38.9148906473024	67.0575207038379
MSTRG.3006.1	AGTP01150654.1	novel	NA	12.3101403416729	0.299603237682885	0.866469650779386	0.999989224404044	1.8008661775498	25.3357824792177	4.66698407345878	4.41841267418672	29.1861679854768	8.45262866014763
MSTRG.3012.1	AGTP01150659.1	novel	NA	28.3144556580313	0.0314497927161678	0.986916055262583	0.999989224404044	16.2077955979482	68.3399395821003	0	26.170598147106	0	59.1684006210334
MSTRG.3020.1	AGTP01150673.1	novel	NA	6.97853347404515	-0.524005020405069	0.846804043045046	0.999989224404044	0	25.0024169202806	0	14.6147496146176	0	2.2540343093727
MSTRG.3025.1	AGTP01150678.1	novel	NA	15.7318704213521	-0.281309104937792	0.859947741083292	0.999989224404044	3.6017323550996	33.3365558937074	14.9343490350681	20.3926738808618	9.7287226618256	12.3971887015499
MSTRG.3043.1	AGTP01150702.1	novel	NA	12.1899632811002	-1.39655717204035	0.52992085410804	0.999989224404044	0	52.6717583120578	0.933396814691756	7.13743585830163	0	12.3971887015499
MSTRG.3045.1	AGTP01150703.1	novel	NA	9.89005198999292	-1.2766734563471	0.572049182715775	0.999989224404044	3.6017323550996	39.0037703956377	0	10.5362148384453	0	6.19859435077493
MSTRG.3048.1	AGTP01150704.1	novel	NA	0.0555609264895124	-0.557776759079558	0.890552730376581	0.999989224404044	0	0.333365558937074	0	0	0	0
MSTRG.3057.1	AGTP01150718.1	novel	NA	1.76657025875339	-0.780623473048268	0.838833181254491	0.999989224404044	0	5.33384894299319	1.86679362938351	3.39877898014363	0	0
MSTRG.3068.1	AGTP01150732.1	novel	NA	29.3495229756671	-1.48208926532295	NA	NA	3.6017323550996	126.345546837151	0	25.1509644530629	9.7287226618256	11.2701715468635
MSTRG.3073.1	AGTP01150737.1	novel	NA	1.6689985743778	-2.71833399213967	0.482380191622941	0.999989224404044	0	9.33423565023809	0	0.679755796028727	0	0
MSTRG.3086.1	AGTP01150761.1	novel	NA	13.5695580606502	-0.0264919762064628	0.9910272367935	0.999989224404044	0	41.3373293081972	0	13.5951159205745	0	26.4849031351292
MSTRG.3088.1	AGTP01150763.1	novel	NA	25.2069887520382	-1.29619643667705	0.499481386056944	0.999989224404044	28.8138588407968	79.6743685859608	0	29.2294992292352	0	13.5242058562362
MSTRG.3092.1	AGTP01150768.1	novel	NA	11.5380051567109	1.21461030101789	0.57412532365199	0.999989224404044	3.6017323550996	17.3350090647279	0	10.5362148384453	0	37.7550746819927
MSTRG.3099.1	AGTP01150776.1	novel	NA	8.85148660777963	-0.940669049291907	0.715370871205571	0.999989224404044	0	35.3367492473299	0	14.954627512632	0	2.81754288671588
MSTRG.3103.1	AGTP01150783.1	novel	NA	7.28492676761113	-0.97234256613093	0.716731237355184	0.999989224404044	0	29.3361691864626	0	11.5558485324884	0	2.81754288671588
MSTRG.3119.2	AGTP01150810.1	novel	NA	13.4572317327435	-2.41475400865827	0.203097846614097	0.999989224404044	18.008661775498	47.3379093690646	3.73358725876702	10.5362148384453	0	1.12701715468635
MSTRG.3121.1	AGTP01150818.1	novel	NA	8.09136839958272	-1.55095943024591	0.553619284672423	0.999989224404044	0	36.6702114830782	0	8.49694745035908	0	3.38105146405905
MSTRG.3127.1	AGTP01150830.1	novel	NA	28.9304252039793	-1.58260199608531	0.382900312181372	0.999989224404044	0	123.345256806718	7.46717451753404	28.8896213312209	4.8643613309128	9.0161372374908
MSTRG.3144.1	AGTP01150859.1	novel	NA	6.33631089273167	-0.727224489615831	0.75245401812786	0.999989224404044	0	21.0020302130357	1.86679362938351	2.03926738808618	9.7287226618256	3.38105146405905
MSTRG.3145.1	AGTP01150860.1	novel	NA	1.97610873267316	2.18019624567787	0.57433291558727	0.999989224404044	0	2.00019335362245	0	9.85645904241654	0	0
MSTRG.3146.1	AGTP01150861.1	novel	NA	4.45406014053965	0.196930960283576	0.942169196642111	0.999989224404044	0	11.6677945627976	0.933396814691756	6.79755796028727	0	7.32561150546128
MSTRG.3148.1	AGTP01150863.1	novel	NA	12.4974200764276	0.802138887355756	0.710330517356997	0.999989224404044	0	27.002610273903	0	27.1902318411491	14.5930839927384	6.19859435077493
MSTRG.3151.1	AGTP01150869.1	novel	NA	21.5761646915398	-1.11553350158713	0.505823160501851	0.999989224404044	14.4069294203984	73.0070574072193	1.86679362938351	28.5497434332065	4.8643613309128	6.7621029281181
MSTRG.3153.1	AGTP01150872.1	novel	NA	9.5269294420232	3.02011276996776	0.214727656815969	0.999989224404044	0	6.00058006086734	0	42.144859353781	0	9.0161372374908
MSTRG.3156.1	AGTP01150876.1	novel	NA	17.977290406002	-1.20001546218701	0.453695165933665	0.999989224404044	7.2034647101992	61.3392628444217	6.53377770284229	12.9153601245458	9.7287226618256	10.1431543921772
MSTRG.3163.1	AGTP01150887.1	novel	NA	44.3008052519625	-0.661054370810288	NA	NA	7.2034647101992	154.014888228928	1.86679362938351	60.1583879485423	19.4574453236512	23.1038516710702
MSTRG.3165.1	AGTP01150892.1	novel	NA	5.69146682321953	-0.18001655347419	0.9487489619204	0.999989224404044	0	18.3351057415391	0	6.79755796028727	0	9.0161372374908
MSTRG.3169.2	AGTP01150897.1	novel	NA	13.1968933654252	-0.676796387900344	0.729226909598571	0.999989224404044	3.6017323550996	43.0041571028826	2.80019044407527	25.8307202490916	0	3.94456004140223
MSTRG.3172.1	AGTP01150901.1	novel	NA	15.4867368451625	-2.90308087237663	0.163877262230533	0.999989224404044	39.6190559060956	43.3375226618197	0	8.83682534837344	0	1.12701715468635
MSTRG.3173.1	AGTP01150903.1	novel	NA	15.5578166868397	-0.580158212760233	0.785533158494376	0.999989224404044	7.2034647101992	49.338102722687	0	33.9877898014363	0	2.81754288671588
MSTRG.3175.1	AGTP01150906.1	novel	NA	9.46246675130743	-1.37669845621146	0.552090294969814	0.999989224404044	3.6017323550996	38.0036737188265	0	12.9153601245458	0	2.2540343093727
MSTRG.3179.1	AGTP01150910.1	novel	NA	16.6862983952104	-1.46793749871936	0.44513322317711	0.999989224404044	7.2034647101992	66.6731117874149	0	14.6147496146176	4.8643613309128	6.7621029281181
MSTRG.3184.1	AGTP01150916.1	novel	NA	17.9228064752752	-0.677236153364243	0.713908318977249	0.999989224404044	10.8051970652988	54.3385861067431	1.86679362938351	34.3276676994507	0	6.19859435077493
MSTRG.3188.1	AGTP01150925.1	novel	NA	14.7739929908261	-0.965784657821453	0.642567032859586	0.999989224404044	9.00433088774899	50.3381993994982	0	21.4123075749049	0	7.88912008280445
MSTRG.3193.2	AGTP01150932.1	novel	NA	26.8312703336767	-0.22085521776494	0.899611548930689	0.999989224404044	9.00433088774899	77.3408096734013	0	32.2884003113645	24.321806654564	18.0322744749816
MSTRG.3196.1	AGTP01150934.1	novel	NA	48.2686112280128	-0.488230747313714	0.728890187103444	0.999989224404044	9.00433088774899	142.347093666131	17.7345394791434	53.0209520902407	29.1861679854768	38.3185832593359
MSTRG.3200.1	AGTP01150940.1	novel	NA	11.077391100787	-1.05608049461576	NA	NA	0	45.3377160154421	0	9.85645904241654	0	11.2701715468635
MSTRG.3205.1	AGTP01150951.1	novel	NA	15.529204107985	-2.28939944361495	0.20187957914075	0.999989224404044	14.4069294203984	60.3391661676105	3.73358725876702	8.49694745035908	0	6.19859435077493
MSTRG.3208.1	AGTP01150954.1	novel	NA	13.0053213633764	-0.0418263739989516	0.982550783253511	0.999989224404044	0	35.670114806267	3.73358725876702	9.17670324638781	9.7287226618256	19.7228002070111
MSTRG.3215.1	AGTP01150963.1	novel	NA	11.5352284483228	-1.33503006808282	0.545870163697034	0.999989224404044	0	48.3380060458758	1.86679362938351	13.9349938185889	0	5.07157719608858
MSTRG.3217.1	AGTP01150965.1	novel	NA	15.5856238840481	-0.460457739346833	0.805808732748089	0.999989224404044	0	50.3381993994982	3.73358725876702	13.9349938185889	9.7287226618256	15.7782401656089
MSTRG.3221.1	AGTP01150970.1	novel	NA	18.0253069404209	-2.10558211459555	0.285270213081599	0.999989224404044	37.8181897285458	51.0049305173724	0	10.8760927364596	0	8.45262866014763
MSTRG.3225.1	AGTP01150977.1	novel	NA	5.12050606938587	-0.457000704552566	0.84973453840322	0.999989224404044	3.6017323550996	14.0013534753571	0	5.43804636822981	4.8643613309128	2.81754288671588
MSTRG.3226.1	AGTP01150977.1	novel	NA	2.78432924117635	0.0441140243889537	0.989872143702633	0.999989224404044	0	8.33413897342686	0	6.11780216425854	0	2.2540343093727
MSTRG.3232.1	AGTP01150984.1	novel	NA	29.5962473859223	-0.995557297614123	NA	NA	5.4025985326494	112.344193361794	0	23.1116970649767	24.321806654564	12.3971887015499
MSTRG.3233.1	AGTP01150985.1	novel	NA	8.98607688962827	-1.05803451585233	0.565104916392903	0.999989224404044	3.6017323550996	25.3357824792177	7.46717451753404	4.75829057220109	4.8643613309128	7.88912008280445
MSTRG.3234.1	AGTP01150986.1	novel	NA	5.37786770389088	-0.0634616630414944	0.982172780855147	0.999989224404044	0	16.6682779468537	0	8.83682534837344	0	6.7621029281181
MSTRG.3236.1	AGTP01150991.1	novel	NA	16.3548681667853	-1.24667066414297	NA	NA	1.8008661775498	64.3395528748554	3.73358725876702	15.2945054106463	0	12.960697278893
MSTRG.3240.1	AGTP01150993.1	novel	NA	9.92021353888385	-2.28325222684194	0.364101880733337	0.999989224404044	0	45.3377160154421	4.66698407345878	9.51658114440217	0	0
MSTRG.3247.1	AGTP01151001.1	novel	NA	2.62438822316166	-1.27676183608562	0.73829903492958	0.999989224404044	0	11.6677945627976	0	4.07853477617236	0	0
MSTRG.3250.1	AGTP01151006.1	novel	NA	13.0755647426023	-1.07877172459372	NA	NA	3.6017323550996	48.0046404869387	1.86679362938351	10.5362148384453	4.8643613309128	9.57964581483398
MSTRG.3265.1	AGTP01151031.1	novel	NA	8.43291885454394	-2.02249850611681	0.324140782992074	0.999989224404044	7.2034647101992	31.336362540085	2.80019044407527	3.05890108212927	0	6.19859435077493
MSTRG.3270.1	AGTP01151034.1	novel	NA	29.0853383061608	0.559656611628785	0.737613674935192	0.999989224404044	0	62.67272508017	7.46717451753404	45.883516231939	29.1861679854768	29.3024460218451
MSTRG.3273.1	AGTP01151040.1	novel	NA	8.01403819098268	-1.05489709221886	0.646774503540689	0.999989224404044	14.4069294203984	18.6684713004762	0	3.738656878158	0	11.2701715468635
MSTRG.3277.2	AGTP01151047.1	novel	NA	11.8315321867004	0.0962062720849476	0.964979227110963	0.999989224404044	0	33.6699214526445	0	10.5362148384453	19.4574453236512	7.32561150546128
MSTRG.3281.1	AGTP01151053.1	novel	NA	85.3070595900689	-0.918661454989702	0.52759088248943	0.999989224404044	45.021654438745	283.360725096513	7.46717451753404	110.120438956654	14.5930839927384	51.279280538229
MSTRG.3283.2	AGTP01151055.1	novel	NA	50.0016434227915	-1.316479581196	0.403920831875115	0.999989224404044	46.8225206162948	165.015951673852	0.933396814691756	31.2687666173214	48.643613309128	7.32561150546128
MSTRG.3284.1	AGTP01151056.1	novel	NA	23.170488608774	-0.593974971213696	0.772791646277512	0.999989224404044	0	83.3413897342686	0	30.5890108212927	19.4574453236512	5.63508577343175
MSTRG.3294.1	AGTP01151076.1	novel	NA	65.8494313108891	-1.08782254378155	0.438451329450121	0.999989224404044	34.2164573734462	225.688483400399	9.33396814691756	63.2172890306716	24.321806654564	38.3185832593359
MSTRG.3297.1	AGTP01151078.1	novel	NA	10.5742120979702	-0.640214788196633	0.778992329020263	0.999989224404044	7.2034647101992	32.0030936579591	0	23.1116970649767	0	1.12701715468635
MSTRG.3300.1	AGTP01151086.1	novel	NA	5.35772751960992	-1.63864302404807	NA	NA	0	24.6690513613435	0	7.47731375631599	0	0
MSTRG.3308.1	AGTP01151096.1	novel	NA	12.0474047569228	1.5264969909028	0.4737863995557	0.999989224404044	0	18.3351057415391	0	29.5693771272496	9.7287226618256	14.6512230109226
MSTRG.3318.1	AGTP01151108.1	novel	NA	7.63526666092681	-0.31408419477334	0.905056150181717	0.999989224404044	0	25.6691480381547	0	15.6343833086607	0	4.5080686187454
MSTRG.3326.1	AGTP01151115.1	novel	NA	4.08260015709266	-0.451252284635578	0.883622191224729	0.999989224404044	0	14.3347190342942	0	3.39877898014363	0	6.7621029281181
MSTRG.3324.1	AGTP01151118.1	novel	NA	29.3433915190349	-1.25362485929365	NA	NA	7.2034647101992	111.67746224392	5.60038088815053	28.8896213312209	9.7287226618256	12.960697278893
MSTRG.3329.1	AGTP01151123.1	novel	NA	5.19065835243279	-1.15039030993371	0.659280786941977	0.999989224404044	0	20.0019335362245	1.86679362938351	6.4576800622729	0	2.81754288671588
MSTRG.3332.1	AGTP01151126.1	novel	NA	15.209196194144	-0.315115980208948	NA	NA	0	48.3380060458758	1.86679362938351	16.3141391046894	14.5930839927384	10.1431543921772
MSTRG.3337.1	AGTP01151133.1	novel	NA	12.1672449537098	-1.58502447947059	NA	NA	0	55.3386827835544	0	15.9742612066751	0	1.69052573202953
MSTRG.3338.1	AGTP01151134.1	novel	NA	5.94111407222924	-1.45616508965726	0.563901233337013	0.999989224404044	3.6017323550996	23.0022235666581	0	5.09816847021545	0	3.94456004140223
MSTRG.3341.1	AGTP01151136.1	novel	NA	13.2534104647783	-1.21105079767207	0.558912772026686	0.999989224404044	18.008661775498	38.3370392777636	0	13.5951159205745	0	9.57964581483398
MSTRG.3343.1	AGTP01151139.1	novel	NA	149.640664946173	-2.05765416419626	0.0825474184953745	0.999989224404044	243.116933969223	70.3401329357227	411.627995279064	56.0798531723699	38.9148906473024	77.7641836733582
MSTRG.3351.1	AGTP01151148.1	novel	NA	15.7391496974632	1.46120132914872	0.418678155948288	0.999989224404044	7.2034647101992	17.6683746236649	0	9.17670324638781	24.321806654564	36.0645489499632
MSTRG.3355.1	AGTP01151158.1	novel	NA	21.2642879055487	-1.00873787601686	0.534032187494985	0.999989224404044	10.8051970652988	70.0067673767856	4.66698407345878	27.8699876371778	9.7287226618256	4.5080686187454
MSTRG.3365.1	AGTP01151171.1	novel	NA	12.1021873925429	1.72412211313841	0.362964565138986	0.999989224404044	0	14.6680845932313	1.86679362938351	27.1902318411491	9.7287226618256	19.159291629668
MSTRG.3367.1	AGTP01151172.1	novel	NA	45.2634508810597	0.188787359114843	0.959556889680957	0.999989224404044	0	127.012277955025	0	59.4786321525136	0	85.0897951788195
MSTRG.3383.2	AGTP01151192.1	novel	NA	59.579117222589	-1.49367122802422	0.310629378781724	0.999989224404044	93.6450412325895	164.682586114915	6.53377770284229	70.6946027869876	14.5930839927384	7.32561150546128
MSTRG.3388.1	AGTP01151200.1	novel	NA	7.21935098177787	-0.975125567673518	0.666509001411978	0.999989224404044	3.6017323550996	25.0024169202806	0	8.15706955234472	4.8643613309128	1.69052573202953
MSTRG.3395.1	AGTP01151218.1	novel	NA	6.11403517432307	-2.05413964429465	NA	NA	0	30.0029003043367	0	6.11780216425854	0	0.563508577343175
MSTRG.3405.1	AGTP01151233.1	novel	NA	16.7345822666648	-0.622835887020534	NA	NA	0	61.3392628444217	0	35.6871792915081	0	3.38105146405905
MSTRG.3406.1	AGTP01151236.1	novel	NA	2.79027143668315	-1.9804909802565	0.534353356771092	0.999989224404044	10.8051970652988	3.33365558937074	0	2.03926738808618	0	0.563508577343175
MSTRG.3411.1	AGTP01151243.1	novel	NA	9.83973953547448	0.297422023268227	0.905094409531876	0.999989224404044	0	26.669244714966	0	26.170598147106	0	6.19859435077493
MSTRG.3413.2	AGTP01151246.1	novel	NA	37.4294960087217	-1.10698877868284	0.485952095700421	0.999989224404044	73.8355132795418	78.6742719091496	1.86679362938351	55.4000973763412	9.7287226618256	5.07157719608858
MSTRG.3420.2	AGTP01151254.1	novel	NA	0.166682779468537	-1.3253322198695	0.742694536929803	0.999989224404044	0	1.00009667681122	0	0	0	0
MSTRG.3422.1	AGTP01151257.1	novel	NA	12.7770567693234	0.672440491438834	0.780110303004118	0.999989224404044	0	29.6695347453996	0	42.4847372517954	0	4.5080686187454
MSTRG.3426.1	AGTP01151261.1	novel	NA	11.8993365197195	-2.01895213287458	NA	NA	3.6017323550996	51.6716616352465	1.86679362938351	7.13743585830163	4.8643613309128	2.2540343093727
MSTRG.3434.1	AGTP01151274.1	novel	NA	20.9234083334065	-0.952367546726967	0.673637063176322	0.999989224404044	0	83.3413897342686	0	30.9288887193071	0	11.2701715468635
MSTRG.3441.1	AGTP01151284.1	novel	NA	20.4949128425549	-0.442013449960125	0.808701187738159	0.999989224404044	5.4025985326494	65.0062839927295	0	15.6343833086607	19.4574453236512	17.4687658976384
MSTRG.3451.1	AGTP01151299.1	novel	NA	16.1819430480399	-0.950698188497449	0.660224631763247	0.999989224404044	0	63.6728217569812	0.933396814691756	26.8503539431347	0	5.63508577343175
MSTRG.3460.1	AGTP01151306.1	novel	NA	18.3700547000619	-1.19777924269628	NA	NA	0	77.3408096734013	0	15.9742612066751	0	16.9052573202953
MSTRG.3468.1	AGTP01151314.1	novel	NA	6.68283159815704	-0.435616576061535	0.875027979642408	0.999989224404044	0	23.3355891255952	0	15.6343833086607	0	1.12701715468635
MSTRG.3473.1	AGTP01151322.1	novel	NA	21.7827539962461	-1.29538825411372	0.487637908998069	0.999989224404044	3.6017323550996	88.3418731183247	1.86679362938351	27.8699876371778	0	9.0161372374908
MSTRG.3475.1	AGTP01151324.1	novel	NA	7.04697245618197	0.991757721802704	0.682369622662524	0.999989224404044	0	14.0013534753571	0	16.6540170027038	4.8643613309128	6.7621029281181
MSTRG.3489.1	AGTP01151341.1	novel	NA	21.0450327080694	-1.28378754892392	0.466974685628041	0.999989224404044	3.6017323550996	68.3399395821003	18.6679362938351	30.5890108212927	0	5.07157719608858
MSTRG.3494.1	AGTP01151350.1	novel	NA	15.3007778518907	-0.665584400638197	0.724291947343563	0.999989224404044	14.4069294203984	42.3374259850085	0	20.0527959828474	4.8643613309128	10.1431543921772
MSTRG.3497.1	AGTP01151354.1	novel	NA	3.08746636520369	-1.31576252700611	0.697416487629519	0.999989224404044	0	13.6679879164201	0	2.03926738808618	0	2.81754288671588
MSTRG.3504.1	AGTP01151363.1	novel	NA	10.1721971117511	-0.209606825052406	0.916510268954229	0.999989224404044	7.2034647101992	25.3357824792177	0	10.8760927364596	9.7287226618256	7.88912008280445
MSTRG.3505.1	AGTP01151366.1	novel	NA	3.56241163440608	-2.72043941918563	0.450431809783527	0.999989224404044	0	19.3352024183503	0	2.03926738808618	0	0
MSTRG.3507.1	AGTP01151367.1	novel	NA	13.435141980935	-1.17348933075039	0.577871148344066	0.999989224404044	7.2034647101992	49.338102722687	0	12.2356043285171	0	11.8336801242067
MSTRG.3519.1	AGTP01151394.1	novel	NA	15.073246358488	-0.834073252720044	0.67145497788513	0.999989224404044	0	56.3387794603656	1.86679362938351	18.3534064927756	4.8643613309128	9.0161372374908
MSTRG.3530.1	AGTP01151413.1	novel	NA	14.9684861405436	-1.01027973636296	0.58581794353837	0.999989224404044	9.00433088774899	50.0048338405612	1.86679362938351	15.9742612066751	0	12.960697278893
MSTRG.3542.1	AGTP01151427.1	novel	NA	6.12426774724783	-0.220119751364674	0.936487184126544	0.999989224404044	0	20.0019335362245	0	12.2356043285171	0	4.5080686187454
MSTRG.3544.1	AGTP01151430.1	novel	NA	1.24566457544089	-1.11934729193245	0.771802964318344	0.999989224404044	0	5.66721450193027	0	0.679755796028727	0	1.12701715468635
MSTRG.3543.1	AGTP01151430.1	novel	NA	19.2788741865111	-0.928783759062644	0.58695172913779	0.999989224404044	7.2034647101992	59.3390694907993	10.2673649616093	18.0135285947613	0	20.8498173616975
MSTRG.3547.2	AGTP01151436.1	novel	NA	28.1983914685814	-0.925630942898208	0.643756020828636	0.999989224404044	0	109.677268890297	1.86679362938351	32.2884003113645	0	25.3578859804429
MSTRG.3549.1	AGTP01151439.1	novel	NA	14.2394562585637	-0.808526451020883	0.683130132005517	0.999989224404044	3.6017323550996	51.0049305173724	0	8.49694745035908	4.8643613309128	17.4687658976384
MSTRG.3552.1	AGTP01151442.1	novel	NA	7.64378729891225	-0.734864127995051	0.780731891455707	0.999989224404044	0	29.0028036275255	0	12.9153601245458	0	3.94456004140223
MSTRG.3558.1	AGTP01151447.1	novel	NA	17.3918220113293	-0.901935098221024	NA	NA	3.6017323550996	64.3395528748554	0	15.9742612066751	9.7287226618256	10.7066629695203
MSTRG.3560.1	AGTP01151448.1	novel	NA	68.7407046145682	-0.517752078334504	0.737278748977022	0.999989224404044	3.6017323550996	232.022429020204	7.46717451753404	79.8713060333754	29.1861679854768	60.2954177757198
MSTRG.3561.1	AGTP01151449.1	novel	NA	17.8306053386081	-1.04756307101627	NA	NA	0	72.6736918482822	0	30.9288887193071	0	3.38105146405905
MSTRG.3564.1	AGTP01151450.1	novel	NA	8.56876440327057	-0.736832033543384	0.723681200802799	0.999989224404044	1.8008661775498	25.3357824792177	5.60038088815053	15.2945054106463	0	3.38105146405905
MSTRG.3570.1	AGTP01151459.1	novel	NA	1.95548632559508	-0.995243680856926	0.795135287548276	0.999989224404044	0	8.33413897342686	0	3.39877898014363	0	0
MSTRG.3573.1	AGTP01151462.1	novel	NA	21.5390934972547	-1.44579825123178	0.443292574515677	0.999989224404044	0	51.6716616352465	43.8696502905125	20.7325517788762	0	12.960697278893
MSTRG.3574.1	AGTP01151463.1	novel	NA	6.53248450115758	-2.22288339770899	0.331660701964906	0.999989224404044	3.6017323550996	28.3360725096513	0.933396814691756	2.37914528610054	0	3.94456004140223
MSTRG.3579.1	AGTP01151473.1	novel	NA	17.3941118157509	-0.684710121346794	0.735844269194062	0.999989224404044	9.00433088774899	56.0054139014285	0	25.8307202490916	0	13.5242058562362
MSTRG.3588.1	AGTP01151483.1	novel	NA	8.95447972593404	-0.629982640589915	NA	NA	0	33.0031903347704	0	19.0331622888043	0	1.69052573202953
MSTRG.3594.1	AGTP01151489.1	novel	NA	17.3281337248858	-1.64156174310738	0.408515607513693	0.999989224404044	27.012992663247	52.6717583120578	0	10.1963369404309	0	14.0877144335794
MSTRG.3600.1	AGTP01151496.1	novel	NA	0.935623209175434	0.971957609304792	0.803536685589058	0.999989224404044	0	2.00019335362245	0	1.35951159205745	0	2.2540343093727
MSTRG.3601.1	AGTP01151498.1	novel	NA	6.33419680809342	-0.145157476972723	0.951599192107809	0.999989224404044	0	14.6680845932313	5.60038088815053	8.15706955234472	0	9.57964581483398
MSTRG.3604.2	AGTP01151502.1	novel	NA	18.6185558270028	-0.742567232740281	NA	NA	3.6017323550996	64.0061873159183	2.80019044407527	28.5497434332065	4.8643613309128	7.88912008280445
MSTRG.3605.2	AGTP01151503.1	novel	NA	28.0404595420439	-0.798355429467386	0.614368625794817	0.999989224404044	10.8051970652988	93.6757220613179	2.80019044407527	34.3276676994507	9.7287226618256	16.9052573202953
MSTRG.3611.1	AGTP01151515.1	novel	NA	36.3485372639187	0.0717267294094188	NA	NA	3.6017323550996	102.009861034745	0	30.5890108212927	48.643613309128	33.2470060632473
MSTRG.3634.1	AGTP01151550.1	novel	NA	0.187836192447725	2.0945106627798	0.600808332873875	0.999989224404044	0	0	0	0	0	1.12701715468635
MSTRG.3638.1	AGTP01151559.1	novel	NA	9.78693037711395	-1.03813501574554	0.642021495022552	0.999989224404044	5.4025985326494	34.6700181294557	0	10.1963369404309	0	8.45262866014763
MSTRG.3641.1	AGTP01151566.1	novel	NA	9.60802923992701	-0.941797830810913	0.643819285580424	0.999989224404044	25.2121264856972	13.0012567985459	0	6.11780216425854	4.8643613309128	8.45262866014763
MSTRG.3649.1	AGTP01151577.1	novel	NA	40.5469458731656	-0.952340141321807	0.55257809241516	0.999989224404044	12.6060632428486	145.014018137627	3.73358725876702	60.1583879485423	4.8643613309128	16.9052573202953
MSTRG.3650.1	AGTP01151578.1	novel	NA	15.9776637352155	0.44064888477404	NA	NA	0	39.6705015135119	0	7.13743585830163	38.9148906473024	10.1431543921772
MSTRG.3653.1	AGTP01151581.1	novel	NA	74.2117328295694	-0.686458674951071	0.646324064304113	0.999989224404044	36.017323550996	237.02291240426	1.86679362938351	54.0405857842838	34.0505293163896	82.2722522921036
MSTRG.3656.2	AGTP01151584.1	novel	NA	53.0807754730616	-0.92542069208328	0.57025695540663	0.999989224404044	18.008661775498	166.682779468537	25.2017139966774	97.8848346281366	0	10.7066629695203
MSTRG.3657.1	AGTP01151585.1	novel	NA	9.63487782320852	-1.6942872778753	0.452446085578433	0.999989224404044	0	42.0040604260714	2.80019044407527	8.49694745035908	0	4.5080686187454
MSTRG.3662.1	AGTP01151597.1	novel	NA	16.4939800701775	-0.800623437293519	NA	NA	0	60.6725317265475	2.80019044407527	19.7129180848331	0	15.7782401656089
MSTRG.3665.1	AGTP01151604.1	novel	NA	9.3294131944798	-1.21338030731584	0.554803353439019	0.999989224404044	3.6017323550996	34.3366525705187	1.86679362938351	10.5362148384453	0	5.63508577343175
MSTRG.3666.1	AGTP01151606.1	novel	NA	36.9415698033577	-0.843796156596706	0.581803570892683	0.999989224404044	21.6103941305976	119.011504540536	1.86679362938351	37.7264466795943	19.4574453236512	21.9768345163838
MSTRG.3669.1	AGTP01151607.1	novel	NA	8.07442295870037	-0.633286736634489	0.796247452383103	0.999989224404044	0	28.0027069507143	1.86679362938351	18.0135285947613	0	0.563508577343175
MSTRG.3679.1	AGTP01151626.1	novel	NA	6.85357556951733	-0.468172896435905	0.846611419126582	0.999989224404044	3.6017323550996	20.6686646540986	0	11.215970634474	0	5.63508577343175
MSTRG.3691.1	AGTP01151646.1	novel	NA	5.73203414716604	-1.59551854725025	0.536468960510201	0.999989224404044	3.6017323550996	22.6688580077211	0	1.35951159205745	0	6.7621029281181
MSTRG.3700.1	AGTP01151663.1	novel	NA	10.2112596346642	-0.270392350456379	0.8958187038993	0.999989224404044	0	31.336362540085	1.86679362938351	14.954627512632	9.7287226618256	3.38105146405905
MSTRG.3704.1	AGTP01151669.1	novel	NA	7.93161635935061	-0.44640895853879	NA	NA	0	27.002610273903	0	7.47731375631599	9.7287226618256	3.38105146405905
MSTRG.3706.1	AGTP01151669.1	novel	NA	18.0969502073122	-1.27979075164581	0.544739459337339	0.999989224404044	0	76.6740785555271	0.933396814691756	18.0135285947613	0	12.960697278893
MSTRG.3709.1	AGTP01151671.1	novel	NA	25.6066537798352	-0.979196983114445	0.598270877347226	0.999989224404044	0	67.339842905289	35.4690789582867	22.0920633709336	0	28.7389374445019
MSTRG.3707.1	AGTP01151674.1	novel	NA	16.4934981491146	-1.2391306812282	NA	NA	0	69.3400362589115	0	10.8760927364596	9.7287226618256	9.0161372374908
MSTRG.3715.1	AGTP01151681.1	novel	NA	1.28441364833607	-0.98302297255983	0.798807407448342	0.999989224404044	0	5.66721450193027	0	2.03926738808618	0	0
MSTRG.3720.1	AGTP01151694.1	novel	NA	18.9962664460363	-1.4009720560757	0.444062172769105	0.999989224404044	12.6060632428486	68.3399395821003	2.80019044407527	26.8503539431347	0	3.38105146405905
MSTRG.3734.1	AGTP01151717.1	novel	NA	8.79618129893074	-0.0142319201847328	0.994963447072439	0.999989224404044	0	24.0023202434694	2.80019044407527	10.1963369404309	0	15.7782401656089
MSTRG.3736.1	AGTP01151719.1	novel	NA	4.52862761457953	-0.229204922191734	0.939988312147353	0.999989224404044	3.6017323550996	11.3344290038605	0	12.2356043285171	0	0
MSTRG.3738.1	AGTP01151729.1	novel	NA	4.94548744952743	-1.9561310183931	0.469245301850058	0.999989224404044	1.8008661775498	22.335492448784	0	2.71902318411491	0	2.81754288671588
MSTRG.3743.1	AGTP01151731.1	novel	NA	23.6074729735057	-1.10120906726914	0.549015282335517	0.999989224404044	3.6017323550996	92.0088942666326	1.86679362938351	19.3730401868187	0	24.7943774030997
MSTRG.3744.1	AGTP01151733.1	novel	NA	10.7354379622722	0.422784644208243	0.861883167726318	0.999989224404044	0	27.6693413917772	0	22.0920633709336	0	14.6512230109226
MSTRG.3746.1	AGTP01151736.1	novel	NA	9.99432600225643	-0.902517292634585	0.678636449884719	0.999989224404044	14.4069294203984	25.3357824792177	0	9.51658114440217	0	10.7066629695203
MSTRG.3747.1	AGTP01151738.1	novel	NA	9.43361468175274	-1.6403997214604	NA	NA	1.8008661775498	41.6706948671343	0	10.8760927364596	0	2.2540343093727
MSTRG.3750.1	AGTP01151740.1	novel	NA	20.0278810217996	-0.930202655467971	NA	NA	0	77.0074441144642	1.86679362938351	23.1116970649767	9.7287226618256	8.45262866014763
MSTRG.3752.1	AGTP01151742.1	novel	NA	11.8550190946416	0.293730017601906	0.867537603260562	0.999989224404044	3.6017323550996	26.3358791560289	1.86679362938351	13.2552380225602	9.7287226618256	16.3417487429521
MSTRG.3757.1	AGTP01151747.1	novel	NA	17.1790099835603	-0.324671580698804	0.887149035002376	0.999989224404044	0	57.6722416961139	0	18.3534064927756	0	27.0484117124724
MSTRG.3765.1	AGTP01151759.1	novel	NA	35.1475560144346	-1.37581873869471	0.467509975509445	0.999989224404044	30.6147250183466	122.678525688843	0	43.5043709458385	0	14.0877144335794
MSTRG.3771.2	AGTP01151761.1	novel	NA	32.8155312424054	-0.91562074173124	NA	NA	1.8008661775498	127.012277955025	0	34.3276676994507	14.5930839927384	19.159291629668
MSTRG.3769.1	AGTP01151764.1	novel	NA	11.6902159155769	0.21497229063334	0.923558513008691	0.999989224404044	0	31.6697280990221	0	11.8957264305027	24.321806654564	2.2540343093727
MSTRG.3775.2	AGTP01151768.1	novel	NA	30.6656929557552	0.621473449146707	0.69261340747371	0.999989224404044	7.2034647101992	62.67272508017	2.80019044407527	73.4136259711025	9.7287226618256	28.1754288671588
MSTRG.3778.1	AGTP01151771.1	novel	NA	3.09894710465547	-1.98453262591339	0.557985119493212	0.999989224404044	0	13.6679879164201	1.86679362938351	3.05890108212927	0	0
MSTRG.3787.1	AGTP01151782.1	novel	NA	5.34865249767936	-2.2172955191326	NA	NA	0	27.002610273903	0	3.39877898014363	0	1.69052573202953
MSTRG.3790.2	AGTP01151784.1	novel	NA	0.279975412139992	0.0696733539767676	0.986025475087066	0.999989224404044	0	1.00009667681122	0	0.679755796028727	0	0
MSTRG.3792.1	AGTP01151789.1	novel	NA	7.64378729891225	-0.734864127995051	0.780731891455707	0.999989224404044	0	29.0028036275255	0	12.9153601245458	0	3.94456004140223
MSTRG.3802.1	AGTP01151804.1	novel	NA	36.0956954798218	-0.407380325608401	0.797425906821583	0.999989224404044	14.4069294203984	107.677075536675	0.933396814691756	43.1644930478241	34.0505293163896	16.3417487429521
MSTRG.3805.1	AGTP01151808.1	novel	NA	27.749523757632	-0.688387325595389	0.681469171263711	0.999989224404044	10.8051970652988	91.6755287076955	0.933396814691756	33.9877898014363	4.8643613309128	24.2308688257565
MSTRG.3809.1	AGTP01151815.1	novel	NA	7.23400898403102	-0.627767530454045	0.813163785765029	0.999989224404044	0	26.669244714966	0	10.5362148384453	0	6.19859435077493
MSTRG.3810.1	AGTP01151816.1	novel	NA	11.2783256278653	-2.37591169464819	0.232602830790718	0.999989224404044	5.4025985326494	50.3381993994982	1.86679362938351	6.11780216425854	0	3.94456004140223
MSTRG.3812.1	AGTP01151818.1	novel	NA	5.57671505602932	-1.9546705483296	NA	NA	0	27.002610273903	0	6.4576800622729	0	0
MSTRG.3815.1	AGTP01151822.1	novel	NA	6.30539094474571	-0.805408222708117	0.754334652918613	0.999989224404044	1.8008661775498	22.6688580077211	0	12.2356043285171	0	1.12701715468635
MSTRG.3816.1	AGTP01151824.1	novel	NA	9.99927827916296	-1.48494325928289	0.504095106824054	0.999989224404044	12.6060632428486	32.3364592168962	0	12.2356043285171	0	2.81754288671588
MSTRG.3826.1	AGTP01151837.1	novel	NA	52.7919900113275	-0.499218505647799	0.762313042962723	0.999989224404044	27.012992663247	158.34864049511	0	54.7203415803125	38.9148906473024	37.7550746819927
MSTRG.3832.1	AGTP01151845.1	novel	NA	34.6702758207043	-0.930168240222408	0.520279006930497	0.999989224404044	21.6103941305976	105.343516624116	10.2673649616093	40.7853477617236	9.7287226618256	20.2863087843543
MSTRG.3835.1	AGTP01151853.1	novel	NA	28.2295012234623	0.148364534292662	0.932963022159987	0.999989224404044	7.2034647101992	72.3403262893452	0	35.3473013934938	43.7792519782152	10.7066629695203
MSTRG.3838.1	AGTP01151858.1	novel	NA	5.86389629393198	-1.28777357470999	NA	NA	0	25.3357824792177	0	8.15706955234472	0	1.69052573202953
MSTRG.3841.1	AGTP01151861.1	novel	NA	7.67466355052	-1.74483963554035	0.456419140868835	0.999989224404044	0	31.336362540085	4.66698407345878	2.71902318411491	0	7.32561150546128
MSTRG.3851.1	AGTP01151871.1	novel	NA	20.5301964805002	-1.30121190056291	NA	NA	5.4025985326494	80.0077341448979	2.80019044407527	24.4712086570342	4.8643613309128	5.63508577343175
MSTRG.3852.1	AGTP01151875.1	novel	NA	29.6776180328769	-0.736983064058215	0.646076723236435	0.999989224404044	14.4069294203984	94.3424531791921	1.86679362938351	32.6282782093789	29.1861679854768	5.63508577343175
MSTRG.3855.1	AGTP01151877.1	novel	NA	17.1771547196533	-2.08778098992972	0.257223613159838	0.999989224404044	0	42.6707915439455	40.1360630317455	8.83682534837344	9.7287226618256	1.69052573202953
MSTRG.3865.2	AGTP01151887.1	novel	NA	26.9865642630803	-1.24893222883922	0.478695261306838	0.999989224404044	10.8051970652988	102.343226593682	1.86679362938351	25.4908423510772	0	21.4133259390407
MSTRG.3870.1	AGTP01151893.1	novel	NA	36.5891346310775	-1.57679612763126	0.361243080634659	0.999989224404044	19.8095279530478	144.013921460816	1.86679362938351	38.0663245776087	0	15.7782401656089
MSTRG.3875.1	AGTP01151903.1	novel	NA	42.8283835678921	-1.28419758335241	0.454554392633339	0.999989224404044	19.8095279530478	161.682296084481	1.86679362938351	46.5632720279678	0	27.0484117124724
MSTRG.3882.1	AGTP01151915.1	novel	NA	5.84616153127571	-0.257650586528541	0.92801806592645	0.999989224404044	0	19.3352024183503	0	14.6147496146176	0	1.12701715468635
MSTRG.3884.1	AGTP01151916.1	novel	NA	64.2833885305427	-1.14762829953168	0.474064220607903	0.999989224404044	39.6190559060956	220.021268898469	7.46717451753404	70.6946027869876	0	47.8982290741699
MSTRG.3894.1	AGTP01151929.1	novel	NA	5.93546298158848	0.462626123211738	0.871372751277945	0.999989224404044	0	14.6680845932313	0	11.215970634474	9.7287226618256	0
MSTRG.3897.1	AGTP01151932.1	novel	NA	27.0165625174622	-0.383357311092617	0.789598587642106	0.999989224404044	18.008661775498	65.3396495516666	8.4005713322258	33.9877898014363	19.4574453236512	16.9052573202953
MSTRG.3902.1	AGTP01151949.1	novel	NA	20.4027983668774	-1.29681900678344	NA	NA	1.8008661775498	83.3413897342686	1.86679362938351	18.3534064927756	9.7287226618256	7.32561150546128
MSTRG.3905.1	AGTP01151952.1	novel	NA	28.0800039247898	-1.97431786599175	0.236624131242219	0.999989224404044	5.4025985326494	110.677365567109	19.6013331085269	22.0920633709336	0	10.7066629695203
MSTRG.3908.1	AGTP01151959.1	novel	NA	0.333365558937074	-2.04148646353708	0.610384418464256	0.999989224404044	0	2.00019335362245	0	0	0	0
MSTRG.3910.1	AGTP01151960.1	novel	NA	31.8802444494401	-0.199353493489263	0.900149362886857	0.999989224404044	5.4025985326494	87.3417764415135	7.46717451753404	17.3337727987325	68.1010586327792	5.63508577343175
MSTRG.3913.1	AGTP01151964.1	novel	NA	14.3967298036467	-1.22422223512049	NA	NA	3.6017323550996	54.6719516656802	1.86679362938351	10.8760927364596	9.7287226618256	5.63508577343175
MSTRG.3917.1	AGTP01151974.1	novel	NA	7.83479539293419	-2.05569380661588	0.347721220415853	0.999989224404044	3.6017323550996	34.0032870115816	0.933396814691756	3.39877898014363	0	5.07157719608858
MSTRG.3919.2	AGTP01151975.1	novel	NA	31.089129558949	-0.20327528736969	0.906151632949014	0.999989224404044	32.4155911958964	68.0065740231632	0	59.4786321525136	9.7287226618256	16.9052573202953
MSTRG.3931.1	AGTP01151989.1	novel	NA	15.650442998902	1.6422282252749	0.415480354804905	0.999989224404044	0	22.335492448784	0	29.5693771272496	19.4574453236512	22.540343093727
MSTRG.3935.1	AGTP01151994.1	novel	NA	8.90060735633984	-0.361839279233021	0.886581834901508	0.999989224404044	0	30.3362658632738	0	14.6147496146176	0	8.45262866014763
MSTRG.3943.1	AGTP01152007.1	novel	NA	11.2371026964252	-0.144017453074627	NA	NA	0	35.670114806267	0	15.9742612066751	0	15.7782401656089
MSTRG.3948.1	AGTP01152018.1	novel	NA	13.1216922187084	-0.638507620225804	0.757717637781194	0.999989224404044	0	41.0039637492602	7.46717451753404	10.5362148384453	0	19.7228002070111
MSTRG.3952.1	AGTP01152021.1	novel	NA	33.6916677118535	-1.30604692497015	0.378827302987938	0.999989224404044	57.6277176815936	4.33375226618197	80.272126063491	7.47731375631599	38.9148906473024	13.5242058562362
MSTRG.3956.1	AGTP01152026.1	novel	NA	65.5871732476953	-0.47864502941742	0.754782147552841	0.999989224404044	23.4112603081474	204.353087628427	1.86679362938351	55.4000973763412	19.4574453236512	89.0343552202217
MSTRG.3954.1	AGTP01152027.1	novel	NA	4.6100126640302	-0.273758810909104	0.926573650005002	0.999989224404044	0	15.3348157111054	0	7.81719165433036	0	4.5080686187454
MSTRG.3958.1	AGTP01152031.1	novel	NA	6.07161046165585	-1.47239154159731	0.558026349808564	0.999989224404044	3.6017323550996	23.6689546845323	0	5.77792426624418	0	3.38105146405905
MSTRG.3971.1	AGTP01152044.1	novel	NA	13.4280731768103	0.00296987361373306	NA	NA	0	37.6703081598894	1.86679362938351	9.17670324638781	19.4574453236512	12.3971887015499
MSTRG.3975.1	AGTP01152049.1	novel	NA	18.1366341280298	1.20385523649449	0.558445792593974	0.999989224404044	0	32.0030936579591	0	17.6736506967469	53.5079746400408	5.63508577343175
MSTRG.3986.1	AGTP01152071.1	novel	NA	9.33733455854816	-1.43038983918118	NA	NA	0	41.3373293081972	0	6.79755796028727	0	7.88912008280445
MSTRG.4000.1	AGTP01152087.1	novel	NA	32.1515397640208	-1.60634901639206	0.307793293859411	0.999989224404044	25.2121264856972	105.676882183053	15.8677458497598	32.6282782093789	0	13.5242058562362
MSTRG.4003.1	AGTP01152089.1	novel	NA	22.7736416409499	-1.33791404182497	0.508048375652228	0.999989224404044	5.4025985326494	93.3423565023809	0	27.1902318411491	0	10.7066629695203
MSTRG.4012.1	AGTP01152104.1	novel	NA	13.3590923923532	-1.02496704091117	0.607602977752247	0.999989224404044	3.6017323550996	50.3381993994982	0	9.51658114440217	4.8643613309128	11.8336801242067
MSTRG.4017.1	AGTP01152113.1	novel	NA	7.86535993364781	-1.69072144170264	0.4684208842832	0.999989224404044	9.00433088774899	27.6693413917772	0	7.13743585830163	0	3.38105146405905
MSTRG.4024.1	AGTP01152124.1	novel	NA	9.3681397928659	-0.990221020029696	0.656668138769351	0.999989224404044	9.00433088774899	29.0028036275255	0	10.8760927364596	0	7.32561150546128
MSTRG.4026.1	AGTP01152127.1	novel	NA	18.0411107759729	-1.1758158376603	0.518189957387321	0.999989224404044	10.8051970652988	63.3394561980441	1.86679362938351	22.0920633709336	0	10.1431543921772
MSTRG.4040.1	AGTP01152146.1	novel	NA	9.56687992535741	-1.1208748801433	0.621726808917614	0.999989224404044	0	38.0036737188265	1.86679362938351	11.8957264305027	0	5.63508577343175
MSTRG.4042.1	AGTP01152148.1	novel	NA	12.6683845612565	-1.51757259534163	0.413261574074936	0.999989224404044	12.6060632428486	41.0039637492602	3.73358725876702	13.5951159205745	0	5.07157719608858
MSTRG.4043.1	AGTP01152149.1	novel	NA	15.9298229019586	-0.817904641391108	0.679104641276587	0.999989224404044	3.6017323550996	57.3388761371768	0	22.0920633709336	9.7287226618256	2.81754288671588
MSTRG.4047.1	AGTP01152151.1	novel	NA	36.4395574576879	-0.700239833626853	0.690633471945401	0.999989224404044	9.00433088774899	126.012181278214	0	43.1644930478241	29.1861679854768	11.2701715468635
MSTRG.4052.1	AGTP01152153.1	novel	NA	2.75726785560043	-2.45791724150007	0.439818288782165	0.999989224404044	5.4025985326494	9.33423565023809	0	0.679755796028727	0	1.12701715468635
MSTRG.4053.1	AGTP01152158.1	novel	NA	11.4222318837236	-1.44612119862547	0.553412952749444	0.999989224404044	0	50.6715649584353	0	10.5362148384453	0	7.32561150546128
MSTRG.4054.1	AGTP01152160.1	novel	NA	2294.4448465422	0.506806052062783	0.758760335614594	0.999989224404044	765.368125458665	16.6682779468537	4903.13346757579	58.1191205604561	6941.44361921257	1081.9364684989
MSTRG.4056.1	AGTP01152162.1	novel	NA	23.4023016494303	0.467184795478113	0.777720709093388	0.999989224404044	3.6017323550996	53.671854988869	0.933396814691756	27.8699876371778	34.0505293163896	20.2863087843543
MSTRG.4059.2	AGTP01152164.1	novel	NA	50.0479932999263	-0.373391228519725	NA	NA	16.2077955979482	142.680459225068	11.2007617763011	59.8185100505279	14.5930839927384	55.7873491569744
MSTRG.4062.1	AGTP01152170.1	novel	NA	21.9609081734693	0.884974702740985	NA	NA	0	46.3378126922534	0	43.1644930478241	0	42.2631433007382
MSTRG.4087.1	AGTP01152207.1	novel	NA	16.1450743155479	-2.00604258425569	0.354903703846612	0.999989224404044	5.4025985326494	73.0070574072193	0	17.3337727987325	0	1.12701715468635
MSTRG.4089.1	AGTP01152210.1	novel	NA	4.74902969144226	-1.01052472498652	0.733192934199973	0.999989224404044	0	19.3352024183503	0	5.77792426624418	0	3.38105146405905
MSTRG.4090.1	AGTP01152211.1	novel	NA	17.6178997563083	-1.48148498776388	0.467088549017259	0.999989224404044	9.00433088774899	69.6734018178486	0	18.0135285947613	0	9.0161372374908
MSTRG.4091.1	AGTP01152213.1	novel	NA	10.5317519594888	-1.4410544551209	0.513952007594083	0.999989224404044	0	44.0042537796938	2.80019044407527	8.49694745035908	0	7.88912008280445
MSTRG.4095.1	AGTP01152220.1	novel	NA	29.7653960161979	-1.5611396388717	0.35759289815973	0.999989224404044	14.4069294203984	114.677752274354	5.60038088815053	34.3276676994507	0	9.57964581483398
MSTRG.4109.1	AGTP01152234.1	novel	NA	14.5442349203741	-1.29029078348173	0.552946353612638	0.999989224404044	0	61.6726284033588	0.933396814691756	17.3337727987325	0	7.32561150546128
MSTRG.4111.2	AGTP01152237.1	novel	NA	52.6966798184638	-0.381319945179823	0.798151552508994	0.999989224404044	27.012992663247	150.014501521684	1.86679362938351	64.9166785207434	34.0505293163896	38.3185832593359
MSTRG.4116.1	AGTP01152244.1	novel	NA	11.6884615639511	-1.54727152499572	0.482977435477912	0.999989224404044	3.6017323550996	49.338102722687	0	11.5558485324884	0	5.63508577343175
MSTRG.4118.1	AGTP01152248.1	novel	NA	7.97354415966958	-2.35105106866203	0.324482624038676	0.999989224404044	3.6017323550996	37.0035770420153	0	4.41841267418672	0	2.81754288671588
MSTRG.4122.2	AGTP01152255.1	novel	NA	1.21668401116164	0.915018529814858	0.814060584940082	0.999989224404044	0	2.6669244714966	0	2.37914528610054	0	2.2540343093727
MSTRG.4123.1	AGTP01152256.1	novel	NA	8.18063041396458	1.82557455834208	0.468157739384603	0.999989224404044	0	10.6676978859864	0	18.69328439079	0	19.7228002070111
MSTRG.4124.1	AGTP01152257.1	novel	NA	10.7995313341944	-0.354753375807007	0.870098159947523	0.999989224404044	7.2034647101992	29.6695347453996	0	16.6540170027038	0	11.2701715468635
MSTRG.4139.1	AGTP01152276.1	novel	NA	32.432037492329	0.919341081013665	0.668896030969377	0.999989224404044	0	67.339842905289	0	45.5436383339247	0	81.7087437147604
MSTRG.4142.1	AGTP01152277.1	novel	NA	21.0787992344023	-0.77471481924467	0.62738012070311	0.999989224404044	5.4025985326494	69.0066706999744	5.60038088815053	20.3926738808618	9.7287226618256	16.3417487429521
MSTRG.4145.1	AGTP01152280.1	novel	NA	3.6076785618308	-1.32059067902743	0.683875641792168	0.999989224404044	0	14.0013534753571	1.86679362938351	5.77792426624418	0	0
MSTRG.4149.1	AGTP01152283.1	novel	NA	9.12196728743261	-1.33842207429486	0.555690619761915	0.999989224404044	0	37.0035770420153	2.80019044407527	9.85645904241654	0	5.07157719608858
MSTRG.4164.1	AGTP01152302.1	novel	NA	229.018223239082	-2.01808115243127	0.167708120852687	0.999989224404044	403.394023771155	5.33384894299319	694.447230130666	33.3080340054076	43.7792519782152	193.846950606052
MSTRG.4173.1	AGTP01152311.1	novel	NA	1.03776587531244	-1.15295064155068	0.765996798039477	0.999989224404044	0	3.00029003043367	1.86679362938351	1.35951159205745	0	0
MSTRG.4180.1	AGTP01152320.1	novel	NA	4.81242328468408	-1.6205384073047	0.545205653944344	0.999989224404044	0	20.3352990951615	1.86679362938351	4.41841267418672	0	2.2540343093727
MSTRG.4183.1	AGTP01152322.1	novel	NA	31.9351068842954	-0.361296671139831	0.841181092149951	0.999989224404044	5.4025985326494	102.343226593682	0	53.7007078862694	19.4574453236512	10.7066629695203
MSTRG.4184.1	AGTP01152324.1	novel	NA	22.0372968628319	0.124505053462193	0.945083411423033	0.999989224404044	14.4069294203984	47.6712749280016	0	16.9938949007182	48.643613309128	4.5080686187454
MSTRG.4186.1	AGTP01152325.1	novel	NA	6.16003466705636	0.336891870294624	0.891241508123316	0.999989224404044	3.6017323550996	13.0012567985459	0	13.5951159205745	0	6.7621029281181
MSTRG.4187.1	AGTP01152328.1	novel	NA	12.9253359303326	-0.703227413868604	0.693773485303223	0.999989224404044	3.6017323550996	42.3374259850085	1.86679362938351	13.2552380225602	9.7287226618256	6.7621029281181
MSTRG.4192.1	AGTP01152330.1	novel	NA	6.34997888663278	0.180607545454076	0.947062382236113	0.999989224404044	0	18.001740182602	0	7.13743585830163	0	12.960697278893
MSTRG.4191.1	AGTP01152330.1	novel	NA	16.0421969132483	-0.652045377038749	0.725372906862457	0.999989224404044	10.8051970652988	47.6712749280016	0	15.2945054106463	14.5930839927384	7.88912008280445
MSTRG.4194.1	AGTP01152331.1	novel	NA	11.1740737351682	-1.26173693511905	0.568047952431414	0.999989224404044	3.6017323550996	44.3376193386309	0	11.215970634474	0	7.88912008280445
MSTRG.4201.1	AGTP01152336.1	novel	NA	10.6896944875654	0.224677856349543	0.908696855095587	0.999989224404044	7.2034647101992	22.0021268898469	0	10.1963369404309	14.5930839927384	10.1431543921772
MSTRG.4209.1	AGTP01152350.1	novel	NA	1.78446198674169	-1.58038762518729	0.680748383414538	0.999989224404044	0	8.66750453236394	0	2.03926738808618	0	0
MSTRG.4220.1	AGTP01152360.1	novel	NA	10.9843428259951	1.0141902455261	0.607694830632466	0.999989224404044	0	19.6685679772874	1.86679362938351	8.15706955234472	9.7287226618256	26.4849031351292
MSTRG.4227.1	AGTP01152371.1	novel	NA	17.9688325045539	-2.3359056894065	0.207683370007188	0.999989224404044	7.2034647101992	82.0079274985203	1.86679362938351	10.5362148384453	0	6.19859435077493
MSTRG.4246.1	AGTP01152397.1	novel	NA	7.62557031345886	0.215726991211587	0.933975949404391	0.999989224404044	0	21.3353957719728	0	14.2748717166033	0	10.1431543921772
MSTRG.4249.1	AGTP01152399.1	novel	NA	8.16047236709187	-0.402917551090986	0.863336939066982	0.999989224404044	0	26.3358791560289	1.86679362938351	4.41841267418672	0	16.3417487429521
MSTRG.4254.1	AGTP01152403.1	novel	NA	35.6184342546508	-0.720039638345903	0.683288701000484	0.999989224404044	7.2034647101992	126.012181278214	0	37.7264466795943	14.5930839927384	28.1754288671588
MSTRG.4256.1	AGTP01152404.1	novel	NA	24.9359011281298	-1.32288446627181	NA	NA	5.4025985326494	101.676495475808	0	23.7914528610054	9.7287226618256	9.0161372374908
MSTRG.4258.1	AGTP01152407.1	novel	NA	12.9902802881267	-0.698584294402268	0.725286193333939	0.999989224404044	3.6017323550996	44.3376193386309	0.933396814691756	20.0527959828474	0	9.0161372374908
MSTRG.4268.1	AGTP01152422.1	novel	NA	8.29657082956988	-0.719432204367827	0.781403724688076	0.999989224404044	0	31.336362540085	0	13.9349938185889	0	4.5080686187454
MSTRG.4271.1	AGTP01152426.1	novel	NA	7.72142454744289	-1.39453911031565	0.596558140455468	0.999989224404044	0	34.0032870115816	0	7.81719165433036	0	4.5080686187454
MSTRG.4279.1	AGTP01152437.1	novel	NA	27.3868085016604	-1.31954849434132	0.418464056722422	0.999989224404044	5.4025985326494	108.010441095612	4.66698407345878	24.4712086570342	4.8643613309128	16.9052573202953
MSTRG.4282.1	AGTP01152438.1	novel	NA	30.6413782911296	-1.07286557169408	0.550852126537711	0.999989224404044	9.00433088774899	116.011214510102	0	36.7068129855512	9.7287226618256	12.3971887015499
MSTRG.4284.1	AGTP01152441.1	novel	NA	32.0599019767583	-1.04362650647326	0.550294375386298	0.999989224404044	59.4285838591434	0	70.0047611018817	11.5558485324884	24.321806654564	27.0484117124724
MSTRG.4289.1	AGTP01152448.1	novel	NA	3.83130372570737	-1.47777365175214	0.64111689802956	0.999989224404044	0	17.3350090647279	0	3.39877898014363	0	2.2540343093727
MSTRG.4290.1	AGTP01152450.1	novel	NA	6.4212844353587	-1.27834263592389	0.642092837612409	0.999989224404044	0	27.6693413917772	0	7.47731375631599	0	3.38105146405905
MSTRG.4295.1	AGTP01152453.1	novel	NA	12.0724079175069	-0.86872311869541	0.672317838593939	0.999989224404044	0	26.0025135970918	21.4681267379104	10.8760927364596	0	14.0877144335794
MSTRG.4298.1	AGTP01152456.1	novel	NA	2.16684856601843	-1.17212578901236	0.758925492766811	0.999989224404044	3.6017323550996	6.00058006086734	0	3.39877898014363	0	0
MSTRG.4302.1	AGTP01152461.1	novel	NA	6.67637449187649	-0.133303695157122	0.9528913195838	0.999989224404044	3.6017323550996	17.3350090647279	0	10.8760927364596	4.8643613309128	3.38105146405905
MSTRG.4307.1	AGTP01152468.1	novel	NA	19.4894242726465	-0.349662159225426	0.851781522542055	0.999989224404044	3.6017323550996	62.0059939622958	0	24.1313307590198	9.7287226618256	17.4687658976384
MSTRG.4308.1	AGTP01152468.1	novel	NA	10.0003794286346	-1.21121282915701	0.598091581981941	0.999989224404044	1.8008661775498	40.6705981903231	0	11.8957264305027	0	5.63508577343175
MSTRG.4312.1	AGTP01152474.1	novel	NA	8.27753725116657	-1.81711689566291	0.438780258764269	0.999989224404044	3.6017323550996	35.670114806267	0	4.75829057220109	0	5.63508577343175
MSTRG.4315.1	AGTP01152476.1	novel	NA	21.9292718474189	-0.869562379823449	0.634672546374697	0.999989224404044	7.2034647101992	78.0075407912754	0	23.1116970649767	9.7287226618256	13.5242058562362
MSTRG.4328.1	AGTP01152494.1	novel	NA	12.9419588061443	-1.79271174421592	0.361026672628151	0.999989224404044	3.6017323550996	55.6720483424914	1.86679362938351	10.8760927364596	0	5.63508577343175
MSTRG.4331.2	AGTP01152495.1	novel	NA	13.2848580345201	-0.276967926871207	0.885272270898039	0.999989224404044	14.4069294203984	29.6695347453996	0	21.7521854729193	4.8643613309128	9.0161372374908
MSTRG.4336.1	AGTP01152508.1	novel	NA	14.2884237387379	-1.15909678565542	0.489721451878424	0.999989224404044	30.6147250183466	26.669244714966	1.86679362938351	11.215970634474	9.7287226618256	5.63508577343175
MSTRG.4343.1	AGTP01152514.1	novel	NA	7.26686704338631	-1.99395821131767	NA	NA	0	35.3367492473299	0	7.13743585830163	0	1.12701715468635
MSTRG.4344.1	AGTP01152516.1	novel	NA	20.3715033024104	-0.824906589808039	0.647106923933514	0.999989224404044	7.2034647101992	69.0066706999744	2.80019044407527	31.9485224133501	0	11.2701715468635
MSTRG.4347.1	AGTP01152524.1	novel	NA	8.22890813398773	-2.12482236118654	NA	NA	0	40.6705981903231	0	4.75829057220109	0	3.94456004140223
MSTRG.4355.1	AGTP01152537.1	novel	NA	49.2431842641382	-1.0199234743175	0.551462293988983	0.999989224404044	30.6147250183466	168.016241704286	0	61.1780216425854	9.7287226618256	25.9213945577861
MSTRG.4357.1	AGTP01152539.1	novel	NA	24.5914344537083	-0.804365634664653	0.611119299955796	0.999989224404044	18.008661775498	74.3405196429676	1.86679362938351	19.3730401868187	9.7287226618256	24.2308688257565
MSTRG.4371.1	AGTP01152554.1	novel	NA	26.9528347725266	-2.15060069105744	0.201156310217723	0.999989224404044	21.6103941305976	108.010441095612	3.73358725876702	14.2748717166033	0	14.0877144335794
MSTRG.4380.1	AGTP01152564.1	novel	NA	14.2724832425583	-1.14582695299894	0.528715120098367	0.999989224404044	7.2034647101992	48.0046404869387	4.66698407345878	12.2356043285171	0	13.5242058562362
MSTRG.4383.1	AGTP01152567.1	novel	NA	1.27790130925879	-3.83566875880609	0.329854515947939	0.999989224404044	0	7.66740785555271	0	0	0	0
MSTRG.4388.1	AGTP01152573.1	novel	NA	31.1717599408024	-1.79284221587343	NA	NA	3.6017323550996	139.01343807676	2.80019044407527	20.0527959828474	9.7287226618256	11.8336801242067
MSTRG.4399.1	AGTP01152586.1	novel	NA	7.2189038458203	-1.53820624222068	NA	NA	0	32.6698247758333	0	9.51658114440217	0	1.12701715468635
MSTRG.4401.1	AGTP01152589.1	novel	NA	7.96585557489018	-0.492540962990878	0.836432774836167	0.999989224404044	0	27.3359758328401	0.933396814691756	5.43804636822981	0	14.0877144335794
MSTRG.4406.1	AGTP01152594.1	novel	NA	4.28355134733124	0.292325242803415	0.923360149969303	0.999989224404044	0	11.6677945627976	0	11.215970634474	0	2.81754288671588
MSTRG.4414.1	AGTP01152602.1	novel	NA	26.0865214062885	-0.81137744108972	0.625703209132604	0.999989224404044	19.8095279530478	75.3406163197788	5.60038088815053	18.0135285947613	0	37.7550746819927
MSTRG.4422.1	AGTP01152613.1	novel	NA	38.1204903353038	-1.41210318968448	0.376105860901883	0.999989224404044	12.6060632428486	151.681329316369	1.86679362938351	32.9681561073932	19.4574453236512	10.1431543921772
MSTRG.4435.1	AGTP01152628.1	novel	NA	24.5758778918599	-1.080562411081	0.54893713567101	0.999989224404044	7.2034647101992	92.0088942666326	1.86679362938351	32.2884003113645	0	14.0877144335794
MSTRG.4449.1	AGTP01152647.1	novel	NA	22.9126225397888	-0.323195383523685	0.860996390731143	0.999989224404044	0	74.6738852019047	1.86679362938351	29.2294992292352	9.7287226618256	21.9768345163838
MSTRG.4451.1	AGTP01152651.1	novel	NA	8.31418890494877	-1.57532041594441	0.494344334077236	0.999989224404044	9.00433088774899	29.0028036275255	0	8.49694745035908	0	3.38105146405905
MSTRG.4454.1	AGTP01152654.1	novel	NA	11.1413781565971	0.0438804493800252	0.983985818240194	0.999989224404044	3.6017323550996	29.6695347453996	0	20.0527959828474	0	13.5242058562362
MSTRG.4456.1	AGTP01152657.1	novel	NA	7.52250503415646	-1.07552565146064	0.683821697606009	0.999989224404044	0	31.0029969811479	0	8.49694745035908	0	5.63508577343175
MSTRG.4468.1	AGTP01152676.1	novel	NA	4.48664993921826	-1.26744645661292	0.677994933362888	0.999989224404044	0	19.3352024183503	0	6.4576800622729	0	1.12701715468635
MSTRG.4469.1	AGTP01152680.1	novel	NA	19.8096686627224	-1.44107439655395	0.42342961024376	0.999989224404044	37.8181897285458	49.338102722687	0.933396814691756	21.7521854729193	0	9.0161372374908
MSTRG.4472.1	AGTP01152683.1	novel	NA	13.815665715085	-1.35281102475025	0.528870877736143	0.999989224404044	3.6017323550996	56.6721450193027	0	15.2945054106463	0	7.32561150546128
MSTRG.4473.1	AGTP01152684.1	novel	NA	8.81280999192897	-2.64190925684676	NA	NA	0	44.3376193386309	1.86679362938351	4.41841267418672	0	2.2540343093727
MSTRG.4478.1	AGTP01152687.1	novel	NA	2.81291790229477	-0.796872131500398	0.818634393918014	0.999989224404044	0	11.0010634449235	0	3.05890108212927	0	2.81754288671588
MSTRG.4477.1	AGTP01152688.1	novel	NA	8.14018337558983	0.770071716370338	0.743090017595001	0.999989224404044	3.6017323550996	14.6680845932313	0	27.1902318411491	0	3.38105146405905
MSTRG.4484.1	AGTP01152694.1	novel	NA	10.5500922915298	-0.247486938271484	0.920232316851508	0.999989224404044	0	34.6700181294557	0	22.431941268948	0	6.19859435077493
MSTRG.4493.1	AGTP01152704.1	novel	NA	77.8844514964872	-0.0508924081399203	0.972214072239692	0.999989224404044	36.017323550996	199.685969803308	1.86679362938351	72.3939922770594	63.2366973018664	94.1059324163103
MSTRG.4495.1	AGTP01152708.1	novel	NA	4.19352686965138	-0.711796943983188	0.776613494219987	0.999989224404044	1.8008661775498	12.3345256806718	1.86679362938351	5.77792426624418	0	3.38105146405905
MSTRG.4496.1	AGTP01152710.1	novel	NA	11.0365379713327	0.105149146754221	0.958786566548739	0.999989224404044	0	28.3360725096513	2.80019044407527	13.9349938185889	19.4574453236512	1.69052573202953
MSTRG.4500.1	AGTP01152715.1	novel	NA	12.5455298350897	1.05436261643594	0.619682031190163	0.999989224404044	3.6017323550996	21.0020302130357	0	34.3276676994507	0	16.3417487429521
MSTRG.4517.1	AGTP01152740.1	novel	NA	27.8195900736067	-0.400918572626518	0.840791874048062	0.999989224404044	0	95.0091842970662	0	33.647911903422	14.5930839927384	23.6673602484134
MSTRG.4520.1	AGTP01152744.1	novel	NA	5.48187710828665	0.66053205141285	0.799387016306526	0.999989224404044	3.6017323550996	9.33423565023809	0	1.35951159205745	0	18.5957830523248
MSTRG.4522.1	AGTP01152746.1	novel	NA	8.11951002339519	-0.890795793069866	0.699298101954197	0.999989224404044	7.2034647101992	25.0024169202806	0	10.8760927364596	0	5.63508577343175
MSTRG.4526.1	AGTP01152751.1	novel	NA	6.84144623335213	-1.43815427231311	0.549512677667274	0.999989224404044	7.2034647101992	23.3355891255952	0	5.43804636822981	0	5.07157719608858
MSTRG.4528.1	AGTP01152755.1	novel	NA	5.46372400688242	-1.83977948448039	NA	NA	0	26.0025135970918	0	3.39877898014363	0	3.38105146405905
MSTRG.4534.1	AGTP01152763.1	novel	NA	7.90818086549665	-1.10425416535298	0.638385998825362	0.999989224404044	0	31.0029969811479	1.86679362938351	7.81719165433036	0	6.7621029281181
MSTRG.4538.1	AGTP01152766.1	novel	NA	4.80069619450448	-0.562324892058283	0.818844956106357	0.999989224404044	3.6017323550996	13.334622357483	0	3.05890108212927	4.8643613309128	3.94456004140223
MSTRG.4539.1	AGTP01152766.1	novel	NA	13.4761576686111	-1.08056365991311	0.571107046017959	0.999989224404044	7.2034647101992	46.6711782511904	1.86679362938351	18.3534064927756	0	6.7621029281181
MSTRG.4541.1	AGTP01152770.1	novel	NA	7.89461966598872	-1.14032925254213	0.663424145633382	0.999989224404044	0	33.0031903347704	0	9.85645904241654	0	4.5080686187454
MSTRG.4548.1	AGTP01152782.1	novel	NA	14.7899496626232	1.27751219561756	0.536868766384901	0.999989224404044	0	24.0023202434694	1.86679362938351	18.3534064927756	0	44.5171776101108
MSTRG.4553.1	AGTP01152786.1	novel	NA	11.898498384136	-0.98589619910452	0.652986142555007	0.999989224404044	5.4025985326494	42.6707915439455	0	19.3730401868187	0	3.94456004140223
MSTRG.4558.1	AGTP01152791.1	novel	NA	4.9853834654011	-0.226860256281006	0.938001065783086	0.999989224404044	0	16.3349123879166	0	10.1963369404309	0	3.38105146405905
MSTRG.4571.1	AGTP01152806.1	novel	NA	13.3937519014008	-0.909961086184762	0.597633771600706	0.999989224404044	9.00433088774899	41.3373293081972	1.86679362938351	10.5362148384453	9.7287226618256	7.88912008280445
MSTRG.4576.1	AGTP01152812.1	novel	NA	10.2300787170924	0.119113621550102	0.948082254369299	0.999989224404044	3.6017323550996	23.0022235666581	1.86679362938351	7.81719165433036	19.4574453236512	5.63508577343175
MSTRG.4585.1	AGTP01152824.1	novel	NA	2.3758891165619	3.30998190884887	0.396262763850482	0.999989224404044	0	1.00009667681122	0	13.2552380225602	0	0
MSTRG.4587.1	AGTP01152825.1	novel	NA	17.9177803629808	-0.488372469171312	NA	NA	0	60.0058006086734	2.80019044407527	28.2098655351922	9.7287226618256	6.7621029281181
MSTRG.4590.1	AGTP01152828.1	novel	NA	6.35267126364206	-1.36176477798518	0.583786747036785	0.999989224404044	3.6017323550996	24.3356858024064	0	6.79755796028727	0	3.38105146405905
MSTRG.4595.1	AGTP01152835.1	novel	NA	6.52046700002937	-2.06272333224081	NA	NA	0	32.0030936579591	0	3.738656878158	0	3.38105146405905
MSTRG.4624.1	AGTP01152868.1	novel	NA	29.6382876537845	-0.68835021030618	0.704341501772443	0.999989224404044	5.4025985326494	104.676785506241	0	39.4258361696661	9.7287226618256	18.5957830523248
MSTRG.4626.1	AGTP01152870.1	novel	NA	9.20183830854248	-0.976634609370432	0.672118165373758	0.999989224404044	7.2034647101992	30.0029003043367	0	16.3141391046894	0	1.69052573202953
MSTRG.4632.1	AGTP01152880.1	novel	NA	10.1556773037398	-1.03223746480036	0.653482323142436	0.999989224404044	1.8008661775498	39.6705015135119	0	14.954627512632	0	4.5080686187454
MSTRG.4636.1	AGTP01152884.1	novel	NA	14.0521192172644	-0.75085233041024	0.74967152189142	0.999989224404044	0	53.3384894299319	0	18.0135285947613	0	12.960697278893
MSTRG.4638.2	AGTP01152885.1	novel	NA	9.89935021261611	-0.914991898476041	0.648696761005958	0.999989224404044	19.8095279530478	18.6684713004762	0	6.11780216425854	9.7287226618256	5.07157719608858
MSTRG.4643.4	AGTP01152891.1	novel	NA	3.25912788787148	0.876104047049273	0.770185183225364	0.999989224404044	0	6.66731117874149	0	4.07853477617236	4.8643613309128	3.94456004140223
MSTRG.4647.1	AGTP01152895.1	novel	NA	11.5698863759444	-0.606420925922285	0.721967946209841	0.999989224404044	3.6017323550996	28.6694380685884	9.33396814691756	10.1963369404309	9.7287226618256	7.88912008280445
MSTRG.4645.1	AGTP01152896.1	novel	NA	10.8046227138412	-1.33375689096175	0.545292120570383	0.999989224404044	5.4025985326494	41.6706948671343	0	11.5558485324884	0	6.19859435077493
MSTRG.4665.1	AGTP01152921.1	novel	NA	9.23868721067123	0.239351923471281	NA	NA	0	24.6690513613435	0	6.79755796028727	19.4574453236512	4.5080686187454
MSTRG.4666.1	AGTP01152924.1	novel	NA	9.63460595776093	3.33754496985669	0.118515699120396	0.999989224404044	0	4.66711782511904	0	15.2945054106463	24.321806654564	13.5242058562362
MSTRG.4683.1	AGTP01152948.1	novel	NA	32.6117711237139	-1.27390264336858	0.523032693231676	0.999989224404044	0	137.346610282075	1.86679362938351	20.3926738808618	0	36.0645489499632
MSTRG.4689.1	AGTP01152955.1	novel	NA	15.8735717808122	-0.634604045850874	0.730506615816453	0.999989224404044	10.8051970652988	46.0044471333163	1.86679362938351	9.51658114440217	0	27.0484117124724
MSTRG.4691.1	AGTP01152956.1	novel	NA	10.2985048846357	-0.706943427503931	NA	NA	1.8008661775498	37.0035770420153	0	20.7325517788762	0	2.2540343093727
MSTRG.4695.1	AGTP01152960.1	novel	NA	12.0370634594828	-4.16059601152136	0.0568101365826525	0.999989224404044	39.6190559060956	29.6695347453996	0	0.679755796028727	0	2.2540343093727
MSTRG.4704.1	AGTP01152971.1	novel	NA	10.777006836827	0.0115120938739344	0.99543476557933	0.999989224404044	5.4025985326494	26.669244714966	0	18.3534064927756	9.7287226618256	4.5080686187454
MSTRG.4707.1	AGTP01152974.1	novel	NA	64.0862042996851	-0.815047576441186	0.587528503310118	0.999989224404044	30.6147250183466	210.687033248231	2.80019044407527	57.099486866413	68.1010586327792	15.2147315882657
MSTRG.4718.1	AGTP01152987.1	novel	NA	5.55339637880995	-2.01282523835284	0.48638030241645	0.999989224404044	0	25.3357824792177	1.86679362938351	6.11780216425854	0	0
MSTRG.4721.1	AGTP01152990.1	novel	NA	15.0523555490619	-0.729878964096266	0.660125077582229	0.999989224404044	7.2034647101992	45.3377160154421	3.73358725876702	15.2945054106463	9.7287226618256	9.0161372374908
MSTRG.4728.1	AGTP01152996.1	novel	NA	0.111121852979025	-1.01289937278227	0.80216961210013	0.999989224404044	0	0.666731117874149	0	0	0	0
MSTRG.4731.1	AGTP01152999.1	novel	NA	17.3117009866827	-0.831459856424379	0.625933662277667	0.999989224404044	7.2034647101992	57.0055105782397	1.86679362938351	18.69328439079	14.5930839927384	4.5080686187454
MSTRG.4734.1	AGTP01153004.1	novel	NA	3.62665567966531	-1.64243822743949	0.647775340345762	0.999989224404044	0	17.0016435057908	0	4.75829057220109	0	0
MSTRG.4736.2	AGTP01153008.1	novel	NA	40.5817250242705	-0.85462136222829	0.577453128019525	0.999989224404044	28.8138588407968	125.34545016034	1.86679362938351	38.406202475623	38.9148906473024	10.1431543921772
MSTRG.4740.1	AGTP01153011.1	novel	NA	17.556196342282	-1.29196961379947	0.478039447460047	0.999989224404044	12.6060632428486	61.3392628444217	1.86679362938351	21.0724296768905	0	8.45262866014763
MSTRG.4742.1	AGTP01153014.1	novel	NA	8.92053939568684	-0.24466629989963	NA	NA	0	28.6694380685884	0	4.41841267418672	9.7287226618256	10.7066629695203
MSTRG.4744.1	AGTP01153015.1	novel	NA	11.9282540355384	-0.666824987940567	0.76521112020134	0.999989224404044	0	44.0042537796938	0	9.17670324638781	4.8643613309128	13.5242058562362
MSTRG.4743.1	AGTP01153016.1	novel	NA	5.67389483724408	-1.27627130927427	0.620088096370512	0.999989224404044	0	22.6688580077211	1.86679362938351	7.81719165433036	0	1.69052573202953
MSTRG.4747.1	AGTP01153017.1	novel	NA	10.7791617275368	-0.509538054680575	0.815757128894214	0.999989224404044	7.2034647101992	31.336362540085	0	19.3730401868187	0	6.7621029281181
MSTRG.4751.1	AGTP01153021.1	novel	NA	12.8893012246558	-0.836924653609398	0.692528986459785	0.999989224404044	7.2034647101992	43.0041571028826	0	15.2945054106463	0	11.8336801242067
MSTRG.4756.1	AGTP01153026.1	novel	NA	9.29233015788888	0.673565716587437	0.794768483502811	0.999989224404044	0	21.0020302130357	0	15.2945054106463	19.4574453236512	0
MSTRG.4757.1	AGTP01153028.1	novel	NA	12.164548807088	-1.49676772480809	0.425701224184898	0.999989224404044	9.00433088774899	39.3371359545748	6.53377770284229	15.2945054106463	0	2.81754288671588
MSTRG.4761.1	AGTP01153030.1	novel	NA	15.9542239690577	-0.148363011717643	0.937513404946081	0.999989224404044	3.6017323550996	45.3377160154421	1.86679362938351	12.2356043285171	0	32.6834974859042
MSTRG.4762.1	AGTP01153032.1	novel	NA	7.90748186335902	-1.42191742874898	0.588049796722812	0.999989224404044	0	35.0033836883928	0	8.49694745035908	0	3.94456004140223
MSTRG.4764.1	AGTP01153035.1	novel	NA	11.309907953621	-1.51536993439051	0.484230967120196	0.999989224404044	9.00433088774899	42.0040604260714	0	11.215970634474	0	5.63508577343175
MSTRG.4769.1	AGTP01153041.1	novel	NA	11.0283373617651	-1.04774570517635	0.625619851053145	0.999989224404044	12.6060632428486	32.6698247758333	0	8.49694745035908	0	12.3971887015499
MSTRG.4775.1	AGTP01153050.1	novel	NA	7.67279436018981	-0.304059776480585	0.899324665126084	0.999989224404044	0	25.0024169202806	0	6.79755796028727	9.7287226618256	4.5080686187454
MSTRG.4787.1	AGTP01153061.1	novel	NA	6.86348846184041	0.170305408533491	0.945079819111971	0.999989224404044	0	19.0018368594132	0	10.1963369404309	9.7287226618256	2.2540343093727
MSTRG.4797.1	AGTP01153076.1	novel	NA	14.0200673796936	-0.579884133036321	0.779969501844095	0.999989224404044	9.00433088774899	42.0040604260714	0	17.3337727987325	0	15.7782401656089
MSTRG.4795.1	AGTP01153077.1	novel	NA	3.60190819664634	2.74099551839475	0.390760135167943	0.999989224404044	0	2.6669244714966	0	2.03926738808618	0	16.9052573202953
MSTRG.4804.1	AGTP01153084.1	novel	NA	24.3806212483172	-1.6485191340738	NA	NA	5.4025985326494	104.676785506241	1.86679362938351	14.6147496146176	0	19.7228002070111
MSTRG.4805.1	AGTP01153085.1	novel	NA	9.08898678502462	-1.12613764550308	0.571955816424246	0.999989224404044	5.4025985326494	29.0028036275255	3.73358725876702	10.1963369404309	0	6.19859435077493
MSTRG.4811.1	AGTP01153093.1	novel	NA	57.5995864381007	-3.34722311223453	0.0455200222917038	0.999989224404044	135.064963316235	2.00019335362245	179.212188420817	3.39877898014363	0	25.9213945577861
MSTRG.4813.1	AGTP01153096.1	novel	NA	7.19758286968205	-0.699482168827764	0.744811836467324	0.999989224404044	1.8008661775498	14.3347190342942	11.2007617763011	13.5951159205745	0	2.2540343093727
MSTRG.4816.1	AGTP01153101.1	novel	NA	16.0938040712728	-1.11664556591373	0.578105575862439	0.999989224404044	21.6103941305976	45.3377160154421	0	16.6540170027038	0	12.960697278893
MSTRG.4820.1	AGTP01153105.1	novel	NA	10.9978805226334	-1.41551967858274	0.518195925200829	0.999989224404044	0	44.0042537796938	4.66698407345878	13.9349938185889	0	3.38105146405905
MSTRG.4825.1	AGTP01153111.1	novel	NA	14.3376671559363	-1.68160907390763	NA	NA	1.8008661775498	60.0058006086734	4.66698407345878	10.5362148384453	0	9.0161372374908
MSTRG.4828.1	AGTP01153114.1	novel	NA	7.28690749944673	-1.24375541214037	0.608481198614406	0.999989224404044	3.6017323550996	27.6693413917772	0	10.1963369404309	0	2.2540343093727
MSTRG.4829.1	AGTP01153116.1	novel	NA	7.95408644135818	-2.23013944696333	0.285036168555975	0.999989224404044	7.2034647101992	27.3359758328401	5.60038088815053	6.4576800622729	0	1.12701715468635
MSTRG.4831.1	AGTP01153119.1	novel	NA	5.30595376856016	-2.82626758068119	NA	NA	0	28.6694380685884	0	2.03926738808618	0	1.12701715468635
MSTRG.4842.1	AGTP01153132.1	novel	NA	14.4022967671578	-2.17030319655357	0.251068058821155	0.999989224404044	0	46.3378126922534	23.3349203672939	4.75829057220109	9.7287226618256	2.2540343093727
MSTRG.4843.1	AGTP01153134.1	novel	NA	10.3101756128981	-1.00051449982964	0.649188727898681	0.999989224404044	12.6060632428486	29.3361691864626	0	15.9742612066751	0	3.94456004140223
MSTRG.4846.1	AGTP01153138.1	novel	NA	1.15806877043749	-2.10414770816448	0.588040949536816	0.999989224404044	3.6017323550996	2.6669244714966	0	0.679755796028727	0	0
MSTRG.4845.1	AGTP01153140.1	novel	NA	8.66270412822596	-1.76609122390602	NA	NA	0	40.6705981903231	0	6.79755796028727	0	4.5080686187454
MSTRG.4849.1	AGTP01153142.1	novel	NA	7.26347070103315	0.0782592638591048	0.974856528709983	0.999989224404044	3.6017323550996	17.3350090647279	0	12.9153601245458	9.7287226618256	0
MSTRG.4850.1	AGTP01153143.1	novel	NA	18.7379565259483	-1.08210589697726	0.555618423061808	0.999989224404044	16.2077955979482	59.3390694907993	0	12.9153601245458	19.4574453236512	4.5080686187454
MSTRG.4857.1	AGTP01153152.1	novel	NA	116.476454612067	-1.00118810494181	0.464242781739542	0.999989224404044	45.021654438745	403.038960754923	18.6679362938351	116.578119018927	38.9148906473024	76.6371665186718
MSTRG.4860.1	AGTP01153155.1	novel	NA	8.83293777349695	0.392992193896579	0.8509247248097	0.999989224404044	3.6017323550996	18.6684713004762	0.933396814691756	7.81719165433036	0	21.9768345163838
MSTRG.4880.1	AGTP01153186.1	novel	NA	11.0695479495385	-1.33041650215583	0.489368808650557	0.999989224404044	7.2034647101992	38.3370392777636	2.80019044407527	8.49694745035908	0	9.57964581483398
MSTRG.4883.1	AGTP01153187.1	novel	NA	31.4247212573091	-1.04340178447237	0.571679330930459	0.999989224404044	1.8008661775498	122.345160129906	3.73358725876702	49.9620510081114	0	10.7066629695203
MSTRG.4889.1	AGTP01153193.1	novel	NA	0.562121603972413	0.814958709828787	0.835896759973058	0.999989224404044	0	1.3334622357483	0	2.03926738808618	0	0
MSTRG.4891.1	AGTP01153199.1	novel	NA	8.89010682882363	-2.44131937742813	0.228981377974334	0.999989224404044	3.6017323550996	32.0030936579591	10.2673649616093	5.77792426624418	0	1.69052573202953
MSTRG.4895.1	AGTP01153202.1	novel	NA	18.5138763425046	-1.10162240966509	NA	NA	0	75.0072507608418	0	9.85645904241654	19.4574453236512	6.7621029281181
MSTRG.4903.1	AGTP01153209.1	novel	NA	24.5511877073635	-1.00397545575189	0.583238732150833	0.999989224404044	7.2034647101992	91.3421631487584	0	28.8896213312209	9.7287226618256	10.1431543921772
MSTRG.4912.2	AGTP01153220.1	novel	NA	30.6975519202447	-0.138524828661022	0.933037828816783	0.999989224404044	3.6017323550996	91.3421631487584	1.86679362938351	42.144859353781	9.7287226618256	35.50104037262
MSTRG.4918.1	AGTP01153227.1	novel	NA	15.5782290805029	-1.49482910808559	NA	NA	0	66.0063806695407	3.73358725876702	11.8957264305027	0	11.8336801242067
MSTRG.4921.1	AGTP01153229.1	novel	NA	5.95511812001456	-0.17037037419339	0.946254188734995	0.999989224404044	0	17.3350090647279	1.86679362938351	14.2748717166033	0	2.2540343093727
MSTRG.4922.2	AGTP01153232.1	novel	NA	27.3698513768504	-1.0433450729871	0.50190753041185	0.999989224404044	7.2034647101992	93.0089909434438	11.2007617763011	29.909255025264	4.8643613309128	18.0322744749816
MSTRG.4930.1	AGTP01153240.1	novel	NA	13.2239475022628	-0.178549109334277	0.934684754542349	0.999989224404044	0	42.0040604260714	0	21.4123075749049	9.7287226618256	6.19859435077493
MSTRG.4933.1	AGTP01153242.1	novel	NA	9.16776935421351	-0.551272018194185	0.828089329086375	0.999989224404044	0	33.0031903347704	0	5.09816847021545	0	16.9052573202953
MSTRG.4941.1	AGTP01153253.1	novel	NA	12.1047246508371	-1.0702418096461	0.623443469469253	0.999989224404044	7.2034647101992	42.6707915439455	0	19.3730401868187	0	3.38105146405905
MSTRG.4942.1	AGTP01153254.1	novel	NA	6.39161038439407	-0.903379850462312	0.743152099164898	0.999989224404044	0	25.3357824792177	0	10.1963369404309	0	2.81754288671588
MSTRG.4948.1	AGTP01153264.1	novel	NA	8.58527976590381	-1.0814551723389	0.598576624278286	0.999989224404044	3.6017323550996	28.3360725096513	3.73358725876702	11.8957264305027	0	3.94456004140223
MSTRG.4961.1	AGTP01153277.1	novel	NA	9.82330723790147	-0.476216699464025	0.829232532306536	0.999989224404044	0	31.0029969811479	3.73358725876702	16.3141391046894	0	7.88912008280445
MSTRG.4966.1	AGTP01153288.1	novel	NA	17.350153408554	-0.845178337894153	0.689779475916355	0.999989224404044	1.8008661775498	65.6730151106037	0	21.4123075749049	0	15.2147315882657
MSTRG.4977.1	AGTP01153304.1	novel	NA	13.1534326514703	-0.694301217936969	0.734097990924181	0.999989224404044	0	36.3368459241411	13.0675554056846	19.3730401868187	0	10.1431543921772
MSTRG.4981.1	AGTP01153310.1	novel	NA	8.9708529421436	0.346980929863334	0.869631344393968	0.999989224404044	3.6017323550996	19.3352024183503	0	9.17670324638781	19.4574453236512	2.2540343093727
MSTRG.4985.1	AGTP01153314.1	novel	NA	10.5871283594114	-0.563633804207855	0.786445775316124	0.999989224404044	3.6017323550996	34.0032870115816	0	13.9349938185889	9.7287226618256	2.2540343093727
MSTRG.4998.1	AGTP01153339.1	novel	NA	18.6841494129089	-2.1233284163252	0.235392067661937	0.999989224404044	25.2121264856972	65.3396495516666	1.86679362938351	14.6147496146176	0	5.07157719608858
MSTRG.5032.1	AGTP01153394.1	novel	NA	15.9000957618772	0.52827074321316	0.758495869603929	0.999989224404044	7.2034647101992	12.0011601217347	20.5347299232186	19.0331622888043	0	36.6280575273064
MSTRG.5070.1	AGTP01153477.1	novel	NA	14.4404734803831	-0.91466196982202	0.681032893391003	0.999989224404044	14.4069294203984	40.6705981903231	0	2.37914528610054	29.1861679854768	0
MSTRG.5085.1	JH393279.1	novel	NA	61.0381048301163	0.531693562014219	0.710969122168506	0.999989224404044	41.4199220836454	106.01024774199	2.80019044407527	124.055432775243	24.321806654564	67.621029281181
MSTRG.5224.1	JH393279.1	novel	MSH3	0.674328846797652	0.73852961133265	0.850606371334591	0.999989224404044	0	1.66682779468537	0	2.37914528610054	0	0
MSTRG.5166.4	JH393279.1	novel	RASGRF2	102.804812408138	0.110096269942124	0.92261423262535	0.999989224404044	151.272758914183	79.0076374680866	67.2045706578064	125.075066469286	82.6941426255176	111.574698313949
MSTRG.5339.1	JH393279.1	novel	SSBP2	17.8731943551562	-0.172801386821399	0.910972059857532	0.999989224404044	3.6017323550996	27.3359758328401	26.1351108113692	17.3337727987325	9.7287226618256	23.1038516710702
MSTRG.5149.1	JH393279.1	novel	NA	15.5304266923134	-3.65924317115414	0.0800239089711196	0.999989224404044	57.6277176815936	29.6695347453996	0	4.75829057220109	0	1.12701715468635
MSTRG.5648.6	JH393279.1	novel	VCAN	1380.20407154997	-1.38406593226077	0.372481131499027	0.999989224404044	891.42875788715	16.3349123879166	5078.61206873784	58.4589984584705	1128.53182877177	1107.85786305668
MSTRG.5703.1	JH393279.1	novel	NA	9.19269700369986	2.51021600457385	0.307779950319428	0.999989224404044	0	8.00077341448979	0	8.83682534837344	0	38.3185832593359
MSTRG.5932.1	JH393279.1	novel	NA	9.98878309147873	3.94511946799624	0.10139606036534	0.999989224404044	0	3.33365558937074	0	47.5829057220109	0	9.0161372374908
MSTRG.5987.1	JH393279.1	novel	NA	56.581451004513	2.21682255956099	0.110350031139879	0.999989224404044	7.2034647101992	36.003480365204	16.8011426644516	162.121757352851	9.7287226618256	107.630138272546
MSTRG.6354.1	JH393279.1	novel	CCNH	24.5376597273807	0.664362690458083	0.722371938210383	0.999989224404044	0	33.0031903347704	24.2683171819856	25.1509644530629	0	64.8034863944652
MSTRG.6294.1	JH393279.1	novel	NA	21.235756897304	-1.05516854371654	0.588060198060342	0.999989224404044	36.017323550996	51.0049305173724	0	30.2491329232783	0	10.1431543921772
MSTRG.6303.1	JH393279.1	novel	NA	22.9153907407626	2.26368143350864	0.251392595926185	0.999989224404044	1.8008661775498	21.6687613309098	0	58.7988763564848	0	55.2238405796312
MSTRG.6419.1	JH393279.1	novel	ENSSTOG00000029605	0.113292632671454	1.67050144694524	0.677554692485886	0.999989224404044	0	0	0	0.679755796028727	0	0
MSTRG.6358.1	JH393279.1	novel	NA	15.3965000454255	1.58732851460654	0.395946280049565	0.999989224404044	1.8008661775498	20.6686646540986	0	28.8896213312209	29.1861679854768	11.8336801242067
MSTRG.6496.1	JH393279.1	novel	NA	275.593196176936	-0.399343992401834	0.71968689328039	0.999989224404044	295.342053118167	202.352894274804	444.296883793276	237.914528610054	111.880310610994	361.772506654319
MSTRG.6631.1	JH393279.1	novel	MEF2C	532.002375436677	-0.219500621108336	0.869273085117777	0.999989224404044	201.697011885577	67.006477346352	1447.69845958691	136.630915001774	685.874947658705	653.10644114074
MSTRG.6640.1	JH393279.1	novel	MEF2C	56.8548263258866	1.93946025081404	0.11312683713637	0.999989224404044	25.2121264856972	26.0025135970918	18.6679362938351	52.6810741922263	160.523923920122	58.0413834663471
MSTRG.6552.1	JH393279.1	novel	NA	108.774105233697	2.16694601524616	0.170174507621954	0.999989224404044	39.6190559060956	79.3410030270237	0	246.411476060413	29.1861679854768	258.086928423174
MSTRG.6836.1	JH393279.1	novel	NA	18.2989422171889	3.04508575443773	0.0791118849029757	0.999989224404044	7.2034647101992	5.00048338405612	0	34.3276676994507	9.7287226618256	53.5333148476017
MSTRG.6888.1	JH393279.1	novel	NA	91.6682472647493	-0.212257221127622	0.849702268301506	0.999989224404044	102.649372120339	100.676398798996	92.4062846544838	106.72165997651	68.1010586327792	79.4547094053877
MSTRG.6911.1	JH393279.1	novel	NA	189.612114838451	0.182185056963933	0.873907735297349	0.999989224404044	113.454569185637	281.360531742891	139.076125389072	315.406689357329	82.6941426255176	205.680630730259
MSTRG.7365.1	JH393279.1	novel	NOSTRIN	3447.81262485908	-0.632327764653518	0.596267444169407	0.999989224404044	3491.87951826906	839.74784296249	8241.8938737282	1200.44873578673	3920.67523271572	2992.23054569226
MSTRG.7325.1	JH393279.1	novel	NA	67.5587240174321	0.708660857321138	0.603990591908314	0.999989224404044	10.8051970652988	128.012374631837	14.9343490350681	129.493479143472	43.7792519782152	78.3276922507014
MSTRG.7537.1	JH393279.1	novel	NA	11.8994030272165	1.53768011323227	0.472445723094692	0.999989224404044	0	18.001740182602	0	31.2687666173214	9.7287226618256	12.3971887015499
MSTRG.7605.1	JH393279.1	novel	NA	23.7092333106049	2.02025503821777	0.265285948536483	0.999989224404044	3.6017323550996	24.3356858024064	0	25.4908423510772	4.8643613309128	83.9627780241331
MSTRG.7784.1	JH393279.1	novel	SCN9A	11.8699325955475	0.688043103278789	0.76969712452691	0.999989224404044	0	26.3358791560289	0.933396814691756	39.0859582716518	4.8643613309128	0
MSTRG.7846.1	JH393279.1	novel	TTC21B	7.70448092095522	0.951002003718738	0.728469328641212	0.999989224404044	0	15.0014501521684	0	2.03926738808618	29.1861679854768	0
MSTRG.7826.1	JH393279.1	novel	NA	114.160279442269	1.27516957958542	0.299589689899574	0.999989224404044	43.2207882611952	137.346610282075	19.6013331085269	226.69855797558	92.4228652873432	165.671521738894
MSTRG.7912.1	JH393279.1	novel	NA	289.75566289317	0.39652847947155	0.738336599549325	0.999989224404044	70.2337809244422	134.012954692704	546.037136594677	268.503539431347	340.505293163896	379.241272551957
MSTRG.8040.1	JH393279.1	novel	NA	17.7694153264077	-2.13993956899715	0.228111300463958	0.999989224404044	1.8008661775498	52.6717583120578	33.6022853289032	11.215970634474	0	7.32561150546128
MSTRG.8189.1	JH393279.1	novel	COBLL1	42.1920575904622	0.624339215220699	0.717618435480468	0.999989224404044	10.8051970652988	89.0086042361989	0	91.7670324638781	9.7287226618256	51.8427891155721
MSTRG.8339.1	JH393279.1	novel	NA	42.9655018310821	0.344973123151583	0.818826670596694	0.999989224404044	25.2121264856972	60.3391661676105	28.9353012554444	76.8124049512461	0	66.4940121264947
MSTRG.8383.1	JH393279.1	novel	NA	182.851141157475	1.03915443486508	0.38962889815637	0.999989224404044	86.4415765223903	231.689063461267	41.0694598464372	444.900168500802	145.930839927384	147.075738686569
MSTRG.8397.1	JH393279.1	novel	NA	9.85936525673835	-0.538584538382939	0.772921495295724	0.999989224404044	10.8051970652988	16.6682779468537	8.4005713322258	12.5754822265314	0	10.7066629695203
MSTRG.8870.1	JH393279.1	novel	KCNH7	24.8516383092779	1.67752281833068	0.223576194353203	0.999989224404044	5.4025985326494	13.0012567985459	16.8011426644516	29.909255025264	38.9148906473024	45.080686187454
MSTRG.8520.1	JH393279.1	novel	NA	13.799539748616	-4.15029369023562	0.0559471398608749	0.999989224404044	66.6320485693426	12.6678912396088	0	0.679755796028727	0	2.81754288671588
MSTRG.8685.1	JH393279.1	novel	SLC4A10	9.55391315318322	1.73631124387306	0.427357564705519	0.999989224404044	0	4.00038670724489	9.33396814691756	6.79755796028727	0	37.1915661046496
MSTRG.8550.1	JH393279.1	novel	NA	47.4877325660897	0.162647055795475	0.906594675846852	0.999989224404044	27.012992663247	81.3411963806462	27.0685076260609	73.0737480730881	4.8643613309128	71.5655893225833
MSTRG.8568.1	JH393279.1	novel	NA	0.722292044363661	-3.03742222939245	0.443167699063894	0.999989224404044	0	4.33375226618197	0	0	0	0
MSTRG.9027.1	JH393279.1	novel	PLA2R1	5.14303168355944	-0.332295565776995	0.899102456343658	0.999989224404044	3.6017323550996	9.33423565023809	4.66698407345878	13.2552380225602	0	0
MSTRG.9462.3	JH393279.1	novel	MARCHF7	4677.83795599169	0.184398805901301	0.898101116757874	0.999989224404044	4145.59394071964	251.024265879617	8739.39437595891	458.83516231939	12550.052233755	1922.12775731757
MSTRG.9491.1	JH393279.1	novel	NA	311.871804249146	0.878209333803209	0.414562082321464	0.999989224404044	151.272758914183	296.361981895059	211.881076935029	561.818165417743	286.997318523855	362.899523809005
MSTRG.9261.1	JH393279.1	novel	TANC1	266.165019826743	-0.693354553411717	0.52098868567533	0.999989224404044	439.411347322151	298.028809689745	249.216949522699	260.346469879002	223.760621221989	126.225921324871
MSTRG.9290.1	JH393279.1	novel	TANC1	396.520295083064	0.773424811300204	0.505538527322749	0.999989224404044	192.692680997828	539.052108801249	144.676506277222	429.265785192141	860.991955571566	212.442733658377
MSTRG.9056.2	JH393279.1	novel	NA	48.3503909796919	0.283307286543812	0.844027186924813	0.999989224404044	28.8138588407968	99.3429365632482	2.80019044407527	85.6492302996195	34.0505293163896	39.4456004140223
MSTRG.9298.1	JH393279.1	novel	PKP4	3714.95565733681	-1.55920129629821	0.210850493211039	0.999989224404044	7072.00147923806	550.719903364047	9018.48002355174	722.240533280522	2709.44926131843	2216.84274326805
MSTRG.9330.1	JH393279.1	novel	PKP4	6.17983288462996	3.50505534794776	0.20847862611397	0.999989224404044	0	2.6669244714966	0	14.954627512632	19.4574453236512	0
MSTRG.9156.1	JH393279.1	novel	NA	10.4467516239669	0.0769236984552454	0.971865205468564	0.999989224404044	0	28.0027069507143	2.80019044407527	18.3534064927756	0	13.5242058562362
MSTRG.9242.1	JH393279.1	novel	ACVR1	22.2336186735233	0.72680302096586	0.704229039797401	0.999989224404044	25.2121264856972	25.6691480381547	0	47.5829057220109	0	34.9375317952769
MSTRG.9388.1	JH393279.1	novel	NA	37.6265038903535	0.295853807722799	0.873566236251797	0.999989224404044	36.017323550996	66.0063806695407	0	84.2897187075621	0	39.4456004140223
MSTRG.9396.1	JH393279.1	novel	NA	37.6319539310257	0.5298828203101	0.747909112213972	0.999989224404044	3.6017323550996	56.6721450193027	32.6688885142114	102.983003098352	0	29.8659545991883
MSTRG.9708.1	JH393279.1	novel	NA	10.1665481714475	0.0214673180415592	0.992064716757053	0.999989224404044	0	21.3353957719728	9.33396814691756	24.1313307590198	0	6.19859435077493
MSTRG.9759.1	JH393279.1	novel	ENSSTOG00000033901	12.9735146544008	2.26586984070187	0.28265815523862	0.999989224404044	0	11.3344290038605	1.86679362938351	55.0602194783269	0	9.57964581483398
MSTRG.9878.1	JH393279.1	novel	NA	46.3990257208166	0.548012910440565	0.733612100197611	0.999989224404044	68.4329147468924	45.3377160154421	0	62.5375332346428	24.321806654564	77.7641836733582
MSTRG.9944.1	JH393279.1	novel	KCNJ3	4.17910431421378	2.79645852062368	0.356432572847951	0.999989224404044	0	3.00029003043367	0	18.69328439079	0	3.38105146405905
MSTRG.9928.1	JH393279.1	novel	NA	6.78657220565653	2.98444779323375	0.251788737325105	0.999989224404044	0	4.33375226618197	0	18.3534064927756	0	18.0322744749816
MSTRG.10326.1	JH393279.1	novel	NA	130.156559135106	1.0249853358837	0.37780238194232	0.999989224404044	37.8181897285458	162.015661643418	56.9372056961971	167.899681619095	155.65956258921	200.60905353417
MSTRG.10688.11	JH393279.1	novel	NEB	3.14976905314705	-3.8788525839928	0.300353220141736	0.999989224404044	0	18.3351057415391	0	0	0	0.563508577343175
MSTRG.10688.15	JH393279.1	novel	RIF1	1871.78414576158	-0.61197697588199	0.681638526024001	0.999989224404044	1193.97427571552	62.3393595212329	5530.37612704865	126.434578061343	3400.18857030805	917.391963914689
MSTRG.10722.1	JH393279.1	novel	RIF1	36.8535033412606	1.54880458460347	0.374114270914791	0.999989224404044	5.4025985326494	49.0047371637499	1.86679362938351	36.3669350875369	0	128.479955634244
MSTRG.10423.1	JH393279.1	novel	NA	63.9926110173807	0.436080969944662	0.740143636223893	0.999989224404044	57.6277176815936	92.6756253845067	13.0675554056846	136.29103710376	58.3723359709536	25.9213945577861
MSTRG.10431.1	JH393279.1	novel	TNFAIP6	1537.10488252061	-0.836861377334937	NA	NA	351.168904622211	403.705691872797	5158.88419480133	589.348275156906	369.691461149373	2349.83076752104
MSTRG.10418.1	JH393279.1	novel	NA	2.16011621314884	4.87234659083084	0.216595848800322	0.999989224404044	0	0	0	0	0	12.960697278893
MSTRG.10676.1	JH393279.1	novel	NA	14.7403520877303	0.731912488585529	0.752571977050825	0.999989224404044	0	33.3365558937074	0	42.144859353781	0	12.960697278893
MSTRG.10949.1	JH393279.1	novel	NA	6.60434480114391	1.47169542024612	NA	NA	5.4025985326494	5.33384894299319	0	28.8896213312209	0	0
MSTRG.11169.1	JH393279.1	novel	KIF5C	1409.91445874672	-0.672249086580452	0.536056707505389	0.999989224404044	1255.20372575221	858.416314262967	3083.94307574156	898.297284451962	1157.71799675725	1205.9083555144
MSTRG.11440.1	JH393279.1	novel	MBD5	9.28031864702135	0.861296742819117	0.672022215061508	0.999989224404044	3.6017323550996	16.0015468289796	0	17.3337727987325	9.7287226618256	9.0161372374908
MSTRG.11477.1	JH393279.1	novel	ENSSTOG00000033020	207.485068619237	-0.0442236277021177	0.968784263101201	0.999989224404044	297.142919295717	201.019432039056	135.342538130305	340.557653810392	97.287226618256	173.560641821698
MSTRG.11489.2	JH393279.1	novel	ENSSTOG00000033020	157.304650561274	2.12924081593135	0.13769932614467	0.999989224404044	14.4069294203984	22.0021268898469	138.14272857438	54.0405857842838	671.281863665967	43.9536690327677
MSTRG.11499.1	JH393279.1	novel	ORC4	7.84330076341791	-0.272369016333803	0.898619642054644	0.999989224404044	1.8008661775498	8.66750453236394	15.8677458497598	19.0331622888043	0	1.69052573202953
MSTRG.11091.1	JH393279.1	novel	NA	5.98279082274618	2.91636622464924	0.308890697878045	0.999989224404044	0	4.00038670724489	0	0.339877898014363	0	31.5564803312178
MSTRG.11121.1	JH393279.1	novel	NA	1.90101078895178	-0.776212244942218	0.839574321576034	0.999989224404044	0	7.66740785555271	0	3.738656878158	0	0
MSTRG.11244.1	JH393279.1	novel	NA	10.6863417911875	0.476564998900807	0.850408938534515	0.999989224404044	5.4025985326494	21.6687613309098	0	37.0466908835656	0	0
MSTRG.11301.1	JH393279.1	novel	NA	264.40217351645	0.607443610601068	0.593378601609745	0.999989224404044	151.272758914183	388.704241720629	88.6726973957168	438.782366336543	238.353705214727	280.627271516901
MSTRG.11391.1	JH393279.1	novel	NA	4.1227595814026	3.3297882994109	0.271603039362066	0.999989224404044	0	2.00019335362245	0	15.9742612066751	0	6.7621029281181
MSTRG.11679.1	JH393279.1	novel	NA	4.06253213395968	-0.626007797340039	0.839370978651439	0.999989224404044	0	15.0014501521684	0	3.738656878158	0	5.63508577343175
MSTRG.11711.1	JH393279.1	novel	NA	19.5469463455198	-5.67445212765093	0.0181480612165498	0.999989224404044	115.255435363187	0.666731117874149	0	1.35951159205745	0	0
MSTRG.11768.1	JH393279.1	novel	NA	16.9260087474728	2.50203956807645	0.198827551444792	0.999989224404044	0	14.6680845932313	0	24.8110865550485	24.321806654564	37.7550746819927
MSTRG.11838.1	JH393279.1	novel	NA	295.595204717638	1.20465118923156	0.277046404029688	0.999989224404044	142.268428026434	274.359855005212	120.408189095236	561.138409621714	204.303175898338	471.093170658895
MSTRG.11969.1	JH393279.1	novel	NA	34.315679786591	1.68360479202025	0.35374715726393	0.999989224404044	0	36.6702114830782	12.1341585909928	83.270085013519	0	73.819623631956
MSTRG.11970.1	JH393279.1	novel	NA	176.518313291874	-0.955906903948058	0.415337517832228	0.999989224404044	171.082286867231	71.0068640535969	456.431042384268	107.741293670553	136.202117265558	116.646275510037
MSTRG.12064.1	JH393279.1	novel	GTDC1	0.113292632671454	1.67050144694524	0.677554692485886	0.999989224404044	0	0	0	0.679755796028727	0	0
MSTRG.12067.1	JH393279.1	novel	GTDC1	218.775516873342	0.433580353624796	0.713901177202596	0.999989224404044	145.870160381534	322.031129933214	91.472887839792	394.258361696661	77.8297812946048	281.190780094244
MSTRG.12083.1	JH393279.1	novel	GTDC1	17.8011848001622	2.87252281776792	0.159487708881128	0.999989224404044	0	12.0011601217347	0	13.5951159205745	77.8297812946048	3.38105146405905
MSTRG.12092.1	JH393279.1	novel	NA	1.13292632671454	3.98713736006096	0.315328787634057	0.999989224404044	0	0	0	6.79755796028727	0	0
MSTRG.12095.1	JH393279.1	novel	NA	26.9593220911916	1.28948526072271	0.383030880442245	0.999989224404044	18.008661775498	27.3359758328401	1.86679362938351	58.4589984584705	19.4574453236512	36.6280575273064
MSTRG.12214.1	JH393279.1	novel	NA	3.63074965818532	4.27486518442742	0.178208361792375	0.999989224404044	0	0.666731117874149	0	8.15706955234472	0	12.960697278893
MSTRG.12543.1	JH393279.1	novel	NA	6.63348179106285	-0.338355734666883	0.891360521466078	0.999989224404044	12.6060632428486	8.33413897342686	1.86679362938351	16.9938949007182	0	0
MSTRG.13269.1	JH393279.1	novel	LRP1B	7.64203180042466	0.512210443861149	NA	NA	0	19.0018368594132	0	26.8503539431347	0	0
MSTRG.13451.1	JH393279.1	novel	LRP1B	13.4593849922916	0.435971417296688	0.818468151411735	0.999989224404044	21.6103941305976	13.334622357483	0	28.5497434332065	4.8643613309128	12.3971887015499
MSTRG.12774.1	JH393279.1	novel	NA	14.7256290327021	2.20800532526448	0.27707329885941	0.999989224404044	0	15.3348157111054	0	33.9877898014363	9.7287226618256	29.3024460218451
MSTRG.12853.1	JH393279.1	novel	NXPH2	383.665027660012	0.940650182729176	0.414803278754885	0.999989224404044	252.121264856972	464.711589158282	71.8715547312652	692.671156153272	340.505293163896	480.109307896385
MSTRG.13206.1	JH393279.1	novel	NA	29.5588092784881	1.14878921794583	0.421513274289581	0.999989224404044	7.2034647101992	40.337232631386	7.46717451753404	41.4651035577523	19.4574453236512	61.4224349304061
MSTRG.13753.1	JH393279.1	novel	R3HDM1	1924.97020695066	-0.44905421505307	0.729931843305095	0.999989224404044	1172.36388158492	318.697474343843	5173.8185438364	373.525809917785	2884.56626923129	1626.84926278975
MSTRG.13760.1	JH393279.1	novel	R3HDM1	3.09601589668538	1.63976903742273	0.590175081746646	0.999989224404044	0	2.6669244714966	1.86679362938351	12.9153601245458	0	1.12701715468635
MSTRG.13773.1	JH393279.1	novel	R3HDM1	776.069325223312	-0.324743312218929	0.776003302342828	0.999989224404044	392.588826705856	379.703371629328	1816.39020139016	597.505344709251	792.890896938787	677.337309966497
MSTRG.13898.1	JH393279.1	novel	ZRANB3	12.9350870546379	0.80321409494181	NA	NA	0	28.3360725096513	0	26.170598147106	0	23.1038516710702
MSTRG.13697.1	JH393279.1	novel	NA	562.337901546987	-1.93441435645233	0.273046915682119	0.999989224404044	882.424426999401	0	1791.18848739348	28.2098655351922	345.369654494809	326.834974859042
MSTRG.13689.1	JH393279.1	novel	NA	19.3170426280963	0.559579423472892	0.803614309841587	0.999989224404044	0	47.0045438101275	0	50.3019289061258	0	18.5957830523248
MSTRG.13719.1	JH393279.1	novel	ACMSD	26.531035596192	2.05104075246821	0.241711955220197	0.999989224404044	3.6017323550996	26.669244714966	0	63.2172890306716	58.3723359709536	7.32561150546128
MSTRG.13724.1	JH393279.1	novel	ACMSD	7.4806966814554	1.4480350939586	0.529230846238735	0.999989224404044	0	8.33413897342686	3.73358725876702	25.4908423510772	0	7.32561150546128
MSTRG.13732.1	JH393279.1	novel	NA	5.11356997239501	0.523829282160026	0.872320748165405	0.999989224404044	0	12.6678912396088	0	18.0135285947613	0	0
MSTRG.13833.1	JH393279.1	novel	ENSSTOG00000024486	22.711272621237	0.562503907628253	0.733114695257117	0.999989224404044	16.2077955979482	32.0030936579591	7.46717451753404	23.1116970649767	0	57.4778748890039
MSTRG.13879.1	JH393279.1	novel	NA	12.7286655884703	0.558816585694682	0.786920777115543	0.999989224404044	14.4069294203984	17.0016435057908	0	20.7325517788762	0	24.2308688257565
MSTRG.14008.1	JH393279.1	novel	NA	14.7626142685997	1.6751993313193	0.466628607765459	0.999989224404044	0	21.0020302130357	0	55.7399752743556	0	11.8336801242067
MSTRG.14011.1	JH393279.1	novel	NA	51.6863062219969	1.22588529994227	0.43361387491517	0.999989224404044	45.021654438745	48.0046404869387	0	49.9620510081114	58.3723359709536	108.757155427233
MSTRG.14301.1	JH393279.1	novel	NA	7.40250648420255	4.1820405609148	0.106586443818956	0.999989224404044	0	2.00019335362245	0	7.47731375631599	0	34.9375317952769
MSTRG.14327.1	JH393279.1	novel	NA	12.1293783452826	-0.437636230935577	NA	NA	0	41.6706948671343	0	14.6147496146176	9.7287226618256	6.7621029281181
MSTRG.14339.1	JH393279.1	novel	NA	2.0186449810081	-0.0352331536039652	0.992671386078004	0.999989224404044	0	6.33394561980441	0	5.77792426624418	0	0
MSTRG.14500.1	JH393279.1	novel	UGGT1	8465.7861443191	-0.131289895785639	0.925365849204474	0.999989224404044	4626.42521012543	664.064193402652	21259.9792482341	932.285074253398	17258.7540020786	6053.20913782039
MSTRG.14515.1	JH393279.1	novel	UGGT1	446.784453778762	0.341410690694167	0.767243041955943	0.999989224404044	237.714335436573	674.065160170765	271.618473075301	859.551204078325	175.117007912861	462.640541998747
MSTRG.14535.1	JH393279.1	novel	MYO7B	14.9355504352937	-1.56301625658805	0.42608210527511	0.999989224404044	7.2034647101992	60.0058006086734	0	13.5951159205745	4.8643613309128	3.94456004140223
MSTRG.14565.1	JH393279.1	novel	NA	35.5917624581935	0.654322155709206	0.644231689031196	0.999989224404044	23.4112603081474	53.671854988869	4.66698407345878	19.0331622888043	77.8297812946048	34.9375317952769
MSTRG.14829.1	JH393279.1	novel	NA	136.045141555519	0.828602435418339	0.551409531698065	0.999989224404044	50.4242529713944	239.689836875757	3.73358725876702	250.150132938571	116.744671941907	155.528367346716
MSTRG.14886.1	JH393279.1	novel	NA	210.98930410368	1.35845292264881	0.293976033624417	0.999989224404044	106.251104475438	239.689836875757	9.33396814691756	412.951646087451	155.65956258921	342.049706447307
MSTRG.14880.1	JH393279.1	novel	NA	29.2662310536188	0.340392965218784	0.831715999302091	0.999989224404044	12.6060632428486	50.6715649584353	14.9343490350681	66.9559459088296	0	30.4294631765315
MSTRG.15629.1	JH393279.1	novel	Cntnap5	7.19645899866234	0.679900286113273	NA	NA	0	16.6682779468537	0	26.5104760451203	0	0
MSTRG.15081.1	JH393279.1	novel	NA	8.52023735307009	2.67767363730498	0.282560726231546	0.999989224404044	0	6.66731117874149	0	9.51658114440217	0	34.9375317952769
MSTRG.15203.1	JH393279.1	novel	NA	16.4928087812051	0.939723359012579	0.604669485138331	0.999989224404044	5.4025985326494	28.3360725096513	0	25.8307202490916	14.5930839927384	24.7943774030997
MSTRG.15227.1	JH393279.1	novel	NA	2.78488362512146	2.33779380272777	0.503444994471991	0.999989224404044	0	2.6669244714966	0	12.9153601245458	0	1.12701715468635
MSTRG.15354.1	JH393279.1	novel	NA	20.5520063801094	1.5887212126704	0.290238479798579	0.999989224404044	1.8008661775498	12.6678912396088	15.8677458497598	39.7657140676805	34.0505293163896	19.159291629668
MSTRG.15472.1	JH393279.1	novel	NA	21.8076006479436	0.850029338742477	0.56476153052995	0.999989224404044	19.8095279530478	23.6689546845323	2.80019044407527	23.1116970649767	38.9148906473024	22.540343093727
MSTRG.15682.2	JH393279.1	novel	NA	44.9162750754696	0.308883875157263	0.84292219843456	0.999989224404044	64.8311823917928	26.0025135970918	30.8020948848279	21.0724296768905	0	126.789429902214
MSTRG.15919.3	JH393279.1	novel	CLASP1	82.714003513589	-0.272232593322991	0.82257796720819	0.999989224404044	64.8311823917928	135.013051369515	72.8049515459569	136.970792899788	29.1861679854768	57.4778748890039
MSTRG.15787.1	JH393279.1	novel	NA	56.6588651122439	0.419324150969107	0.751550007204164	0.999989224404044	46.8225206162948	76.34071299659	23.3349203672939	90.747398769835	9.7287226618256	92.9789152616239
MSTRG.15848.1	JH393279.1	novel	NA	546.680610616482	-1.69137989870849	0.171529182665403	0.999989224404044	1372.26002729295	939.757510643613	195.079934270577	470.051132953864	58.3723359709536	244.562722566938
MSTRG.16091.3	JH393279.1	novel	EPB41L5	30.8601013246399	0.915440469782815	0.568451611722481	0.999989224404044	0	50.3381993994982	13.0675554056846	37.0466908835656	48.643613309128	36.0645489499632
MSTRG.16108.1	JH393279.1	novel	EPB41L5	741.260019244906	-0.768478095536281	0.481582024080386	0.999989224404044	792.381118121912	498.381510610926	1513.03623661534	736.515404997125	330.77657050207	576.469274622068
MSTRG.16150.1	JH393279.1	novel	NA	4.56119349899453	-1.19008873570537	0.69267368044057	0.999989224404044	0	19.3352024183503	0	5.77792426624418	0	2.2540343093727
MSTRG.16379.1	JH393279.1	novel	NA	13.5598830404017	-1.12215799879613	0.494911425068133	0.999989224404044	14.4069294203984	17.6683746236649	24.2683171819856	17.3337727987325	4.8643613309128	2.81754288671588
MSTRG.16454.1	JH393279.1	novel	NA	12.7612347663833	-0.66674994655233	NA	NA	0	47.3379093690646	0	29.2294992292352	0	0
MSTRG.16619.1	JH393279.1	novel	NA	10.2131923575735	0.67805363442315	NA	NA	0	23.6689546845323	0	37.0466908835656	0	0.563508577343175
MSTRG.16625.1	JH393279.1	novel	NA	43.6724916997649	0.873511704500507	0.510378553474427	0.999989224404044	10.8051970652988	61.0058972854846	20.5347299232186	94.1461777499786	38.9148906473024	36.6280575273064
MSTRG.16631.1	JH393279.1	novel	NA	20.7595609318378	1.12192281678587	0.514776342947047	0.999989224404044	10.8051970652988	28.0027069507143	0	15.6343833086607	34.0505293163896	36.0645489499632
MSTRG.16959.1	JH393279.1	novel	NA	9.09313344778497	2.94751154427489	0.230935113786769	0.999989224404044	0	6.00058006086734	0	40.1055919656949	0	8.45262866014763
MSTRG.17045.1	JH393279.1	novel	NA	103.838708548463	0.976086286882247	0.445629787334573	0.999989224404044	21.6103941305976	144.68065257869	43.8696502905125	153.624809902492	38.9148906473024	220.331853741182
MSTRG.17058.1	JH393279.1	novel	NA	4.37825324987678	0.201208946196401	0.952795547396492	0.999989224404044	0	12.3345256806718	0	13.9349938185889	0	0
MSTRG.18094.2	JH393279.1	novel	NCKAP5	0.880062282685921	1.16654601235161	0.765690422485202	0.999989224404044	0	1.66682779468537	0	1.35951159205745	0	2.2540343093727
MSTRG.18115.1	JH393279.1	novel	NCKAP5	17.8714375220595	1.21099434018221	NA	NA	3.6017323550996	15.0014501521684	14.0009522203763	3.05890108212927	0	71.5655893225833
MSTRG.18230.1	JH393279.1	novel	NCKAP5	7.40657882486125	-0.494187099160371	0.833146531639665	0.999989224404044	18.008661775498	8.66750453236394	0	13.2552380225602	0	4.5080686187454
MSTRG.17535.1	JH393279.1	novel	NA	30.5084238911068	1.0023678519503	0.470641905311731	0.999989224404044	12.6060632428486	32.0030936579591	16.8011426644516	64.576800622729	9.7287226618256	47.3347204968267
MSTRG.17575.1	JH393279.1	novel	NA	31.6104568154613	-0.0853420653476037	0.961285538286215	0.999989224404044	39.6190559060956	58.6723383729251	0	73.7535038691168	9.7287226618256	7.88912008280445
MSTRG.17601.1	JH393279.1	novel	NA	5.09945990439422	-0.286426119296709	0.930132795064411	0.999989224404044	0	17.0016435057908	0	13.5951159205745	0	0
MSTRG.17876.1	JH393279.1	novel	NA	248.086979158742	-0.84092812731427	0.471806111338092	0.999989224404044	133.264097138685	337.365945644319	486.299740454405	234.855627527925	58.3723359709536	238.364128216163
MSTRG.17896.1	JH393279.1	novel	MGAT5	7.11047251739593	-1.80427695933152	0.441611671517144	0.999989224404044	0	25.3357824792177	8.4005713322258	4.41841267418672	0	4.5080686187454
MSTRG.17649.1	JH393279.1	novel	NA	10.4647851529276	-0.712503829190571	NA	NA	0	39.3371359545748	0	23.4515749629911	0	0
MSTRG.5092.1	JH393279.1	novel	NA	2.77497913271956	1.20692301956101	0.735664010868524	0.999989224404044	0	4.66711782511904	0	0	9.7287226618256	2.2540343093727
MSTRG.5219.1	JH393279.1	novel	MSH3	109.899669300259	0.914010079340414	0.563298573453088	0.999989224404044	59.4285838591434	169.349703940034	0	171.638338497253	58.3723359709536	200.60905353417
MSTRG.5231.1	JH393279.1	novel	MSH3	19.0699578106087	3.28860718819545	0.0795008488713883	0.999989224404044	0	10.0009667681122	0	36.7068129855512	24.321806654564	43.3901604554245
MSTRG.5338.1	JH393279.1	novel	SSBP2	4.34773908971949	2.65398907568341	0.334994809158448	0.999989224404044	0	3.33365558937074	0	15.6343833086607	4.8643613309128	2.2540343093727
MSTRG.5461.1	JH393279.1	novel	ATG10	183.246002048702	0.230891153852184	0.842174777379808	0.999989224404044	109.852836830538	282.027262860765	114.807808207086	325.263148399746	82.6941426255176	184.830813368562
MSTRG.5533.1	JH393279.1	novel	NA	84.1923787265094	1.18583798099675	0.354599879277274	0.999989224404044	27.012992663247	94.009087620255	33.6022853289032	203.926738808618	24.321806654564	122.281361283469
MSTRG.5546.1	JH393279.1	novel	NA	16.3607577484116	3.25303105896416	0.109508040732954	0.999989224404044	0	8.00077341448979	0.933396814691756	15.9742612066751	0	73.2561150546128
MSTRG.5589.4	JH393279.1	novel	Tmem167a	5849.423847929	-1.23138028855926	0.392139737272268	0.999989224404044	6447.10091562828	181.350864061769	17983.7564286661	447.279313786902	5744.81073180802	4292.24483362297
MSTRG.5610.1	JH393279.1	novel	XRCC4	42.2346394508638	1.57191313372068	0.317353731266641	0.999989224404044	10.8051970652988	52.0050271941836	0.933396814691756	55.4000973763412	9.7287226618256	124.535395592842
MSTRG.5918.1	JH393279.1	novel	EDIL3	17.3562366999093	1.48804394444257	0.456513784119689	0.999989224404044	7.2034647101992	20.3352990951615	0	57.4393647644274	0	19.159291629668
MSTRG.5804.1	JH393279.1	novel	NA	3.6079980079471	1.59893080413201	0.655335704908834	0.999989224404044	0	5.33384894299319	0	16.3141391046894	0	0
MSTRG.5832.1	JH393279.1	novel	NA	2.52428274942906	2.80902257877099	0.441648415839185	0.999989224404044	0	1.66682779468537	0	12.9153601245458	0	0.563508577343175
MSTRG.5952.1	JH393279.1	novel	NA	16.9703742881328	1.6456456028791	0.431409944687748	0.999989224404044	12.6060632428486	12.0011601217347	0	43.1644930478241	34.0505293163896	0
MSTRG.5983.1	JH393279.1	novel	NA	56.5207383676488	-1.20323980344466	NA	NA	10.8051970652988	16.3349123879166	210.014283305645	24.4712086570342	19.4574453236512	58.0413834663471
MSTRG.6011.1	JH393279.1	novel	NA	19.8997755087712	3.07108070891488	0.063638056328657	0.999989224404044	0	9.33423565023809	2.80019044407527	45.5436383339247	19.4574453236512	42.2631433007382
MSTRG.6038.1	JH393279.1	novel	NA	7.29973554185301	2.98637320564918	0.243979318415848	0.999989224404044	0	4.66711782511904	0	26.170598147106	0	12.960697278893
MSTRG.6420.1	JH393279.1	novel	ENSSTOG00000029605	0.168853559160967	0.837228307730415	0.833981101558871	0.999989224404044	0	0.333365558937074	0	0.679755796028727	0	0
MSTRG.6455.1	JH393279.1	novel	NA	5.02867595298515	-0.490406634965537	0.868556609841327	0.999989224404044	3.6017323550996	14.3347190342942	0	12.2356043285171	0	0
MSTRG.6542.1	JH393279.1	novel	NA	97.3208780111503	-1.51267763144067	0.242294020431846	0.999989224404044	50.4242529713944	62.3393595212329	321.088504253964	42.144859353781	19.4574453236512	88.4708466428785
MSTRG.6576.1	JH393279.1	novel	NA	23.3434112772529	3.8402583387436	0.0634856601729918	0.999989224404044	0	8.66750453236394	0	61.5178995405998	0	69.8750635905537
MSTRG.6736.1	JH393279.1	novel	NA	8.43738441919663	5.13154713691774	0.0446467339533529	0.999989224404044	0	1.00009667681122	0	6.79755796028727	0	42.8266518780813
MSTRG.6838.1	JH393279.1	novel	NA	143.129024334918	-2.15082416824844	NA	NA	653.714422450577	33.6699214526445	14.0009522203763	62.5375332346428	48.643613309128	46.2077033421404
MSTRG.7269.1	JH393279.1	novel	LRP2	272.889059295456	0.425477490921641	0.706253598225294	0.999989224404044	135.064963316235	395.37155289937	168.944823459208	398.336896472834	150.795201258297	388.820918366791
MSTRG.7219.1	JH393279.1	novel	NA	9.78431771172523	-0.167813101895696	0.946257097453342	0.999989224404044	0	31.336362540085	0	18.3534064927756	0	9.0161372374908
MSTRG.7405.1	JH393279.1	novel	CERS6	6.04269330862055	3.35537247539043	0.226911034306577	0.999989224404044	0	3.00029003043367	0	1.69938949007182	0	31.5564803312178
MSTRG.7644.1	JH393279.1	novel	NA	6.53081327063441	1.12339833427774	NA	NA	0	12.3345256806718	0	26.8503539431347	0	0
MSTRG.7686.1	JH393279.1	novel	ENSSTOG00000030284	29.1578159803846	-0.0378396169469848	0.977122655800236	0.999989224404044	34.2164573734462	31.6697280990221	23.3349203672939	43.1644930478241	19.4574453236512	23.1038516710702
MSTRG.7891.1	JH393279.1	novel	NA	18.7249787090099	-0.590462142235994	0.744249378403506	0.999989224404044	10.8051970652988	55.6720483424914	1.86679362938351	31.6086445153358	0	12.3971887015499
MSTRG.8055.1	JH393279.1	novel	NA	9.18206528104258	1.87385581142055	0.446116721387559	0.999989224404044	0	11.6677945627976	0	28.2098655351922	0	15.2147315882657
MSTRG.8169.1	JH393279.1	novel	ENSSTOG00000031029	36.4296751567462	-8.71692508895155	NA	NA	217.904807483526	0.333365558937074	0	0.339877898014363	0	0
MSTRG.8124.1	JH393279.1	novel	GRB14	144.918636007123	-1.31666644186887	0.290997302237396	0.999989224404044	43.2207882611952	109.010537772423	468.565200975261	77.4921607472748	68.1010586327792	103.122069653801
MSTRG.8103.1	JH393279.1	novel	NA	352.816635281875	1.43438215664007	0.228851521927527	0.999989224404044	181.88748393253	351.700664678614	38.269269402362	621.63667546827	282.132957192942	641.272761016534
MSTRG.8222.1	JH393279.1	novel	NA	6.636405214075	0.0326916912044565	0.988100546390659	0.999989224404044	10.8051970652988	8.66750453236394	0	4.41841267418672	9.7287226618256	6.19859435077493
MSTRG.8236.1	JH393279.1	novel	NA	13.9170207486554	2.7244849229089	0.226696956233826	0.999989224404044	0	10.6676978859864	0	27.1902318411491	0	45.6441947647972
MSTRG.8256.1	JH393279.1	novel	NA	40.6290219958178	1.30765323855598	0.329061716442408	0.999989224404044	36.017323550996	28.3360725096513	6.53377770284229	91.0872766678494	24.321806654564	57.4778748890039
MSTRG.8842.1	JH393279.1	novel	KCNH7	17.2729120958621	0.497526415572301	0.742516586927298	0.999989224404044	10.8051970652988	25.0024169202806	7.46717451753404	27.5301097391634	9.7287226618256	23.1038516710702
MSTRG.8849.1	JH393279.1	novel	KCNH7	26.7918990817505	3.31831799218393	0.0500812930069984	0.999989224404044	3.6017323550996	10.6676978859864	0	9.51658114440217	38.9148906473024	98.0504924577125
MSTRG.8886.1	JH393279.1	novel	KCNH7	50.881321563327	1.83828443914239	0.236435651289816	0.999989224404044	18.008661775498	7.66740785555271	40.1360630317455	9.51658114440217	223.760621221989	6.19859435077493
MSTRG.8569.1	JH393279.1	novel	NA	4.60700929491211	0.471145455743858	0.8881608489065	0.999989224404044	0	11.6677945627976	0	15.9742612066751	0	0
MSTRG.8600.1	JH393279.1	novel	NA	112.078622917681	0.759349984514898	0.521898830842793	0.999989224404044	23.4112603081474	102.009861034745	124.141776354003	185.573332315842	116.744671941907	120.59083555144
MSTRG.8952.1	JH393279.1	novel	NA	174.160933456116	-3.168697824749	0.0266805822574565	0.999989224404044	689.731746001573	79.6743685859608	173.611807532667	55.7399752743556	0	46.2077033421404
MSTRG.9076.1	JH393279.1	novel	NA	17.5252455715576	-0.429683603898829	0.797215075461297	0.999989224404044	3.6017323550996	50.6715649584353	6.53377770284229	28.2098655351922	4.8643613309128	11.2701715468635
MSTRG.9320.1	JH393279.1	novel	PKP4	7.3522295666453	0.0628753856459663	0.978191675970173	0.999989224404044	0	15.3348157111054	6.53377770284229	8.15706955234472	0	14.0877144335794
MSTRG.9173.1	JH393279.1	novel	CCDC148	1364.2903253607	0.637214534958558	0.543697267623894	0.999989224404044	696.935210711772	1521.81377654774	984.733639499802	1981.82802332175	1289.05575269189	1711.37554939122
MSTRG.9677.2	JH393279.1	novel	GPD2	1933.85603738303	-1.686616019703	0.265820081182237	0.999989224404044	5127.06600748428	21.3353957719728	3702.78516388219	88.3682534837344	1775.49188578317	888.089517892844
MSTRG.9659.1	JH393279.1	novel	NA	131.672772934249	-0.334696597521395	0.761964469516534	0.999989224404044	158.476223624382	147.680942609124	135.342538130305	168.919315313139	82.6941426255176	96.9234753030262
MSTRG.9931.1	JH393279.1	novel	NA	7.55165329877569	2.11536024799436	0.408248079553381	0.999989224404044	0	8.33413897342686	0	23.4515749629911	0	13.5242058562362
MSTRG.9965.1	JH393279.1	novel	NA	14.1067779779182	3.69587548914509	0.0761187002006954	0.999989224404044	3.6017323550996	2.6669244714966	0	8.49694745035908	0	69.8750635905537
MSTRG.10117.3	JH393279.1	novel	GALNT13	234.499550299535	0.743237505546938	0.553320618714513	0.999989224404044	158.476223624382	344.699987940935	23.3349203672939	479.907591996281	160.523923920122	240.054653948193
MSTRG.9992.1	JH393279.1	novel	NA	14.7126025267308	-1.29727755086823	0.422094298582225	0.999989224404044	37.8181897285458	20.0019335362245	5.60038088815053	8.15706955234472	4.8643613309128	11.8336801242067
MSTRG.10516.1	JH393279.1	novel	PRPF40A	593.083865243991	-1.35062745719294	0.297702389432081	0.999989224404044	426.805284079302	85.341583087891	2045.07242098964	235.875261221968	194.574453236512	570.834188848637
MSTRG.10516.4	JH393279.1	novel	PRPF40A	14.8847176361399	-0.995665893434581	0.589809883239994	0.999989224404044	1.8008661775498	12.0011601217347	46.6698407345878	18.69328439079	0	10.1431543921772
MSTRG.10516.8	JH393279.1	novel	NA	665.886404560048	-1.5748795042739	0.301088224241434	0.999989224404044	185.489216287629	28.3360725096513	2778.72231733736	97.2050788321079	92.4228652873432	813.142877106202
MSTRG.10382.1	JH393279.1	novel	CACNB4	175.944060271718	0.220521398233067	0.864502915079496	0.999989224404044	154.874491269283	294.695154100374	39.2026662170537	325.263148399746	29.1861679854768	212.442733658377
MSTRG.10708.1	JH393279.1	novel	NEB	15.8653928289668	0.409954148172937	0.831605566848918	0.999989224404044	1.8008661775498	39.0037703956377	0	27.1902318411491	9.7287226618256	17.4687658976384
MSTRG.10711.1	JH393279.1	novel	NEB	50.6240925196279	0.93431684169291	0.483337713805401	0.999989224404044	30.6147250183466	65.6730151106037	8.4005713322258	113.519217936797	29.1861679854768	56.3508577343175
MSTRG.10340.1	JH393279.1	novel	NA	18.3849965898455	0.029677996625448	0.986665380965551	0.999989224404044	19.8095279530478	33.6699214526445	1.86679362938351	14.954627512632	0	40.0091089913655
MSTRG.10355.1	JH393279.1	novel	RBM43	251.923819581615	-1.34814709162783	0.336511873562709	0.999989224404044	91.8441750550397	28.6694380685884	963.265512761892	38.7460803736374	233.489343883814	155.528367346716
MSTRG.10419.1	JH393279.1	novel	NA	0.113292632671454	1.67050144694524	0.677554692485886	0.999989224404044	0	0	0	0.679755796028727	0	0
MSTRG.10586.1	JH393279.1	novel	NA	44.3076628567305	-0.13723056058592	0.928608337046948	0.999989224404044	70.2337809244422	69.0066706999744	0.933396814691756	77.8320386452892	14.5930839927384	33.2470060632473
MSTRG.10641.1	JH393279.1	novel	NA	23.7087845905792	1.66466258498174	0.32666926065093	0.999989224404044	7.2034647101992	26.3358791560289	0	43.1644930478241	48.643613309128	16.9052573202953
MSTRG.10655.1	JH393279.1	novel	NA	285.480827158919	0.187779812106583	0.862431801356118	0.999989224404044	381.783629640557	282.693993978639	136.275934944996	306.569864008956	335.640931832983	269.920608547381
MSTRG.10669.1	JH393279.1	novel	NA	124.013066058164	-0.897984383378142	0.477915957339805	0.999989224404044	225.108272193725	152.68142599318	108.274030504244	202.907105114575	29.1861679854768	25.9213945577861
MSTRG.10773.1	JH393279.1	novel	NA	18.8165120668936	0.742184923985333	0.740714155273146	0.999989224404044	0	42.3374259850085	0	45.2037604359103	0	25.3578859804429
MSTRG.10987.2	JH393279.1	novel	ENSSTOG00000034362	36.6968813147638	1.6402370725129	NA	NA	3.6017323550996	49.6714682816241	0	78.8516723393323	9.7287226618256	78.3276922507014
MSTRG.10991.1	JH393279.1	novel	ENSSTOG00000034362	6.03103918553113	-1.44197720594825	0.606226419053435	0.999989224404044	18.008661775498	9.00087009130101	0	9.17670324638781	0	0
MSTRG.10842.1	JH393279.1	novel	NA	36.9807236666833	-0.725301783361529	0.673075458694399	0.999989224404044	57.6277176815936	79.0076374680866	0	6.79755796028727	63.2366973018664	15.2147315882657
MSTRG.11438.1	JH393279.1	novel	MBD5	3.61959417619862	1.71350339371979	0.585950528744488	0.999989224404044	0	5.00048338405612	0	7.13743585830163	0	9.57964581483398
MSTRG.11500.1	JH393279.1	novel	ORC4	745.295717372954	-1.42901425306206	0.26757249195281	0.999989224404044	819.394110785158	74.3405196429676	2367.09432205829	226.018802179552	398.87762913485	586.048920436902
MSTRG.11341.1	JH393279.1	novel	NA	113.130448091804	0.435448326421105	0.768649095474082	0.999989224404044	39.6190559060956	112.677558920731	137.209331759688	195.429791358259	0	193.846950606052
MSTRG.11397.1	JH393279.1	novel	NA	30.5026597510473	0.183503537687171	0.911965728149489	0.999989224404044	41.4199220836454	44.670984897568	0	29.5693771272496	19.4574453236512	47.8982290741699
MSTRG.11651.1	JH393279.1	novel	NA	1.29418215695201	1.02555560162197	0.792022344435473	0.999989224404044	0	2.6669244714966	0	5.09816847021545	0	0
MSTRG.11923.1	JH393279.1	novel	NA	74.9172595629082	-0.925366446032785	0.535578497005623	0.999989224404044	39.6190559060956	49.338102722687	207.21409286157	97.5449567301223	0	55.7873491569744
MSTRG.11925.1	JH393279.1	novel	NA	573.286522514408	0.0742644024894278	0.946659034242347	0.999989224404044	471.826938518047	537.051915447627	668.312119319297	876.884976877057	189.710091905599	695.933093018822
MSTRG.11987.1	JH393279.1	novel	ZEB2	43.0155551780313	-1.05738958577706	0.413293276381871	0.999989224404044	19.8095279530478	70.3401329357227	83.0723165075663	16.6540170027038	38.9148906473024	29.3024460218451
MSTRG.11965.1	JH393279.1	novel	NA	27.3072617605742	0.444179033492292	0.795970104785872	0.999989224404044	14.4069294203984	53.671854988869	1.86679362938351	46.5632720279678	0	47.3347204968267
MSTRG.12057.1	JH393279.1	novel	GTDC1	11.9047327104871	0.748597071261055	0.70787590164672	0.999989224404044	3.6017323550996	7.66740785555271	15.8677458497598	43.1644930478241	0	1.12701715468635
MSTRG.12065.1	JH393279.1	novel	GTDC1	71.030610402913	0.0394439126665468	0.976580277902317	0.999989224404044	108.051970652988	85.008217528954	18.6679362938351	119.637020101056	9.7287226618256	85.0897951788195
MSTRG.12427.1	JH393279.1	novel	ARHGAP15	16.8546000770706	1.2391768000828	0.415647892103909	0.999989224404044	12.6060632428486	12.3345256806718	5.60038088815053	21.4123075749049	9.7287226618256	39.4456004140223
MSTRG.12088.1	JH393279.1	novel	NA	63.4882823409876	2.22487354933872	0.146223747237862	0.999989224404044	14.4069294203984	51.6716616352465	0.933396814691756	152.605176208449	9.7287226618256	151.583807305314
MSTRG.12173.1	JH393279.1	novel	NA	5.20118699342985	0.626017394597063	0.825995527183681	0.999989224404044	0	12.3345256806718	0	9.85645904241654	0	9.0161372374908
MSTRG.12195.1	JH393279.1	novel	NA	0.0555609264895124	-0.557776759079558	0.890552730376581	0.999989224404044	0	0.333365558937074	0	0	0	0
MSTRG.12254.1	JH393279.1	novel	NA	27.4277970951764	2.61316804603847	0.172685969765367	0.999989224404044	0	22.6688580077211	0	102.303247302323	9.7287226618256	29.8659545991883
MSTRG.12503.1	JH393279.1	novel	NA	116.343688817749	1.55622585040593	0.218781602233914	0.999989224404044	36.017323550996	105.010151065178	36.4024757729785	293.65450388441	29.1861679854768	197.791510647455
MSTRG.13380.1	JH393279.1	novel	LRP1B	14.3413767261946	0.542835810759017	0.795924266158558	0.999989224404044	3.6017323550996	31.6697280990221	0	33.3080340054076	0	17.4687658976384
MSTRG.13391.1	JH393279.1	novel	LRP1B	14.5290336672046	0.98771283510505	0.562029738981656	0.999989224404044	3.6017323550996	23.6689546845323	1.86679362938351	35.3473013934938	9.7287226618256	12.960697278893
MSTRG.13411.1	JH393279.1	novel	LRP1B	28.1848009289694	1.68123523430588	0.38277031607746	0.999989224404044	0	36.3368459241411	3.73358725876702	107.061537874524	0	21.9768345163838
MSTRG.12573.1	JH393279.1	novel	NA	3.43739619687023	3.85031841040751	0.237414728744856	0.999989224404044	0	1.00009667681122	0	2.71902318411491	0	16.9052573202953
MSTRG.12617.1	JH393279.1	novel	NA	15.2096026510223	1.67807791126298	0.413195983212297	0.999989224404044	0	21.0020302130357	0	23.4515749629911	38.9148906473024	7.88912008280445
MSTRG.12664.1	JH393279.1	novel	NA	6.29509328834035	1.7940658011482	0.50891147816298	0.999989224404044	0	8.33413897342686	0	4.07853477617236	0	25.3578859804429
MSTRG.12680.1	JH393279.1	novel	NA	3.8387441934023	3.69626374630503	0.232358432935546	0.999989224404044	0	1.3334622357483	0	11.5558485324884	0	10.1431543921772
MSTRG.12843.1	JH393279.1	novel	NA	17.6287542103085	1.41176600841942	0.463138875689608	0.999989224404044	0	15.0014501521684	14.0009522203763	25.4908423510772	0	51.279280538229
MSTRG.12885.1	JH393279.1	novel	NA	100.520963349073	-1.33480112829253	0.401437068929642	0.999989224404044	271.93079281002	136.679879164201	25.2017139966774	158.043222576679	0	11.2701715468635
MSTRG.13612.1	JH393279.1	novel	THSD7B	33.0516554978259	2.84217193106536	0.132209889369383	0.999989224404044	0	23.6689546845323	0	9.85645904241654	34.0505293163896	130.733989943617
MSTRG.13621.1	JH393279.1	novel	THSD7B	16.5129241941895	-0.451733077718026	0.811509043113864	0.999989224404044	41.4199220836454	15.0014501521684	0	11.215970634474	29.1861679854768	2.2540343093727
MSTRG.13752.11	JH393279.1	novel	R3HDM1	74.7429635624469	0.565347991735727	0.679419030444457	0.999989224404044	28.8138588407968	64.3395528748554	88.6726973957168	100.603857812252	4.8643613309128	161.163453120148
MSTRG.13887.1	JH393279.1	novel	ZRANB3	30.9137762096856	-0.776831904782414	0.578584280985045	0.999989224404044	55.8268515040438	39.3371359545748	22.4015235526021	42.8246151498098	19.4574453236512	5.63508577343175
MSTRG.13956.1	JH393279.1	novel	ZRANB3	11.2170130811039	0.82404769016649	0.700653866987438	0.999989224404044	0	23.0022235666581	0.933396814691756	28.2098655351922	14.5930839927384	0.563508577343175
MSTRG.13821.1	JH393279.1	novel	NA	15.8091313561369	0.676332124287314	0.740565998354958	0.999989224404044	0	16.3349123879166	20.5347299232186	54.0405857842838	0	3.94456004140223
MSTRG.13850.1	JH393279.1	novel	AMER3	30.2330896248842	-1.11234831623076	0.553132871446931	0.999989224404044	73.8355132795418	51.3382960763095	0	19.0331622888043	0	37.1915661046496
MSTRG.14026.2	JH393279.1	novel	Arhgef4	1633.96118959504	-0.386918884694737	0.73024271014255	0.999989224404044	2326.71910139434	828.746779517567	2397.89641694312	947.919457562059	2558.65406006013	743.831322092991
MSTRG.14040.1	JH393279.1	novel	NA	7.46018006010742	0.851885962218005	0.725880174927929	0.999989224404044	0	15.6681812700425	0	17.6736506967469	9.7287226618256	1.69052573202953
MSTRG.14043.2	JH393279.1	novel	NA	11.3011297854352	2.005127640623	0.403033943948062	0.999989224404044	0	13.334622357483	0	7.13743585830163	0	47.3347204968267
MSTRG.14117.1	JH393279.1	novel	NA	9.6402985542284	2.69597646594513	0.172077334960772	0.999989224404044	5.4025985326494	2.6669244714966	0	28.2098655351922	9.7287226618256	11.8336801242067
MSTRG.14156.1	JH393279.1	novel	NA	41.6308086251418	1.32656614442882	0.352357575902169	0.999989224404044	10.8051970652988	55.6720483424914	4.66698407345878	74.0933817671312	19.4574453236512	85.0897951788195
MSTRG.14224.2	JH393279.1	novel	NA	49.6098219956478	-0.0607520917942207	0.968564199273561	0.999989224404044	57.6277176815936	76.007347437653	19.6013331085269	117.937630610984	0	26.4849031351292
MSTRG.14245.1	JH393279.1	novel	NA	40.1408573096853	2.60357266371274	0.100526263511489	0.999989224404044	16.2077955979482	17.6683746236649	0	87.3486197896914	102.151587949169	17.4687658976384
MSTRG.14300.1	JH393279.1	novel	NA	1.80834056335841	2.55963162472184	0.511688334070257	0.999989224404044	0	1.3334622357483	0	9.51658114440217	0	0
MSTRG.14303.1	JH393279.1	novel	NA	7.30927060796814	0.239365171833408	0.929490683563623	0.999989224404044	5.4025985326494	15.0014501521684	0	23.4515749629911	0	0
MSTRG.14305.1	JH393279.1	novel	NA	35.7894130226357	-1.13452041706619	0.494990759662179	0.999989224404044	77.4372456346414	69.6734018178486	1.86679362938351	31.9485224133501	0	33.8105146405905
MSTRG.14353.1	JH393279.1	novel	NA	132.200756269227	0.479479586113324	0.782213881518079	0.999989224404044	271.93079281002	41.3373293081972	16.8011426644516	4.75829057220109	457.249965105803	1.12701715468635
MSTRG.14367.1	JH393279.1	novel	NA	8.72467435669785	0.236060134346724	0.913691144907101	0.999989224404044	3.6017323550996	19.3352024183503	0	3.39877898014363	24.321806654564	1.69052573202953
MSTRG.14376.1	JH393279.1	novel	NA	118.500732850028	-0.292164213205338	0.838122193080731	0.999989224404044	225.108272193725	164.349220555978	1.86679362938351	140.029693981918	121.60903327282	58.0413834663471
MSTRG.14416.1	JH393279.1	novel	AMMECR1L	4139.87101930356	-1.5103246815696	0.222405071444736	0.999989224404044	7511.41282656021	770.407806703579	10101.2203285942	938.402876417657	3983.91193001758	1533.87034752812
MSTRG.14413.1	JH393279.1	novel	NA	81.7915257718345	-1.64842974425913	0.232319674926758	0.999989224404044	120.658033895837	8.33413897342686	241.749775005165	15.6343833086607	63.2366973018664	41.1361261460518
MSTRG.14481.1	JH393279.1	novel	WDR33	20.0737302719083	0.667492057942803	0.702591067518092	0.999989224404044	1.8008661775498	28.3360725096513	16.8011426644516	47.5829057220109	0	25.9213945577861
MSTRG.14457.1	JH393279.1	novel	NA	26.9472561160185	0.585541975225674	0.744180315395839	0.999989224404044	3.6017323550996	60.0058006086734	0	27.8699876371778	58.3723359709536	11.8336801242067
MSTRG.14561.1	JH393279.1	novel	NA	53.515492007835	-0.84697382440855	0.579961549952132	0.999989224404044	61.2294500366932	101.009764357934	45.736443919896	101.28361360828	0	11.8336801242067
MSTRG.14674.1	JH393279.1	novel	BIN1	19.3055805798797	-2.0465109419895	0.372428425713952	0.999989224404044	14.4069294203984	79.6743685859608	0	21.7521854729193	0	0
MSTRG.14641.1	JH393279.1	novel	NA	28.6650675853011	2.19466797625799	0.199981455967727	0.999989224404044	0	28.0027069507143	1.86679362938351	53.0209520902407	77.8297812946048	11.2701715468635
MSTRG.14981.1	JH393279.1	novel	NA	182.288214243799	1.76714892367403	0.140725757688326	0.999989224404044	39.6190559060956	164.682586114915	43.8696502905125	408.533233413265	111.880310610994	325.144449127012
MSTRG.15506.1	JH393279.1	novel	Cntnap5	10.212122964203	-1.28121533065001	0.616609118730253	0.999989224404044	3.6017323550996	40.337232631386	0	17.3337727987325	0	0
MSTRG.15160.1	JH393279.1	novel	NA	8.98090487579579	2.04228631992984	0.307576126501979	0.999989224404044	3.6017323550996	6.66731117874149	0	7.81719165433036	19.4574453236512	16.3417487429521
MSTRG.15268.1	JH393279.1	novel	NA	99.2876358993032	1.6206111158559	0.240528692785401	0.999989224404044	18.008661775498	123.678622365655	3.73358725876702	209.704663074862	145.930839927384	94.6694409936535
MSTRG.15279.1	JH393279.1	novel	NA	14.9061202908092	1.47168773345823	0.461001650091499	0.999989224404044	0	19.0018368594132	4.66698407345878	33.647911903422	0	32.119988908561
MSTRG.15947.1	JH393279.1	novel	CLASP1	290.631564387565	0.139774421837687	0.901721711942454	0.999989224404044	106.251104475438	490.047371637499	233.349203672939	416.010547169581	238.353705214727	259.777454155204
MSTRG.15856.1	JH393279.1	novel	NA	8.6121366079023	-3.69691634386306	0.117925641300389	0.999989224404044	41.4199220836454	1.00009667681122	6.53377770284229	2.71902318411491	0	0
MSTRG.15839.1	JH393279.1	novel	NA	16.477793448684	-0.804918928306864	NA	NA	32.4155911958964	31.336362540085	0	33.9877898014363	0	1.12701715468635
MSTRG.16008.1	JH393279.1	novel	RALB	8.63171014413447	-1.93602860156195	0.418053076128542	0.999989224404044	10.8051970652988	30.0029003043367	0	6.11780216425854	4.8643613309128	0
MSTRG.16118.1	JH393279.1	novel	NA	13.8365991142719	-0.406364306464179	0.862911952835678	0.999989224404044	0	47.6712749280016	0	13.9349938185889	0	21.4133259390407
MSTRG.16221.2	JH393279.1	novel	SCTR	25.0447904471576	1.16809085823076	0.468160520613971	0.999989224404044	1.8008661775498	41.6706948671343	1.86679362938351	30.9288887193071	48.643613309128	25.3578859804429
MSTRG.16302.1	JH393279.1	novel	NA	84.2183850235278	-0.530147833960175	0.752159590056957	0.999989224404044	52.2251191489442	247.023879172372	0	145.467740350147	19.4574453236512	41.1361261460518
MSTRG.16413.1	JH393279.1	novel	NA	5.07015437854642	-2.32295227349105	NA	NA	0	26.0025135970918	0	4.41841267418672	0	0
MSTRG.16513.1	JH393279.1	novel	NA	6.04093103726196	-2.37534543400785	0.4038092892455	0.999989224404044	28.8138588407968	2.33355891255952	0	5.09816847021545	0	0
MSTRG.16814.1	JH393279.1	novel	NA	73.8484080635897	1.12082720831208	0.421043828389776	0.999989224404044	10.8051970652988	122.345160129906	5.60038088815053	86.6688639936626	102.151587949169	115.519258355351
MSTRG.17220.1	JH393279.1	novel	DPP10	3.72785727825208	1.60414320170315	0.566527253414854	0.999989224404044	0	3.66702114830782	1.86679362938351	7.81719165433036	0	9.0161372374908
MSTRG.17299.1	JH393279.1	novel	DPP10	13.5679448671324	1.48123000421804	0.480706300295919	0.999989224404044	0	20.6686646540986	0	13.9349938185889	38.9148906473024	7.88912008280445
MSTRG.16993.1	JH393279.1	novel	NA	49.2504712357213	-0.121570415098013	0.927642322032772	0.999989224404044	7.2034647101992	72.6736918482822	72.8049515459569	39.4258361696661	72.965419963692	30.4294631765315
MSTRG.17371.1	JH393279.1	novel	NA	12.4603799577161	-0.394356453019428	0.859686893741905	0.999989224404044	3.6017323550996	39.3371359545748	0	29.5693771272496	0	2.2540343093727
MSTRG.17416.1	JH393279.1	novel	NA	372.424466061167	-0.498326285611542	0.684053377418419	0.999989224404044	675.324816581175	535.051722094005	99.8734591720178	446.939435888888	77.8297812946048	399.527581336311
MSTRG.18134.1	JH393279.1	novel	NCKAP5	218.790879850828	-2.18050027729618	0.147380127913312	0.999989224404044	369.177566397709	2.6669244714966	704.714595092276	29.909255025264	38.9148906473024	167.362047470923
MSTRG.17943.1	JH393279.1	novel	MGAT5	8.88143587462771	-1.32914007798284	0.606340588514924	0.999989224404044	9.00433088774899	29.6695347453996	0	14.6147496146176	0	0
MSTRG.17948.1	JH393279.1	novel	MGAT5	183.949520655471	0.116178057867052	0.918370219408555	0.999989224404044	203.497878063127	256.35811482261	69.0713642871899	126.434578061343	243.21806654564	205.117122152916
MSTRG.17638.1	JH393279.1	novel	NA	1.0131213549658	1.11123793321837	0.77598564813201	0.999989224404044	0	2.00019335362245	0	4.07853477617236	0	0
MSTRG.17740.1	JH393280.1	novel	NA	31.1699440640344	1.66967784037895	0.272835215612646	0.999989224404044	1.8008661775498	38.6704048367006	3.73358725876702	69.6749690929445	29.1861679854768	43.9536690327677
MSTRG.17736.1	JH393280.1	novel	NA	14.1153790463095	1.18181150280655	0.566718715669864	0.999989224404044	0	20.3352990951615	5.60038088815053	7.47731375631599	0	51.279280538229
MSTRG.17825.1	JH393280.1	novel	NA	4.984875837544	6.0649681530745	NA	NA	0	0	0	29.909255025264	0	0
MSTRG.18034.1	JH393280.1	novel	NA	8.3528188149161	2.52191251916451	0.265743734289333	0.999989224404044	0	7.00067673767856	0	23.4515749629911	14.5930839927384	5.07157719608858
MSTRG.18360.1	JH393280.1	novel	NA	67.4849793520073	-1.21315646838799	0.391979422090951	0.999989224404044	187.290082465179	62.0059939622958	35.4690789582867	101.963369404309	9.7287226618256	8.45262866014763
MSTRG.18514.4	JH393280.1	novel	GPM6B	1111.31768094369	-0.255879998136988	0.849897211433349	0.999989224404044	1123.74049479107	89.341969795136	2413.76416279288	212.423686258977	2213.28440556532	615.351366458747
MSTRG.18694.1	JH393280.1	novel	PIR	0.394353434657661	1.23273502783405	0.755443147602578	0.999989224404044	0	0.666731117874149	0	1.69938949007182	0	0
MSTRG.18714.1	JH393280.1	novel	NA	8.86754354854853	0.465277454552135	0.838658498553723	0.999989224404044	0	20.6686646540986	1.86679362938351	24.4712086570342	0	6.19859435077493
MSTRG.18785.1	JH393280.1	novel	CA5B	17.5851350263338	-2.90910222826845	0.13515432517285	0.999989224404044	50.4242529713944	32.6698247758333	11.2007617763011	11.215970634474	0	0
MSTRG.18787.1	JH393280.1	novel	AP1S2	1164.36791799152	0.755497573555247	0.577382543849233	0.999989224404044	1759.44625546615	212.687226601853	625.375865843476	203.926738808618	3779.60875411925	405.162667109743
MSTRG.18808.1	JH393280.1	novel	NA	126.359602358146	2.17614790808504	NA	NA	19.8095279530478	117.011311186913	0	157.023588882636	145.930839927384	318.382346198894
MSTRG.19085.1	JH393280.1	novel	NA	62.5091968831881	-1.78013977902319	0.20567162624044	0.999989224404044	27.012992663247	16.3349123879166	247.350155893315	14.954627512632	24.321806654564	45.080686187454
MSTRG.19141.1	JH393280.1	novel	RPL8	0.0555609264895124	-0.557776759079558	0.890552730376581	0.999989224404044	0	0.333365558937074	0	0	0	0
MSTRG.19170.1	JH393280.1	novel	ZNF251	24.0884582087206	-4.51431685871197	NA	NA	0	4.00038670724489	135.342538130305	0.679755796028727	0	4.5080686187454
MSTRG.19163.1	JH393280.1	novel	NA	7.5766596477468	1.23526437999406	0.520935736454076	0.999989224404044	9.00433088774899	1.66682779468537	2.80019044407527	4.07853477617236	19.4574453236512	8.45262866014763
MSTRG.19202.2	JH393280.1	novel	NA	22.771150084877	0.428889871078376	0.813547283037318	0.999989224404044	3.6017323550996	35.3367492473299	18.6679362938351	40.1055919656949	38.9148906473024	0
MSTRG.19240.1	JH393280.1	novel	NA	39.8912822497743	-3.31494941850659	0.0661137897430067	0.999989224404044	0	53.671854988869	165.211236200441	12.5754822265314	0	7.88912008280445
MSTRG.19271.1	JH393280.1	novel	HSF1	5416.18898579397	0.679659048008973	0.633863216797428	0.999989224404044	2234.8749263393	835.747456255246	9417.97386023981	461.214307605491	17784.1050258172	1763.2183385068
MSTRG.19285.1	JH393280.1	novel	MROH1	107.72279387696	1.57728412714613	0.263724920194317	0.999989224404044	5.4025985326494	117.678042304787	37.3358725876702	64.2369227247147	379.420183811199	42.2631433007382
MSTRG.19251.1	JH393280.1	novel	HGH1	34.344393491683	-0.844433451626706	0.558420056218415	0.999989224404044	37.8181897285458	5.00048338405612	89.6060942104085	13.2552380225602	24.321806654564	36.0645489499632
MSTRG.19257.1	JH393280.1	novel	NA	12.9951128375452	1.51310136622182	0.436572987726315	0.999989224404044	1.8008661775498	18.001740182602	0	31.9485224133501	19.4574453236512	6.7621029281181
MSTRG.19326.1	JH393280.1	novel	GPAA1	868.296006653901	0.421688790385485	0.764897186493103	0.999989224404044	1330.8401052093	127.012277955025	767.252181676623	115.898363222898	2699.7205386566	169.052573202953
MSTRG.19352.1	JH393280.1	novel	NA	15.3027773241073	1.21527598615899	0.507944440998565	0.999989224404044	3.6017323550996	23.6689546845323	0	23.1116970649767	19.4574453236512	21.9768345163838
MSTRG.19452.1	JH393280.1	novel	NA	46.4284525112622	-0.973090498143171	0.545029406556344	0.999989224404044	0	61.3392628444217	123.208379539312	49.622173110097	29.1861679854768	15.2147315882657
MSTRG.19461.1	JH393280.1	novel	NA	12.5552709455374	-1.62532919923087	0.450286638311021	0.999989224404044	9.00433088774899	48.6713716048129	0	14.2748717166033	0	3.38105146405905
MSTRG.19475.1	JH393280.1	novel	ENSSTOG00000031033	10.1221457742991	0.209576637615334	0.93230592507971	0.999989224404044	0	28.3360725096513	0	9.85645904241654	0	22.540343093727
MSTRG.19478.1	JH393280.1	novel	NA	20.3949062475942	-0.311089574535624	0.879958976172277	0.999989224404044	3.6017323550996	64.6729184337924	0	42.8246151498098	0	11.2701715468635
MSTRG.19491.1	JH393280.1	novel	NA	16.0202960183072	0.593690983303314	0.812714294660822	0.999989224404044	32.4155911958964	5.33384894299319	0	0	58.3723359709536	0
MSTRG.19503.1	JH393280.1	novel	NA	36.7647620696499	-2.72293007006761	NA	NA	0	2.00019335362245	190.412950197118	0	0	28.1754288671588
MSTRG.19528.1	JH393280.1	novel	ADGRB1	6.11170191384636	-6.07037262259552	NA	NA	0	36.6702114830782	0	0	0	0
MSTRG.19538.1	JH393280.1	novel	NA	166.677630888429	-0.50492097715586	0.719836747290469	0.999989224404044	82.8398441672907	491.714199432185	11.2007617763011	198.828570338403	179.981369243774	35.50104037262
MSTRG.19533.1	JH393280.1	novel	NA	13.312407237498	-3.68995452243812	0.0810313226505019	0.999989224404044	27.012992663247	48.0046404869387	0	2.03926738808618	0	2.81754288671588
MSTRG.19584.1	JH393280.1	novel	NA	7.89290773104941	-4.65182192883325	NA	NA	0	46.3378126922534	0	1.01963369404309	0	0
MSTRG.19600.1	JH393280.1	novel	NA	7.26759990459142	-6.32268930507393	0.0328515682009314	0.999989224404044	3.6017323550996	40.0038670724489	0	0	0	0
MSTRG.19661.1	JH393280.1	novel	DENND3	118.590292405612	0.116553326793046	0.934566641815825	0.999989224404044	117.056301540737	13.334622357483	209.080886490953	47.5829057220109	306.454763847506	18.0322744749816
MSTRG.19815.10	JH393280.1	novel	PTK2	538.416771726731	-1.04349265114462	0.327380537208527	0.999989224404044	702.337809244422	532.384797622508	941.797386023981	335.459485340177	223.760621221989	494.760530907308
MSTRG.19699.1	JH393280.1	novel	NA	7479.21142813543	-2.06039973480677	0.171980191743557	0.999989224404044	5696.13971959001	112.010827802857	30389.5334927342	542.10524733291	2047.89612031429	6087.58316103832
MSTRG.19964.1	JH393280.1	novel	TRAPPC9	23.5108254655695	-0.926706834385867	0.631265421502862	0.999989224404044	21.6103941305976	71.673595171471	0	20.7325517788762	0	27.0484117124724
MSTRG.20011.1	JH393280.1	novel	TRAPPC9	348.373676275365	-0.522587395398245	0.746242563399686	0.999989224404044	129.662364783586	2.00019335362245	1099.54144770689	20.7325517788762	520.48666240767	317.818837621551
MSTRG.19892.1	JH393280.1	novel	Col22a1	44.2608461766298	-0.420908628955398	0.797652615481607	0.999989224404044	86.4415765223903	64.6729184337924	0	27.1902318411491	68.1010586327792	19.159291629668
MSTRG.20135.1	JH393280.1	novel	NA	14.7751038536783	-0.747890619958394	0.717707747669447	0.999989224404044	21.6103941305976	34.6700181294557	0	4.75829057220109	0	27.6119202898156
MSTRG.20365.1	JH393280.1	novel	NA	5.22150781698338	1.77323922316585	0.531512991308106	0.999989224404044	0	7.00067673767856	0	18.69328439079	0	5.63508577343175
MSTRG.20503.1	JH393280.1	novel	NA	6.23693383482618	-2.65934033797244	NA	NA	0	33.0031903347704	0	4.41841267418672	0	0
MSTRG.20575.1	JH393280.1	novel	KHDRBS3	371.161111306867	-0.352145630107444	0.761755786589239	0.999989224404044	477.229537050697	631.061003067882	141.876315833147	513.555503899703	131.337755934646	331.90655205513
MSTRG.20594.1	JH393280.1	novel	NA	14.5021625639709	0.355710145246504	0.842480195291256	0.999989224404044	9.00433088774899	26.0025135970918	3.73358725876702	28.5497434332065	0	19.7228002070111
MSTRG.20860.1	JH393280.1	novel	NA	6.17160439972074	-4.00032071586881	NA	NA	0	35.670114806267	0	1.35951159205745	0	0
MSTRG.21118.1	JH393280.1	novel	KCNQ3	4.30206991630918	-1.22268361600335	0.720908979461653	0.999989224404044	0	18.3351057415391	0	7.47731375631599	0	0
MSTRG.20980.1	JH393280.1	novel	ENSSTOG00000034122	10.6636812881701	-2.22863049911653	NA	NA	0	53.3384894299319	0	9.51658114440217	0	1.12701715468635
MSTRG.21014.1	JH393280.1	novel	NA	8.530735665348	0.611661189007831	0.80903279290977	0.999989224404044	0	20.3352990951615	0	15.6343833086607	0	15.2147315882657
MSTRG.21047.1	JH393280.1	novel	NA	0.0566463163357272	1.12492186718639	0.780835023924921	0.999989224404044	0	0	0	0.339877898014363	0	0
MSTRG.21238.4	JH393280.1	novel	ADCY8	4.72284123239283	-1.76247136208676	0.563276416710121	0.999989224404044	0	22.335492448784	0	5.43804636822981	0	0.563508577343175
MSTRG.21205.1	JH393280.1	novel	ENSSTOG00000034939	11.3473068598979	2.3396336122592	0.31790065701145	0.999989224404044	0	11.0010634449235	0	32.2884003113645	0	24.7943774030997
MSTRG.21298.1	JH393280.1	novel	NA	17.2426560813262	0.808610261241908	0.720332258237756	0.999989224404044	0	37.6703081598894	0	37.0466908835656	0	28.7389374445019
MSTRG.21406.1	JH393280.1	novel	NA	7.59390642687076	-0.458298138669148	0.865554883863568	0.999989224404044	27.012992663247	0	0	12.9153601245458	0	5.63508577343175
MSTRG.21606.1	JH393280.1	novel	NA	18.4816863617692	-2.40354003580677	0.290708627993291	0.999989224404044	70.2337809244422	24.0023202434694	0	16.6540170027038	0	0
MSTRG.21703.1	JH393280.1	novel	NA	10.9060218517111	-1.10515927321005	0.609436535496469	0.999989224404044	14.4069294203984	31.0029969811479	0	14.954627512632	0	5.07157719608858
MSTRG.21731.1	JH393280.1	novel	NA	31.5122479085613	-0.654827331493506	0.72622401577048	0.999989224404044	43.2207882611952	73.3404229661564	0	30.2491329232783	0	42.2631433007382
MSTRG.21833.1	JH393280.1	novel	NA	0.113292632671454	1.67050144694524	0.677554692485886	0.999989224404044	0	0	0	0.679755796028727	0	0
MSTRG.21934.1	JH393280.1	novel	NA	19.5676294021952	-5.0402896202859	0.00949050746176021	0.999989224404044	108.051970652988	5.00048338405612	1.86679362938351	1.35951159205745	0	1.12701715468635
MSTRG.22059.1	JH393280.1	novel	NA	12.4981893993429	-1.48052209795285	0.489082637823524	0.999989224404044	23.4112603081474	32.6698247758333	0	16.6540170027038	0	2.2540343093727
MSTRG.22094.1	JH393280.1	novel	ENSSTOG00000034226	28.1997194453806	-0.992759409057998	0.541932603573485	0.999989224404044	9.00433088774899	100.676398798996	3.73358725876702	39.0859582716518	4.8643613309128	11.8336801242067
MSTRG.22173.1	JH393280.1	novel	ENSSTOG00000029952	4.28124146489854	1.31901312111562	0.698912888526267	0.999989224404044	0	7.33404229661564	0	18.3534064927756	0	0
MSTRG.22254.1	JH393280.1	novel	ENSSTOG00000029663	7.74676465744128	-0.641584260232667	0.80867394988719	0.999989224404044	10.8051970652988	18.001740182602	0	17.6736506967469	0	0
MSTRG.22437.1	JH393280.1	novel	NSMCE2	44.6788728633067	-1.86241060643285	0.219732268135797	0.999989224404044	118.857167718287	14.0013534753571	79.3387292487992	16.9938949007182	0	38.8820918366791
MSTRG.22463.4	JH393280.1	novel	SQLE	4798.75790410165	-1.13480044855941	0.404980155313624	0.999989224404044	3066.87510036731	446.70984897568	16269.1064800773	613.479605915926	3794.20183811199	4602.17455116171
MSTRG.22293.1	JH393280.1	novel	NA	3.94916734014024	-3.32936681486531	0.340412818278089	0.999989224404044	0	22.335492448784	0	1.35951159205745	0	0
MSTRG.22312.1	JH393280.1	novel	NA	180.380244504077	-2.36266367611145	0.0689539850491424	0.999989224404044	741.956865150517	123.345256806718	42.002856661129	70.6946027869876	38.9148906473024	65.3669949718083
MSTRG.22404.1	JH393280.1	novel	NA	5.72466048286467	-0.74943718999869	0.775249460009019	0.999989224404044	0	21.3353957719728	0	6.4576800622729	4.8643613309128	1.69052573202953
MSTRG.22653.1	JH393280.1	novel	TBC1D31	480.165763682646	-0.962109638193002	0.464422045987074	0.999989224404044	129.662364783586	123.678622365655	1650.24556837502	137.990426593832	335.640931832983	503.776668144799
MSTRG.22746.1	JH393280.1	novel	ZHX2	3245.24663604096	-1.37220515771202	0.260901601627277	0.999989224404044	4532.78016889284	678.732277995884	8833.66745424278	722.580411178536	2140.31898560163	2563.4005183341
MSTRG.22719.1	JH393280.1	novel	NA	9.01999501986776	1.60389849233853	NA	NA	0	13.334622357483	0	40.7853477617236	0	0
MSTRG.22798.1	JH393280.1	novel	NA	7.97669401309621	0.697397199909555	0.786547967908994	0.999989224404044	0	18.3351057415391	0	21.0724296768905	0	8.45262866014763
MSTRG.23262.1	JH393280.1	novel	DEPTOR	100.325458554219	2.17794727989468	0.0977171138017992	0.999989224404044	64.8311823917928	37.3369426009523	6.53377770284229	53.360829988255	335.640931832983	104.249086808487
MSTRG.23291.1	JH393280.1	novel	NA	7.43494849617965	1.18007009320358	0.635620205999305	0.999989224404044	1.8008661775498	11.6677945627976	0	21.4123075749049	9.7287226618256	0
MSTRG.23368.1	JH393280.1	novel	ENPP2	10.0315368416105	1.74485208718473	0.438038116920769	0.999989224404044	0	13.334622357483	0	2.03926738808618	19.4574453236512	25.3578859804429
MSTRG.23320.1	JH393280.1	novel	NA	30.0812065893989	1.20870660308014	0.449237165914167	0.999989224404044	0	32.0030936579591	22.4015235526021	66.6160680108152	19.4574453236512	40.0091089913655
MSTRG.23632.1	JH393280.1	novel	SAMD12	7.48803057905385	0.680986852990598	0.793842915739344	0.999989224404044	0	17.3350090647279	0	18.0135285947613	0	9.57964581483398
MSTRG.23689.1	JH393280.1	novel	SAMD12	13.3656322677975	-0.625984764939677	0.77419367280583	0.999989224404044	1.8008661775498	47.3379093690646	0	11.8957264305027	0	19.159291629668
MSTRG.23698.1	JH393280.1	novel	NA	3.16799767367058	-5.09360598296625	0.173870059617039	0.999989224404044	16.2077955979482	0	2.80019044407527	0	0	0
MSTRG.23565.1	JH393280.1	novel	NA	25.8605083329679	-0.836395468958566	0.633313802195666	0.999989224404044	43.2207882611952	54.6719516656802	2.80019044407527	49.9620510081114	0	4.5080686187454
MSTRG.23704.1	JH393280.1	novel	NA	8.77505569334718	0.0214212168423098	0.993253825237221	0.999989224404044	0	26.3358791560289	0	10.5362148384453	0	15.7782401656089
MSTRG.23929.1	JH393280.1	novel	NA	10.647838441941	-3.10485238359095	0.16015356684963	0.999989224404044	36.017323550996	22.0021268898469	0	1.35951159205745	0	4.5080686187454
MSTRG.23986.1	JH393280.1	novel	NA	5.06697558971147	6.09494273201303	0.050426931045786	0.999989224404044	0	0	0	16.3141391046894	0	14.0877144335794
MSTRG.24150.1	JH393280.1	novel	NA	21.4319290218966	1.15441770291203	0.516820890517837	0.999989224404044	28.8138588407968	11.0010634449235	0.933396814691756	30.9288887193071	0	56.9143663116607
MSTRG.24492.1	JH393280.1	novel	NA	106.841487930828	1.89463341756929	0.149084259644934	0.999989224404044	3.6017323550996	93.3423565023809	38.269269402362	184.893576519814	111.880310610994	209.061682194318
MSTRG.24582.1	JH393280.1	novel	NA	4.09555267409925	-1.27033974299129	0.68504275411946	0.999989224404044	0	17.6683746236649	0	5.77792426624418	0	1.12701715468635
MSTRG.24737.1	JH393280.1	novel	NA	12.0911829808064	0.232893687808908	0.89334459323311	0.999989224404044	14.4069294203984	16.3349123879166	1.86679362938351	12.2356043285171	24.321806654564	3.38105146405905
MSTRG.24817.1	JH393280.1	novel	NA	16.2321218791959	4.90085691384475	0.0134173337981291	0.999989224404044	0	2.6669244714966	0	68.6553353989014	9.7287226618256	16.3417487429521
MSTRG.24833.1	JH393280.1	novel	NA	3.69990780526281	5.64460510957448	0.108529315894742	0.999989224404044	0	0	0	21.0724296768905	0	1.12701715468635
MSTRG.24975.1	JH393280.1	novel	TRHR	1383.06350140923	0.588875462882956	0.591126329964378	0.999989224404044	576.277176815936	1747.83562550708	990.334020387953	2216.68365084968	836.670148917002	1930.58038597772
MSTRG.24962.1	JH393280.1	novel	NA	4.89820713063108	-1.16953948420136	0.698276909011942	0.999989224404044	0	20.6686646540986	0	8.15706955234472	0	0.563508577343175
MSTRG.25485.2	JH393280.1	novel	ANGPT1	72.7617978898413	0.0807527525155823	0.947693018131996	0.999989224404044	55.8268515040438	128.679105749711	27.0685076260609	96.8652009340935	87.5585039564304	40.5726175687086
MSTRG.25452.1	JH393280.1	novel	NA	140.430942932101	0.103452575464817	0.933949782915434	0.999989224404044	171.082286867231	207.35337765886	28.9353012554444	256.607813000844	53.5079746400408	125.098904170185
MSTRG.25473.1	JH393280.1	novel	NA	19.2831243743789	-0.706213024281952	0.647784759235927	0.999989224404044	5.4025985326494	23.6689546845323	42.9362534758208	7.47731375631599	9.7287226618256	26.4849031351292
MSTRG.25521.1	JH393280.1	novel	NA	4.79364749177166	5.98349067480895	0.0681645791035782	0.999989224404044	0	0	0	19.0331622888043	9.7287226618256	0
MSTRG.25584.1	JH393280.1	novel	NA	10.8498881459379	1.17065368933578	0.625990392172416	0.999989224404044	0	20.0019335362245	0	24.8110865550485	0	20.2863087843543
MSTRG.25906.1	JH393280.1	novel	ZFPM2	53.9102164403054	0.124510075634598	0.932428213437567	0.999989224404044	36.017323550996	58.338972813988	61.6041897696559	91.4271545658637	0	76.0736579413287
MSTRG.25946.1	JH393280.1	novel	ZFPM2	3.58705592461833	-1.4712390055884	0.615458419842936	0.999989224404044	0	2.33355891255952	14.0009522203763	0.679755796028727	0	4.5080686187454
MSTRG.25625.1	JH393280.1	novel	NA	102.189779680528	1.7532745333918	0.35859666302497	0.999989224404044	0	140.013534753571	0	249.470377142543	14.5930839927384	209.061682194318
MSTRG.25849.1	JH393280.1	novel	DPYS	33.8384418096662	1.95336533730639	0.226649835147859	0.999989224404044	12.6060632428486	29.0028036275255	0	53.7007078862694	24.321806654564	83.39926944679
MSTRG.26034.1	JH393280.1	novel	NA	21.5519725267064	0.103579361412142	0.953322083023974	0.999989224404044	18.008661775498	44.670984897568	0	41.125225659738	9.7287226618256	15.7782401656089
MSTRG.26115.1	JH393280.1	novel	NA	219.7417601312	-0.170331733684203	0.895688241056749	0.999989224404044	133.264097138685	521.050368618647	44.8030471052043	379.303734184029	53.5079746400408	186.521339100591
MSTRG.26146.1	JH393280.1	novel	NA	483.888072279049	-0.243094647384203	0.841796464343324	0.999989224404044	509.645128246593	925.422791609319	140.009522203763	843.237064973635	136.202117265558	348.811809375426
MSTRG.26183.1	JH393280.1	novel	NA	0.535546757214398	-0.851862500557129	0.828831352453794	0.999989224404044	0	0.666731117874149	1.86679362938351	0.679755796028727	0	0
MSTRG.26183.2	JH393280.1	novel	NA	239.105245150299	0.0972036569232043	0.94130652670864	0.999989224404044	181.88748393253	489.714006078562	22.4015235526021	453.736993849175	77.8297812946048	209.061682194318
MSTRG.26193.1	JH393280.1	novel	NA	129.331150308829	0.409667970678172	0.744545037204692	0.999989224404044	73.8355132795418	240.689933552568	18.6679362938351	198.488692440388	111.880310610994	132.424515675646
MSTRG.26178.1	JH393280.1	novel	NA	42.7988031816313	0.350057769324508	0.787227982616519	0.999989224404044	16.2077955979482	75.0072507608418	21.4681267379104	51.6614404981832	38.9148906473024	53.5333148476017
MSTRG.26208.1	JH393280.1	novel	NA	15.4231886255764	1.37988163119463	0.476806434367839	0.999989224404044	1.8008661775498	22.0021268898469	1.86679362938351	7.13743585830163	0	59.7319091983766
MSTRG.26229.1	JH393280.1	novel	NA	158.364457640464	0.378594289057508	0.759942317811259	0.999989224404044	52.2251191489442	317.030646549158	43.8696502905125	211.404052564934	107.015949280082	218.641328009152
MSTRG.26383.1	JH393280.1	novel	NA	21.670716740599	1.14648427269342	0.533998889328781	0.999989224404044	0	39.3371359545748	0.933396814691756	44.5240046398816	9.7287226618256	35.50104037262
MSTRG.26473.1	JH393280.1	novel	UBR5	6.36738666070452	1.42507374965347	NA	NA	0	10.3343323270493	0	27.8699876371778	0	0
MSTRG.26427.1	JH393280.1	novel	NA	197.0850901212	0.568336066862769	0.647906635805825	0.999989224404044	97.2467735876891	335.699117849634	43.8696502905125	368.087763549555	77.8297812946048	259.777454155204
MSTRG.26626.1	JH393280.1	novel	NCALD	13.6762672850347	0.857383139132121	NA	NA	0	29.0028036275255	0	30.9288887193071	9.7287226618256	12.3971887015499
MSTRG.26643.1	JH393280.1	novel	NCALD	8.10421041144874	3.26555035646075	NA	NA	0	4.33375226618197	0	43.1644930478241	0	1.12701715468635
MSTRG.26509.1	JH393280.1	novel	NA	32.0728033550308	-1.99894368417934	0.299380226092627	0.999989224404044	136.865829493785	18.3351057415391	0	8.49694745035908	0	28.7389374445019
MSTRG.26577.1	JH393280.1	novel	NA	31.8738827065145	-1.97796595313793	0.235657872387367	0.999989224404044	23.4112603081474	84.0081208521428	46.6698407345878	36.0270571895225	0	1.12701715468635
MSTRG.26649.1	JH393280.1	novel	NA	15.4509906676847	0.271807566483742	0.893970060802073	0.999989224404044	10.8051970652988	31.6697280990221	0	36.7068129855512	0	13.5242058562362
MSTRG.26647.1	JH393280.1	novel	NA	28.5517221738882	-0.210367054212343	0.908527957087185	0.999989224404044	57.6277176815936	31.6697280990221	3.73358725876702	77.1522828492605	0	1.12701715468635
MSTRG.26680.1	JH393280.1	novel	NA	8.1253107172988	0.303209602750678	0.894043528780826	0.999989224404044	7.2034647101992	15.0014501521684	0	11.8957264305027	0	14.6512230109226
MSTRG.26807.5	JH393280.1	novel	PABPC3	45598.4601580891	-1.09768203357724	0.453548243960482	0.999989224404044	58978.3673147559	1248.78738377828	126234.452012542	2842.39886109412	60877.4820563737	23409.2733199902
MSTRG.26866.3	JH393280.1	novel	SPAG1	5652.77068762235	-0.551687700833735	0.695339693154005	0.999989224404044	6904.52092472593	327.698344435144	12927.5458834808	510.496602817574	10239.4806015714	3006.88176870318
MSTRG.27547.1	JH393280.1	novel	VPS13B	24.2333850466368	0.291363822479769	0.842031319032501	0.999989224404044	16.2077955979482	44.3376193386309	4.66698407345878	36.7068129855512	24.321806654564	19.159291629668
MSTRG.27094.1	JH393280.1	novel	STK3	2.3334245203882	-2.11344940116324	0.583348672562608	0.999989224404044	5.4025985326494	0	3.73358725876702	0	4.8643613309128	0
MSTRG.27233.1	JH393280.1	novel	NA	2497.26454331615	-1.40674714957345	0.307654795611816	0.999989224404044	1253.40285957466	285.694284009073	9341.43532143509	319.485224133502	1040.97332481534	2742.59624592923
MSTRG.27246.1	JH393280.1	novel	NA	85.3146022506608	-1.79284369120082	0.196745383520075	0.999989224404044	97.2467735876891	8.66750453236394	292.15320299852	24.1313307590198	24.321806654564	65.3669949718083
MSTRG.27165.1	JH393280.1	novel	NA	20.1263174982109	-1.10724517777067	0.533479696740142	0.999989224404044	30.6147250183466	36.3368459241411	15.8677458497598	28.2098655351922	9.7287226618256	0
MSTRG.27400.1	JH393280.1	novel	CPQ	31.5649012076178	2.15770652910028	0.166525490146926	0.999989224404044	0	23.0022235666581	11.2007617763011	43.1644930478241	29.1861679854768	82.8357608694468
MSTRG.27453.1	JH393280.1	novel	SDC2	11.6964119201674	0.380527129386664	0.845825362869824	0.999989224404044	10.8051970652988	20.0019335362245	0	25.4908423510772	4.8643613309128	9.0161372374908
MSTRG.17711.2	JH393280.1	novel	WWC3	33.3507991781266	-0.871532392852705	0.573589117807689	0.999989224404044	61.2294500366932	66.3397462284778	2.80019044407527	52.6810741922263	9.7287226618256	7.32561150546128
MSTRG.17782.1	JH393280.1	novel	NA	7.32226771905016	1.31000078522857	0.628080664860899	0.999989224404044	9.00433088774899	4.00038670724489	0	30.9288887193071	0	0
MSTRG.17803.1	JH393280.1	novel	NA	137.580437765852	1.60234626500257	0.188071044457988	0.999989224404044	43.2207882611952	127.6790090729	33.6022853289032	155.664077290578	82.6941426255176	382.622324016016
MSTRG.17802.1	JH393280.1	novel	NA	25.8956151724441	1.51314812675321	0.305809301642431	0.999989224404044	3.6017323550996	27.002610273903	9.33396814691756	71.0344806850019	29.1861679854768	15.2147315882657
MSTRG.18263.1	JH393280.1	novel	TMSB4Y	145988.994770138	-0.243253715344646	0.870718848394074	0.999989224404044	298709.672870185	5005.15050188124	171088.835942555	9988.67154474412	350399.404110973	40742.2336504889
MSTRG.18362.1	JH393280.1	novel	NA	1.88193783602874	-0.36199495524596	0.924828544636019	0.999989224404044	0	6.66731117874149	0	0.679755796028727	0	3.94456004140223
MSTRG.18509.4	JH393280.1	novel	RAB9A	2244.08888086024	-1.66684843649156	0.191218240309517	0.999989224404044	3210.94439457129	233.022525697015	6795.12881095598	514.91501549176	1308.51319801554	1402.00934042982
MSTRG.18518.6	JH393280.1	novel	GPM6B	301.007888254198	1.61228471967594	0.180848164474997	0.999989224404044	190.891814820279	142.013728107194	111.074220948319	152.605176208449	1040.97332481534	168.489064625609
MSTRG.18524.1	JH393280.1	novel	GPM6B	14.3999920984431	-0.851786110164765	0.668589876987073	0.999989224404044	0	28.3360725096513	28.0019044407527	15.9742612066751	0	14.0877144335794
MSTRG.18739.1	JH393280.1	novel	NA	62.0217812693905	-1.56099387391192	0.335352898277717	0.999989224404044	37.8181897285458	8.33413897342686	233.349203672939	19.3730401868187	0	73.2561150546128
MSTRG.18766.1	JH393280.1	novel	NA	39.5356671101821	1.47914064742679	0.292574467177737	0.999989224404044	3.6017323550996	41.0039637492602	17.7345394791434	36.3669350875369	29.1861679854768	109.320664004576
MSTRG.18768.1	JH393280.1	novel	NA	28.0598366807253	1.24034648648507	0.455175318868149	0.999989224404044	0	44.0042537796938	5.60038088815053	59.1387542544992	29.1861679854768	30.4294631765315
MSTRG.18967.1	JH393280.1	novel	REPS2	25.9397775043891	0.6360652171438	0.736733435679253	0.999989224404044	36.017323550996	25.6691480381547	0	35.3473013934938	0	58.6048920436902
MSTRG.19076.1	JH393280.1	novel	NA	24.174695547636	-0.0487622896660466	0.975554755801836	0.999989224404044	9.00433088774899	62.0059939622958	1.86679362938351	26.8503539431347	34.0505293163896	11.2701715468635
MSTRG.19072.1	JH393280.1	novel	NA	1.81268212274327	4.634283185518	0.240624999858872	0.999989224404044	0	0	0	10.8760927364596	0	0
MSTRG.19062.1	JH393280.1	novel	NA	12.5194156992008	2.82564463267919	0.22505812669398	0.999989224404044	0	9.00087009130101	0	57.099486866413	0	9.0161372374908
MSTRG.19133.1	JH393280.1	novel	NA	48.6777552602964	-0.430414510304329	0.735192409186737	0.999989224404044	21.6103941305976	64.3395528748554	82.1389196928745	66.6160680108152	29.1861679854768	28.1754288671588
MSTRG.19190.1	JH393280.1	novel	NA	6.82574250262964	-2.38606132015665	0.332895486798956	0.999989224404044	0	3.33365558937074	31.7354916995197	4.75829057220109	0	1.12701715468635
MSTRG.19190.3	JH393280.1	novel	NA	207.540463520576	-0.44085269660075	0.718322698655004	0.999989224404044	212.502208950876	409.03954081579	97.0732687279426	330.701194767975	43.7792519782152	152.147315882657
MSTRG.19221.1	JH393280.1	novel	ARHGAP39	50.1232958333581	-0.902257091094536	0.454624626128739	0.999989224404044	66.6320485693426	78.6742719091496	51.3368248080466	39.7657140676805	24.321806654564	40.0091089913655
MSTRG.19329.1	JH393280.1	novel	NA	34.1579624733922	-0.209947447324378	0.904963307162332	0.999989224404044	14.4069294203984	95.0091842970662	0	50.9816847021545	38.9148906473024	5.63508577343175
MSTRG.19307.1	JH393280.1	novel	PLEC	9699.17428202167	1.25604005566011	0.447126838466834	0.999989224404044	7711.30897226824	32.6698247758333	9430.10801883081	351.093868648837	37825.2737091779	2844.59129842835
MSTRG.19321.1	JH393280.1	novel	NA	49.5023441845853	-0.574086708247765	0.750423589498005	0.999989224404044	72.034647101992	96.0092809738774	7.46717451753404	4.75829057220109	116.744671941907	0
MSTRG.19364.1	JH393280.1	novel	NA	444.544230069287	-0.514914816559766	0.720020504459654	0.999989224404044	828.398441672907	47.6712749280016	690.713642871899	22.7718191669623	919.36429154252	158.345910233432
MSTRG.19365.1	JH393280.1	novel	NA	18.2454715233462	-1.19450910000675	0.495893642533842	0.999989224404044	0	45.3377160154421	30.8020948848279	9.51658114440217	9.7287226618256	14.0877144335794
MSTRG.19414.1	JH393280.1	novel	ZC3H3	17.7828281761578	-0.0977921836072047	0.963170498923122	0.999989224404044	23.4112603081474	30.6696314222108	0	8.83682534837344	43.7792519782152	0
MSTRG.19394.1	JH393280.1	novel	NA	22.4839504743348	-1.9211878940152	0.315680765337293	0.999989224404044	61.2294500366932	46.6711782511904	0	12.9153601245458	0	14.0877144335794
MSTRG.19429.1	JH393280.1	novel	NA	53.1652124607926	-1.47789974469998	0.387769889686103	0.999989224404044	93.6450412325895	140.013534753571	0	33.3080340054076	48.643613309128	3.38105146405905
MSTRG.19450.1	JH393280.1	novel	NA	8752.309726259	2.71168339449674	0.0957188146906562	0.999989224404044	3291.98337256103	18.6684713004762	3643.98116455661	366.048496161469	41118.4463302059	4074.7305227685
MSTRG.19499.1	JH393280.1	novel	NA	271.800219243848	-1.00296669690923	0.518047037977953	0.999989224404044	731.151668085218	11.6677945627976	342.556630991874	8.83682534837344	486.43613309128	50.1522633835426
MSTRG.19500.1	JH393280.1	novel	NA	9.73103585313267	0.40300701817272	NA	NA	0	24.3356858024064	0	0	34.0505293163896	0
MSTRG.19536.1	JH393280.1	novel	NA	5.76745488937459	-5.988528965874	0.0552972093010574	0.999989224404044	3.6017323550996	31.0029969811479	0	0	0	0
MSTRG.19551.1	JH393280.1	novel	NA	22.4233263251097	-1.32189266065446	0.56459756300031	0.999989224404044	10.8051970652988	86.0083142057652	0	37.7264466795943	0	0
MSTRG.19552.1	JH393280.1	novel	NA	20.6503662655106	-2.05660648055716	0.275925439929941	0.999989224404044	27.012992663247	73.3404229661564	0	16.9938949007182	4.8643613309128	1.69052573202953
MSTRG.19621.1	JH393280.1	novel	NA	9.76816655818803	-1.85770481326184	0.426005142445993	0.999989224404044	3.6017323550996	43.0041571028826	0	10.8760927364596	0	1.12701715468635
MSTRG.19805.1	JH393280.1	novel	NA	163.967005959406	-0.452700689474804	0.690667376463947	0.999989224404044	196.294413352928	289.027939598444	84.005713322258	188.292355499957	87.5585039564304	138.623110026421
MSTRG.19680.1	JH393280.1	novel	NA	13.4318953549772	2.0730916472952	NA	NA	0	15.3348157111054	0	65.2565564187578	0	0
MSTRG.19708.1	JH393280.1	novel	NA	23.9611369494332	-0.0962191382570136	0.959981896947356	0.999989224404044	21.6103941305976	53.3384894299319	0	35.0074234954794	0	33.8105146405905
MSTRG.19951.1	JH393280.1	novel	TRAPPC9	131.879219139136	0.048348467115326	0.970847883988411	0.999989224404044	115.255435363187	264.692253796037	9.33396814691756	212.083808360963	92.4228652873432	97.4869838803693
MSTRG.19800.1	JH393280.1	novel	NA	3.38032735275798	1.36050883162641	0.709772165991763	0.999989224404044	0	5.66721450193027	0	14.6147496146176	0	0
MSTRG.19888.1	JH393280.1	novel	Col22a1	11.5124522909201	-2.93552641628093	0.250107064785092	0.999989224404044	18.008661775498	41.3373293081972	0	0	9.7287226618256	0
MSTRG.20152.1	JH393280.1	novel	NA	10.8958121467847	0.591950988906916	NA	NA	0	26.0025135970918	0	4.07853477617236	4.8643613309128	30.4294631765315
MSTRG.20232.1	JH393280.1	novel	NA	9.63381605172938	-0.000376866184963252	0.999868712220757	0.999989224404044	3.6017323550996	25.6691480381547	0	25.1509644530629	0	3.38105146405905
MSTRG.20303.1	JH393280.1	novel	NA	6.68444380487581	0.935939982605178	0.735332382056543	0.999989224404044	3.6017323550996	10.3343323270493	0	26.170598147106	0	0
MSTRG.20517.1	JH393280.1	novel	NA	3.92725349888339	0.0580517635306802	0.986788076525473	0.999989224404044	0	11.6677945627976	0	11.8957264305027	0	0
MSTRG.20798.1	JH393280.1	novel	NA	31.4782537501981	-1.31516446618784	0.499986269743843	0.999989224404044	32.4155911958964	103.343323270493	0	48.602539416054	0	4.5080686187454
MSTRG.20886.1	JH393280.1	novel	NDRG1	951.238327493883	5.04339434064494	NA	NA	149.471892736633	18.6684713004762	0	0	5516.18574925512	23.1038516710702
MSTRG.20962.1	JH393280.1	novel	TMEM71	1207.58233010401	0.519309661313138	0.647859831118014	0.999989224404044	570.874578283286	604.725123911853	1800.5224555404	697.089568827459	2495.41736275827	1076.86489130281
MSTRG.21195.1	JH393280.1	novel	NA	16.2144945496562	0.838291122873729	0.638852634865528	0.999989224404044	14.4069294203984	20.0019335362245	0	16.9938949007182	34.0505293163896	11.8336801242067
MSTRG.21466.1	JH393280.1	novel	ASAP1	33.00365093738	0.223724752539019	0.908841913071802	0.999989224404044	14.4069294203984	7.33404229661564	68.1379674724982	0	107.015949280082	1.12701715468635
MSTRG.21327.1	JH393280.1	novel	NA	0.224414485650479	0.382105679831729	0.923585819993134	0.999989224404044	0	0.666731117874149	0	0.679755796028727	0	0
MSTRG.21817.1	JH393280.1	novel	NA	480.787532625536	-1.19298376831328	0.292362914433292	0.999989224404044	781.575921056613	251.024265879617	972.599480908809	147.846885636248	457.249965105803	274.428677166126
MSTRG.21794.1	JH393280.1	novel	NA	18.7522889144876	-0.967816879823557	0.649436846141494	0.999989224404044	36.017323550996	39.0037703956377	0	32.6282782093789	4.8643613309128	0
MSTRG.21923.1	JH393280.1	novel	NA	162.580821528825	-3.90791886073662	NA	NA	841.004504915756	24.0023202434694	50.4034279933548	33.647911903422	14.5930839927384	11.8336801242067
MSTRG.21988.1	JH393280.1	novel	NA	22.1271055555641	-1.55038087224108	0.447357384143137	0.999989224404044	45.021654438745	55.0053172246173	0	31.6086445153358	0	1.12701715468635
MSTRG.22125.1	JH393280.1	novel	NA	8.35317267534969	-3.82972661286314	0.0968042727909657	0.999989224404044	5.4025985326494	37.6703081598894	4.66698407345878	2.37914528610054	0	0
MSTRG.22238.1	JH393280.1	novel	NA	7.02481240239603	-1.98762302406481	0.428832363736938	0.999989224404044	7.2034647101992	26.0025135970918	0	4.07853477617236	4.8643613309128	0
MSTRG.22413.1	JH393280.1	novel	NA	6.12373697819706	-6.06720233084323	0.0449235935630456	0.999989224404044	14.4069294203984	22.335492448784	0	0	0	0
MSTRG.22298.1	JH393280.1	novel	NA	37.2387131560698	-0.480536447641818	0.727808073801823	0.999989224404044	79.2381118121911	44.3376193386309	7.46717451753404	45.883516231939	19.4574453236512	27.0484117124724
MSTRG.22364.1	JH393280.1	novel	MTSS1	50.5620235510012	-2.04760592945097	0.147210836143531	0.999989224404044	133.264097138685	102.009861034745	10.2673649616093	39.0859582716518	9.7287226618256	9.0161372374908
MSTRG.22360.1	JH393280.1	novel	NA	7.03401590653902	-2.8318162721617	0.207852044184459	0.999989224404044	1.8008661775498	3.33365558937074	32.6688885142114	1.01963369404309	0	3.38105146405905
MSTRG.22490.2	JH393280.1	novel	FER1L6	13.7544487808304	-1.00942432495626	0.584073551003632	0.999989224404044	16.2077955979482	38.0036737188265	1.86679362938351	14.6147496146176	0	11.8336801242067
MSTRG.22490.4	JH393280.1	novel	FER1L6	11.5371209634885	-0.688549108179645	0.750739206427244	0.999989224404044	14.4069294203984	29.0028036275255	0	22.431941268948	0	3.38105146405905
MSTRG.22488.1	JH393280.1	novel	NA	28.5023054852851	0.887194434198165	0.645365455495362	0.999989224404044	0	59.3390694907993	0	27.5301097391634	48.643613309128	35.50104037262
MSTRG.22555.1	JH393280.1	novel	FAM91A1	10.1196298475339	2.9514065757945	0.21466621572945	0.999989224404044	0	6.66731117874149	0	34.3276676994507	0	19.7228002070111
MSTRG.22579.1	JH393280.1	novel	ANXA13	235.287438203816	0.267334192288873	0.812952847190689	0.999989224404044	228.710004548824	311.696797606165	99.8734591720178	352.793258138909	291.861679854768	126.789429902214
MSTRG.22533.1	JH393280.1	novel	NA	241.930359237636	-1.00294864684912	0.402144463643935	0.999989224404044	466.424339985398	391.037800633188	112.941014577702	296.373527068525	53.5079746400408	131.29749852096
MSTRG.22589.2	JH393280.1	novel	NA	44.269301816597	0.526817367915316	0.73474304837311	0.999989224404044	18.008661775498	74.6738852019047	16.8011426644516	94.1461777499786	0	61.9859435077493
MSTRG.22802.1	JH393280.1	novel	NA	4.80724339028693	-0.00579475226951296	0.998269570179511	0.999989224404044	0	2.6669244714966	12.1341585909928	12.9153601245458	0	1.12701715468635
MSTRG.22812.1	JH393280.1	novel	NA	7.31691831942708	-0.617414405605878	0.798389807651875	0.999989224404044	10.8051970652988	16.3349123879166	0	15.6343833086607	0	1.12701715468635
MSTRG.22865.1	JH393280.1	novel	NA	2.8935097368395	-2.85127523664788	0.457386952862249	0.999989224404044	0	16.0015468289796	0	1.35951159205745	0	0
MSTRG.22945.2	JH393280.1	novel	HAS2	164.840434239565	-0.341174664208032	0.815308249543256	0.999989224404044	455.619142920099	30.0029003043367	65.3377770284229	71.7142364810307	355.098377156635	11.2701715468635
MSTRG.22965.1	JH393280.1	novel	NA	17.5861894301356	1.15496845672004	0.514340017425253	0.999989224404044	7.2034647101992	23.0022235666581	2.80019044407527	51.6614404981832	0	20.8498173616975
MSTRG.23212.1	JH393280.1	novel	COL14A1	10.5053936020124	1.59791796855369	0.46180310411913	0.999989224404044	0	15.3348157111054	0	19.3730401868187	9.7287226618256	18.5957830523248
MSTRG.23384.1	JH393280.1	novel	ENPP2	276.802128666615	0.584521023690679	0.613323699552506	0.999989224404044	203.497878063127	395.038187340433	66.2711738431147	383.722146858216	204.303175898338	407.980209996459
MSTRG.23413.1	JH393280.1	novel	NA	10.62957428811	-0.851607983138126	0.677518085855949	0.999989224404044	3.6017323550996	37.0035770420153	0	6.11780216425854	9.7287226618256	7.32561150546128
MSTRG.23431.1	JH393280.1	novel	NA	48.8975913970733	0.257988739838495	0.882094306282066	0.999989224404044	18.008661775498	116.011214510102	0	123.715554877228	9.7287226618256	25.9213945577861
MSTRG.23479.1	JH393280.1	novel	TNFRSF11B	86.9017569423028	-1.09735366895912	0.500340842274864	0.999989224404044	7.2034647101992	39.6705015135119	309.887742477663	63.2172890306716	0	101.431543921772
MSTRG.23645.1	JH393280.1	novel	SAMD12	8.11127520930891	-0.599242845030185	0.792654973764695	0.999989224404044	18.008661775498	12.0011601217347	0	11.8957264305027	0	6.7621029281181
MSTRG.23690.1	JH393280.1	novel	SAMD12	65.8311878441189	-1.76782514464852	0.302644087232466	0.999989224404044	253.922131034522	52.6717583120578	0	64.576800622729	9.7287226618256	14.0877144335794
MSTRG.23699.1	JH393280.1	novel	NA	143.829414626905	1.75582852401529	0.238548685458802	0.999989224404044	118.857167718287	21.6687613309098	56.0038088815053	11.8957264305027	627.502611687751	27.0484117124724
MSTRG.23719.1	JH393280.1	novel	EXT1	28.8882272211247	1.34682311332754	0.327760010248019	0.999989224404044	7.2034647101992	25.6691480381547	14.9343490350681	28.8896213312209	72.965419963692	23.6673602484134
MSTRG.23724.1	JH393280.1	novel	EXT1	57.519034082071	-1.98572169487952	0.228771503466228	0.999989224404044	1.8008661775498	84.0081208521428	191.34634701181	43.1644930478241	0	24.7943774030997
MSTRG.23793.1	JH393280.1	novel	NA	0.279975412139992	0.0696733539767676	0.986025475087066	0.999989224404044	0	1.00009667681122	0	0.679755796028727	0	0
MSTRG.23890.1	JH393280.1	novel	NA	6.97741476135107	-0.996853164020493	0.719990316137002	0.999989224404044	0	27.3359758328401	0.933396814691756	13.5951159205745	0	0
MSTRG.23917.1	JH393280.1	novel	EIF3H	52.6935778486189	0.663797124677294	0.66308916303193	0.999989224404044	36.017323550996	62.0059939622958	25.2017139966774	149.54627512632	0	43.3901604554245
MSTRG.23930.1	JH393280.1	novel	NA	6.8279539605404	2.0922846518363	0.392696229512659	0.999989224404044	3.6017323550996	4.33375226618197	0	2.03926738808618	0	30.9929717538746
MSTRG.23960.1	JH393280.1	novel	NA	93.8410289059982	-0.121133946464264	0.925307981139069	0.999989224404044	104.450238297888	165.015951673852	25.2017139966774	144.10822875809	19.4574453236512	104.812595385831
MSTRG.23969.1	JH393280.1	novel	NA	9.60427715132681	-1.06227402990385	0.674197917836287	0.999989224404044	21.6103941305976	18.001740182602	0	18.0135285947613	0	0
MSTRG.24212.1	JH393280.1	novel	TRPS1	1872.3314502558	-1.15565628190645	0.432904168845025	0.999989224404044	1197.57600807062	48.0046404869387	6506.70919521623	159.062856270722	1979.79506168151	1342.84093980879
MSTRG.24236.1	JH393280.1	novel	NA	71.072356622149	-0.0527401575679297	0.971361511277357	0.999989224404044	75.6363794570916	94.3424531791921	48.5366343639713	148.186763534262	0	59.7319091983766
MSTRG.24349.1	JH393280.1	novel	NA	32.1424998657314	2.5272116894002	0.172071833201313	0.999989224404044	0	27.6693413917772	0	60.1583879485423	87.5585039564304	17.4687658976384
MSTRG.24406.1	JH393280.1	novel	NA	2.71902318411491	5.20246365614615	0.186252863913206	0.999989224404044	0	0	0	16.3141391046894	0	0
MSTRG.25270.1	JH393280.1	novel	CSMD3	227.751904522895	2.05240176661767	0.0719231089610755	0.999989224404044	43.2207882611952	154.681619346803	67.2045706578064	499.620510081114	199.438814567425	402.345124223027
MSTRG.25309.1	JH393280.1	novel	CSMD3	6.85738388420096	1.95321219301277	0.411587304431599	0.999989224404044	0	8.00077341448979	0	12.9153601245458	14.5930839927384	5.63508577343175
MSTRG.24535.1	JH393280.1	novel	NA	5.5447841166286	1.96852853260439	0.493805176269361	0.999989224404044	0	6.33394561980441	0	7.47731375631599	19.4574453236512	0
MSTRG.24538.1	JH393280.1	novel	NA	15.7581093574256	-0.629449044914422	0.685607103306444	0.999989224404044	7.2034647101992	21.3353957719728	28.0019044407527	12.9153601245458	19.4574453236512	5.63508577343175
MSTRG.24541.1	JH393280.1	novel	NA	44.5981003876935	1.07195235611751	0.410349104141966	0.999989224404044	7.2034647101992	52.3383927531207	26.1351108113692	68.315457500887	58.3723359709536	55.2238405796312
MSTRG.24669.1	JH393280.1	novel	NA	28.4788584228277	-2.94791980017818	0.14145273447666	0.999989224404044	145.870160381534	6.66731117874149	0	14.954627512632	0	3.38105146405905
MSTRG.24680.1	JH393280.1	novel	NA	28.1462596066678	0.251977285573597	0.892600236585224	0.999989224404044	75.6363794570916	2.00019335362245	0	56.4197310703843	29.1861679854768	5.63508577343175
MSTRG.24719.1	JH393280.1	novel	NA	12.0716109875026	2.35200700413089	0.265977411808072	0.999989224404044	0	8.00077341448979	3.73358725876702	55.0602194783269	0	5.63508577343175
MSTRG.24782.1	JH393280.1	novel	NA	10.3381143113323	0.697032256390818	0.725038328624839	0.999989224404044	19.8095279530478	4.33375226618197	0	18.0135285947613	9.7287226618256	10.1431543921772
MSTRG.24943.1	JH393280.1	novel	NA	16.150776807125	-0.857013666080366	0.617162798569319	0.999989224404044	25.2121264856972	8.66750453236394	29.8686980701362	25.8307202490916	0	7.32561150546128
MSTRG.24944.1	JH393280.1	novel	NA	9.58184878388562	1.50398679962368	0.497179622296236	0.999989224404044	0	14.6680845932313	0	13.9349938185889	9.7287226618256	19.159291629668
MSTRG.25122.1	JH393280.1	novel	NA	160.705065754948	0.182444389542898	0.870673008927088	0.999989224404044	126.060632428486	173.683456206216	153.077077609448	222.620023199408	72.965419963692	215.823785122436
MSTRG.25533.1	JH393280.1	novel	NA	2.89600547810048	2.03405565629186	0.555012098177832	0.999989224404044	0	3.33365558937074	0	12.9153601245458	0	1.12701715468635
MSTRG.25711.1	JH393280.1	novel	OXR1	11.2233985010449	-0.047641399415773	0.983449574079937	0.999989224404044	3.6017323550996	31.0029969811479	0	31.6086445153358	0	1.12701715468635
MSTRG.25713.1	JH393280.1	novel	OXR1	7.52987856025911	3.84216679036999	0.130715960059267	0.999989224404044	0	2.6669244714966	0	26.170598147106	0	16.3417487429521
MSTRG.25715.1	JH393280.1	novel	OXR1	35.1335141567701	2.74394197903702	0.0660063334179722	0.999989224404044	0	13.6679879164201	13.0675554056846	42.144859353781	68.1010586327792	73.819623631956
MSTRG.25719.1	JH393280.1	novel	OXR1	26.0418564763499	1.13404220018167	0.457702815130135	0.999989224404044	16.2077955979482	31.0029969811479	1.86679362938351	71.3743585830163	19.4574453236512	16.3417487429521
MSTRG.25720.1	JH393280.1	novel	OXR1	10.8693603318687	2.7822500644925	0.185051664487421	0.999989224404044	0	7.66740785555271	0	14.2748717166033	29.1861679854768	14.0877144335794
MSTRG.25947.1	JH393280.1	novel	ZFPM2	5.37246964815605	2.14846289946957	0.394942499527672	0.999989224404044	0	4.00038670724489	1.86679362938351	20.7325517788762	0	5.63508577343175
MSTRG.25834.1	JH393280.1	novel	LRP12	148.955164377724	0.0696507775323744	0.954784606419083	0.999989224404044	68.4329147468924	153.348157111054	215.614664193796	174.697239579383	29.1861679854768	252.451842649743
MSTRG.25843.1	JH393280.1	novel	NA	14.1606704830337	-2.07701133209066	0.315014024762546	0.999989224404044	36.017323550996	33.6699214526445	0	11.8957264305027	0	3.38105146405905
MSTRG.26005.1	JH393280.1	novel	NA	40.7698912192488	0.802369972033796	0.596648787371639	0.999989224404044	19.8095279530478	43.0041571028826	27.0685076260609	85.9891081976339	0	68.7480464358674
MSTRG.26109.1	JH393280.1	novel	NA	101.747383619758	-0.216950860940032	0.863717710087452	0.999989224404044	138.666695671335	171.016531734719	19.6013331085269	125.075066469286	38.9148906473024	117.20978408738
MSTRG.26162.1	JH393280.1	novel	KLF10	6010.51333503662	-2.25000348512607	0.157672205005316	0.999989224404044	25741.5811418968	24.3356858024064	4030.407445839	523.411962942119	4840.03952425824	903.30424948111
MSTRG.26171.1	JH393280.1	novel	NA	50.2998885092345	1.38512642985941	0.386446688262531	0.999989224404044	25.2121264856972	57.6722416961139	0	76.8124049512461	116.744671941907	25.3578859804429
MSTRG.26174.1	JH393280.1	novel	NA	6.4418165228005	-0.0710927108845683	0.979094401237477	0.999989224404044	0	20.0019335362245	0	10.1963369404309	0	8.45262866014763
MSTRG.26378.1	JH393280.1	novel	NA	55.1640158011124	1.29670729226935	NA	NA	0	93.3423565023809	1.86679362938351	88.3682534837344	58.3723359709536	89.0343552202217
MSTRG.26621.1	JH393280.1	novel	NCALD	5.26642610889901	1.46606255024136	0.602982340489237	0.999989224404044	0	8.33413897342686	0	9.17670324638781	0	14.0877144335794
MSTRG.26675.1	JH393280.1	novel	NA	168.828785440449	-0.536565256206052	0.644075760137328	0.999989224404044	171.082286867231	331.032000024515	96.1398719132508	154.98432149455	199.438814567425	60.2954177757198
MSTRG.26694.1	JH393280.1	novel	NA	13.2099527436633	-3.53125981798377	0.133917618376253	0.999989224404044	37.8181897285458	36.003480365204	0	5.43804636822981	0	0
MSTRG.26739.1	JH393280.1	novel	NA	329.453149780708	0.688127383813241	0.574428709160987	0.999989224404044	102.649372120339	586.723383729251	67.2045706578064	608.38143744571	335.640931832983	276.119202898156
MSTRG.27497.1	JH393280.1	novel	COX6C	6.75791138339013	1.78654805557727	0.497726514655729	0.999989224404044	0	9.00087009130101	0	19.7129180848331	0	11.8336801242067
MSTRG.27092.1	JH393280.1	novel	STK3	37.3145314319731	0.633266133047289	0.619299381621008	0.999989224404044	18.008661775498	23.3355891255952	46.6698407345878	53.360829988255	34.0505293163896	48.4617376515131
MSTRG.27179.1	JH393280.1	novel	ENSSTOG00000030813	4739.15306115349	-1.07729605915357	0.392951557817745	0.999989224404044	5281.94049875356	918.088749312703	13089.9569292372	905.774598208278	5632.93042119702	2606.22717021219
MSTRG.27207.1	JH393280.1	novel	MATN2	5.38368134691576	-1.45062795068155	0.521450731370464	0.999989224404044	3.6017323550996	11.3344290038605	9.33396814691756	5.77792426624418	0	2.2540343093727
MSTRG.27213.1	JH393280.1	novel	MATN2	10.4868905462692	-3.17863540292006	0.195984676177982	0.999989224404044	28.8138588407968	28.6694380685884	0	5.43804636822981	0	0
MSTRG.27116.1	JH393280.1	novel	NA	25.0913931515352	0.815197145981488	0.575515376048034	0.999989224404044	18.008661775498	16.6682779468537	20.5347299232186	12.9153601245458	9.7287226618256	72.6926064772696
MSTRG.27117.2	JH393280.1	novel	LAPTM4B	197.336211228307	-1.13774135650177	0.442051273699767	0.999989224404044	106.251104475438	148.681039285935	560.971485629745	200.18808193046	0	167.925556048266
MSTRG.27297.1	JH393280.1	novel	NA	25.5051892489262	0.521812430631792	0.772190808265249	0.999989224404044	3.6017323550996	57.6722416961139	1.86679362938351	56.0798531723699	0	33.8105146405905
MSTRG.27445.1	JH393280.1	novel	SDC2	38.4626866814797	0.528402995625274	0.757620612074223	0.999989224404044	59.4285838591434	36.003480365204	0	80.8909397274185	4.8643613309128	49.5887548061994
MSTRG.27452.1	JH393280.1	novel	SDC2	3.08515648277098	0.0095981777999692	0.997969792924131	0.999989224404044	0	9.33423565023809	0	9.17670324638781	0	0
MSTRG.27704.1	JH393281.1	novel	ENSSTOG00000030845	11.0704157279281	1.20004805791081	0.579424879195893	0.999989224404044	3.6017323550996	16.6682779468537	0	32.6282782093789	0	13.5242058562362
MSTRG.27731.1	JH393281.1	novel	ENSSTOG00000030845	4.69587418657744	2.16750550703284	0.454386688121696	0.999989224404044	0	5.00048338405612	0	13.5951159205745	0	9.57964581483398
MSTRG.27912.1	JH393281.1	novel	MEIS2	238.795517063843	-0.212772967193442	0.885705627194178	0.999989224404044	50.4242529713944	13.0012567985459	704.714595092276	32.2884003113645	355.098377156635	277.246220052842
MSTRG.27862.1	JH393281.1	novel	NA	14.8147058947095	0.63076610112205	0.767211614766604	0.999989224404044	0	9.66760120917516	25.2017139966774	39.4258361696661	14.5930839927384	0
MSTRG.28067.1	JH393281.1	novel	NA	31.259028463328	0.694123181512511	0.718370840135501	0.999989224404044	7.2034647101992	64.6729184337924	0	52.0013183961976	0	63.6764692397788
MSTRG.28077.1	JH393281.1	novel	NA	133.964170694163	1.02137868211388	0.374756698281153	0.999989224404044	73.8355132795418	154.681619346803	36.4024757729785	205.966006196704	175.117007912861	157.782401656089
MSTRG.28130.1	JH393281.1	novel	NA	186.436540467481	-1.71126241621307	0.354797748898832	0.999989224404044	102.649372120339	0	753.251229456247	2.03926738808618	150.795201258297	109.884172581919
MSTRG.28193.1	JH393281.1	novel	NA	80.6045901004872	0.227332266909494	0.885760661461488	0.999989224404044	129.662364783586	93.6757220613179	0	142.748717166033	58.3723359709536	59.1684006210334
MSTRG.28282.1	JH393281.1	novel	NA	266.025334718657	-0.158734132738829	0.902774260772145	0.999989224404044	552.865916507788	248.023975849183	42.9362534758208	466.652353973721	53.5079746400408	232.165533865388
MSTRG.28354.1	JH393281.1	novel	NA	13.6934148157064	-0.209126719259628	0.920153860255428	0.999989224404044	7.2034647101992	37.3369426009523	0	17.3337727987325	0	20.2863087843543
MSTRG.28445.1	JH393281.1	novel	GPR176	1.5817552980155	2.34594815546523	0.5482922356512	0.999989224404044	0	1.3334622357483	0	8.15706955234472	0	0
MSTRG.28477.7	JH393281.1	novel	EIF2AK4	161.975818398544	-1.48060604844332	0.280630603068564	0.999989224404044	158.476223624382	58.6723383729251	500.300692674781	43.5043709458385	9.7287226618256	201.172562111514
MSTRG.28548.1	JH393281.1	novel	NA	137.262984247041	0.627449794059432	0.621309364388191	0.999989224404044	208.900476595777	101.343129916871	13.0675554056846	139.689816083903	252.946789207466	107.630138272546
MSTRG.28560.2	JH393281.1	novel	CCDC32	680.070562521916	-0.230880690330232	0.883451050268057	0.999989224404044	1518.13018767448	5.66721450193027	677.646087466215	47.9227836200252	1595.5105165394	235.546585329447
MSTRG.28557.1	JH393281.1	novel	NA	19.6316866147819	0.34031604149326	0.845672881351744	0.999989224404044	14.4069294203984	36.003480365204	0.933396814691756	31.2687666173214	34.0505293163896	1.12701715468635
MSTRG.28605.1	JH393281.1	novel	SPINT1	53.6770046317954	0.0616321898388705	0.968363313116839	0.999989224404044	1.8008661775498	94.009087620255	62.5375865843476	118.277508508998	4.8643613309128	40.5726175687086
MSTRG.28611.1	JH393281.1	novel	NA	20.4516656935773	-0.985602908929132	0.566693283894471	0.999989224404044	23.4112603081474	57.0055105782397	1.86679362938351	33.3080340054076	4.8643613309128	2.2540343093727
MSTRG.28670.1	JH393281.1	novel	INO80	8.46914984213402	3.43969937691767	0.163126364408675	0.999989224404044	0	4.00038670724489	0	29.909255025264	0	16.9052573202953
MSTRG.28694.1	JH393281.1	novel	EXD1	101.447782394648	0.273439831203096	0.8425426570856	0.999989224404044	95.4459074101393	175.350284000901	5.60038088815053	178.775774355555	34.0505293163896	119.463818396753
MSTRG.28767.1	JH393281.1	novel	OIP5	10812.3103796308	-1.29565569116663	0.360313537922472	0.999989224404044	8656.76371548188	456.710815743792	36983.0485917167	1187.53337566219	6299.34792353208	11290.4578556479
MSTRG.28781.1	JH393281.1	novel	NDUFAF1	687.578005922071	-1.36434158423756	0.264415309946867	0.999989224404044	1550.54577887038	144.347287019753	1275.02004886894	155.664077290578	603.180805033187	396.710038449595
MSTRG.28809.1	JH393281.1	novel	MGA	102.161992823029	0.863057714222751	0.488791849772368	0.999989224404044	72.034647101992	133.34622357483	12.1341585909928	143.768350860076	97.287226618256	154.40135019203
MSTRG.28858.2	JH393281.1	novel	EHD4	13.2271511710046	-0.770457081324993	0.72342845971267	0.999989224404044	21.6103941305976	27.3359758328401	1.86679362938351	28.5497434332065	0	0
MSTRG.28971.1	JH393281.1	novel	VPS39	569.946428891692	-2.31504196600909	0.191727343833257	0.999989224404044	720.34647101992	0	2128.1447374972	65.5964343167721	63.2366973018664	442.354233214393
MSTRG.29218.1	JH393281.1	novel	Stard9	0.444487411916099	-2.36905577244095	0.553068651156672	0.999989224404044	0	2.6669244714966	0	0	0	0
MSTRG.29045.1	JH393281.1	novel	TTBK2	151.265012377067	0.51148681701284	0.657892831619281	0.999989224404044	54.025985326494	189.018271917321	130.675554056846	260.346469879002	179.981369243774	93.5424238389671
MSTRG.29097.1	JH393281.1	novel	TTBK2	17.3140977570377	0.0211842464950931	0.991948576921528	0.999989224404044	0	33.0031903347704	18.6679362938351	42.4847372517954	9.7287226618256	0
MSTRG.29137.1	JH393281.1	novel	UBR1	8.17133161663402	-0.599687666029173	0.841488261704681	0.999989224404044	0	0	29.8686980701362	0	0	19.159291629668
MSTRG.29111.1	JH393281.1	novel	TGM5	153.38633266471	0.255004101267655	0.854049416811088	0.999989224404044	122.458900073386	290.361401834192	7.46717451753404	341.91716540245	58.3723359709536	99.741018189742
MSTRG.29694.1	JH393281.1	novel	NA	5.1669601191921	0.362468196814705	0.911255907743783	0.999989224404044	0	13.6679879164201	0	17.3337727987325	0	0
MSTRG.29981.1	JH393281.1	novel	NA	171.41382520445	0.849622285076894	0.478922062332294	0.999989224404044	41.4199220836454	263.692157119226	61.6041897696559	273.941585799577	155.65956258921	232.165533865388
MSTRG.30077.3	JH393281.1	novel	SEMA6D	845.254185705263	-0.471963560885729	0.745326255715096	0.999989224404044	1318.23404196645	42.3374259850085	1583.97439453191	70.3547248889732	1790.08496977591	266.539557083322
MSTRG.30078.1	JH393281.1	novel	NA	102.539733215702	0.308611394610128	0.811967411579664	0.999989224404044	68.4329147468924	191.018465270944	15.8677458497598	96.8652009340935	48.643613309128	194.410459183395
MSTRG.30222.1	JH393281.1	novel	SLC12A1	28.8584577473906	0.325318690605481	0.843767815886815	0.999989224404044	55.8268515040438	17.6683746236649	4.66698407345878	61.1780216425854	0	33.8105146405905
MSTRG.30216.1	JH393281.1	novel	NA	11.4850921481518	3.80594426378754	NA	NA	0	4.33375226618197	0	64.576800622729	0	0
MSTRG.30449.1	JH393281.1	novel	GALK2	68.690002160076	1.63426669254572	0.192637192959215	0.999989224404044	14.4069294203984	68.6733051410373	16.8011426644516	149.54627512632	82.6941426255176	80.0182179827309
MSTRG.30390.1	JH393281.1	novel	NA	103.55956010837	0.672643811958434	0.607691420981227	0.999989224404044	41.4199220836454	183.351057415391	14.9343490350681	121.336409591128	53.5079746400408	206.807647884945
MSTRG.30585.1	JH393281.1	novel	ATP8B4	1.35625542251881	2.4495982169355	0.532940643009721	0.999989224404044	0	1.00009667681122	0	7.13743585830163	0	0
MSTRG.30610.1	JH393281.1	novel	ENSSTOG00000034307	51.573947454038	-1.33910647473475	0.287778802856942	0.999989224404044	91.8441750550397	25.6691480381547	103.607046430785	30.2491329232783	38.9148906473024	19.159291629668
MSTRG.30533.2	JH393281.1	novel	NA	23.3786502345671	0.0875142987254172	0.952122385334239	0.999989224404044	14.4069294203984	37.0035770420153	15.8677458497598	33.3080340054076	34.0505293163896	5.63508577343175
MSTRG.30738.1	JH393281.1	novel	TNFAIP8L3	2521.27290691987	-1.10004655783367	0.384836736591665	0.999989224404044	2501.40312061667	368.368942625467	7444.77299398144	594.786321525136	2198.69132157259	2019.61474119794
MSTRG.30754.1	JH393281.1	novel	NA	0.727718993594735	-0.123453277211893	0.974797608249773	0.999989224404044	0	2.6669244714966	0	1.69938949007182	0	0
MSTRG.30872.2	JH393281.1	novel	NA	570.942317314472	2.20791725449548	0.135917365364825	0.999989224404044	282.735989875318	14.6680845932313	311.754536107046	56.7596089683987	2534.33225340557	225.40343093727
MSTRG.30919.3	JH393281.1	novel	TMOD3	13.1950806356638	0.755223640170862	0.759969137226187	0.999989224404044	0	29.3361691864626	0	40.1055919656949	9.7287226618256	0
MSTRG.30790.1	JH393281.1	novel	NA	54.2085702792412	-0.731492815178252	0.580748230007916	0.999989224404044	82.8398441672907	111.344096684983	9.33396814691756	46.9031499259821	29.1861679854768	45.6441947647972
MSTRG.30962.1	JH393281.1	novel	MYO5C	16.7677795756462	-3.65798152256464	NA	NA	3.6017323550996	85.008217528954	3.73358725876702	3.39877898014363	4.8643613309128	0
MSTRG.31103.1	JH393281.1	novel	NA	1922.5945233947	-1.72290939191935	0.195784472147601	0.999989224404044	2488.79705737382	196.352314213937	6167.88615148312	195.089913460245	1055.56640880808	1431.87529502901
MSTRG.31120.1	JH393281.1	novel	MYO5A	10627.2718901583	-1.10537481007091	0.430920339335605	0.999989224404044	7333.12707498278	536.71854988869	35660.4253052985	1252.78993208094	9923.29711506211	9057.27336363686
MSTRG.31189.1	JH393281.1	novel	NA	25.9602600103145	0.24199592516854	0.862629953483506	0.999989224404044	12.6060632428486	14.3347190342942	43.8696502905125	31.9485224133501	38.9148906473024	14.0877144335794
MSTRG.31143.1	JH393281.1	novel	ENSSTOG00000033456	17.9146188319314	-2.35131699682815	0.302546116822283	0.999989224404044	64.8311823917928	26.0025135970918	0	16.6540170027038	0	0
MSTRG.31245.1	JH393281.1	novel	NA	11.0109352336106	4.13962825876783	0.0528976993871705	0.999989224404044	0	2.33355891255952	0.933396814691756	26.170598147106	0	36.6280575273064
MSTRG.31573.1	JH393281.1	novel	RAB27A	16.5582773958383	-0.392188278371723	0.848854920023085	0.999989224404044	12.6060632428486	44.3376193386309	0	5.77792426624418	0	36.6280575273064
MSTRG.31580.1	JH393281.1	novel	NA	36.8364670576772	0.490182900077522	0.706485309699644	0.999989224404044	50.4242529713944	20.0019335362245	21.4681267379104	20.3926738808618	53.5079746400408	55.2238405796312
MSTRG.31620.1	JH393281.1	novel	PRTG	496.234883726746	0.777437574853549	0.466202780472925	0.999989224404044	266.52819427737	493.047661667933	337.889646918416	780.359653840978	379.420183811199	720.163961844578
MSTRG.31667.1	JH393281.1	novel	NEDD4	1558.09523297255	-0.99780378761321	0.442943486246751	0.999989224404044	1210.18207131346	210.020302130357	4808.86038929192	321.184613623573	1099.34566078629	1698.97836068967
MSTRG.31716.1	JH393281.1	novel	RFX7	4513.43271127787	-0.683199880606291	0.616269703698761	0.999989224404044	4430.1307967725	346.700181294557	11909.2099586521	569.635357072073	6610.6670487105	3214.25292516547
MSTRG.32126.1	JH393281.1	novel	Tcf12	10.2999534111387	0.105130580415401	0.966073624491073	0.999989224404044	0	30.0029003043367	0	24.4712086570342	0	7.32561150546128
MSTRG.32130.1	JH393281.1	novel	Tcf12	7.95821396183505	0.648779163776466	0.783674912531845	0.999989224404044	0	11.6677945627976	6.53377770284229	14.954627512632	14.5930839927384	0
MSTRG.31904.1	JH393281.1	novel	NA	1.27790130925879	-3.83566875880609	0.329854515947939	0.999989224404044	0	7.66740785555271	0	0	0	0
MSTRG.32057.1	JH393281.1	novel	ALDH1A2	5.26268046999156	3.92098203419219	NA	NA	0	1.66682779468537	0	29.909255025264	0	0
MSTRG.32303.1	JH393281.1	novel	ADAM10	289.351763010649	-1.16246465470749	0.301020898140408	0.999989224404044	387.186228173207	388.370876161692	426.562344314132	320.504857827545	68.1010586327792	145.385212954539
MSTRG.32325.1	JH393281.1	novel	ADAM10	15.454425077633	0.837824698454689	0.715394032473858	0.999989224404044	0	33.3365558937074	0	42.4847372517954	0	16.9052573202953
MSTRG.32327.1	JH393281.1	novel	ADAM10	30.7362531968461	1.0155899561437	0.56404105108809	0.999989224404044	9.00433088774899	51.6716616352465	0	79.1915502373466	38.9148906473024	5.63508577343175
MSTRG.32336.1	JH393281.1	novel	ADAM10	3.64686802509426	3.36229270131602	0.284753554176144	0.999989224404044	0	1.66682779468537	0	7.81719165433036	0	12.3971887015499
MSTRG.32282.1	JH393281.1	novel	NA	6.94194943525576	0.170784104654573	0.941483108748057	0.999989224404044	0	9.66760120917516	10.2673649616093	14.954627512632	0	6.7621029281181
MSTRG.32280.1	JH393281.1	novel	NA	172.811455799887	2.13652451914045	0.194716526104443	0.999989224404044	57.6277176815936	2.33355891255952	131.608950871538	3.738656878158	788.026535607874	53.5333148476017
MSTRG.32352.1	JH393281.1	novel	RNF111	0.282146191832421	1.46973566493413	0.711499434463157	0.999989224404044	0	0.333365558937074	0	1.35951159205745	0	0
MSTRG.32415.1	JH393281.1	novel	MYO1E	5069.66275457216	-0.789821474669707	0.592174246747391	0.999989224404044	2150.23421599446	211.687129925042	16907.5499013265	396.637506982762	7418.15102964202	3333.71674356223
MSTRG.32466.1	JH393281.1	novel	BNIP2	8090.21502918311	-1.25304310959189	0.380279930019122	0.999989224404044	6032.90169479183	313.030259841913	27847.8939663285	776.281119064806	6596.07396471776	6975.10917035382
MSTRG.32483.1	JH393281.1	novel	NA	8.91884771983723	-0.00471152999760171	NA	NA	0	27.002610273903	0	26.5104760451203	0	0
MSTRG.32617.1	JH393281.1	novel	NA	16.9491149187615	-0.585507688111268	0.769007675346394	0.999989224404044	39.6190559060956	22.335492448784	0	13.2552380225602	0	26.4849031351292
MSTRG.33044.1	JH393281.1	novel	RORA	69.0765632289067	0.245192178164425	0.866636166718794	0.999989224404044	19.8095279530478	166.3494139096	3.73358725876702	99.5842241182084	29.1861679854768	95.7964581483398
MSTRG.33060.1	JH393281.1	novel	RORA	10.3944980524556	1.40881171880032	0.561201624699425	0.999989224404044	0	17.0016435057908	0	32.9681561073932	0	12.3971887015499
MSTRG.32736.1	JH393281.1	novel	NA	1.80616978366598	2.02857023214933	0.601697558269952	0.999989224404044	0	2.00019335362245	0	8.83682534837344	0	0
MSTRG.32759.1	JH393281.1	novel	NA	7.02451899731869	0.527734958317426	0.843938162032202	0.999989224404044	0	17.3350090647279	0	3.39877898014363	0	21.4133259390407
MSTRG.32834.1	JH393281.1	novel	NA	6.84163232903075	-2.50037052121668	0.354822621507476	0.999989224404044	21.6103941305976	14.0013534753571	0	5.43804636822981	0	0
MSTRG.33192.1	JH393281.1	novel	CA12	9.33402960590553	-1.11109809181351	NA	NA	0	38.6704048367006	0	17.3337727987325	0	0
MSTRG.33196.1	JH393281.1	novel	CA12	15.0477655026823	-2.13472798065351	0.299442181754547	0.999989224404044	34.2164573734462	40.337232631386	0	12.9153601245458	0	2.81754288671588
MSTRG.33298.1	JH393281.1	novel	USP3	0.971116112531973	0.226590679667787	0.953529151168385	0.999989224404044	0	3.00029003043367	0	1.69938949007182	0	1.12701715468635
MSTRG.33298.3	JH393281.1	novel	HERC1	4393.93744012428	-1.03564142099361	0.40578994984545	0.999989224404044	5941.05751973679	734.404326338375	11043.0177146182	961.514573482634	4572.49965105803	3111.13085551167
MSTRG.33244.1	JH393281.1	novel	NA	118.446214160192	-0.0646632023205089	0.961832848694742	0.999989224404044	144.069294203984	208.353474335672	12.1341585909928	201.207715624503	24.321806654564	120.59083555144
MSTRG.33250.2	JH393281.1	novel	DAPK2	7.84516623648307	4.26418532469089	0.0912264341719595	0.999989224404044	0	2.00019335362245	0	19.7129180848331	0	25.3578859804429
MSTRG.33256.1	JH393281.1	novel	DAPK2	2.24359047255968	-2.68939541139139	0.484575059875189	0.999989224404044	0	12.3345256806718	0	0	0	1.12701715468635
MSTRG.33383.1	JH393281.1	novel	PPIB	1.5185063229662	1.7196434716875	0.659087230286255	0.999989224404044	0	2.00019335362245	0	2.03926738808618	0	5.07157719608858
MSTRG.33389.1	JH393281.1	novel	CSNK1G1	17.3108636434704	-0.271591413482124	0.889632044559439	0.999989224404044	0	26.669244714966	30.8020948848279	35.6871792915081	0	10.7066629695203
MSTRG.33410.1	JH393281.1	novel	CSNK1G1	13.8229321508979	1.79190312687269	0.28388954178151	0.999989224404044	3.6017323550996	13.0012567985459	1.86679362938351	36.7068129855512	9.7287226618256	18.0322744749816
MSTRG.33334.1	JH393281.1	novel	TRIP4	15.2005243202173	4.45723848425041	0.0246212308762856	0.999989224404044	0	3.33365558937074	0	12.2356043285171	63.2366973018664	12.3971887015499
MSTRG.33344.1	JH393281.1	novel	TRIP4	15.9776393388186	1.62828689954312	0.422304738957307	0.999989224404044	0	23.0022235666581	0	40.4454698637092	19.4574453236512	12.960697278893
MSTRG.33486.1	JH393281.1	novel	ZNF609	76.7136072131029	0.210152245814904	0.853660788622547	0.999989224404044	61.2294500366932	84.3414864110798	67.2045706578064	80.5510618294041	102.151587949169	64.8034863944652
MSTRG.33527.1	JH393281.1	novel	NA	58.7018935693793	0.589227313950803	0.682190895650032	0.999989224404044	16.2077955979482	119.011504540536	5.60038088815053	126.774455959357	24.321806654564	60.2954177757198
MSTRG.33532.1	JH393281.1	novel	NA	26.4575169332846	-0.286094852283082	0.842988566713448	0.999989224404044	37.8181897285458	32.6698247758333	17.7345394791434	52.341196294212	9.7287226618256	8.45262866014763
MSTRG.33352.1	JH393281.1	novel	NA	9.53720701477804	-2.03791548525914	0.36189867093894	0.999989224404044	19.8095279530478	27.002610273903	0	8.15706955234472	0	2.2540343093727
MSTRG.33444.1	JH393281.1	novel	MTFMT	11.3026001277671	0.737894481953221	0.732446271911687	0.999989224404044	0	23.6689546845323	1.86679362938351	24.8110865550485	0	17.4687658976384
MSTRG.33587.2	JH393281.1	novel	SLC51B	0.111121852979025	-1.01289937278227	0.80216961210013	0.999989224404044	0	0.666731117874149	0	0	0	0
MSTRG.33591.1	JH393281.1	novel	CLPX	551.097705026048	0.342020562521358	0.764538055719356	0.999989224404044	385.385361995657	292.694960746751	778.452943452924	238.594284406083	1128.53182877177	482.926850783101
MSTRG.33561.2	JH393281.1	novel	CILP	73.9081737549188	-1.82928670985645	0.208295853150486	0.999989224404044	124.259766250936	194.018755301377	29.8686980701362	56.4197310703843	0	38.8820918366791
MSTRG.33457.1	JH393281.1	novel	NA	34.5045860773032	-0.338274389105902	0.836452738025368	0.999989224404044	45.021654438745	68.0065740231632	3.73358725876702	63.2172890306716	0	27.0484117124724
MSTRG.33543.1	JH393281.1	novel	IGDCC3	45.1708106930249	1.20135499092599	0.39424814294085	0.999989224404044	10.8051970652988	14.0013534753571	56.0038088815053	20.0527959828474	145.930839927384	24.2308688257565
MSTRG.33666.1	JH393281.1	novel	DPP8	1074.08615963825	0.195722118484372	0.855736920426148	0.999989224404044	617.697098899581	845.081691905484	1541.97153787078	1663.02255498428	753.976006291484	1022.76806787786
MSTRG.33676.1	JH393281.1	novel	INTS14	863.531099587424	-0.914794367820056	0.427235789578352	0.999989224404044	732.952534262768	681.065836908443	1973.20086625837	459.175040217405	228.624982552902	1106.16733732465
MSTRG.33604.1	JH393281.1	novel	NA	40.9061157942409	2.40917950274791	0.131387021308373	0.999989224404044	0	35.3367492473299	2.80019044407527	59.4786321525136	48.643613309128	99.1775096123989
MSTRG.33614.1	JH393281.1	novel	NA	55.2977194047949	1.20459865439939	0.447017632035288	0.999989224404044	21.6103941305976	78.3409063502125	0	53.7007078862694	77.8297812946048	100.304526767085
MSTRG.33882.1	JH393281.1	novel	TIPIN	2185.04459272009	-0.633351404615494	0.630220288701092	0.999989224404044	1712.62373484986	257.024845940484	5999.8747248386	440.1418779286	3205.61411707154	1494.98825569144
MSTRG.33896.1	JH393281.1	novel	MAP2K1	19.6703722258667	0.109651642588987	0.955382873519576	0.999989224404044	23.4112603081474	34.0032870115816	0	16.6540170027038	0	43.9536690327677
MSTRG.33712.1	JH393281.1	novel	NA	2.62338680191061	-0.694183422279359	0.828197994145223	0.999989224404044	7.2034647101992	3.00029003043367	0	2.71902318411491	0	2.81754288671588
MSTRG.33817.1	JH393281.1	novel	NA	20.3918613419438	-0.249431971056467	0.902709919308604	0.999989224404044	3.6017323550996	63.3394561980441	0	35.6871792915081	0	19.7228002070111
MSTRG.33824.4	JH393281.1	novel	ENSSTOG00000031364	30.9993171982992	-3.74831861922799	0.016143556649098	0.999989224404044	102.649372120339	41.3373293081972	30.8020948848279	9.51658114440217	0	1.69052573202953
MSTRG.34030.1	JH393281.1	novel	IQCH	25.7317530347434	1.79890054111843	0.386685796650655	0.999989224404044	9.00433088774899	24.6690513613435	0	8.83682534837344	111.880310610994	0
MSTRG.34048.1	JH393281.1	novel	IQCH	14.0132325257504	1.91727587097273	0.311576435864041	0.999989224404044	0	13.6679879164201	3.73358725876702	53.360829988255	4.8643613309128	8.45262866014763
MSTRG.33939.1	JH393281.1	novel	NA	22.2298720654998	-1.0758606124963	0.606271323682467	0.999989224404044	18.008661775498	72.6736918482822	0	32.9681561073932	9.7287226618256	0
MSTRG.34148.1	JH393281.1	novel	PIAS1	1.18088952428055	0.870015732494261	0.823073602036317	0.999989224404044	0	2.6669244714966	0	4.41841267418672	0	0
MSTRG.34138.1	JH393281.1	novel	NA	16.5152898532229	0.0909182267189007	0.963960178972927	0.999989224404044	10.8051970652988	37.6703081598894	0	24.1313307590198	0	26.4849031351292
MSTRG.34294.2	JH393281.1	novel	Anp32a	3507.1563989941	-1.1371953349967	0.465187064941698	0.999989224404044	2559.03083829826	27.3359758328401	11878.4078637673	189.651867092015	3862.30289674476	2526.20895222946
MSTRG.34368.2	JH393281.1	novel	PAQR5	25.3667714517143	0.505467634301935	0.755521287001114	0.999989224404044	9.00433088774899	51.6716616352465	1.86679362938351	55.4000973763412	29.1861679854768	5.07157719608858
MSTRG.34390.1	JH393281.1	novel	NA	22.6713042071351	-0.653248819947729	0.73308707491526	0.999989224404044	46.8225206162948	37.3369426009523	0	26.5104760451203	0	25.3578859804429
MSTRG.34540.1	JH393281.1	novel	TLE3	14.8467603777301	-2.40634859394777	0.30137704383957	0.999989224404044	46.8225206162948	29.0028036275255	0	13.2552380225602	0	0
MSTRG.34592.1	JH393281.1	novel	NA	23.5169565927769	-0.0510925160270409	0.976362727544347	0.999989224404044	23.4112603081474	48.0046404869387	0	29.2294992292352	29.1861679854768	11.2701715468635
MSTRG.34681.1	JH393281.1	novel	LRRC49	11.4644313234958	1.57274923136981	0.462716601944869	0.999989224404044	0	17.0016435057908	0	25.1509644530629	9.7287226618256	16.9052573202953
MSTRG.34889.1	JH393281.1	novel	ENSSTOG00000034716	7.0672358849262	-0.394040280522639	0.882427669125016	0.999989224404044	0	24.3356858024064	0	6.79755796028727	0	11.2701715468635
MSTRG.34901.1	JH393281.1	novel	THSD4	3.69958284369426	-0.196939831482777	0.955993311379014	0.999989224404044	0	12.0011601217347	0	10.1963369404309	0	0
MSTRG.34917.1	JH393281.1	novel	THSD4	223.021095630044	0.157111246511433	0.891895416960795	0.999989224404044	108.051970652988	388.037510602755	137.209331759688	328.661927379889	111.880310610994	264.285522773949
MSTRG.34944.2	JH393281.1	novel	THSD4	143.667182622867	0.782111088391887	0.543765988045597	0.999989224404044	30.6147250183466	259.025039294107	27.0685076260609	273.941585799577	111.880310610994	159.472927388119
MSTRG.34744.1	JH393281.1	novel	GRAMD2A	73362.3728262836	2.22563146576339	0.174759898680082	0.999989224404044	21849.9093322117	1019.09851367064	54665.3178492374	1489.68482699695	349640.56374335	11509.6626922344
MSTRG.34801.1	JH393281.1	novel	NA	14.6984480059171	2.01759487529418	0.251352009504408	0.999989224404044	0	13.0012567985459	3.73358725876702	19.3730401868187	34.0505293163896	18.0322744749816
MSTRG.34805.1	JH393281.1	novel	NA	61.6314145181353	0.932073423592539	0.565887207556084	0.999989224404044	61.2294500366932	65.6730151106037	0	116.917996916941	111.880310610994	14.0877144335794
MSTRG.34974.1	JH393281.1	novel	ARIH1	15.8071532751631	-0.452178781457447	0.790855648222436	0.999989224404044	3.6017323550996	17.0016435057908	33.6022853289032	20.0527959828474	19.4574453236512	1.12701715468635
MSTRG.34995.1	JH393281.1	novel	NA	259.463683704433	-0.522102550601895	0.693827631550477	0.999989224404044	461.021741452749	59.6724350497363	394.826852614613	26.8503539431347	471.843049098542	142.567670067823
MSTRG.35029.1	JH393281.1	novel	ADPGK	2185.70614384686	-1.29684143652985	0.287960520235796	0.999989224404044	1854.89216287629	475.045921485331	6990.20874522656	781.039409637007	1469.03712193567	1544.0135019203
MSTRG.35007.1	JH393281.1	novel	NA	17.5713241981293	3.81768136409012	0.0876860064135915	0.999989224404044	0	6.33394561980441	0	0.679755796028727	97.287226618256	1.12701715468635
MSTRG.35159.1	JH393281.1	novel	NA	25.5762739132387	-0.196865450287049	0.911036266594601	0.999989224404044	1.8008661775498	34.3366525705187	46.6698407345878	62.1976553366285	0	8.45262866014763
MSTRG.35376.1	JH393281.1	novel	NA	94.0710287427179	0.044324047361873	0.969284841670808	0.999989224404044	68.4329147468924	138.680072517823	70.9381579165734	138.67018238986	77.8297812946048	69.8750635905537
MSTRG.35400.1	JH393281.1	novel	NA	18.3241468499159	-3.71951418028953	0.0674283287309579	0.999989224404044	10.8051970652988	87.6751420004506	4.66698407345878	6.79755796028727	0	0
MSTRG.35516.1	JH393281.1	novel	ULK3	3243.46828316625	-0.693423552021843	0.557017111556467	0.999989224404044	3990.71944945035	1279.45701520049	6752.19255748016	992.783340099955	4888.68313756737	1556.97419919919
MSTRG.35440.1	JH393281.1	novel	NA	234.592283141394	-0.139257015920359	0.905906313173932	0.999989224404044	221.506539838625	410.039637492602	107.340633689552	410.572500801351	92.4228652873432	165.671521738894
MSTRG.35467.13	JH393281.1	novel	PPCDC	110.030514988027	-1.20980261159548	0.38266215040329	0.999989224404044	104.450238297888	55.3386827835544	297.75358388667	8.15706955234472	170.252646581948	24.2308688257565
MSTRG.35682.1	JH393281.1	novel	PTPN9	49.258020970403	0.26173271413052	0.880923394541793	0.999989224404044	18.008661775498	116.011214510102	0.933396814691756	107.061537874524	0	53.5333148476017
MSTRG.35701.2	JH393281.1	novel	PTPN9	69.6204283752643	-1.20075639830995	0.361886966067976	0.999989224404044	34.2164573734462	43.6708882207568	214.681267379104	64.9166785207434	14.5930839927384	45.6441947647972
MSTRG.35577.1	JH393281.1	novel	CSPG4	2659.74345201668	1.67290854647938	NA	NA	2002.56318943538	1035.43342605855	770.98576893539	683.834330804899	10954.5417172156	511.10227965026
MSTRG.35545.1	JH393281.1	novel	NA	3.1114118834127	-5.09866066832288	0.192990664625377	0.999989224404044	0	18.6684713004762	0	0	0	0
MSTRG.35794.1	JH393281.1	novel	NA	166.593951723855	0.681369961315587	0.552800239376815	0.999989224404044	178.28575157743	163.349123879166	42.9362534758208	240.633551794169	141.066478596471	233.292551020075
MSTRG.35831.1	JH393281.1	novel	NA	45.5879796485736	0.707594940257975	0.667611531474778	0.999989224404044	0	95.3425498560033	8.4005713322258	58.1191205604561	24.321806654564	87.3438294881922
MSTRG.35734.2	JH393281.1	novel	NA	29.248746085958	-0.420970891366813	0.77256790572806	0.999989224404044	30.6147250183466	65.0062839927295	5.60038088815053	36.3669350875369	9.7287226618256	28.1754288671588
MSTRG.36088.1	JH393281.1	novel	SCAPER	1.88907150064342	-4.38835858652818	0.263628609213298	0.999989224404044	0	11.3344290038605	0	0	0	0
MSTRG.35922.1	JH393281.1	novel	TMEM266	8.76532878702569	-1.48807210382136	0.557519123555828	0.999989224404044	0	25.3357824792177	14.0009522203763	13.2552380225602	0	0
MSTRG.36011.1	JH393281.1	novel	NA	8.07369191040322	0.496179222186983	0.82379206546088	0.999989224404044	0	1.3334622357483	18.6679362938351	0.679755796028727	9.7287226618256	18.0322744749816
MSTRG.35947.1	JH393281.1	novel	ENSSTOG00000023462	102.042015580738	-1.81346477016075	0.19249228808082	0.999989224404044	55.8268515040438	37.3369426009523	382.69269402362	6.4576800622729	58.3723359709536	71.5655893225833
MSTRG.35957.1	JH393281.1	novel	NA	59.444325190427	0.0499243583514276	0.968525233037167	0.999989224404044	21.6103941305976	104.676785506241	49.470031178663	91.4271545658637	29.1861679854768	60.2954177757198
MSTRG.36248.4	JH393281.1	novel	TBC1D2B	56.1739286438373	0.398763213428353	0.760672053301754	0.999989224404044	70.2337809244422	30.0029003043367	46.6698407345878	81.2308176254328	9.7287226618256	99.1775096123989
MSTRG.36261.1	JH393281.1	novel	ADAMTS7	1471.8845908144	0.381418808734829	0.749735824470165	0.999989224404044	1356.052231695	662.730731166904	1814.52340776077	398.676774370848	3638.54227552278	960.782124370114
MSTRG.36315.1	JH393281.1	novel	RASGRF1	16.8202213274694	-0.325561465611671	0.872003677793899	0.999989224404044	46.8225206162948	10.3343323270493	0	28.5497434332065	0	15.2147315882657
MSTRG.36332.1	JH393281.1	novel	RASGRF1	3.73593171452046	1.33705838022292	0.67493000380012	0.999989224404044	0	6.33394561980441	0	14.954627512632	0	1.12701715468635
MSTRG.36290.1	JH393281.1	novel	NA	4.05372171989687	-1.43103016800374	0.646430441601057	0.999989224404044	7.2034647101992	11.0010634449235	0	6.11780216425854	0	0
MSTRG.36292.1	JH393281.1	novel	NA	10.8876923680089	-1.98039152836567	0.377689541820062	0.999989224404044	19.8095279530478	33.0031903347704	0	0.679755796028727	0	11.8336801242067
MSTRG.36488.1	JH393281.1	novel	NA	17.6286088611975	0.426273020772309	0.777775876540668	0.999989224404044	16.2077955979482	7.33404229661564	21.4681267379104	7.13743585830163	24.321806654564	29.3024460218451
MSTRG.36546.1	JH393281.1	novel	FAH	2.12542527460226	-0.714171221917888	0.852052513310518	0.999989224404044	0	8.33413897342686	0	4.41841267418672	0	0
MSTRG.36590.1	JH393281.1	novel	Nipa2	7726.63728796944	-1.31273736890121	0.323582973066693	0.999989224404044	6038.30429332448	815.078791601147	26199.5151915829	1169.51984706742	6177.73889025926	5959.66671398142
MSTRG.36563.1	JH393281.1	novel	NIPA1	672.435227738836	-0.780016047208169	0.61745235583362	0.999989224404044	954.459074101393	5.66721450193027	1587.70798179068	33.3080340054076	1133.39619010268	320.072871930924
MSTRG.36577.1	JH393281.1	novel	NIPA1	126.203981254913	0.315624873812445	0.792682849590168	0.999989224404044	102.649372120339	75.0072507608418	157.744061682907	67.9755796028727	291.861679854768	61.9859435077493
MSTRG.36734.2	JH393281.1	novel	HERC2	20.2730173628785	1.6054915009706	0.34825928881824	0.999989224404044	0	25.0024169202806	4.66698407345878	51.6614404981832	19.4574453236512	20.8498173616975
MSTRG.36645.1	JH393281.1	novel	NA	12.0348248926504	0.636791171512417	0.791941509365489	0.999989224404044	0	28.3360725096513	0	6.11780216425854	0	37.7550746819927
MSTRG.36942.1	JH393281.1	novel	GABRG3	7.28779625354465	2.05416128302126	0.42596643970753	0.999989224404044	0	8.33413897342686	0	22.431941268948	0	12.960697278893
MSTRG.36956.1	JH393281.1	novel	GABRG3	203.741560914582	1.14238202172119	0.305262051802426	0.999989224404044	61.2294500366932	212.687226601853	106.40723687486	237.57465071204	306.454763847506	298.09603741454
MSTRG.37102.1	JH393281.1	novel	GABRB3	177.818748109519	0.790233256156311	NA	NA	41.4199220836454	317.030646549158	32.6688885142114	310.308520887114	58.3723359709536	307.112174652031
MSTRG.36873.1	JH393281.1	novel	NA	72.1154484497662	0.630330574745222	0.671257956465475	0.999989224404044	1.8008661775498	148.347673726998	19.6013331085269	146.827251942205	38.9148906473024	77.200675096015
MSTRG.37042.1	JH393281.1	novel	NA	68.3314524164833	1.19389646582986	0.473991737877005	0.999989224404044	28.8138588407968	94.3424531791921	1.86679362938351	183.534064927756	0	101.431543921772
MSTRG.37224.1	JH393281.1	novel	UBE3A	26.4635341653274	1.03579932029652	0.470817877664591	0.999989224404044	19.8095279530478	27.002610273903	5.60038088815053	68.315457500887	19.4574453236512	18.5957830523248
MSTRG.37226.2	JH393281.1	novel	NA	37.4623246918826	-0.933909645159342	0.493454543514499	0.999989224404044	34.2164573734462	19.3352024183503	95.2064750985591	25.1509644530629	9.7287226618256	41.1361261460518
MSTRG.27719.1	JH393281.1	novel	ENSSTOG00000030845	4.39593170966206	0.153950060135522	0.960490066158818	0.999989224404044	0	12.3345256806718	0	9.17670324638781	4.8643613309128	0
MSTRG.27774.1	JH393281.1	novel	NA	46.6501087334276	0.497720823977558	0.70829071119563	0.999989224404044	48.6233867938446	61.3392628444217	6.53377770284229	59.4786321525136	34.0505293163896	69.8750635905537
MSTRG.27778.1	JH393281.1	novel	NA	10.7428605083292	0.701843054558065	0.744163280648225	0.999989224404044	14.4069294203984	10.6676978859864	0	9.51658114440217	0	29.8659545991883
MSTRG.28116.1	JH393281.1	novel	SPRED1	2296.86802714946	-0.315139663411756	0.840245494841544	0.999989224404044	1498.32065972143	17.3350090647279	6123.08310437792	144.787984554119	4319.55286185057	1678.12854332798
MSTRG.28271.1	JH393281.1	novel	NA	133.840640621997	0.547701785968072	0.665227363405936	0.999989224404044	82.8398441672907	227.355311195085	15.8677458497598	235.195505425939	131.337755934646	110.447681159262
MSTRG.28261.1	JH393281.1	novel	NA	50.6999303465401	1.10000364228501	0.50760662197548	0.999989224404044	52.2251191489442	43.6708882207568	0	16.9938949007182	165.388285251035	25.9213945577861
MSTRG.28444.1	JH393281.1	novel	GPR176	9.69294734209589	2.82660519544308	0.262846836906947	0.999989224404044	0	6.66731117874149	0	12.5754822265314	38.9148906473024	0
MSTRG.28483.1	JH393281.1	novel	EIF2AK4	7.22403443108253	1.32422933491968	0.614256419438231	0.999989224404044	0	12.3345256806718	0	24.8110865550485	0	6.19859435077493
MSTRG.28464.1	JH393281.1	novel	BUB1B	5774.94474177732	-1.83124899558967	NA	NA	1213.78380366856	477.712845956828	25358.5246615456	836.099629115334	627.502611687751	6136.04489868984
MSTRG.28515.1	JH393281.1	novel	NA	67.308188259407	0.0817031144260733	0.964792999034631	0.999989224404044	52.2251191489442	144.68065257869	0	155.664077290578	0	51.279280538229
MSTRG.28506.1	JH393281.1	novel	KNSTRN	181.450466449715	-2.42009116270154	0.141846594438763	0.999989224404044	54.025985326494	1.3334622357483	863.392053589874	35.6871792915081	9.7287226618256	124.535395592842
MSTRG.28561.1	JH393281.1	novel	CCDC32	27.625591549079	0.823517281435684	0.62006886217641	0.999989224404044	3.6017323550996	16.6682779468537	40.1360630317455	37.7264466795943	0	67.621029281181
MSTRG.28626.1	JH393281.1	novel	NA	53.7577720424054	2.66015725744648	0.147970541584281	0.999989224404044	3.6017323550996	5.33384894299319	34.535682143595	0.679755796028727	277.26859586203	1.12701715468635
MSTRG.28638.1	JH393281.1	novel	NA	80.8343955724514	0.210340581122712	0.86043540925446	0.999989224404044	81.0389779897409	90.6754320308843	52.2702216227383	104.682392588424	126.473394603733	29.8659545991883
MSTRG.28650.1	JH393281.1	novel	NA	276.051266637584	0.355720439420583	0.749039741286901	0.999989224404044	111.653703008088	249.024072525995	365.891551359168	443.20077901073	272.404234531117	214.133259390407
MSTRG.28662.1	JH393281.1	novel	NA	78.744072565453	-0.855019944143433	0.565248612513464	0.999989224404044	264.72732809982	37.0035770420153	2.80019044407527	24.4712086570342	58.3723359709536	85.0897951788195
MSTRG.28732.1	JH393281.1	novel	NA	669.141265238571	-2.809201369035	0.07437920326288	0.999989224404044	172.883153044781	34.3366525705187	3307.95831126758	34.3276676994507	29.1861679854768	436.155638863618
MSTRG.28829.2	JH393281.1	novel	MGA	90.5613952433394	-0.810892660437968	0.62164866854652	0.999989224404044	0	25.6691480381547	320.155107439272	29.909255025264	72.965419963692	94.6694409936535
MSTRG.28832.1	JH393281.1	novel	MGA	3017.59977758072	-1.56409967264228	0.316924374294568	0.999989224404044	2204.26020132095	32.3364592168962	11293.1680609556	102.303247302323	1644.15412984853	2829.37656684008
MSTRG.28899.1	JH393281.1	novel	PLA2G4E	7.6033717966929	-2.14663765425531	0.409756232982933	0.999989224404044	0	16.3349123879166	21.4681267379104	7.81719165433036	0	0
MSTRG.28935.6	JH393281.1	novel	NA	6031.57112248996	-1.50442841706426	0.348067086469689	0.999989224404044	4023.13504064625	23.6689546845323	22711.4112950798	296.713404966539	2869.97318523855	6264.52485432408
MSTRG.28954.1	JH393281.1	novel	SNAP23	21.6362218527236	0.656018540874212	0.649679436267648	0.999989224404044	18.008661775498	23.6689546845323	9.33396814691756	41.4651035577523	9.7287226618256	27.6119202898156
MSTRG.29221.1	JH393281.1	novel	Stard9	1092.66527284717	-1.43401198582117	0.262726164307464	0.999989224404044	1386.66695671335	187.351444122636	3210.88504253964	154.98432149455	622.638250356839	993.465621856018
MSTRG.29061.1	JH393281.1	novel	TTBK2	12.7377797480703	1.92695595380983	0.355618326157808	0.999989224404044	3.6017323550996	12.3345256806718	0	37.38656878158	0	23.1038516710702
MSTRG.29123.2	JH393281.1	novel	UBR1	67.0249051884952	-0.754138751073554	0.573164282112657	0.999989224404044	72.034647101992	42.3374259850085	140.009522203763	85.9891081976339	4.8643613309128	56.9143663116607
MSTRG.29308.1	JH393281.1	novel	PDIA3	80.4555234897155	-0.457585423266726	0.712824568998826	0.999989224404044	34.2164573734462	86.3416797647023	159.61085531229	47.9227836200252	34.0505293163896	120.59083555144
MSTRG.29346.1	JH393281.1	novel	NA	28.6491825791344	1.09800449766171	0.582595744157846	0.999989224404044	0	54.6719516656802	0	63.8970448267003	4.8643613309128	48.4617376515131
MSTRG.29399.1	JH393281.1	novel	GOLM2	95.3690908154397	-1.28669190612556	0.436718745062379	0.999989224404044	0	23.0022235666581	382.69269402362	34.3276676994507	58.3723359709536	73.819623631956
MSTRG.29405.1	JH393281.1	novel	GOLM2	77.236555059701	-0.870160084810442	0.519958650634754	0.999989224404044	12.6060632428486	37.6703081598894	249.216949522699	59.1387542544992	53.5079746400408	51.279280538229
MSTRG.29414.1	JH393281.1	novel	GOLM2	1970.31215398223	-0.596776324466908	0.703810686663017	0.999989224404044	871.619229934103	29.0028036275255	6214.55599221771	66.9559459088296	2782.41468128212	1857.32427092311
MSTRG.29427.1	JH393281.1	novel	CTDSPL2	10.0853851107044	1.29192311220483	0.554949858598177	0.999989224404044	0	15.6681812700425	1.86679362938351	28.8896213312209	0	14.0877144335794
MSTRG.29435.1	JH393281.1	novel	NA	367.554105929398	-1.53358940413408	0.358459779145153	0.999989224404044	21.6103941305976	6.33394561980441	1611.04290215797	13.9349938185889	194.574453236512	357.827946612916
MSTRG.29453.1	JH393281.1	novel	TRIM69	32.7097426316914	1.57632804712596	0.331150281977882	0.999989224404044	0	42.3374259850085	6.53377770284229	63.8970448267003	24.321806654564	59.1684006210334
MSTRG.29643.1	JH393281.1	novel	NA	100.372458714831	0.327173338100379	0.811987473430885	0.999989224404044	106.251104475438	157.015178259362	4.66698407345878	171.978216395268	38.9148906473024	123.408378438155
MSTRG.29681.2	JH393281.1	novel	SLC30A4	24.9282220984338	-3.95436345342163	0.0290797519286297	0.999989224404044	127.861498606036	1.66682779468537	12.1341585909928	3.39877898014363	0	4.5080686187454
MSTRG.29835.1	JH393281.1	novel	NA	25.8849169602783	1.17624531290018	0.5452911303992	0.999989224404044	0	47.3379093690646	0	29.909255025264	19.4574453236512	58.6048920436902
MSTRG.29966.1	JH393281.1	novel	NA	116.580883592816	0.0712819708088236	0.952207729750185	0.999989224404044	34.2164573734462	211.687129925042	94.2730782838673	117.937630610984	141.066478596471	100.304526767085
MSTRG.30204.1	JH393281.1	novel	NA	15.237509359081	-0.955666255683145	0.56418784046539	0.999989224404044	18.008661775498	16.0015468289796	27.0685076260609	23.7914528610054	4.8643613309128	1.69052573202953
MSTRG.30269.1	JH393281.1	novel	CEP152	9.98187362968491	0.527156830717524	NA	NA	0	24.6690513613435	0	32.9681561073932	0	2.2540343093727
MSTRG.30345.1	JH393281.1	novel	SHC4	3.64427900530549	0.19999881577457	0.946172615747562	0.999989224404044	7.2034647101992	3.00029003043367	0	6.79755796028727	4.8643613309128	0
MSTRG.30443.1	JH393281.1	novel	GALK2	7.26867832455165	0.69511984397742	0.741192036632382	0.999989224404044	0	11.0010634449235	5.60038088815053	10.8760927364596	4.8643613309128	11.2701715468635
MSTRG.30443.2	JH393281.1	novel	GALK2	61.5503459231317	-2.49621792376664	0.0620134554598216	0.999989224404044	149.471892736633	25.6691480381547	139.076125389072	6.11780216425854	14.5930839927384	34.3740232179337
MSTRG.30630.1	JH393281.1	novel	USP8	3536.40223380276	-0.923159747842646	0.490562348624684	0.999989224404044	1977.35106294968	382.370296100824	11531.184248702	661.742267433965	3954.72576203211	2711.03976559802
MSTRG.30860.1	JH393281.1	novel	GLDN	344.681415958402	-0.540804370104202	0.644035056501911	0.999989224404044	606.891901834282	532.051432063571	87.739300581025	384.741780552259	179.981369243774	276.682711475499
MSTRG.30900.1	JH393281.1	novel	ENSSTOG00000033168	144.161694976785	0.64680816738073	0.632080892597276	0.999989224404044	156.675357446832	175.683649559838	5.60038088815053	238.934162304097	63.2366973018664	224.839922359927
MSTRG.30783.1	JH393281.1	novel	NA	13.8018452507845	-0.247830405906329	0.894167891303391	0.999989224404044	5.4025985326494	37.3369426009523	2.80019044407527	15.2945054106463	0	21.9768345163838
MSTRG.30922.1	JH393281.1	novel	TMOD3	7.4542846113782	-0.350931976267298	0.884992764211514	0.999989224404044	0	18.001740182602	7.46717451753404	18.69328439079	0	0.563508577343175
MSTRG.30932.1	JH393281.1	novel	TMOD3	28.5146372750823	0.776549273866746	0.587131554740482	0.999989224404044	16.2077955979482	42.6707915439455	3.73358725876702	26.170598147106	38.9148906473024	43.3901604554245
MSTRG.30946.1	JH393281.1	novel	TMOD3	4.18344587359864	3.56981980421494	0.240968202945412	0.999989224404044	0	1.66682779468537	0	20.0527959828474	0	3.38105146405905
MSTRG.30797.1	JH393281.1	novel	NA	5.87936109855629	1.05504314178395	0.680696798913799	0.999989224404044	0	6.00058006086734	5.60038088815053	23.1116970649767	0	0.563508577343175
MSTRG.30979.1	JH393281.1	novel	NA	11.9570540438204	0.857018943922299	0.704137948347934	0.999989224404044	0	24.6690513613435	0	11.8957264305027	34.0505293163896	1.12701715468635
MSTRG.31011.3	JH393281.1	novel	ATOSA	12.2852160417741	0.880137918585053	0.650927575156292	0.999989224404044	5.4025985326494	19.0018368594132	1.86679362938351	41.8049814557667	0	5.63508577343175
MSTRG.31037.1	JH393281.1	novel	ONECUT1	19.5495084283206	1.34181961161927	0.45727297574901	0.999989224404044	7.2034647101992	26.0025135970918	0	60.838143744571	9.7287226618256	13.5242058562362
MSTRG.31144.1	JH393281.1	novel	ENSSTOG00000033456	5.71647543933138	-0.949614244905141	0.702012358359408	0.999989224404044	0	18.3351057415391	4.66698407345878	5.09816847021545	0	6.19859435077493
MSTRG.32115.1	JH393281.1	novel	Tcf12	50.9478843106682	-1.27816344094912	0.357347742523495	0.999989224404044	66.6320485693426	23.0022235666581	124.141776354003	5.77792426624418	68.1010586327792	18.0322744749816
MSTRG.32115.2	JH393281.1	novel	Tcf12	203.673981565171	0.384951749011142	0.740261131257395	0.999989224404044	52.2251191489442	194.352120860314	283.752631666294	318.125712541444	145.930839927384	227.657465246643
MSTRG.32157.1	JH393281.1	novel	NA	2.63652847342779	-1.81688228505613	0.619535000367366	0.999989224404044	1.8008661775498	0	11.2007617763011	0	0	2.81754288671588
MSTRG.31905.1	JH393281.1	novel	NA	0.566463163357272	3.23350405763453	0.416434812237681	0.999989224404044	0	0	0	3.39877898014363	0	0
MSTRG.32182.1	JH393281.1	novel	NA	21.4554146103108	-0.775567081136722	0.687418784184461	0.999989224404044	48.6233867938446	33.6699214526445	0	22.7718191669623	0	23.6673602484134
MSTRG.32322.1	JH393281.1	novel	ADAM10	12.7847562753475	1.76014217775118	0.396448933780622	0.999989224404044	0	17.0016435057908	0	24.4712086570342	19.4574453236512	15.7782401656089
MSTRG.32255.1	JH393281.1	novel	MINDY2	86.6331655860327	0.61369818830067	0.59908228821894	0.999989224404044	45.021654438745	85.341583087891	75.6051419900322	165.860414231009	58.3723359709536	89.5978637975649
MSTRG.32261.1	JH393281.1	novel	MINDY2	111.746154931182	-0.84020193463367	0.481678280489655	0.999989224404044	142.268428026434	55.6720483424914	233.349203672939	58.1191205604561	48.643613309128	132.424515675646
MSTRG.32243.1	JH393281.1	novel	NA	9.02400335879594	-1.03286005237453	0.562890761613897	0.999989224404044	5.4025985326494	14.3347190342942	15.8677458497598	3.738656878158	9.7287226618256	5.07157719608858
MSTRG.32342.1	JH393281.1	novel	RNF111	60.2860928318535	-0.489336182622733	0.689418706752002	0.999989224404044	111.653703008088	43.3375226618197	55.0704120668136	40.7853477617236	82.6941426255176	28.1754288671588
MSTRG.32353.1	JH393281.1	novel	RNF111	2.00019335362245	-4.4694848107421	0.254750003463985	0.999989224404044	0	12.0011601217347	0	0	0	0
MSTRG.32425.1	JH393281.1	novel	MYO1E	28.0587138784738	0.449352315201906	0.833601636824942	0.999989224404044	3.6017323550996	67.6732084642261	0	87.3486197896914	9.7287226618256	0
MSTRG.32365.1	JH393281.1	novel	NA	22.5701689120676	-0.0632944633253869	0.968275059928832	0.999989224404044	18.008661775498	28.0027069507143	24.2683171819856	43.1644930478241	0	21.9768345163838
MSTRG.32622.1	JH393281.1	novel	NA	67.7056711857712	0.0682107551083913	0.957586194797306	0.999989224404044	30.6147250183466	46.0044471333163	122.27498272462	30.9288887193071	38.9148906473024	137.496092871735
MSTRG.33173.1	JH393281.1	novel	RORA	13.3110307322297	0.566994433028355	0.800476966454514	0.999989224404044	0	0	31.7354916995197	2.03926738808618	29.1861679854768	16.9052573202953
MSTRG.32685.1	JH393281.1	novel	NA	181.658732516867	0.745349735950275	0.536751883784291	0.999989224404044	73.8355132795418	270.359468297967	63.4709833990394	349.394479158765	82.6941426255176	250.19780834037
MSTRG.32768.1	JH393281.1	novel	NA	5.19407148730347	-0.103343262697164	0.971573975142183	0.999989224404044	0	16.3349123879166	0	12.5754822265314	0	2.2540343093727
MSTRG.32791.1	JH393281.1	novel	NA	0.224414485650479	0.382105679831729	0.923585819993134	0.999989224404044	0	0.666731117874149	0	0.679755796028727	0	0
MSTRG.32967.1	JH393281.1	novel	TLN2	53.368391509785	-1.08178402331768	0.510881350967656	0.999989224404044	171.082286867231	46.0044471333163	0	30.2491329232783	48.643613309128	24.2308688257565
MSTRG.32977.1	JH393281.1	novel	TLN2	855.937503320203	1.21836866736768	0.268554700808617	0.999989224404044	516.848592956792	729.737208513256	295.886790257287	950.638480746174	2018.70995232881	623.803995118895
MSTRG.32945.1	JH393281.1	novel	NA	28.5830606947066	-2.01371069019747	NA	NA	3.6017323550996	0.333365558937074	132.542347686229	2.03926738808618	19.4574453236512	13.5242058562362
MSTRG.33322.1	JH393281.1	novel	HERC1	14.541856431009	1.26066586879062	0.4882712456604	0.999989224404044	14.4069294203984	11.6677945627976	0	32.2884003113645	9.7287226618256	19.159291629668
MSTRG.33265.1	JH393281.1	novel	DAPK2	3.55589929532879	-5.28941126094241	0.176665374660561	0.999989224404044	0	21.3353957719728	0	0	0	0
MSTRG.33275.1	JH393281.1	novel	DAPK2	18.0303971394948	-4.56350006872061	0.0635327570344766	0.999989224404044	104.450238297888	0.333365558937074	0	3.39877898014363	0	0
MSTRG.33375.1	JH393281.1	novel	SNX1	14.5333788257621	-2.00153674206972	0.320285213290424	0.999989224404044	34.2164573734462	18.001740182602	18.6679362938351	16.3141391046894	0	0
MSTRG.33390.1	JH393281.1	novel	CSNK1G1	35.9337095578739	0.470942575583194	0.747586223730784	0.999989224404044	3.6017323550996	20.0019335362245	67.2045706578064	78.8516723393323	19.4574453236512	26.4849031351292
MSTRG.33328.1	JH393281.1	novel	TRIP4	124.953763150332	-2.08767709770298	0.0906170005756087	0.999989224404044	232.311736903924	61.3392628444217	315.488123365813	62.8774111326572	14.5930839927384	63.1129606624356
MSTRG.33336.1	JH393281.1	novel	TRIP4	58.1222945480618	0.295859883238074	0.82166010220856	0.999989224404044	30.6147250183466	85.6749486468281	41.0694598464372	138.67018238986	19.4574453236512	33.2470060632473
MSTRG.33487.1	JH393281.1	novel	ZNF609	95.7001090803189	0.353450334345554	0.763066730322439	0.999989224404044	46.8225206162948	90.3420664719472	115.741205021778	134.591647613688	48.643613309128	138.059601449078
MSTRG.33493.1	JH393281.1	novel	ZNF609	23.7983890438652	-0.834541146369998	0.589383319955551	0.999989224404044	28.8138588407968	28.6694380685884	35.4690789582867	26.170598147106	0	23.6673602484134
MSTRG.33416.1	JH393281.1	novel	NA	21.5625408366031	0.350926939225261	0.826389653886714	0.999989224404044	16.2077955979482	37.3369426009523	1.86679362938351	10.8760927364596	53.5079746400408	9.57964581483398
MSTRG.33588.1	JH393281.1	novel	SLC51B	2.02841348962403	1.39529204489568	0.717456631607418	0.999989224404044	0	3.33365558937074	0	8.83682534837344	0	0
MSTRG.33590.8	JH393281.1	novel	CLPX	199.785586483173	-1.66957215238906	0.181312930862587	0.999989224404044	282.735989875318	41.3373293081972	588.973390070498	78.1719165433036	63.2366973018664	144.258195799853
MSTRG.33646.1	JH393281.1	novel	DENND4A	15.0850788870488	-0.565525658345125	0.813356376309219	0.999989224404044	46.8225206162948	8.00077341448979	0	35.6871792915081	0	0
MSTRG.33758.1	JH393281.1	novel	MEGF11	14.4710370477181	-4.23101676672089	0.067109537038122	0.999989224404044	50.4242529713944	33.0031903347704	0	3.39877898014363	0	0
MSTRG.33849.1	JH393281.1	novel	SMAD6	274.973789008967	-0.725178446416505	0.532169123412677	0.999989224404044	185.489216287629	624.39369188914	218.414854637871	355.852159221038	165.388285251035	100.304526767085
MSTRG.33872.1	JH393281.1	novel	NA	9.71806536755785	0.102623945231354	0.967089266592819	0.999989224404044	0	28.3360725096513	0	20.3926738808618	0	9.57964581483398
MSTRG.33901.1	JH393281.1	novel	AAGAB	66.4183836282926	-0.109956043042108	0.945516771542748	0.999989224404044	108.051970652988	98.342839886437	0	77.1522828492605	92.4228652873432	22.540343093727
MSTRG.34042.1	JH393281.1	novel	IQCH	4.38910714833892	0.951327829028813	0.779014096634298	0.999989224404044	0	9.00087009130101	0	17.3337727987325	0	0
MSTRG.33953.1	JH393281.1	novel	NA	22.42071457457	1.72487967670468	0.358167912190258	0.999989224404044	0	16.3349123879166	14.9343490350681	25.4908423510772	0	77.7641836733582
MSTRG.34146.2	JH393281.1	novel	PIAS1	77.0439065592781	1.14355249101791	0.355019678955098	0.999989224404044	14.4069294203984	94.009087620255	34.535682143595	80.5510618294041	136.202117265558	102.558561076458
MSTRG.34149.1	JH393281.1	novel	PIAS1	19.2119796421145	-0.469167908086961	0.755043161747648	0.999989224404044	28.8138588407968	32.6698247758333	5.60038088815053	23.4515749629911	14.5930839927384	10.1431543921772
MSTRG.34155.1	JH393281.1	novel	PIAS1	12.4645460973841	1.5328361161336	0.466811822364452	0.999989224404044	3.6017323550996	15.6681812700425	0	34.6675455974651	0	20.8498173616975
MSTRG.34219.1	JH393281.1	novel	NA	9.37028815709544	-0.33473873999997	0.8943919012421	0.999989224404044	0	31.6697280990221	0	18.3534064927756	0	6.19859435077493
MSTRG.34309.1	JH393281.1	novel	ENSSTOG00000034634	17.1617932346468	0.295143644253467	0.882309300215238	0.999989224404044	0	36.3368459241411	10.2673649616093	46.2233941299534	0	10.1431543921772
MSTRG.34258.1	JH393281.1	novel	NA	1.29418215695201	1.02555560162197	0.792022344435473	0.999989224404044	0	2.6669244714966	0	5.09816847021545	0	0
MSTRG.34331.1	JH393281.1	novel	NA	37.7868378279807	1.2629528666846	0.445424182664687	0.999989224404044	0	6.33394561980441	59.7373961402724	51.3215626001689	92.4228652873432	16.9052573202953
MSTRG.34340.1	JH393281.1	novel	NA	25.8967602940997	0.179858966201335	0.916325191177466	0.999989224404044	37.8181897285458	35.670114806267	0	28.2098655351922	9.7287226618256	43.9536690327677
MSTRG.34442.1	JH393281.1	novel	NA	70.0754785572259	-0.000756000170281322	0.999644233624877	0.999989224404044	61.2294500366932	148.347673726998	0	98.224712526151	107.015949280082	5.63508577343175
MSTRG.34621.2	JH393281.1	novel	NA	22.799224199292	-0.717098623366477	0.666080616274674	0.999989224404044	59.4285838591434	19.6685679772874	7.46717451753404	36.7068129855512	0	13.5242058562362
MSTRG.34627.1	JH393281.1	novel	NA	17.5360595322459	1.77531695313261	0.372133599025954	0.999989224404044	0	23.3355891255952	0	19.0331622888043	19.4574453236512	43.3901604554245
MSTRG.34853.1	JH393281.1	novel	THSD4	69.0203764883087	-0.633236532207637	0.728970642556076	0.999989224404044	174.68401922233	78.3409063502125	0	73.7535038691168	0	87.3438294881922
MSTRG.34724.1	JH393281.1	novel	NA	105.737572906024	-0.509551801208033	0.673117124110679	0.999989224404044	136.865829493785	192.685293065629	43.8696502905125	150.226030922349	58.3723359709536	52.4062976929153
MSTRG.34807.8	JH393281.1	novel	NA	51.0689458942142	2.91822913890643	0.0541966500952716	0.999989224404044	7.2034647101992	26.669244714966	0.933396814691756	43.8442488438529	209.16753722925	18.5957830523248
MSTRG.34973.1	JH393281.1	novel	ARIH1	0.563508577343175	3.21161899187735	0.419632232265745	0.999989224404044	0	0	0	0	0	3.38105146405905
MSTRG.34973.2	JH393281.1	novel	ARIH1	24.3018950875963	0.604354261922809	0.784406303223343	0.999989224404044	0	58.005607255051	0	66.9559459088296	0	20.8498173616975
MSTRG.35253.1	JH393281.1	novel	ENSSTOG00000034860	20.7553800773718	1.96313932135838	0.253117464831412	0.999989224404044	1.8008661775498	10.6676978859864	13.0675554056846	51.6614404981832	0	47.3347204968267
MSTRG.35144.1	JH393281.1	novel	CD276	10.5349365129989	-2.24776921992347	0.317946160300108	0.999989224404044	30.6147250183466	22.335492448784	0	0.679755796028727	0	9.57964581483398
MSTRG.35148.1	JH393281.1	novel	ENSSTOG00000030712	13.9757837249904	-2.47758835108238	0.292022434614287	0.999989224404044	48.6233867938446	23.3355891255952	0	11.8957264305027	0	0
MSTRG.35126.1	JH393281.1	novel	NA	20.1787771445792	-0.611265882659324	0.688352767416468	0.999989224404044	30.6147250183466	37.0035770420153	6.53377770284229	25.1509644530629	4.8643613309128	16.9052573202953
MSTRG.35241.1	JH393281.1	novel	NA	72.0336068639274	3.60857521801678	NA	NA	0	14.3347190342942	17.7345394791434	9.85645904241654	389.148906473024	1.12701715468635
MSTRG.35239.1	JH393281.1	novel	LOXL1	2.98940856489897	-5.0362119869442	0.181467572656872	0.999989224404044	3.6017323550996	14.3347190342942	0	0	0	0
MSTRG.35295.1	JH393281.1	novel	PML	98.6369383598921	0.903897228978176	0.515354647265964	0.999989224404044	32.4155911958964	168.349607263223	4.66698407345878	188.972111295986	141.066478596471	56.3508577343175
MSTRG.35287.1	JH393281.1	novel	ISLR2	160.646881751095	0.457885874725424	0.714718711925563	0.999989224404044	120.658033895837	268.692640503282	16.8011426644516	238.594284406083	141.066478596471	178.068710440443
MSTRG.35445.1	JH393281.1	novel	NA	27.8104230866078	-0.404182279279151	0.830385152223422	0.999989224404044	34.2164573734462	61.6726284033588	0	37.7264466795943	0	33.2470060632473
MSTRG.35462.1	JH393281.1	novel	NA	27.1208546992805	0.121983140335455	0.939388292195574	0.999989224404044	54.025985326494	15.6681812700425	9.33396814691756	71.7142364810307	9.7287226618256	2.2540343093727
MSTRG.35654.6	JH393281.1	novel	SIN3A	3207.50494746553	0.109182479687875	0.929510712825254	0.999989224404044	2740.91832223079	841.414670757176	5674.11923651118	1066.87672186709	7296.5419963692	1625.15873705772
MSTRG.35762.1	JH393281.1	novel	NA	15.3996224392727	1.50821198115898	0.398239864115416	0.999989224404044	7.2034647101992	16.6682779468537	0	29.909255025264	19.4574453236512	19.159291629668
MSTRG.36074.1	JH393281.1	novel	SCAPER	105.048431652922	0.927093570612883	0.449914447886822	0.999989224404044	28.8138588407968	64.0061873159183	125.075173168695	166.880047925052	43.7792519782152	201.736070688857
MSTRG.36190.1	JH393281.1	novel	NA	23.5398221613211	-0.326287551508902	0.872042908746885	0.999989224404044	21.6103941305976	57.6722416961139	0	59.1387542544992	0	2.81754288671588
MSTRG.36259.1	JH393281.1	novel	TBC1D2B	81.5124071375551	-0.05121032568733	0.965079695781367	0.999989224404044	88.2424426999401	115.677848951165	45.736443919896	102.303247302323	48.643613309128	88.4708466428785
MSTRG.36222.1	JH393281.1	novel	NA	0.793048428700181	3.59493979347114	0.365743524921	0.999989224404044	0	0	0	4.75829057220109	0	0
MSTRG.36346.1	JH393281.1	novel	ENSSTOG00000031118	37.307549028202	0.48514706004715	0.763114290244907	0.999989224404044	45.021654438745	29.6695347453996	19.6013331085269	11.215970634474	0	118.336801242067
MSTRG.36310.1	JH393281.1	novel	NA	19.7320015107752	1.08553292631529	0.5865334084473	0.999989224404044	5.4025985326494	32.6698247758333	0	57.7792426624418	0	22.540343093727
MSTRG.36431.1	JH393281.1	novel	NA	3.15048591787643	0.884384231855193	0.813028082082708	0.999989224404044	0	6.66731117874149	0	12.2356043285171	0	0
MSTRG.36551.1	JH393281.1	novel	NA	1.70512866154874	0.535965321564585	0.889740580483671	0.999989224404044	0	3.66702114830782	0	1.69938949007182	4.8643613309128	0
MSTRG.36747.1	JH393281.1	novel	HERC2	18.163168790227	0.801033895417249	0.603464027896029	0.999989224404044	3.6017323550996	10.0009667681122	26.1351108113692	37.38656878158	19.4574453236512	12.3971887015499
MSTRG.36723.1	JH393281.1	novel	OCA2	13.0882565053261	3.10525822590665	0.122761313106756	0.999989224404044	0	7.66740785555271	0	27.5301097391634	14.5930839927384	28.7389374445019
MSTRG.36648.1	JH393281.1	novel	NA	8.54745619064296	0.403866066168188	0.864297899920798	0.999989224404044	0	21.3353957719728	0	2.03926738808618	19.4574453236512	8.45262866014763
MSTRG.36961.1	JH393281.1	novel	GABRG3	11.5657955183643	2.42574527608134	0.329812803472936	0.999989224404044	3.6017323550996	7.33404229661564	0	58.4589984584705	0	0
MSTRG.36973.1	JH393281.1	novel	GABRG3	4.97328691586417	1.86166298907938	0.514072066124533	0.999989224404044	0	6.33394561980441	0	12.2356043285171	0	11.2701715468635
MSTRG.36863.1	JH393281.1	novel	NA	55.1771974753517	1.13793022091934	0.49702656279919	0.999989224404044	21.6103941305976	82.0079274985203	0	81.9105734214615	9.7287226618256	135.805567139705
MSTRG.37303.1	JH393282.1	novel	NA	129.620247466933	-1.87530897027755	0.108784606854819	0.999989224404044	126.060632428486	126.345546837151	360.291170471018	71.0344806850019	29.1861679854768	64.8034863944652
MSTRG.37404.1	JH393282.1	novel	NA	19.3466263760994	-1.60753278172821	0.361668150964171	0.999989224404044	61.2294500366932	13.6679879164201	14.0009522203763	25.4908423510772	0	1.69052573202953
MSTRG.37412.1	JH393282.1	novel	NA	6.36886868914841	-1.22655962161593	0.618524479158427	0.999989224404044	3.6017323550996	15.3348157111054	8.4005713322258	10.8760927364596	0	0
MSTRG.37457.1	JH393282.1	novel	NA	7.44932616164527	0.394403026432268	0.871579986213575	0.999989224404044	0	19.0018368594132	0	14.2748717166033	9.7287226618256	1.69052573202953
MSTRG.37499.1	JH393282.1	novel	NA	5.50053172246173	-5.91836650826381	NA	NA	0	33.0031903347704	0	0	0	0
MSTRG.37502.1	JH393282.1	novel	NA	0.169938949007182	2.03154586606167	0.611968239776942	0.999989224404044	0	0	0	1.01963369404309	0	0
MSTRG.37532.1	JH393282.1	novel	NA	305.443608621944	-0.930477867691226	0.422013701940235	0.999989224404044	237.714335436573	152.014694875306	811.121831967136	159.062856270722	291.861679854768	180.886253327159
MSTRG.37534.1	JH393282.1	novel	NA	464.870887619199	-0.428625497814678	0.756742719900709	0.999989224404044	270.12992663247	55.3386827835544	1273.15325523955	47.2430278239965	753.976006291484	389.384426944134
MSTRG.37538.2	JH393282.1	novel	NA	109.330264669025	-0.885436482629902	0.58803369357309	0.999989224404044	300.744651650816	0.666731117874149	123.208379539312	4.07853477617236	141.066478596471	86.2168123335058
MSTRG.37598.1	JH393282.1	novel	Ing1	1037.71769860377	-0.847668947450898	0.554961943139485	0.999989224404044	882.424426999401	62.67272508017	3055.00777448612	74.7731375631599	1614.96796186305	536.460165630703
MSTRG.37607.3	JH393282.1	novel	CARS2	14.2405022738902	-0.168900386859891	0.937779984550708	0.999989224404044	0	45.3377160154421	0	14.954627512632	4.8643613309128	20.2863087843543
MSTRG.37669.1	JH393282.1	novel	RAB20	76.0662094415954	-0.571998017506057	0.652452106876986	0.999989224404044	54.025985326494	171.683262852593	46.6698407345878	97.8848346281366	68.1010586327792	18.0322744749816
MSTRG.37675.1	JH393282.1	novel	COL4A2	157.401032223732	-0.593215224853947	0.622583262559836	0.999989224404044	36.017323550996	303.362658632738	228.68221959948	109.440683160625	97.287226618256	169.616081780296
MSTRG.37636.1	JH393282.1	novel	NA	57.1637882025449	-0.843819638944649	0.59572283528306	0.999989224404044	66.6320485693426	149.347770403809	5.60038088815053	47.5829057220109	0	73.819623631956
MSTRG.37727.1	JH393282.1	novel	NA	7.48812510958276	4.93029353118855	0.0679682044553838	0.999989224404044	0	1.00009667681122	0	24.4712086570342	19.4574453236512	0
MSTRG.37957.1	JH393282.1	novel	MYO16	35.5294845445916	1.07101134511779	0.490049677917814	0.999989224404044	0	44.0042537796938	24.2683171819856	49.2822952120827	43.7792519782152	51.8427891155721
MSTRG.37894.1	JH393282.1	novel	NA	11.3742357613307	0.267444896893946	NA	NA	0	31.0029969811479	0	27.8699876371778	4.8643613309128	4.5080686187454
MSTRG.38186.1	JH393282.1	novel	NALF1	2.6669244714966	-4.87877313989865	0.213169590106486	0.999989224404044	0	16.0015468289796	0	0	0	0
MSTRG.38380.1	JH393282.1	novel	NA	7.57698579035546	1.46790697557588	0.568221385473149	0.999989224404044	0	12.0011601217347	0	19.3730401868187	0	14.0877144335794
MSTRG.38385.1	JH393282.1	novel	NA	0.979407328140858	3.82059679095954	0.336147965565199	0.999989224404044	0	0	0	3.05890108212927	0	2.81754288671588
MSTRG.38686.1	JH393282.1	novel	NA	8.59633911690544	1.54658166294726	0.49164389832303	0.999989224404044	3.6017323550996	9.66760120917516	0	19.7129180848331	0	18.5957830523248
MSTRG.38801.1	JH393282.1	novel	NA	65.6719468574551	0.356450010036425	0.831192791291568	0.999989224404044	127.861498606036	46.0044471333163	0	170.278826905196	19.4574453236512	30.4294631765315
MSTRG.38888.1	JH393282.1	novel	ENSSTOG00000006330	2.97401647130366	5.32997945788904	0.149718650458785	0.999989224404044	0	0	0	7.13743585830163	0	10.7066629695203
MSTRG.38922.1	JH393282.1	novel	TPP2	8959.49354305646	-1.7024676547855	0.243466900756372	0.999989224404044	2434.77107204733	645.395722102176	38042.4539763919	919.369714128853	2733.77106797299	8981.19970569553
MSTRG.38918.1	JH393282.1	novel	NA	20.6276368324143	-0.237626134630212	NA	NA	12.6060632428486	44.0042537796938	11.2007617763011	53.7007078862694	0	2.2540343093727
MSTRG.39052.1	JH393282.1	novel	NALCN	31.9320899807806	1.70150890018104	0.327278640976559	0.999989224404044	3.6017323550996	37.6703081598894	3.73358725876702	122.356043285171	0	24.2308688257565
MSTRG.38983.1	JH393282.1	novel	NA	1.66682779468537	-4.21096048374584	0.283790467199483	0.999989224404044	0	10.0009667681122	0	0	0	0
MSTRG.39094.1	JH393282.1	novel	NA	35.0694490137659	-1.08567442072863	0.532862916519894	0.999989224404044	39.6190559060956	103.67668882943	0.933396814691756	49.2822952120827	0	16.9052573202953
MSTRG.39352.1	JH393282.1	novel	PCCA	11.8016035912315	-0.915261700400948	0.663285293323566	0.999989224404044	23.4112603081474	23.6689546845323	0	11.8957264305027	0	11.8336801242067
MSTRG.39273.1	JH393282.1	novel	NA	143.343347695318	0.340250496991432	0.763504816489484	0.999989224404044	75.6363794570916	206.686646540986	97.0732687279426	221.26051160735	141.066478596471	118.336801242067
MSTRG.39576.1	JH393282.1	novel	TM9SF2	43.1880496116105	2.52083710842755	0.0760532750228506	0.999989224404044	3.6017323550996	27.002610273903	7.46717451753404	85.3093524016052	14.5930839927384	121.154344128783
MSTRG.39433.1	JH393282.1	novel	UBAC2	467.026153594204	-1.04993470826193	0.34708701546337	0.999989224404044	750.961196038266	203.352990951615	935.263608321139	233.496115935868	316.183486509332	362.899523809005
MSTRG.39504.1	JH393282.1	novel	SLC15A1	26.3452947835159	0.831822954486115	0.599944721158168	0.999989224404044	5.4025985326494	47.0045438101275	4.66698407345878	64.576800622729	4.8643613309128	31.5564803312178
MSTRG.39492.1	JH393282.1	novel	NA	1.81993673160993	2.89657123741541	0.459150620222474	0.999989224404044	0	1.00009667681122	0	0.339877898014363	0	9.57964581483398
MSTRG.39652.1	JH393282.1	novel	FARP1	175.49326858363	-0.177027747809016	0.887015098748504	0.999989224404044	115.255435363187	56.0054139014285	386.426281282387	49.9620510081114	248.082427876553	197.228002070111
MSTRG.39596.1	JH393282.1	novel	NA	14.6536075722875	-2.25566683286086	0.268268576020624	0.999989224404044	45.021654438745	28.6694380685884	0	5.77792426624418	0	8.45262866014763
MSTRG.39912.1	JH393282.1	novel	NA	8.35041982112008	-2.93838743147006	NA	NA	0	45.004350456505	0	5.09816847021545	0	0
MSTRG.40173.1	JH393282.1	novel	HS6ST3	22.2636523856727	0.577152098838812	NA	NA	0	53.3384894299319	0	29.2294992292352	19.4574453236512	31.5564803312178
MSTRG.39989.1	JH393282.1	novel	CLDN10	32.7105074536552	0.97089108516499	0.60151881828363	0.999989224404044	23.4112603081474	43.3375226618197	0	68.6553353989014	0	60.8589263530629
MSTRG.39959.1	JH393282.1	novel	ENSSTOG00000025293	36.1112439321453	-1.51641367832523	NA	NA	3.6017323550996	4.66711782511904	152.143680794756	10.8760927364596	19.4574453236512	25.9213945577861
MSTRG.39957.1	JH393282.1	novel	NA	12.7467823685297	0.980190879317421	0.641697093454235	0.999989224404044	0	23.0022235666581	2.80019044407527	36.0270571895225	0	14.6512230109226
MSTRG.40107.1	JH393282.1	novel	ABCC4	10.7793139051018	-0.345295734198701	0.874698801650404	0.999989224404044	32.4155911958964	4.66711782511904	0	18.0135285947613	0	9.57964581483398
MSTRG.40064.2	JH393282.1	novel	NA	20.7424377353035	1.28793509380734	0.526080868192555	0.999989224404044	1.8008661775498	34.3366525705187	0	35.3473013934938	0	52.9698062702585
MSTRG.40397.1	JH393282.1	novel	NA	6.65074158549804	0.421558019550302	0.878222535880278	0.999989224404044	10.8051970652988	6.66731117874149	0	22.431941268948	0	0
MSTRG.40801.1	JH393282.1	novel	NA	10.3550332067694	2.8866597202685	0.185885890554773	0.999989224404044	0	7.00067673767856	0	39.7657140676805	9.7287226618256	5.63508577343175
MSTRG.41110.1	JH393282.1	novel	NA	132.171989492717	1.08715253683367	0.346546520562326	0.999989224404044	82.8398441672907	103.67668882943	68.1379674724982	279.039754269792	63.2366973018664	196.100984915425
MSTRG.41094.2	JH393282.1	novel	NA	10.1995171770424	1.01834757162241	0.563683884183909	0.999989224404044	14.4069294203984	2.6669244714966	3.73358725876702	22.7718191669623	9.7287226618256	7.88912008280445
MSTRG.41271.1	JH393282.1	novel	NA	15.1014841671613	1.40954558777206	NA	NA	0	24.0023202434694	0	15.2945054106463	38.9148906473024	12.3971887015499
MSTRG.41545.1	JH393282.1	novel	NA	10.390934619568	0.437651649638153	0.841268683417881	0.999989224404044	0	2.6669244714966	24.2683171819856	25.8307202490916	0	9.57964581483398
MSTRG.41677.1	JH393282.1	novel	NA	3898.73876792675	-0.759580263516054	0.632594818477423	0.999989224404044	2728.31225898795	18.6684713004762	11957.7465930161	201.887471420532	5530.77883324785	2955.03897958761
MSTRG.41682.1	JH393282.1	novel	USP12	12.9935719425258	0.408793408897383	NA	NA	0	33.6699214526445	0	43.1644930478241	0	1.12701715468635
MSTRG.41768.1	JH393282.1	novel	POLR1D	13.9265505476462	0.016825905750672	0.993296369389469	0.999989224404044	0	23.3355891255952	18.6679362938351	15.6343833086607	0	25.9213945577861
MSTRG.41785.1	JH393282.1	novel	NA	21.2637863767515	-0.424868976652305	0.829364637552221	0.999989224404044	14.4069294203984	59.3390694907993	0	14.954627512632	0	38.8820918366791
MSTRG.41804.1	JH393282.1	novel	NA	5.10613472425578	1.26204130523962	0.670661628219099	0.999989224404044	0	9.00087009130101	0	21.0724296768905	0	0.563508577343175
MSTRG.41919.1	JH393282.1	novel	NA	13.1903279226915	-0.252395500416214	0.915034355750579	0.999989224404044	0	43.3375226618197	0	14.954627512632	0	20.8498173616975
MSTRG.41973.1	JH393282.1	novel	NA	6.48739767678582	-0.904058550761118	NA	NA	0	25.6691480381547	0	13.2552380225602	0	0
MSTRG.42097.1	JH393282.1	novel	NA	8.44219573525122	1.2457785400313	0.62434848269932	0.999989224404044	0	15.0014501521684	0	28.8896213312209	0	6.7621029281181
MSTRG.42119.2	JH393282.1	novel	NA	16.854254395446	1.17947139523816	0.540805553448493	0.999989224404044	3.6017323550996	26.669244714966	0	30.2491329232783	38.9148906473024	1.69052573202953
MSTRG.42118.1	JH393282.1	novel	NA	10.2222303497609	0.564867166045391	0.806881029622067	0.999989224404044	0	22.335492448784	1.86679362938351	17.6736506967469	19.4574453236512	0
MSTRG.42141.2	JH393282.1	novel	NA	39.6064527368407	-0.845048381898388	0.667222274297478	0.999989224404044	81.0389779897409	71.673595171471	0	55.7399752743556	29.1861679854768	0
MSTRG.42318.1	JH393282.1	novel	NA	49.521162892897	-1.31614666769361	0.323107193593617	0.999989224404044	77.4372456346414	34.6700181294557	98.0066655426343	27.8699876371778	53.5079746400408	5.63508577343175
MSTRG.42363.1	JH393282.1	novel	USPL1	34.8407315492229	0.401623486829516	0.805061569914892	0.999989224404044	59.4285838591434	30.6696314222108	0	38.7460803736374	48.643613309128	31.5564803312178
MSTRG.42406.1	JH393282.1	novel	NA	38.7357689430416	-0.459745005602673	0.724693757551605	0.999989224404044	50.4242529713944	44.670984897568	39.2026662170537	49.622173110097	38.9148906473024	9.57964581483398
MSTRG.42410.1	JH393282.1	novel	NA	97.1755594749948	-4.79336282482194	0.00808790270378711	0.999989224404044	455.619142920099	7.00067673767856	101.740252801401	18.69328439079	0	0
MSTRG.42442.1	JH393282.1	novel	NA	21.4890179961031	-0.831897333806438	0.676864589100412	0.999989224404044	23.4112603081474	60.0058006086734	0	40.4454698637092	0	5.07157719608858
MSTRG.42621.1	JH393282.1	novel	NA	3.59449110699541	0.864062893203714	0.7850310571002	0.999989224404044	0	7.66740785555271	0	7.13743585830163	0	6.7621029281181
MSTRG.42622.1	JH393282.1	novel	NA	2.9479852734828	-3.18121515407529	0.404792941840325	0.999989224404044	0	16.6682779468537	0	1.01963369404309	0	0
MSTRG.42729.1	JH393282.1	novel	FRY	17.6138726774685	0.365865876972666	0.843453406161529	0.999989224404044	5.4025985326494	39.3371359545748	1.86679362938351	47.2430278239965	0	11.8336801242067
MSTRG.42747.1	JH393282.1	novel	FRY	6.15955460627181	3.09167696688933	0.257145154860532	0.999989224404044	0	3.66702114830782	0	29.909255025264	0	3.38105146405905
MSTRG.42653.1	JH393282.1	novel	NA	88.6262556943476	1.00651575244581	0.418564825539428	0.999989224404044	39.6190559060956	110.344000008172	27.0685076260609	213.103442055006	48.643613309128	92.9789152616239
MSTRG.42839.1	JH393282.1	novel	NA	1.05565760330074	-3.56708039082543	0.36567478082319	0.999989224404044	0	6.33394561980441	0	0	0	0
MSTRG.42850.1	JH393282.1	novel	NA	8.34006922328776	0.943130053634979	0.687592580229188	0.999989224404044	0	17.0016435057908	0	21.4123075749049	4.8643613309128	6.7621029281181
MSTRG.42997.1	JH393282.1	novel	ENSSTOG00000031575	13.3098345131453	0.937499589765163	0.701336597570552	0.999989224404044	0	26.669244714966	0	14.2748717166033	38.9148906473024	0
MSTRG.43033.1	JH393282.1	novel	NA	2.20920633709336	4.91082034803133	0.212883436857557	0.999989224404044	0	0	0	13.2552380225602	0	0
MSTRG.43173.1	JH393282.1	novel	NA	6.1918922677417	2.07881912003829	0.41704499396446	0.999989224404044	1.8008661775498	5.33384894299319	0	28.8896213312209	0	1.12701715468635
MSTRG.43428.1	JH393282.1	novel	NBEA	49.1465722787723	0.651391136995709	0.609116220289496	0.999989224404044	46.8225206162948	53.671854988869	14.9343490350681	92.7866661579212	29.1861679854768	57.4778748890039
MSTRG.43503.1	JH393282.1	novel	DCLK1	91.9678336153155	1.3633276097022	0.320410816061881	0.999989224404044	3.6017323550996	129.345836867585	20.5347299232186	122.016165387156	141.066478596471	135.242058562362
MSTRG.43332.1	JH393282.1	novel	SPART	2037.26238263337	-1.4345328345108	0.384434894555869	0.999989224404044	752.762062215816	6.00058006086734	8163.4885412941	81.5706955234472	1259.86958470642	1959.88283199956
MSTRG.43295.1	JH393282.1	novel	NA	0.335536338629504	-0.218269568226067	0.956090346163223	0.999989224404044	0	1.3334622357483	0	0.679755796028727	0	0
MSTRG.43570.1	JH393282.1	novel	NA	9.60219189354484	0.913729006998853	0.710893808484028	0.999989224404044	0	20.0019335362245	0	15.6343833086607	0	21.9768345163838
MSTRG.37287.3	JH393282.1	novel	TMEM255B	5.29673964388933	-2.02626774907031	NA	NA	0	26.0025135970918	0	5.77792426624418	0	0
MSTRG.37327.1	JH393282.1	novel	TMCO3	10.6562637382504	-1.35623705590357	0.578496768886385	0.999989224404044	0	22.335492448784	24.2683171819856	17.3337727987325	0	0
MSTRG.37295.1	JH393282.1	novel	NA	8.96810235158201	-2.5957888048892	NA	NA	0	46.6711782511904	0	7.13743585830163	0	0
MSTRG.37381.5	JH393282.1	novel	ATP11A	12.8141373064553	-3.84324601202796	0.0989586793377584	0.999989224404044	0	46.6711782511904	26.1351108113692	4.07853477617236	0	0
MSTRG.37361.1	JH393282.1	novel	NA	26.3379809494305	0.0382265161587039	0.97930665296289	0.999989224404044	3.6017323550996	48.6713716048129	25.2017139966774	38.406202475623	29.1861679854768	12.960697278893
MSTRG.37466.1	JH393282.1	novel	ENSSTOG00000030532	108.026825613008	-0.178756577927339	0.907442113450881	0.999989224404044	82.8398441672907	260.358501529855	1.86679362938351	130.513112837516	9.7287226618256	162.853978852178
MSTRG.37519.1	JH393282.1	novel	NA	0.166682779468537	-1.3253322198695	0.742694536929803	0.999989224404044	0	1.00009667681122	0	0	0	0
MSTRG.37571.1	JH393282.1	novel	ARHGEF7	16.3486870892762	-2.6842514289011	0.177149798539851	0.999989224404044	0	60.6725317265475	25.2017139966774	8.83682534837344	0	3.38105146405905
MSTRG.37576.1	JH393282.1	novel	NA	48.8704785550654	-0.934452258444907	0.538270745990664	0.999989224404044	12.6060632428486	67.006477346352	111.074220948319	33.3080340054076	68.1010586327792	1.12701715468635
MSTRG.37677.1	JH393282.1	novel	COL4A2	5.95036338239123	-0.915941180454473	0.744325083654743	0.999989224404044	10.8051970652988	13.0012567985459	0	11.8957264305027	0	0
MSTRG.37706.1	JH393282.1	novel	COL4A1	10.1509164034788	-0.350734037097384	0.865376234764952	0.999989224404044	14.4069294203984	19.6685679772874	0	15.9742612066751	9.7287226618256	1.12701715468635
MSTRG.37730.1	JH393282.1	novel	NA	2.00019335362245	-4.4694848107421	0.254750003463985	0.999989224404044	0	12.0011601217347	0	0	0	0
MSTRG.37792.1	JH393282.1	novel	NA	25.571460117149	-5.6375287606425	0.00865354519706605	0.999989224404044	108.051970652988	43.3375226618197	0	2.03926738808618	0	0
MSTRG.37922.1	JH393282.1	novel	MYO16	7.84449749617745	-1.68604095114679	0.477234606976826	0.999989224404044	7.2034647101992	29.3361691864626	0	8.83682534837344	0	1.69052573202953
MSTRG.37817.1	JH393282.1	novel	NA	0.777852970853174	-3.14040926012579	0.427403195577938	0.999989224404044	0	4.66711782511904	0	0	0	0
MSTRG.37828.1	JH393282.1	novel	NA	6.84517281824072	-0.687913135605027	NA	NA	0	25.6691480381547	0	14.2748717166033	0	1.12701715468635
MSTRG.37885.2	JH393282.1	novel	NA	427.027294666654	-0.732070477061888	0.60158568095135	0.999989224404044	257.523863389621	34.6700181294557	1306.75554056846	46.5632720279678	374.555822480286	542.095251404135
MSTRG.38185.2	JH393282.1	novel	NALF1	30.6486028590293	-0.539287069234183	0.716063191211724	0.999989224404044	30.6147250183466	71.0068640535969	8.4005713322258	49.2822952120827	4.8643613309128	19.7228002070111
MSTRG.37996.1	JH393282.1	novel	ENSSTOG00000032597	12.4527445953511	-3.25011241686538	0.133882178575945	0.999989224404044	46.8225206162948	21.6687613309098	0	5.09816847021545	0	1.12701715468635
MSTRG.38175.1	JH393282.1	novel	NA	12.6394827449578	0.310110508707207	0.898039137207416	0.999989224404044	0	34.0032870115816	0	4.07853477617236	0	37.7550746819927
MSTRG.38312.1	JH393282.1	novel	NA	17.2631553821397	0.325518030945016	0.874151457717036	0.999989224404044	3.6017323550996	42.6707915439455	0	31.9485224133501	0	25.3578859804429
MSTRG.38321.1	JH393282.1	novel	NA	15.9811801209196	-1.68965835887376	0.359042717302677	0.999989224404044	48.6233867938446	24.0023202434694	1.86679362938351	18.0135285947613	0	3.38105146405905
MSTRG.38359.1	JH393282.1	novel	NA	55.2954669803515	-0.0772509184950939	0.958205534358062	0.999989224404044	48.6233867938446	81.0078308217091	42.002856661129	106.041904180481	0	54.0968234249448
MSTRG.38383.1	JH393282.1	novel	NA	14.4811368136001	2.51252850303998	0.162110221248452	0.999989224404044	3.6017323550996	6.66731117874149	2.80019044407527	42.8246151498098	0	30.9929717538746
MSTRG.38387.1	JH393282.1	novel	NA	43.8505477170076	0.952069203343921	0.559982475440955	0.999989224404044	12.6060632428486	68.0065740231632	9.33396814691756	30.5890108212927	0	142.567670067823
MSTRG.38432.1	JH393282.1	novel	NA	26.0800902359015	-0.263954786869295	0.859452164224617	0.999989224404044	7.2034647101992	60.0058006086734	18.6679362938351	46.2233941299534	9.7287226618256	14.6512230109226
MSTRG.38705.1	JH393282.1	novel	NA	9.10328151242223	1.91433776878005	0.381366935080213	0.999989224404044	0	7.66740785555271	3.73358725876702	31.9485224133501	0	11.2701715468635
MSTRG.38746.1	JH393282.1	novel	NA	2.65912069824053	3.47925389253954	0.372089367847212	0.999989224404044	0	1.00009667681122	0	14.954627512632	0	0
MSTRG.38830.1	JH393282.1	novel	NA	27.6589237360179	0.795020799719729	0.689280598747199	0.999989224404044	0	60.3391661676105	0	67.9755796028727	29.1861679854768	8.45262866014763
MSTRG.38891.1	JH393282.1	novel	Bivm	5.72042576460494	3.76223819939222	0.128968079093358	0.999989224404044	1.8008661775498	0	0.933396814691756	20.7325517788762	9.7287226618256	1.12701715468635
MSTRG.38878.1	JH393282.1	novel	NA	18.8702214357329	-0.733577372410553	0.666074739605387	0.999989224404044	9.00433088774899	3.00029003043367	57.8706025108889	17.3337727987325	24.321806654564	1.69052573202953
MSTRG.39174.1	JH393282.1	novel	FGF14	12.1595439662174	0.689660645506172	0.771230118006331	0.999989224404044	0	28.0027069507143	0	19.0331622888043	0	25.9213945577861
MSTRG.39347.1	JH393282.1	novel	PCCA	69.8586377271711	0.264822656562134	0.83328327310969	0.999989224404044	43.2207882611952	78.3409063502125	70.0047611018817	105.362148384453	14.5930839927384	107.630138272546
MSTRG.39552.1	JH393282.1	novel	CLYBL	232.733113196279	-0.31841439440768	0.8064104545346	0.999989224404044	403.394023771155	348.367009089243	24.2683171819856	406.493966025179	111.880310610994	101.995052499115
MSTRG.39392.1	JH393282.1	novel	NA	12.4797130190426	-1.80831548496827	NA	NA	0	57.6722416961139	0	7.47731375631599	9.7287226618256	0
MSTRG.39597.1	JH393282.1	novel	NA	38.5266817160216	1.43806072388426	NA	NA	0	60.0058006086734	1.86679362938351	107.061537874524	34.0505293163896	28.1754288671588
MSTRG.39833.1	JH393282.1	novel	NA	0.888974823832199	-3.32654292153324	0.399756047417834	0.999989224404044	0	5.33384894299319	0	0	0	0
MSTRG.39833.2	JH393282.1	novel	NA	8.19927331934411	1.30592526776128	0.578026082894269	0.999989224404044	0	14.0013534753571	0	24.1313307590198	4.8643613309128	6.19859435077493
MSTRG.39889.1	JH393282.1	novel	ENSSTOG00000034514	11.8970989502949	-0.396481365491876	0.849861753687613	0.999989224404044	0	32.6698247758333	8.4005713322258	20.7325517788762	0	9.57964581483398
MSTRG.40252.1	JH393282.1	novel	HS6ST3	24.9974542342559	3.31458119397618	0.0493233232320155	0.999989224404044	1.8008661775498	11.3344290038605	0	24.4712086570342	34.0505293163896	78.3276922507014
MSTRG.40028.1	JH393282.1	novel	UGGT2	9.44611964342724	-0.583454480509981	0.801824869586326	0.999989224404044	0	1.00009667681122	33.6022853289032	18.69328439079	0	3.38105146405905
MSTRG.40048.2	JH393282.1	novel	UGGT2	95.4986017136541	-0.913341706719321	0.483863179810372	0.999989224404044	28.8138588407968	64.6729184337924	281.88583803691	54.0405857842838	29.1861679854768	114.392241200665
MSTRG.39967.1	JH393282.1	novel	DZIP1	10.5819729663582	2.12110462185824	0.373705072196273	0.999989224404044	0	11.6677945627976	0	18.0135285947613	0	33.8105146405905
MSTRG.39958.1	JH393282.1	novel	NA	5.35209356346517	-1.8509368336463	0.47112837655485	0.999989224404044	9.00433088774899	16.6682779468537	0	3.05890108212927	0	3.38105146405905
MSTRG.40100.1	JH393282.1	novel	ABCC4	79.8944989417382	1.47324716619498	0.200070868009042	0.999989224404044	27.012992663247	58.338972813988	41.0694598464372	96.8652009340935	126.473394603733	129.60697278893
MSTRG.40328.1	JH393282.1	novel	TGDS	1130.86508342435	-1.24377023428872	0.356092415183304	0.999989224404044	1723.42893191516	106.01024774199	2939.26656946434	113.859095834812	1264.73394603733	637.891709552474
MSTRG.40339.1	JH393282.1	novel	NA	13.9418602350421	0.0477402335055072	0.981389296815493	0.999989224404044	0	37.3369426009523	3.73358725876702	32.2884003113645	9.7287226618256	0.563508577343175
MSTRG.40967.1	JH393282.1	novel	GPC6	104.055505514364	-0.532186386969381	0.671174099923177	0.999989224404044	144.069294203984	184.684519651139	42.002856661129	115.218607426869	19.4574453236512	118.90030981941
MSTRG.40402.1	JH393282.1	novel	NA	5.30295561899778	2.26621849202561	0.421587791385581	0.999989224404044	0	5.33384894299319	0	21.4123075749049	0	5.07157719608858
MSTRG.40470.1	JH393282.1	novel	NA	6.76373023578203	2.06844654700186	0.432011794211355	0.999989224404044	0	7.66740785555271	0	22.7718191669623	0	10.1431543921772
MSTRG.41071.1	JH393282.1	novel	NA	14.9902879813319	2.65961459131117	0.18646443336227	0.999989224404044	3.6017323550996	8.66750453236394	0	47.2430278239965	0	30.4294631765315
MSTRG.41108.1	JH393282.1	novel	NA	8.04582088620589	1.20270242997579	0.586863384722186	0.999989224404044	3.6017323550996	9.66760120917516	0.933396814691756	14.6147496146176	19.4574453236512	0
MSTRG.41133.1	JH393282.1	novel	NA	121.65068795808	1.35697022582273	NA	NA	18.008661775498	169.016338381097	17.7345394791434	233.835993833882	53.5079746400408	237.80061963882
MSTRG.41432.1	JH393282.1	novel	NA	23.2723620592959	1.99242030432381	0.305846370853898	0.999989224404044	3.6017323550996	24.3356858024064	0	66.6160680108152	0	45.080686187454
MSTRG.41446.1	JH393282.1	novel	NA	9.13490147487994	6.92180866876922	0.0151253576730467	0.999989224404044	0	0	0	0	9.7287226618256	45.080686187454
MSTRG.41539.1	JH393282.1	novel	NA	12.3105843119442	-0.168999574815507	0.931605720306235	0.999989224404044	3.6017323550996	35.3367492473299	0	12.2356043285171	9.7287226618256	12.960697278893
MSTRG.41647.1	JH393282.1	novel	NA	9.87632472136508	-4.24526404046535	0.0854805117969661	0.999989224404044	34.2164573734462	23.0022235666581	0	2.03926738808618	0	0
MSTRG.41684.1	JH393282.1	novel	USP12	7.06532312521004	5.23120783942371	0.0470016775704793	0.999989224404044	0	0.666731117874149	0	26.5104760451203	0	15.2147315882657
MSTRG.41767.2	JH393282.1	novel	POLR1D	3068.62123278448	-0.73360954235003	0.576050050471627	0.999989224404044	3463.06565942826	408.706175256853	7623.05178558757	601.583879485423	5024.88525483292	1290.43464211587
MSTRG.41851.2	JH393282.1	novel	FLT3	16.6026755258234	-1.40984644807086	NA	NA	0	73.0070574072193	0	23.7914528610054	0	2.81754288671588
MSTRG.41853.1	JH393282.1	novel	FLT3	45.1874015875374	1.03747645002063	0.587706467251272	0.999989224404044	0	88.6752386772618	0	112.839462140769	19.4574453236512	50.1522633835426
MSTRG.42199.1	JH393282.1	novel	Mtus2	35.2794965689587	-0.309118690350504	0.852634606385891	0.999989224404044	41.4199220836454	74.0071540840305	2.80019044407527	68.6553353989014	0	24.7943774030997
MSTRG.42174.1	JH393282.1	novel	NA	43.8273074812987	-0.935813352889097	NA	NA	0	0	172.678410717975	24.4712086570342	29.1861679854768	36.6280575273064
MSTRG.42244.1	JH393282.1	novel	NA	18.0414998673408	-2.53927753762421	0.262110614879805	0.999989224404044	48.6233867938446	44.670984897568	0	14.954627512632	0	0
MSTRG.42275.1	JH393282.1	novel	NA	70.1222614665641	-1.29453560651398	0.365334272170593	0.999989224404044	104.450238297888	128.345740190774	68.1379674724982	85.9891081976339	0	33.8105146405905
MSTRG.42306.1	JH393282.1	novel	NA	24.6576785861474	1.16335384965363	0.524875158021954	0.999989224404044	1.8008661775498	43.0041571028826	0	8.49694745035908	53.5079746400408	41.1361261460518
MSTRG.42337.1	JH393282.1	novel	ENSSTOG00000031208	53.5779253303012	0.155459707356286	0.8991791404373	0.999989224404044	50.4242529713944	32.6698247758333	70.0047611018817	85.6492302996195	29.1861679854768	53.5333148476017
MSTRG.42404.1	JH393282.1	novel	NA	116.902091725532	-0.964710105339098	0.45610563018672	0.999989224404044	180.08661775498	109.677268890297	171.745013903283	72.054114379045	160.523923920122	7.32561150546128
MSTRG.42473.5	JH393282.1	novel	HSPH1	668.269932656218	0.512916655319481	0.758272500243907	0.999989224404044	300.744651650816	4.00038670724489	1345.95820678551	15.2945054106463	2077.08228829977	266.539557083322
MSTRG.42490.1	JH393282.1	novel	NA	18.9901580578901	-1.6182707074019	0.479497892166902	0.999989224404044	23.4112603081474	63.3394561980441	0	27.1902318411491	0	0
MSTRG.42574.1	JH393282.1	novel	NA	2.16339054117578	-0.400906601161133	0.915894533688346	0.999989224404044	0	7.66740785555271	0	3.05890108212927	0	2.2540343093727
MSTRG.42608.2	JH393282.1	novel	NA	71.2764097403697	0.68999706540402	0.597483443548592	0.999989224404044	14.4069294203984	102.009861034745	47.6032375492795	96.1854451380648	24.321806654564	143.131178645167
MSTRG.42623.1	JH393282.1	novel	NA	9.25112788892809	-0.140767054147095	NA	NA	0	29.3361691864626	0	26.170598147106	0	0
MSTRG.42740.1	JH393282.1	novel	FRY	22.1197585587125	3.91262155601829	0.0770229037485729	0.999989224404044	0	7.66740785555271	0	32.6282782093789	92.4228652873432	0
MSTRG.42700.1	JH393282.1	novel	NA	252.433394851609	0.00616234007411212	0.995724951125074	0.999989224404044	253.922131034522	83.6747552932057	417.228376167215	155.664077290578	369.691461149373	234.419568174761
MSTRG.42785.2	JH393282.1	novel	NA	30.7606382940524	-0.0223478744559695	0.990561273965881	0.999989224404044	21.6103941305976	72.0069607304081	0	42.4847372517954	0	48.4617376515131
MSTRG.42840.1	JH393282.1	novel	NA	3.30564780919574	1.5790222092222	0.636361354529442	0.999989224404044	0	4.66711782511904	0	5.43804636822981	9.7287226618256	0
MSTRG.42974.1	JH393282.1	novel	ENSSTOG00000031575	12.2122223508074	-3.22640542084886	0.142874302827946	0.999989224404044	48.6233867938446	18.3351057415391	0	0.679755796028727	0	5.63508577343175
MSTRG.42945.1	JH393282.1	novel	NA	25.4555766046892	0.581203153400289	0.742309462856628	0.999989224404044	34.2164573734462	27.6693413917772	0	20.0527959828474	4.8643613309128	65.9305035491515
MSTRG.43296.1	JH393282.1	novel	NA	1.34648691390288	0.226282713412026	0.953287625189689	0.999989224404044	0	4.00038670724489	0	4.07853477617236	0	0
MSTRG.43572.1	JH393282.1	novel	NA	15.3926300175468	0.0891882249161681	NA	NA	0	45.004350456505	0	24.8110865550485	0	22.540343093727
MSTRG.43776.1	JH393282.1	novel	NA	110.229128728991	1.91509134617304	0.174561459267028	0.999989224404044	3.6017323550996	106.676978859864	28.0019044407527	247.091231856442	29.1861679854768	246.816756876311
MSTRG.44381.1	JH393283.1	novel	NA	8.81829963467758	-2.64486678342886	0.25216861968523	0.999989224404044	18.008661775498	28.3360725096513	0	5.43804636822981	0	1.12701715468635
MSTRG.43961.1	JH393283.1	novel	NA	13.8635745818725	0.77988563417476	0.718537270071525	0.999989224404044	0	29.6695347453996	0	11.215970634474	38.9148906473024	3.38105146405905
MSTRG.43986.1	JH393283.1	novel	NA	18.0348391017502	2.20251716704327	0.205201190147028	0.999989224404044	0	16.6682779468537	1.86679362938351	29.909255025264	38.9148906473024	20.8498173616975
MSTRG.44157.2	JH393283.1	novel	CFAP20DC	32.9020604903707	-0.551617763118505	0.716974500982802	0.999989224404044	36.017323550996	40.337232631386	42.002856661129	67.6357017048583	9.7287226618256	1.69052573202953
MSTRG.44099.1	JH393283.1	novel	FAM3D	8.71917401618174	0.574196751023665	0.806114253815911	0.999989224404044	0	20.3352990951615	0	2.37914528610054	19.4574453236512	10.1431543921772
MSTRG.44287.1	JH393283.1	novel	PXK	4698.35959767196	-0.594696688920088	0.609864904537957	0.999989224404044	6115.74153895912	1605.15516628201	9236.89487818961	1664.04218867832	6707.95427532875	2860.36953859396
MSTRG.44240.1	JH393283.1	novel	ENSSTOG00000015008	8.7492209930759	-0.680351491897545	0.799086433622272	0.999989224404044	0	32.3364592168962	0	15.2945054106463	4.8643613309128	0
MSTRG.44264.1	JH393283.1	novel	NA	7.61923861365415	-0.367740961612828	NA	NA	0	26.0025135970918	0	19.7129180848331	0	0
MSTRG.44345.3	JH393283.1	novel	BAP1	3185.21956571346	-0.0318711159606239	0.98116380317973	0.999989224404044	2168.24287776996	617.059649592525	6873.53414339009	415.670669271566	7729.47015482044	1307.33989943617
MSTRG.44470.1	JH393283.1	novel	SEMA3G	5713.47074663986	0.634070761822612	0.649939423408314	0.999989224404044	1590.16483477647	1135.10972818074	10706.0614645144	697.429446725473	17808.4268324718	2343.63217317027
MSTRG.44489.6	JH393283.1	novel	UQCC5	1735.14554545444	-0.69122206631404	0.571982950343404	0.999989224404044	1570.35530682342	506.048918466479	4350.56255327827	457.475650727333	2500.28172408918	1026.14911934192
MSTRG.44515.1	JH393283.1	novel	ITIH1	1451.87079250998	0.0307361855792608	0.979389381512055	0.999989224404044	1087.72317124008	548.05297889255	2671.3816836478	537.686834658723	2933.20988254042	933.170204080298
MSTRG.44597.3	JH393283.1	novel	ITIH4	2923.25123264494	-1.13824150773035	0.316865036706656	0.999989224404044	3913.28220381571	1416.47025992363	6728.85763711287	824.543780582845	2855.38010124581	1800.97341318879
MSTRG.44860.1	JH393283.1	novel	CACNA1D	11.8084108579958	-0.0386498916922785	0.985762108144016	0.999989224404044	3.6017323550996	32.6698247758333	0	17.6736506967469	0	16.9052573202953
MSTRG.44827.7	JH393283.1	novel	ACTR8	928.315616925963	0.377253338429287	0.738986891556558	0.999989224404044	624.90056360978	490.380737196437	1305.82214375377	477.868324608195	1960.33761635786	710.584316029744
MSTRG.45126.1	JH393283.1	novel	CACNA2D3	17.4358563534077	-1.93519824856656	0.33116593827816	0.999989224404044	45.021654438745	39.0037703956377	0	14.954627512632	0	5.63508577343175
MSTRG.45164.1	JH393283.1	novel	CACNA2D3	2.82272578543043	-4.95285427369424	0.197121679717283	0.999989224404044	3.6017323550996	13.334622357483	0	0	0	0
MSTRG.44708.1	JH393283.1	novel	NA	0.335536338629504	-0.218269568226067	0.956090346163223	0.999989224404044	0	1.3334622357483	0	0.679755796028727	0	0
MSTRG.44709.1	JH393283.1	novel	NA	0.111121852979025	-1.01289937278227	0.80216961210013	0.999989224404044	0	0.666731117874149	0	0	0	0
MSTRG.44754.1	JH393283.1	novel	NA	69.9860516035906	0.757885405266077	0.578223219960889	0.999989224404044	48.6233867938446	103.67668882943	3.73358725876702	133.23213602163	68.1010586327792	62.5494520850925
MSTRG.44794.1	JH393283.1	novel	NA	0.764302802249736	0.84259287455792	0.829697247604699	0.999989224404044	0	0	1.86679362938351	2.71902318411491	0	0
MSTRG.45585.1	JH393283.1	novel	ERC2	5.1470311987994	-0.688294451815848	0.813916181041127	0.999989224404044	0	19.3352024183503	0	9.85645904241654	0	1.69052573202953
MSTRG.44814.1	JH393283.1	novel	NA	9.34615787199647	0.605979555345964	0.794283442039308	0.999989224404044	0	22.0021268898469	0	22.0920633709336	9.7287226618256	2.2540343093727
MSTRG.45453.1	JH393283.1	novel	ARHGEF3	682.600999789911	-0.638726525128286	0.600871786384486	0.999989224404044	1546.94404651528	190.685099712007	754.184626270939	239.274040202112	1065.2951314699	299.223054569226
MSTRG.45536.1	JH393283.1	novel	ENSSTOG00000032214	35.564475262168	-0.146142531783089	0.931671717286739	0.999989224404044	21.6103941305976	86.6750453236394	4.66698407345878	89.7277650757919	0	10.7066629695203
MSTRG.45013.1	JH393283.1	novel	ASB14	2258.42629198022	-1.1556909663217	0.449907841296451	0.999989224404044	1258.80545810731	19.3352024183503	8073.88244708369	238.254406508069	1853.32166707778	2106.95857068613
MSTRG.45357.1	JH393283.1	novel	ENSSTOG00000022072	12342.5058611028	-0.773000311647441	0.56642154339675	0.999989224404044	17740.3327150431	937.75731728999	28036.4401228963	1889.72111295986	19209.3628957747	6241.42100265301
MSTRG.45376.2	JH393283.1	novel	DENND6A	45.6547476125897	1.20685353424673	0.446095257602655	0.999989224404044	48.6233867938446	34.3366525705187	0	90.747398769835	68.1010586327792	32.119988908561
MSTRG.45404.1	JH393283.1	novel	SLMAP	7.66883445742767	1.65806469262407	0.464685850409602	0.999989224404044	0	7.33404229661564	3.73358725876702	23.1116970649767	0	11.8336801242067
MSTRG.45049.1	JH393283.1	novel	NA	429.915506420303	-1.05188187814986	0.386886032322964	0.999989224404044	832.000174028007	779.40867679488	130.675554056846	520.35306185999	97.287226618256	219.768345163838
MSTRG.45831.1	JH393283.1	novel	NA	17.5294663917763	0.66603492986952	0.741380023690064	0.999989224404044	0	38.0036737188265	2.80019044407527	25.4908423510772	0	38.8820918366791
MSTRG.46114.1	JH393283.1	novel	NA	27.4231901561111	1.30073059111034	0.445805141187402	0.999989224404044	7.2034647101992	40.0038670724489	0	67.2958238068439	29.1861679854768	20.8498173616975
MSTRG.46140.1	JH393283.1	novel	PLCL2	77.4626136385629	1.38310033031658	0.253463038357758	0.999989224404044	14.4069294203984	62.0059939622958	52.2702216227383	127.114333857372	68.1010586327792	140.877144335794
MSTRG.46319.1	JH393283.1	novel	TBC1D5	128.935779577335	0.0135932303814629	0.991280199184525	0.999989224404044	90.04330887749	244.023589141938	51.3368248080466	255.928057204816	82.6941426255176	49.5887548061994
MSTRG.46256.1	JH393283.1	novel	NA	25.9677561364762	1.39969219263839	0.48313226019506	0.999989224404044	0	42.6707915439455	0	58.1191205604561	4.8643613309128	50.1522633835426
MSTRG.46302.1	JH393283.1	novel	NA	8.6741430352489	-0.0500542781491035	0.984506463960472	0.999989224404044	0	26.669244714966	0	3.39877898014363	0	21.9768345163838
MSTRG.46625.1	JH393283.1	novel	NA	224.734083873994	0.768257612443017	0.520775751376029	0.999989224404044	106.251104475438	311.03006648829	82.1389196928745	394.93811749269	82.6941426255176	371.352152469153
MSTRG.46657.2	JH393283.1	novel	NA	37.1834317701471	1.44518351517548	0.272684272385459	0.999989224404044	7.2034647101992	34.6700181294557	17.7345394791434	51.3215626001689	38.9148906473024	73.2561150546128
MSTRG.46675.1	JH393283.1	novel	NA	83.4696480965907	-0.0155337357274406	0.99029527878413	0.999989224404044	63.030316214243	170.683166175782	18.6679362938351	109.780561058639	38.9148906473024	99.741018189742
MSTRG.46677.1	JH393283.1	novel	NA	13.2819335697744	1.00327468707558	0.588409790633904	0.999989224404044	7.2034647101992	16.0015468289796	3.73358725876702	44.863882537896	0	7.88912008280445
MSTRG.46776.1	JH393283.1	novel	NA	36.6250026464777	-0.24697568349131	0.875311008192071	0.999989224404044	37.8181897285458	3.33365558937074	76.538538804724	21.4123075749049	77.8297812946048	2.81754288671588
MSTRG.46857.1	JH393283.1	novel	NA	53.8682493216486	0.77720038576933	0.564048308350766	0.999989224404044	7.2034647101992	81.0078308217091	30.8020948848279	119.637020101056	38.9148906473024	45.6441947647972
MSTRG.47084.1	JH393283.1	novel	ZNF385D	5.79977841248043	2.73878223288431	0.3172507157769	0.999989224404044	0	4.33375226618197	0	6.79755796028727	0	23.6673602484134
MSTRG.47170.1	JH393283.1	novel	ENSSTOG00000029599	293.409752403875	1.05061858336468	0.371766496184732	0.999989224404044	90.04330887749	381.370199424013	101.740252801401	666.160680108152	214.031898560163	307.112174652031
MSTRG.47346.1	JH393283.1	novel	ENSSTOG00000034552	147.701507918785	-0.336034523522568	0.770577719814299	0.999989224404044	66.6320485693426	134.012954692704	293.086599813211	132.212502327587	160.523923920122	99.741018189742
MSTRG.47382.1	JH393283.1	novel	NA	29.1780733628253	-1.0180274657068	0.598730445864094	0.999989224404044	43.2207882611952	75.0072507608418	0	50.6418068041401	0	6.19859435077493
MSTRG.47470.1	JH393283.1	novel	UBE2E1	131.985404898681	-0.127632929321115	0.917043874512257	0.999989224404044	55.8268515040438	202.686259833741	155.877268053523	258.64708038893	53.5079746400408	65.3669949718083
MSTRG.47564.2	JH393283.1	novel	THRB	5.5342119605302	-1.48022049038644	0.62154761360023	0.999989224404044	19.8095279530478	3.66702114830782	0	0	9.7287226618256	0
MSTRG.47499.1	JH393283.1	novel	NA	11.9011860313655	1.45445411376535	0.536977184697565	0.999989224404044	0	19.0018368594132	0	21.4123075749049	0	30.9929717538746
MSTRG.47663.1	JH393283.1	novel	NA	9.61766664881071	3.70997431504326	0.0846333889813339	0.999989224404044	0	3.66702114830782	0	25.1509644530629	9.7287226618256	19.159291629668
MSTRG.47688.1	JH393283.1	novel	NA	38.7509079909112	1.04887251948384	NA	NA	3.6017323550996	69.3400362589115	1.86679362938351	42.8246151498098	68.1010586327792	46.7712119194836
MSTRG.47955.1	JH393283.1	novel	RARB	5539.11089132753	-1.51076423810713	0.214093425539505	0.999989224404044	2960.62399589187	2030.52961948572	19610.6670766738	1996.44277293637	2461.36683344188	4175.03504953559
MSTRG.47827.1	JH393283.1	novel	NGLY1	563.031673162964	-0.131663801651761	0.905122706311445	0.999989224404044	754.562928393366	214.354054396539	797.120879746759	369.447275141613	617.773889025926	624.931012273581
MSTRG.47821.1	JH393283.1	novel	NA	3.61481193054894	2.94182484868635	0.354333874855443	0.999989224404044	0	2.33355891255952	0	15.9742612066751	0	3.38105146405905
MSTRG.47872.1	JH393283.1	novel	NA	9.67479931556094	2.73142652964125	0.255679767126502	0.999989224404044	0	7.33404229661564	0	21.4123075749049	0	29.3024460218451
MSTRG.47998.1	JH393283.1	novel	NA	6.02750876269015	1.31803341985801	NA	NA	0	10.3343323270493	0	25.8307202490916	0	0
MSTRG.48225.2	JH393283.1	novel	SLC4A7	12.4153138131562	1.19145787706719	0.614322319404208	0.999989224404044	0	22.6688580077211	0	39.4258361696661	0	12.3971887015499
MSTRG.48228.1	JH393283.1	novel	SLC4A7	53.5944250563977	-0.502354379818606	0.77317546930508	0.999989224404044	3.6017323550996	2.00019335362245	181.078982050201	2.71902318411491	111.880310610994	20.2863087843543
MSTRG.48306.1	JH393283.1	novel	NA	3.87711952162495	0.509939399584616	0.884664687447846	0.999989224404044	0	9.66760120917516	0	13.5951159205745	0	0
MSTRG.48408.1	JH393283.1	novel	NA	6.38725066652092	0.195926770358577	0.942520032152296	0.999989224404044	0	18.001740182602	0	6.79755796028727	0	13.5242058562362
MSTRG.49283.1	JH393283.1	novel	RBMS3	40.6100700718919	0.616828766432358	0.640329817114705	0.999989224404044	10.8051970652988	54.6719516656802	29.8686980701362	62.5375332346428	63.2366973018664	22.540343093727
MSTRG.49287.1	JH393283.1	novel	RBMS3	10.6632307205158	2.03472431100851	0.343392146017821	0.999989224404044	3.6017323550996	9.00087009130101	0	18.69328439079	0	32.6834974859042
MSTRG.49305.1	JH393283.1	novel	RBMS3	26.8335331968823	-1.74342933379319	0.26885788815362	0.999989224404044	7.2034647101992	6.00058006086734	111.074220948319	11.215970634474	9.7287226618256	15.7782401656089
MSTRG.48721.1	JH393283.1	novel	NA	5.13527776931931	2.02173553109209	NA	NA	0	6.00058006086734	0	24.8110865550485	0	0
MSTRG.48811.1	JH393283.1	novel	NA	20.9517921552809	0.511914685046071	0.790675524336462	0.999989224404044	0	43.6708882207568	8.4005713322258	30.2491329232783	0	43.3901604554245
MSTRG.48964.1	JH393283.1	novel	CMTM8	7.93131477582606	-0.562801065680655	NA	NA	0	28.0027069507143	0	9.85645904241654	9.7287226618256	0
MSTRG.48881.1	JH393283.1	novel	CMTM6	688.954850075036	-1.85205808448818	0.190061028522018	0.999989224404044	806.78804754231	18.3351057415391	2410.9639723488	101.963369404309	423.199435789414	372.479169623839
MSTRG.48913.1	JH393283.1	novel	NA	63.3072809810429	0.386079380861582	0.776105388890251	0.999989224404044	117.056301540737	10.3343323270493	37.3358725876702	93.8062998519643	102.151587949169	19.159291629668
MSTRG.48984.1	JH393283.1	novel	TRIM71	48.7067318753593	-0.76989045351014	NA	NA	30.6147250183466	133.34622357483	21.4681267379104	102.303247302323	0	4.5080686187454
MSTRG.48940.1	JH393283.1	novel	NA	14.9530122572704	0.441217016237911	0.804580389480049	0.999989224404044	12.6060632428486	3.00029003043367	23.3349203672939	33.3080340054076	0	17.4687658976384
MSTRG.49049.1	JH393283.1	novel	GLB1	33.1451075349226	-1.54038563490752	0.293195771675729	0.999989224404044	41.4199220836454	48.6713716048129	59.7373961402724	24.8110865550485	0	24.2308688257565
MSTRG.49451.1	JH393283.1	novel	NA	32.7886452773018	0.380055852873449	0.798319106327646	0.999989224404044	55.8268515040438	28.0027069507143	2.80019044407527	56.4197310703843	9.7287226618256	43.9536690327677
MSTRG.49454.1	JH393283.1	novel	NA	18.5253659857481	-1.14353508842116	0.519823529063983	0.999989224404044	3.6017323550996	9.66760120917516	64.4043802137311	22.7718191669623	0	10.7066629695203
MSTRG.49091.2	JH393283.1	novel	NA	27.6406468810003	1.69638860152382	0.306983852740915	0.999989224404044	10.8051970652988	28.0027069507143	0	19.3730401868187	38.9148906473024	68.7480464358674
MSTRG.49409.1	JH393283.1	novel	NA	52.3378508013504	-0.420499235631957	0.752233109454488	0.999989224404044	30.6147250183466	16.3349123879166	131.608950871538	34.3276676994507	72.965419963692	28.1754288671588
MSTRG.49553.1	JH393283.1	novel	NA	44.6658593315392	2.25953359357308	0.184819424837583	0.999989224404044	1.8008661775498	44.0042537796938	0	79.531428135361	24.321806654564	118.336801242067
MSTRG.49709.1	JH393283.1	novel	NA	26.2785690707469	0.800456699820665	0.667472030828313	0.999989224404044	0	28.0027069507143	29.8686980701362	76.1326491552174	0	23.6673602484134
MSTRG.49815.1	JH393283.1	novel	ARPP21	206.922554657064	0.0245406329093131	0.982760850163821	0.999989224404044	151.272758914183	183.684422974328	281.88583803691	348.714723362737	82.6941426255176	193.283442028709
MSTRG.50055.1	JH393283.1	novel	LRRFIP2	28.5063442375338	-4.98677213765137	0.00686996813606809	0.999989224404044	136.865829493785	3.00029003043367	24.2683171819856	2.03926738808618	4.8643613309128	0
MSTRG.50061.1	JH393283.1	novel	LRRFIP2	3.72780297969585	2.46332285622598	0.487239161083882	0.999989224404044	0	3.33365558937074	0	19.0331622888043	0	0
MSTRG.50062.1	JH393283.1	novel	LRRFIP2	412.487810021129	-2.1015305723506	0.101259441179847	0.999989224404044	1152.55435363187	43.0041571028826	810.188435152444	107.061537874524	243.21806654564	118.90030981941
MSTRG.50063.1	JH393283.1	novel	LRRFIP2	12.5443579198992	-5.15215324287644	0.0226321632576465	0.999989224404044	43.2207882611952	0	30.8020948848279	0.679755796028727	0	0.563508577343175
MSTRG.50015.1	JH393283.1	novel	NA	15.5141595752929	0.791978155242012	0.632359433687005	0.999989224404044	5.4025985326494	24.0023202434694	4.66698407345878	6.4576800622729	9.7287226618256	42.8266518780813
MSTRG.50191.1	JH393283.1	novel	ITGA9	19.2413527848701	1.6687109932243	0.474512125038025	0.999989224404044	0	27.002610273903	0	0	53.5079746400408	34.9375317952769
MSTRG.50229.1	JH393283.1	novel	OXSR1	13.0067661711277	3.54919086412106	0.0886590112058812	0.999989224404044	0	4.00038670724489	1.86679362938351	8.49694745035908	0	63.6764692397788
MSTRG.50396.1	JH393283.1	novel	NA	16.1974897661011	-0.402851487940158	0.829026868951011	0.999989224404044	32.4155911958964	22.335492448784	0	15.2945054106463	24.321806654564	2.81754288671588
MSTRG.50399.1	JH393283.1	novel	NA	52.9060083104125	0.115727857828343	0.927095257772913	0.999989224404044	52.2251191489442	77.6741752323383	23.3349203672939	89.7277650757919	24.321806654564	50.1522633835426
MSTRG.50779.1	JH393283.1	novel	NA	22.9915347516813	-1.04342383007353	0.58622670014845	0.999989224404044	48.6233867938446	45.3377160154421	0	28.2098655351922	0	15.7782401656089
MSTRG.51062.1	JH393283.1	novel	ULK4	42.32668340002	0.127466344115602	0.921062816470175	0.999989224404044	61.2294500366932	41.6706948671343	19.6013331085269	60.1583879485423	19.4574453236512	51.8427891155721
MSTRG.43807.2	JH393283.1	novel	NA	14.7676674731582	1.13955778654632	NA	NA	0	27.6693413917772	0	58.1191205604561	0	2.81754288671588
MSTRG.44376.1	JH393283.1	novel	NA	4.41243134101054	1.37605494678924	0.651058880172867	0.999989224404044	0	7.33404229661564	0	18.0135285947613	0	1.12701715468635
MSTRG.44392.1	JH393283.1	novel	FHIT	59.5465149436224	0.374524418948382	0.755216642458382	0.999989224404044	37.8181897285458	68.0065740231632	50.4034279933548	81.9105734214615	34.0505293163896	85.0897951788195
MSTRG.44416.1	JH393283.1	novel	FHIT	87.9462197030712	-0.153759737534957	0.90654655381585	0.999989224404044	14.4069294203984	88.0085075593877	176.411997976742	131.192868633544	29.1861679854768	88.4708466428785
MSTRG.43886.1	JH393283.1	novel	NA	4.05936628405733	-1.22081413428395	0.700397965952184	0.999989224404044	0	17.3350090647279	0	6.4576800622729	0	0.563508577343175
MSTRG.43911.1	JH393283.1	novel	NA	13.8793988389891	0.860328483470931	0.672537685548141	0.999989224404044	14.4069294203984	15.6681812700425	0	22.7718191669623	0	30.4294631765315
MSTRG.44036.1	JH393283.1	novel	NA	16.9416257968941	-0.66134215625133	0.728216490611379	0.999989224404044	0	17.6683746236649	42.9362534758208	1.35951159205745	34.0505293163896	5.63508577343175
MSTRG.44036.2	JH393283.1	novel	NA	14.1049266525275	1.10414860279898	0.538768846273635	0.999989224404044	0	18.3351057415391	8.4005713322258	29.5693771272496	9.7287226618256	18.5957830523248
MSTRG.44075.1	JH393283.1	novel	NA	19.751813077206	-0.378853711875804	0.829566278350387	0.999989224404044	23.4112603081474	42.6707915439455	1.86679362938351	35.3473013934938	0	15.2147315882657
MSTRG.44081.2	JH393283.1	novel	NA	25.5411236960006	1.45311315956681	NA	NA	0	40.6705981903231	0	70.0148469909588	19.4574453236512	23.1038516710702
MSTRG.44268.5	JH393283.1	novel	EAF1	1.8008661775498	-4.26326678060202	0.277738669610793	0.999989224404044	10.8051970652988	0	0	0	0	0
MSTRG.44336.1	JH393283.1	novel	SH3BP5	218.88102410642	-0.899610781298556	0.421212654497052	0.999989224404044	295.342053118167	112.344193361794	447.097074237351	143.428472962061	170.252646581948	144.821704377196
MSTRG.44576.1	JH393283.1	novel	NA	28.0022347565782	-1.67197840580379	0.290574096156973	0.999989224404044	25.2121264856972	15.6681812700425	88.6726973957168	27.1902318411491	0	11.2701715468635
MSTRG.44820.4	JH393283.1	novel	DCP1A	283.207261989273	-1.68965333624668	0.161177099871846	0.999989224404044	527.653790022091	63.6728217569812	705.647991906967	96.8652009340935	145.930839927384	159.472927388119
MSTRG.45120.1	JH393283.1	novel	CACNA2D3	8.85384324630033	1.00846545554974	NA	NA	0	17.6683746236649	0	34.3276676994507	0	1.12701715468635
MSTRG.45218.1	JH393283.1	novel	CACNA2D3	44.9987708522905	0.886021874182196	0.599492215143951	0.999989224404044	18.008661775498	77.0074441144642	0	70.0148469909588	9.7287226618256	95.2329495709966
MSTRG.44728.1	JH393283.1	novel	NA	7.74676225857837	0.671336368936738	0.794822453263608	0.999989224404044	0	18.001740182602	0	14.954627512632	0	13.5242058562362
MSTRG.44735.1	JH393283.1	novel	NA	28.8874822349396	0.576534936749414	0.734906489505646	0.999989224404044	21.6103941305976	48.3380060458758	0	41.8049814557667	9.7287226618256	51.8427891155721
MSTRG.45562.2	JH393283.1	novel	ERC2	28.5746072422413	0.862857238116885	0.608599633417298	0.999989224404044	9.00433088774899	51.3382960763095	0	33.3080340054076	38.9148906473024	38.8820918366791
MSTRG.45565.1	JH393283.1	novel	ERC2	55.804477487875	-0.657287171726178	0.605324504599699	0.999989224404044	86.4415765223903	98.676205445374	20.5347299232186	68.9952132969158	29.1861679854768	30.9929717538746
MSTRG.45566.1	JH393283.1	novel	ERC2	25.9772979475401	-2.12204779416156	0.264370128432934	0.999989224404044	90.04330887749	38.0036737188265	0	17.6736506967469	0	10.1431543921772
MSTRG.44811.1	JH393283.1	novel	NA	64.289145213628	0.592163567413101	0.7101398564649	0.999989224404044	45.021654438745	109.010537772423	0	77.8320386452892	38.9148906473024	114.955749778008
MSTRG.45468.1	JH393283.1	novel	ARHGEF3	522.848901297699	1.37880692190441	0.193621733975751	0.999989224404044	322.355045781414	185.68461632795	363.091360915093	743.312962957413	977.736627513473	544.912794290851
MSTRG.45486.1	JH393283.1	novel	ARHGEF3	36.1003639951879	-0.534814517450579	0.77254083154144	0.999989224404044	64.8311823917928	64.3395528748554	0	38.406202475623	0	49.0252462288563
MSTRG.45372.3	JH393283.1	novel	DENND6A	82.6812402504298	-0.123934934504962	0.936890257514668	0.999989224404044	28.8138588407968	21.6687613309098	206.280696046878	1.35951159205745	194.574453236512	43.3901604554245
MSTRG.45036.1	JH393283.1	novel	NA	60.6336162190009	1.25164468511118	0.301807111728918	0.999989224404044	36.017323550996	46.0044471333163	26.1351108113692	130.513112837516	38.9148906473024	86.2168123335058
MSTRG.45432.1	JH393283.1	novel	SLMAP	2516.3656108959	-0.994035279936506	0.506924819658064	0.999989224404044	4599.41221746219	55.3386827835544	5395.03358891835	99.2443462201941	3521.79760358087	1427.36722641026
MSTRG.45818.1	JH393283.1	novel	FLNB	114.968656813936	0.916367677381312	0.474122081099955	0.999989224404044	73.8355132795418	59.6724350497363	103.607046430785	36.0270571895225	364.82709981846	51.8427891155721
MSTRG.45911.6	JH393283.1	novel	ANKRD28	126.633968571615	-1.22976767595828	0.352591677806355	0.999989224404044	381.783629640557	35.3367492473299	117.607998651161	157.36346678065	24.321806654564	43.3901604554245
MSTRG.45929.1	JH393283.1	novel	ANKRD28	15.5063810221661	2.27605919783796	0.31659231099747	0.999989224404044	0	15.6681812700425	0	10.8760927364596	0	66.4940121264947
MSTRG.45859.1	JH393283.1	novel	NA	10.2645145104418	1.88008144747003	0.433619055065123	0.999989224404044	0	13.0012567985459	0	23.7914528610054	0	24.7943774030997
MSTRG.45974.1	JH393283.1	novel	OXNAD1	12.406320757871	0.113165876246563	0.952033040318263	0.999989224404044	18.008661775498	17.6683746236649	0	9.51658114440217	14.5930839927384	14.6512230109226
MSTRG.46097.1	JH393283.1	novel	RFTN1	53.0501045351323	0.0725635600386266	0.96016218199351	0.999989224404044	19.8095279530478	131.346030221207	3.73358725876702	32.2884003113645	43.7792519782152	87.3438294881922
MSTRG.45986.1	JH393283.1	novel	NA	117.241308168819	-0.71612871964899	0.547005198535551	0.999989224404044	106.251104475438	166.682779468537	166.144633015133	149.886153024334	24.321806654564	90.161372374908
MSTRG.46005.1	JH393283.1	novel	NA	13.1147721692762	-0.594152085671666	0.739558228630218	0.999989224404044	5.4025985326494	16.6682779468537	26.1351108113692	10.1963369404309	0	20.2863087843543
MSTRG.46228.2	JH393283.1	novel	NA	7.98931132436111	-1.24129286098572	0.600504643283594	0.999989224404044	10.8051970652988	21.6687613309098	1.86679362938351	13.5951159205745	0	0
MSTRG.46290.1	JH393283.1	novel	NA	24.5830164801337	0.24607309015035	0.900467479394452	0.999989224404044	7.2034647101992	60.6725317265475	0	53.7007078862694	0	25.9213945577861
MSTRG.46580.1	JH393283.1	novel	NA	11.2958735306728	2.55330956754133	0.232425176523287	0.999989224404044	0	8.66750453236394	0.933396814691756	25.4908423510772	0	32.6834974859042
MSTRG.46763.1	JH393283.1	novel	KCNH8	66.292349498528	1.04601518912787	0.395359779910199	0.999989224404044	45.021654438745	70.0067673767856	14.0009522203763	68.9952132969158	126.473394603733	73.2561150546128
MSTRG.46683.1	JH393283.1	novel	RAB5A	16.5214808880722	-1.25531317868157	0.517113483309178	0.999989224404044	12.6060632428486	56.3387794603656	1.86679362938351	27.1902318411491	0	1.12701715468635
MSTRG.46691.1	JH393283.1	novel	NA	38.1264593393524	0.516694792091202	0.752571917870404	0.999989224404044	16.2077955979482	77.3408096734013	0.933396814691756	110.460316854668	9.7287226618256	14.0877144335794
MSTRG.46804.1	JH393283.1	novel	KAT2B	2061.55379310618	-1.27423367103852	0.338281560572581	0.999989224404044	763.567259281115	329.031806670892	7659.45426136055	679.076040232698	739.382922298746	2198.81046879307
MSTRG.46779.5	JH393283.1	novel	NA	333.157714500317	-2.11070565259277	NA	NA	5.4025985326494	2.6669244714966	1615.70988623143	34.3276676994507	68.1010586327792	272.738151434097
MSTRG.47017.1	JH393283.1	novel	NA	74.5744863760299	1.48316553969502	0.248358428331762	0.999989224404044	9.00433088774899	74.0071540840305	34.535682143595	193.050646072158	68.1010586327792	68.7480464358674
MSTRG.47254.1	JH393283.1	novel	NA	13.340530259827	1.22891783437904	0.52635679209307	0.999989224404044	3.6017323550996	20.3352990951615	0	36.0270571895225	4.8643613309128	15.2147315882657
MSTRG.47342.1	JH393283.1	novel	ENSSTOG00000034552	439.787585242963	0.051403012332139	0.964413300367956	0.999989224404044	122.458900073386	348.70037464818	825.122784187512	521.712573452048	311.319125178419	509.41175391823
MSTRG.47347.1	JH393283.1	novel	ENSSTOG00000034552	5.80044247398158	0.604262818419984	0.831924235492305	0.999989224404044	5.4025985326494	8.66750453236394	0	20.7325517788762	0	0
MSTRG.47392.1	JH393283.1	novel	NA	17.8594714559555	-0.255353278800744	0.866519421885402	0.999989224404044	34.2164573734462	19.3352024183503	4.66698407345878	12.5754822265314	19.4574453236512	16.9052573202953
MSTRG.47435.1	JH393283.1	novel	Nr1d2	12.5531300286382	-0.540522764499785	NA	NA	14.4069294203984	17.0016435057908	14.0009522203763	29.909255025264	0	0
[truncated: 15,781 more rows]
